# Supplementary material for: Applying a Conservation-Based Approach for Predicting Novel Phosphorylation Sites in Eukaryotes and Evaluating Their Functional Relevance
Source: J Proteome Res. 2025 Jul 29;24(9):4547–62. doi: 10.1021/acs.jproteome.5c00278 (PMC12418505; doi:10.1021/acs.jproteome.5c00278)
Supplement: Supplementary file 2 [file pr5c00278_si_002.xlsx]

## Sheet: Gold_standard_pSTY_set_summary
Protein-Site	Protein	Site	Amino acid	Position	Peptide sequence	Site %Conservation in Animals	Site %Conservation in Vertebrates	Site %Conservation in Mammals	Site %Conservation in Primates	Site %Conservation in Invertebrates	Site %Conservation in Plants	Site %Conservation in Fungi	Site %Conservation in Protists	Site %Conservation in Birds	Site %Conservation in Reptiles	Site %Conservation in Fish	Site %Conservation in Amphibians	Count of all species aligned	Count of species with conserved site	Species with conserved site	Species Common Name	Species Scientific Name	Conservation cluster description	Interpro domain ID	Interpro domain name	Interpro domain positions	Minus 1 site	Plus 1 site	-1 site position in aln.	+1 site position in aln.	%Conservation of -1 site in aligned orthologues	%Conservation of +1 site in aligned orthologues	Disorder score	Region	Protein-protein interaction	Kinase (gene name)	Kinase (Uniprot ID)	Kinase (matrix name)	Kinase (Ensembl ID)	Kinase significance score from kinase atlas	Kinase description (first kinase)	EC numbers (first kinase)	OrthoDB group ID for kinase	All species per OrthoDB group as UP codes	Species count per OrthoDB group (unique UP codes only)	Protein count per OrthoDB group	Matched species between site and kinase analysis	Count of matched species between site and kinase analysis	Kinase %Conservation in animals
A0AV96-T519	A0AV96	T519	T	519	PFQGRPItPVYtVAP	82.1	91.8	96	100	18.2	0	0	0	75	100	80	100	86	69	ANODA;PAPXU;XENLA;XENTR;TARSY;ANOCA;URSMA;PROCO;MESAU;MOUSE;MYOLU;CANLF;ERIEU;MANLE;LOXAF;TRIMA;RABIT;DIPOR;FUKDA;HETGA;CAVPO;SAIBB;OTOGA;NOMLE;PONAB;PANPA;RHIBE;CERAT;CHLSB;GORGO;MACFA;MACMU;PANTR;PAPAN;AOTNA;CALJA;ICTTR;AILME;LEPWE;ODORO;FELCA;MUSPF;TURTR;DELLE;LIPVE;PHYMC;HORSE;PIG;SHEEP;BOVIN;CAPHI;ORNAN;PELSI;VOMUR;ALLSI;ALLMI;TINGU;OPIHO;AMAAE;APTFO;TAEGU;DRYPU;ANAPL;CALAN;MELGA;SALSA;GASAC…	Mosquito;Asian swallowtail butterfly;African clawed frog;Western clawed frog;Philippine tarsier;Green anole;Polar bear;Coquerel's sifaka;Golden hamster;Mouse;Little brown bat;Dog;Western European hedgehog;Drill;African elephant;Caribbean manatee;Rabbit;Ord's kangaroo rat;Damaraland mole rat;Naked mole rat;Guinea pig;Bolivian squirrel monkey;Small-eared galago;Northern white-cheeked gibbon;Sumatra…	Anopheles darlingi;Papilio xuthus;Xenopus laevis;Xenopus tropicalis;Tarsius syrichta;Anolis carolinensis;Ursus maritimus;Propithecus coquereli;Mesocricetus auratus;Mus musculus;Myotis lucifugus;Canis lupus familiaris;Erinaceus europaeus;Mandrillus leucophaeus;Loxodonta africana;Trichechus manatus;Oryctolagus cuniculus;Dipodomys ordii;Fukomys damarensis;Heterocephalus glaber;Cavia porcellus;Saimir…	High in vertebrates only	IPR006535	[HnRNP R/Q splicing factor]	[15-593]	I	P	2009	2026	72.1	84.9	0.981	Disordered	-	VRK1	Q99986	VRK1	ENSG00000100749	99.52	VRK serine/threonine kinase 1 [Source:HGNC Symbol;Acc:HGNC:12718]	-	4064676at2759	DIPOR|CRIGR|MESAU|MUSCR|MOUSE|RAT|CAVPO|OCTDE|HETGA|TRIAD|ACREC|9SAUR|9HYME|DRORH|OPEBR|9NEOP|9CICH|CORDF|MYOBR|BICAN|9DIPT|RHOT1|9EUKA|VITBC|9SPIT|LIPVE|PEDHC|DIACI|STRMM|TRIMA|ATTCE|BOMIM|RHOPR|PTEVA|FRAOC|ZOONE|MONDO|PELSI|9AMPH|9HEMI|9TELE|9CHLO|FOLCA|BETSP|THRPL|9SCAR|NEOAA|ECHNA|DUFNO|SALFA|SERLL|CARSF|OOCBI|LARCR|AYTFU|AQUCH|AGRPL|LOTGI|MYODS|PERMB|CYNSE|TUPCH|STRHB|TERCA|GEOSA|BACDO|CHOCR…	275	844	DIPOR;CRIGR;MESAU;MOUSE;CAVPO;HETGA;9NEOP;LIPVE;TRIMA;ZOONE;PELSI;OOCBI;ANOCA;URSMA;VOMUR;OPIHO;CHLRE;OTOGA;AOTNA;PROCO;ALLSI;SAIBB;SERDU;ANODA;ICTTR;MYOLU;TAEGU;CHLSB;HARSA;RHIBE;NOMLE;TRICA;DROME;ONCMY;SALSA;XENLA;XENTR;FUKDA;COLLI;ORNAN;ERIEU;CALJA;CERAT;MACFA;MACMU;PAPAN;MANLE;GORGO;PANPA;PANTR;PONAB;AILME;MUSPF;FELCA;ODORO;LEPWE;TURTR;DELLE;PHYMC;HORSE;PIG;BOVIN;CAPHI;SHEEP;RABIT;	65	76.2
A0AVK6-S71	A0AVK6	S71	S	71	KMLIsAVsPEIRNRD	84.5	94.5	98	100	18.2	28.6	0	20	83.3	100	80	100	89	74	ANODA;EMIHU;SERDU;LEPWE;ANAPL;CALSU;ONCMY;SALSA;GASAC;ANOCA;XENLA;XENTR;ORNAN;VOMUR;HORSE;MOUSE;CRIGR;MESAU;CAVPO;HETGA;MYOLU;ERIEU;TARSY;DIPOR;RABIT;PTEAL;ICTTR;FELCA;CANLF;MUSPF;ODORO;AILME;URSMA;BOVIN;CAPHI;SHEEP;PIG;LIPVE;PHYMC;DELLE;TURTR;LOXAF;TRIMA;SAIBB;AOTNA;CALJA;NOMLE;PONAB;GORGO;PANPA;PANTR;RHIBE;CHLSB;MACFA;CERAT;MACMU;MANLE;PAPAN;OTOGA;PROCO;AMAAE;DRYPU;TAEGU;COLLI;OPIHO;CALAN;EGRGA…	Mosquito;NA;Greater amberjack;Weddell seal;Mallard;Scaled quail;Rainbow trout;Atlantic salmon;Three-spined stickleback;Green anole;African clawed frog;Western clawed frog;Duckbill platypus;Common wombat;Horse;Mouse;Chinese hamster;Golden hamster;Guinea pig;Naked mole rat;Little brown bat;Western European hedgehog;Philippine tarsier;Ord's kangaroo rat;Rabbit;Black flying fox;Thirteen-lined ground …	Anopheles darlingi;Emiliania huxleyi;Seriola dumerili;Leptonychotes weddellii;Anas platyrhynchos;Callipepla squamata;Oncorhynchus mykiss;Salmo salar;Gasterosteus aculeatus;Anolis carolinensis;Xenopus laevis;Xenopus tropicalis;Ornithorhynchus anatinus;Vombatus ursinus;Equus caballus;Mus musculus;Cricetulus griseus;Mesocricetus auratus;Cavia porcellus;Heterocephalus glaber;Myotis lucifugus;Erinaceu…	High in vertebrates only	IPR015633	[E2F Family]	[29-543]	V	P	207	209	51.7	83.1	0.618	Disordered	-	P38A	Q16539	MAPK14	ENSG00000112062	89.94	mitogen-activated protein kinase 14 [Source:HGNC Symbol;Acc:HGNC:6876]	2.7.11.24	158564at2759	9PEZI|DIPOR|CRIGR|EDHAE|KLUMD|MESAU|BALRE|MUSCR|MOUSE|9FUNG|RAT|CAVPO|OCTDE|9EURO|HETGA|SACKO|TRIAD|FUSPC|ACREC|ASPVE|9AGAM|9SAUR|TILAU|9HYME|DRORH|9HYPO|PENBI|AURPU|AURSE|CAMFO|OPEBR|NOTFU|TRYVY|EPING|9NEOP|9TREE|9BASI|NAUCC|9CICH|TRYCI|ASPKA|PNEMU|NAUDC|TETBL|TETPH|KAZAF|KAZNA|9SACH|MARBU|ASPWE|9AGAR|PYROM|9APHY|ZASCE|SACEU|METAS|CORFA|METRR|CORDF|FUSC4|HIPCM|NANGC|MYOBR|9HELO|BICAN|SERID|CLAP2…	758	5486	DIPOR;CRIGR;MESAU;MOUSE;CAVPO;HETGA;9NEOP;DRYPU;LIPVE;TRIMA;PELSI;EGRGA;OOCBI;EMENI;ANOCA;YARLI;URSMA;VOMUR;OPIHO;OTOGA;TAKRU;NEUCR;AOTNA;PROCO;ARAHY;ALLSI;SAIBB;SERDU;ANODA;ICTTR;YEAST;MYOLU;TAEGU;CHLSB;HARSA;RHIBE;NOMLE;PAPXU;DAPPU;TRICA;BOMMO;DROME;LUCCU;ONCMY;SALSA;XENLA;XENTR;ALLMI;ANAPL;FUKDA;COLLI;MELGA;APTFO;CALAN;ORNAN;ERIEU;PTEAL;TINGU;CALJA;CERAT;MACFA;MACMU;PAPAN;MANLE;GORGO;PANPA;PAN…	84	94
A0AVK6-S102	A0AVK6	S102	S	102	DCIHEHLsGDEFEKs	76.2	84.9	96	100	18.2	0	0	0	66.7	100	0	100	89	64	ANODA;TRICA;ANOCA;XENLA;XENTR;ORNAN;VOMUR;HORSE;MOUSE;CRIGR;MESAU;CAVPO;HETGA;MYOLU;ERIEU;TARSY;DIPOR;RABIT;PTEAL;ICTTR;FELCA;CANLF;MUSPF;ODORO;AILME;URSMA;BOVIN;CAPHI;SHEEP;PIG;LIPVE;PHYMC;DELLE;TURTR;LOXAF;TRIMA;SAIBB;AOTNA;CALJA;NOMLE;PONAB;GORGO;PANPA;PANTR;RHIBE;CHLSB;MACFA;CERAT;MACMU;MANLE;PAPAN;OTOGA;PROCO;AMAAE;MELGA;TINGU;COLLI;OPIHO;CALAN;EGRGA;APTFO;PELSI;ALLMI;ALLSI;	Mosquito;Red flour beetle;Green anole;African clawed frog;Western clawed frog;Duckbill platypus;Common wombat;Horse;Mouse;Chinese hamster;Golden hamster;Guinea pig;Naked mole rat;Little brown bat;Western European hedgehog;Philippine tarsier;Ord's kangaroo rat;Rabbit;Black flying fox;Thirteen-lined ground squirrel;Cat;Dog;European domestic ferret;Pacific walrus;Giant panda;Polar bear;Bovine;Goat;S…	Anopheles darlingi;Tribolium castaneum;Anolis carolinensis;Xenopus laevis;Xenopus tropicalis;Ornithorhynchus anatinus;Vombatus ursinus;Equus caballus;Mus musculus;Cricetulus griseus;Mesocricetus auratus;Cavia porcellus;Heterocephalus glaber;Myotis lucifugus;Erinaceus europaeus;Tarsius syrichta;Dipodomys ordii;Oryctolagus cuniculus;Pteropus alecto;Ictidomys tridecemlineatus;Felis catus;Canis lupus…	Medium in all vertebrates except fish	IPR015633	[E2F Family]	[29-543]	L	G	290	292	70.8	78.7	0.895	Disordered	-	SMG1	Q96Q15	SMG1	ENSG00000157106	97.94	SMG1 nonsense mediated mRNA decay associated PI3K related kinase [Source:HGNC Symbol;Acc:HGNC:30045]	2.7.11.1	8448at2759	9PEZI|DIPOR|CRIGR|EDHAE|KLUMD|MESAU|MUSCR|MOUSE|9FUNG|RAT|CAVPO|OCTDE|9EURO|HETGA|TRIAD|FUSPC|ASPVE|9AGAM|9SAUR|TILAU|9HYME|DRORH|9HYPO|PENBI|AURPU|AURSE|CAMFO|OPEBR|NOTFU|KLENI|TRYVY|EPING|9NEOP|9TREE|9BASI|NAUCC|9CICH|TRYCI|PNEMU|NAUDC|TETBL|TETPH|KAZAF|KAZNA|9SACH|MARBU|ASPWE|9AGAR|ENTNP|PYROM|9APHY|ZASCE|SACEU|METAS|CORFA|METRR|CORDF|9ROSI|9ASPA|FUSC4|NANGC|BRAOL|9HELO|GRENI|BICAN|SERID|CLAP2…	743	4093	DIPOR;CRIGR;MESAU;MOUSE;CAVPO;HETGA;9NEOP;LIPVE;TRIMA;ZOONE;PELSI;OOCBI;EMENI;ANOCA;YARLI;EMIHU;URSMA;VOMUR;CHLRE;OTOGA;TAKRU;PHYPA;NEUCR;ARATH;AOTNA;PROCO;ARAHY;ALLSI;SAIBB;ANODA;ICTTR;WHEAT;MAIZE;YEAST;TAEGU;CHLSB;RHIBE;TRICA;BOMMO;DROME;LUCCU;SALSA;XENLA;XENTR;ALLMI;FUKDA;COLLI;ORNAN;ERIEU;CALJA;CERAT;MACFA;MACMU;MANLE;GORGO;PANPA;PANTR;PONAB;CANLF;AILME;MUSPF;FELCA;ODORO;LEPWE;TURTR;DELLE;PHY…	74	75
A0AVT1-S737	A0AVT1	S737	S	737	DGsLFWQsPKRPPsP	81	93.2	96	94.4	0	0	0	0	91.7	100	60	100	100	68	XENLA;XENTR;ORNAN;ERIEU;VOMUR;MESAU;MOUSE;DIPOR;MYOLU;CAVPO;FUKDA;HETGA;LOXAF;TRIMA;HORSE;FELCA;CANLF;MUSPF;LEPWE;URSMA;AILME;ODORO;BOVIN;CAPHI;SHEEP;PIG;TURTR;PHYMC;LIPVE;DELLE;RABIT;PTEAL;OTOGA;ICTTR;TARSY;NOMLE;PANPA;GORGO;PANTR;PONAB;CHLSB;RHIBE;MANLE;CERAT;PAPAN;MACFA;MACMU;AOTNA;CALJA;SAIBB;ANOCA;TINGU;DRYPU;CALSU;MELGA;COLLI;TAEGU;ANAPL;AMAAE;OPIHO;APTFO;EGRGA;PELSI;ALLMI;ALLSI;TAKRU;GASAC…	African clawed frog;Western clawed frog;Duckbill platypus;Western European hedgehog;Common wombat;Golden hamster;Mouse;Ord's kangaroo rat;Little brown bat;Guinea pig;Damaraland mole rat;Naked mole rat;African elephant;Caribbean manatee;Horse;Cat;Dog;European domestic ferret;Weddell seal;Polar bear;Giant panda;Pacific walrus;Bovine;Goat;Sheep;Pig;Atlantic bottle-nosed dolphin;Sperm whale;Yangtze r…	Xenopus laevis;Xenopus tropicalis;Ornithorhynchus anatinus;Erinaceus europaeus;Vombatus ursinus;Mesocricetus auratus;Mus musculus;Dipodomys ordii;Myotis lucifugus;Cavia porcellus;Fukomys damarensis;Heterocephalus glaber;Loxodonta africana;Trichechus manatus;Equus caballus;Felis catus;Canis lupus familiaris;Mustela putorius furo;Leptonychotes weddellii;Ursus maritimus;Ailuropoda melanoleuca;Odoben…	High in vertebrates only	IPR019572;IPR018075;IPR045886;IPR035985;IPR000594;IPR042063	[Ubiquitin-activating enzyme; SCCH domain];[Ubiquitin-activating enzyme E1];[ThiF/MoeB/HesA family];[Ubiquitin-activating enzyme];[THIF-type NAD/FAD binding fold];[Ubiquitin-activating enzyme E1; SCCH domain]	[631-884];[38-1048];[233-1013];[439-937];[449-931];[616-891]	Q	P	1511	1513	68	92	0.186	Ordered	-	PINK1	E0W1I1	PINK1	ENSG00000158828	99.85	PTEN induced kinase 1 [Source:HGNC Symbol;Acc:HGNC:14581]	-	2875890at2759	DIPOR|MESAU|MUSCR|MOUSE|RAT|OCTDE|TRIAD|ACREC|9SAUR|9HYME|DRORH|CAMFO|NOTFU|9NEOP|9CICH|9AGAR|9DIPT|LIPVE|PEDHC|DIACI|ACACF|STRMM|TRIMA|ATTCE|BLAHO|BOMIM|PTEVA|MONDO|PELSI|9HEMI|9TELE|9CHLO|BETSP|THRPL|9SCAR|NEOAA|ECHNA|BACLA|SALFA|SERLL|CARSF|AYTFU|AQUCH|AGRPL|LOTGI|PERMB|CYNSE|STRHB|TERCA|BACDO|NEOSC|VOMUR|CHACN|CRAGI|DROKI|ANOME|BOBOX|VICPA|OTOGA|ORYME|TAKRU|BALAS|PANHP|CAERE|9PASS|TETUR|NEOBR…	209	260	DIPOR;MESAU;MOUSE;9NEOP;LIPVE;TRIMA;PELSI;VOMUR;OTOGA;TAKRU;PROCO;ALLSI;SERDU;ANODA;ICTTR;TAEGU;CHLSB;HARSA;RHIBE;TRICA;DROME;SALSA;ORNAN;ERIEU;PTEAL;CALJA;CERAT;MACFA;MACMU;PAPAN;GORGO;PANTR;PONAB;FELCA;ODORO;LEPWE;TURTR;DELLE;PHYMC;LOXAF;HORSE;PIG;BOVIN;CAPHI;SHEEP;	45	53.6
A0AVT1-S951	A0AVT1	S951	S	951	TKIRNGIsFTIWDRW	73.8	84.9	90	94.4	0	71.4	0	40	91.7	100	0	100	100	69	XENLA;XENTR;ERIEU;VOMUR;MOUSE;DIPOR;MYOLU;CAVPO;FUKDA;HETGA;LOXAF;TRIMA;HORSE;FELCA;CANLF;MUSPF;LEPWE;URSMA;AILME;ODORO;BOVIN;CAPHI;SHEEP;PIG;TURTR;PHYMC;LIPVE;RABIT;PTEAL;OTOGA;ICTTR;TARSY;NOMLE;PANPA;GORGO;PANTR;PONAB;CHLSB;RHIBE;MANLE;CERAT;PAPAN;MACFA;MACMU;AOTNA;CALJA;SAIBB;ANOCA;TINGU;DRYPU;CALSU;MELGA;COLLI;TAEGU;ANAPL;AMAAE;OPIHO;APTFO;EGRGA;PELSI;ALLMI;ALLSI;CHLRE;ORYSI;ARATH;ARAHY;MUSAM…	African clawed frog;Western clawed frog;Western European hedgehog;Common wombat;Mouse;Ord's kangaroo rat;Little brown bat;Guinea pig;Damaraland mole rat;Naked mole rat;African elephant;Caribbean manatee;Horse;Cat;Dog;European domestic ferret;Weddell seal;Polar bear;Giant panda;Pacific walrus;Bovine;Goat;Sheep;Pig;Atlantic bottle-nosed dolphin;Sperm whale;Yangtze river dolphin;Rabbit;Black flying …	Xenopus laevis;Xenopus tropicalis;Erinaceus europaeus;Vombatus ursinus;Mus musculus;Dipodomys ordii;Myotis lucifugus;Cavia porcellus;Fukomys damarensis;Heterocephalus glaber;Loxodonta africana;Trichechus manatus;Equus caballus;Felis catus;Canis lupus familiaris;Mustela putorius furo;Leptonychotes weddellii;Ursus maritimus;Ailuropoda melanoleuca;Odobenus rosmarus divergens;Bos taurus;Capra hircus;…	Medium in all vertebrates except fish	IPR018965;IPR018075;IPR045886	[Ubiquitin-activating enzyme E1; C-terminal];[Ubiquitin-activating enzyme E1];[ThiF/MoeB/HesA family]	[921-1043];[38-1048];[233-1013]	I	F	1827	1834	65	67	0.025	Ordered	-	TTBK1	Q5TCY1	TTBK1	ENSG00000146216	99.81	tau tubulin kinase 1 [Source:HGNC Symbol;Acc:HGNC:19140]	2.7.11.1	163007at2759	DIPOR|MESAU|MUSCR|MOUSE|OCTDE|TRIAD|9SAUR|9HYME|DRORH|OPEBR|NOTFU|TRYVY|9CICH|TRYCI|BICAN|9DIPT|9EUKA|9CHLO|VITBC|9SPIT|DRYPU|LIPVE|PEDHC|DIACI|ACACF|STRMM|TRIMA|NIPNI|ATTCE|BOMIM|RHOPR|PTEVA|GONPJ|9FUNG|PELSI|9AMPH|LEPPY|FOLCA|BETSP|THRPL|9SCAR|9TELE|NEOAA|BACLA|NESNO|TRYB2|CARSF|ATHCN|AYTFU|9TRYP|AGRPL|LOTGI|PERMB|GEOSA|BACDO|CHOCR|ZEUCU|URSMA|NEOSC|VOMUR|CHACN|9PASE|DROKI|BOBOX|VICPA|OTOGA|ORY…	251	765	DIPOR;MESAU;MOUSE;DRYPU;LIPVE;TRIMA;PELSI;URSMA;VOMUR;OTOGA;PHYPA;AOTNA;ALLSI;SAIBB;SERDU;ANODA;TAEGU;CHLSB;RHIBE;NOMLE;TRICA;DROME;SALSA;XENLA;XENTR;COLLI;MELGA;ORNAN;ERIEU;PTEAL;TINGU;CALJA;CERAT;MACMU;PAPAN;MANLE;GORGO;PANPA;PANTR;PONAB;MUSPF;FELCA;ODORO;LEPWE;TURTR;DELLE;PHYMC;HORSE;PIG;BOVIN;CAPHI;SHEEP;	52	60.7
A0FGR8-S758	A0FGR8	S758	S	758	EPTPsIAsDIsLPIA	84.5	93.2	96	100	27.3	28.6	0	0	83.3	100	100	50	93	73	MELGA;XENLA;ANOCA;PROCO;PELSI;AMAAE;ALLMI;ALLSI;OPIHO;COLLI;DRYPU;TAEGU;CALSU;ANAPL;APTFO;EGRGA;VOMUR;ERIEU;OTOGA;MYOLU;LOXAF;TRIMA;CAVPO;DIPOR;PIG;SHEEP;BOVIN;CAPHI;TURTR;PHYMC;LIPVE;DELLE;PTEAL;TARSY;AOTNA;PONAB;NOMLE;PANTR;PANPA;GORGO;PAPAN;MACMU;CHLSB;RHIBE;MACFA;CERAT;MANLE;CALJA;SAIBB;FELCA;HORSE;MUSPF;CANLF;ODORO;AILME;URSMA;FUKDA;HETGA;RABIT;ICTTR;MOUSE;CRIGR;MESAU;TAKRU;ONCMY;SALSA;GASAC…	Wild turkey;African clawed frog;Green anole;Coquerel's sifaka;Chinese softshell turtle;Blue-fronted Amazon parrot;American alligator;Chinese alligator;Hoatzin;Rock dove;Downy woodpecker;Zebra finch;Scaled quail;Mallard;Emperor penguin;Little egret;Common wombat;Western European hedgehog;Small-eared galago;Little brown bat;African elephant;Caribbean manatee;Guinea pig;Ord's kangaroo rat;Pig;Sheep;…	Meleagris gallopavo;Xenopus laevis;Anolis carolinensis;Propithecus coquereli;Pelodiscus sinensis;Amazona aestiva;Alligator mississippiensis;Alligator sinensis;Opisthocomus hoazin;Columba livia;Dryobates pubescens;Taeniopygia guttata;Callipepla squamata;Anas platyrhynchos;Aptenodytes forsteri;Egretta garzetta;Vombatus ursinus;Erinaceus europaeus;Otolemur garnettii;Myotis lucifugus;Loxodonta africa…	High in vertebrates only	-	-	-	A	D	2875	2878	74.2	77.4	0.68	Disordered	-	CDC7	O00311	CDC7	ENSG00000097046	92.91	cell division cycle 7 [Source:HGNC Symbol;Acc:HGNC:1745]	-	12073at2759	9PEZI|DIPOR|CRIGR|EDHAE|KLUMD|MESAU|MUSCR|MOUSE|9FUNG|RAT|OCTDE|9EURO|HETGA|TRIAD|FUSPC|ACREC|ASPVE|9AGAM|9SAUR|TILAU|9HYME|DRORH|9HYPO|PENBI|AURPU|AURSE|OPEBR|EPING|9TREE|HIBSY|NAUCC|9CICH|PNEMU|NAUDC|TETBL|TETPH|KAZAF|KAZNA|9SACH|MARBU|ASPWE|9AGAR|PYROM|9APHY|ZASCE|SACEU|METAS|CORFA|METRR|CORDF|9ROSI|9ASPA|FUSC4|HIPCM|BRAOL|9HELO|BICAN|SERID|CLAP2|GLAL2|9DIPT|MACPH|CANO9|PLEOS|ASPLC|9EUKA|HYAVF…	616	1059	DIPOR;CRIGR;MESAU;MOUSE;HETGA;LIPVE;TRIMA;ZOONE;PELSI;OOCBI;ANOCA;YARLI;URSMA;VOMUR;PHYPA;NEUCR;ARATH;AOTNA;ARAHY;ALLSI;SAIBB;ANODA;YEAST;TAEGU;HARSA;RHIBE;DROME;SALSA;XENLA;XENTR;FUKDA;ERIEU;PTEAL;CALJA;CERAT;MACFA;MACMU;PAPAN;MANLE;GORGO;PANPA;PANTR;PONAB;AILME;FELCA;ODORO;LEPWE;TURTR;DELLE;PHYMC;HORSE;PIG;BOVIN;CAPHI;	54	57.1
A0JLT2-T192	A0JLT2	T192	T	192	QDPVPPEtPSDSDHK	79.8	91.8	100	100	0	0	0	0	58.3	100	100	50	79	67	ONCMY;SALSA;TAKRU;GASAC;SERDU;XENTR;SHEEP;ALLMI;ORNAN;CAPHI;ERIEU;PELSI;TAEGU;ANOCA;CALAN;APTFO;CALSU;MELGA;EGRGA;ALLSI;DRYPU;VOMUR;DIPOR;FUKDA;HETGA;CAVPO;MOUSE;CRIGR;MESAU;RABIT;BOVIN;PHYMC;TURTR;DELLE;LIPVE;ICTTR;OTOGA;PIG;SAIBB;PANPA;PANTR;AOTNA;CHLSB;PONAB;CERAT;MACFA;MANLE;NOMLE;PAPAN;GORGO;CALJA;RHIBE;MACMU;CANLF;LEPWE;MUSPF;ODORO;FELCA;URSMA;AILME;TARSY;PROCO;HORSE;MYOLU;PTEAL;LOXAF;TRIMA;	Rainbow trout;Atlantic salmon;Japanese pufferfish;Three-spined stickleback;Greater amberjack;Western clawed frog;Sheep;American alligator;Duckbill platypus;Goat;Western European hedgehog;Chinese softshell turtle;Zebra finch;Green anole;Anna's hummingbird;Emperor penguin;Scaled quail;Wild turkey;Little egret;Chinese alligator;Downy woodpecker;Common wombat;Ord's kangaroo rat;Damaraland mole rat;Na…	Oncorhynchus mykiss;Salmo salar;Takifugu rubripes;Gasterosteus aculeatus;Seriola dumerili;Xenopus tropicalis;Ovis aries;Alligator mississippiensis;Ornithorhynchus anatinus;Capra hircus;Erinaceus europaeus;Pelodiscus sinensis;Taeniopygia guttata;Anolis carolinensis;Calypte anna;Aptenodytes forsteri;Callipepla squamata;Meleagris gallopavo;Egretta garzetta;Alligator sinensis;Dryobates pubescens;Vomb…	High in all vertebrates except amphibians	IPR019403	[Mediator complex; subunit Med19; metazoa]	[63-233]	E	P	253	255	84.8	89.9	0.98	Disordered	-	JNK1	P45983	MAPK8	ENSG00000107643	99.09	mitogen-activated protein kinase 8 [Source:HGNC Symbol;Acc:HGNC:6881]	2.7.11.24	158564at2759	9PEZI|DIPOR|CRIGR|EDHAE|KLUMD|MESAU|BALRE|MUSCR|MOUSE|9FUNG|RAT|CAVPO|OCTDE|9EURO|HETGA|SACKO|TRIAD|FUSPC|ACREC|ASPVE|9AGAM|9SAUR|TILAU|9HYME|DRORH|9HYPO|PENBI|AURPU|AURSE|CAMFO|OPEBR|NOTFU|TRYVY|EPING|9NEOP|9TREE|9BASI|NAUCC|9CICH|TRYCI|ASPKA|PNEMU|NAUDC|TETBL|TETPH|KAZAF|KAZNA|9SACH|MARBU|ASPWE|9AGAR|PYROM|9APHY|ZASCE|SACEU|METAS|CORFA|METRR|CORDF|FUSC4|HIPCM|NANGC|MYOBR|9HELO|BICAN|SERID|CLAP2…	758	5486	DIPOR;CRIGR;MESAU;MOUSE;CAVPO;HETGA;9NEOP;DRYPU;LIPVE;TRIMA;PELSI;EGRGA;OOCBI;EMENI;ANOCA;YARLI;URSMA;VOMUR;OPIHO;OTOGA;TAKRU;NEUCR;AOTNA;PROCO;ARAHY;ALLSI;SAIBB;SERDU;ANODA;ICTTR;YEAST;MYOLU;TAEGU;CHLSB;HARSA;RHIBE;NOMLE;PAPXU;DAPPU;TRICA;BOMMO;DROME;LUCCU;ONCMY;SALSA;XENLA;XENTR;ALLMI;ANAPL;FUKDA;COLLI;MELGA;APTFO;CALAN;ORNAN;ERIEU;PTEAL;TINGU;CALJA;CERAT;MACFA;MACMU;PAPAN;MANLE;GORGO;PANPA;PAN…	84	94
A0JLT2-S226	A0JLT2	S226	S	226	KKKKNRHsPDHPGMG	89.3	89	98	100	90.9	0	0	0	58.3	75	100	50	79	75	ONCMY;SALSA;TAKRU;GASAC;SERDU;XENTR;SHEEP;ORNAN;ERIEU;PELSI;TAEGU;ANOCA;CALAN;APTFO;CALSU;MELGA;EGRGA;ALLSI;DRYPU;VOMUR;DIPOR;FUKDA;HETGA;CAVPO;MOUSE;CRIGR;MESAU;RABIT;BOVIN;PHYMC;TURTR;DELLE;LIPVE;ICTTR;OTOGA;PIG;SAIBB;PANPA;PANTR;AOTNA;CHLSB;PONAB;CERAT;MACFA;MANLE;NOMLE;PAPAN;GORGO;CALJA;RHIBE;MACMU;CANLF;LEPWE;MUSPF;ODORO;FELCA;URSMA;AILME;TARSY;PROCO;HORSE;MYOLU;PTEAL;LOXAF;TRIMA;ANODA;BOMMO…	Rainbow trout;Atlantic salmon;Japanese pufferfish;Three-spined stickleback;Greater amberjack;Western clawed frog;Sheep;Duckbill platypus;Western European hedgehog;Chinese softshell turtle;Zebra finch;Green anole;Anna's hummingbird;Emperor penguin;Scaled quail;Wild turkey;Little egret;Chinese alligator;Downy woodpecker;Common wombat;Ord's kangaroo rat;Damaraland mole rat;Naked mole rat;Guinea pig;…	Oncorhynchus mykiss;Salmo salar;Takifugu rubripes;Gasterosteus aculeatus;Seriola dumerili;Xenopus tropicalis;Ovis aries;Ornithorhynchus anatinus;Erinaceus europaeus;Pelodiscus sinensis;Taeniopygia guttata;Anolis carolinensis;Calypte anna;Aptenodytes forsteri;Callipepla squamata;Meleagris gallopavo;Egretta garzetta;Alligator sinensis;Dryobates pubescens;Vombatus ursinus;Dipodomys ordii;Fukomys dam…	High in animals only	IPR019403	[Mediator complex; subunit Med19; metazoa]	[63-233]	H	P	342	354	94.9	96.2	0.989	Disordered	-	CLK4	Q9HAZ1	CLK4	ENSG00000113240	98.97	CDC like kinase 4 [Source:HGNC Symbol;Acc:HGNC:13659]	-	5477821at2759	9PEZI|DIPOR|CRIGR|EDHAE|KLUMD|MESAU|BALRE|MUSCR|MOUSE|9FUNG|RAT|CAVPO|OCTDE|9EURO|HETGA|TRIAD|FUSPC|ACREC|ASPVE|9AGAM|9SAUR|TILAU|9HYME|DRORH|9HYPO|PENBI|AURPU|AURSE|CAMFO|OPEBR|NOTFU|KLENI|TRYVY|EPING|9NEOP|9TREE|9BASI|HIBSY|NAUCC|9CICH|TRYCI|ASPKA|PNEMU|NAUDC|TETBL|TETPH|KAZAF|KAZNA|9SACH|MARBU|ASPWE|9AGAR|ENTNP|PYROM|9APHY|ZASCE|SACEU|METAS|CORFA|METRR|CORDF|9ROSI|9ASPA|FUSC4|HIPCM|NANGC|BRAOL…	874	6556	DIPOR;CRIGR;MESAU;MOUSE;CAVPO;HETGA;9NEOP;DRYPU;LIPVE;TRIMA;ZOONE;PELSI;EGRGA;OOCBI;EMENI;ANOCA;YARLI;URSMA;VOMUR;OPIHO;CHLRE;OTOGA;TAKRU;PHYPA;PLAF7;NEUCR;ARATH;AOTNA;PROCO;ARAHY;ALLSI;SAIBB;SERDU;ANODA;ICTTR;WHEAT;MAIZE;YEAST;MYOLU;TAEGU;CHLSB;HARSA;RHIBE;NOMLE;PAPXU;TRICA;BOMMO;DROME;ONCMY;SALSA;XENLA;XENTR;ALLMI;ANAPL;FUKDA;COLLI;MELGA;APTFO;ORNAN;ERIEU;PTEAL;CALJA;CERAT;MACFA;MACMU;PAPAN;MAN…	86	89.3
A0JNW5-S935	A0JNW5	S935	S	935	MsDNRsMsVDLsHIP	60.7	67.1	98	100	18.2	14.3	0	0	0	0	0	0	89	52	PHYPA;PROCO;CRIGR;MESAU;VOMUR;ORNAN;FUKDA;LOXAF;ERIEU;HETGA;OTOGA;TARSY;NOMLE;RHIBE;CERAT;PAPAN;MACFA;MANLE;CHLSB;MACMU;PONAB;GORGO;PANPA;PANTR;AOTNA;CALJA;SAIBB;MOUSE;CAVPO;MYOLU;PHYMC;TURTR;LIPVE;DELLE;BOVIN;CAPHI;SHEEP;HORSE;AILME;URSMA;TRIMA;DIPOR;PTEAL;ODORO;LEPWE;MUSPF;PIG;ICTTR;CANLF;FELCA;DROME;LUCCU;	Moss;Coquerel's sifaka;Chinese hamster;Golden hamster;Common wombat;Duckbill platypus;Damaraland mole rat;African elephant;Western European hedgehog;Naked mole rat;Small-eared galago;Philippine tarsier;Northern white-cheeked gibbon;Black snub-nosed monkey;Sooty mangabey;Olive baboon;Crab-eating macaque;Drill;Green monkey;Rhesus macaque;Sumatran orangutan;Western lowland gorilla;Pygmy chimpanzee;C…	Physcomitrella patens subsp. patens;Propithecus coquereli;Cricetulus griseus;Mesocricetus auratus;Vombatus ursinus;Ornithorhynchus anatinus;Fukomys damarensis;Loxodonta africana;Erinaceus europaeus;Heterocephalus glaber;Otolemur garnettii;Tarsius syrichta;Nomascus leucogenys;Rhinopithecus bieti;Cercocebus atys;Papio anubis;Macaca fascicularis;Mandrillus leucophaeus;Chlorocebus sabaeus;Macaca mula…	High in mammals only	IPR026728	[Bridge-like lipid transfer protein family member 3A/B]	[1-1463]	M	V	1360	1362	58.4	51.7	1	Disordered	-	BRAF	P15056	BRAF	ENSG00000157764	99.61	B-Raf proto-oncogene; serine/threonine kinase [Source:HGNC Symbol;Acc:HGNC:1097]	-	4560496at2759	DIPOR|CRIGR|MESAU|MUSCR|MOUSE|RAT|CAVPO|OCTDE|HETGA|TRIAD|ACREC|9SAUR|9HYME|DRORH|CAMFO|OPEBR|NOTFU|9AGAM|9NEOP|9CICH|HIPCM|BICAN|9DIPT|SAPDV|DRYPU|LIPVE|9STRA|PEDHC|TAUER|DIACI|ACACF|STRMM|TRIMA|NIPNI|ATTCE|BOMIM|RHOPR|PTEVA|FRAOC|COFAR|9FUNG|ZOONE|9AMPH|9HEMI|9TELE|FISSO|BETSP|THRPL|9SCAR|NEOAA|9AGAR|BACLA|NESNO|SALFA|SERLL|CARSF|9GRUI|LEPDC|ATHCN|OOCBI|LARCR|AYTFU|AQUCH|AGRPL|LOTGI|MYODS|PERMB…	293	1123	DIPOR;CRIGR;MESAU;MOUSE;CAVPO;HETGA;9NEOP;DRYPU;LIPVE;TRIMA;ZOONE;OOCBI;ANOCA;URSMA;VOMUR;OPIHO;OTOGA;TAKRU;PHYPA;AOTNA;PROCO;ALLSI;SAIBB;SERDU;ANODA;ICTTR;MYOLU;TAEGU;CHLSB;HARSA;RHIBE;NOMLE;TRICA;BOMMO;DROME;LUCCU;ONCMY;SALSA;XENLA;XENTR;ALLMI;ANAPL;FUKDA;COLLI;MELGA;APTFO;ORNAN;ERIEU;CALJA;CERAT;MACFA;MACMU;PAPAN;MANLE;GORGO;PANPA;PANTR;PONAB;AILME;MUSPF;FELCA;ODORO;LEPWE;TURTR;DELLE;PHYMC;HOR…	72	84.5
A0JNW5-S953	A0JNW5	S953	S	953	PLLFKsAsDTNLQKG	79.8	89	98	100	18.2	57.1	0	0	91.7	75	20	50	89	71	PHYPA;WHEAT;MAIZE;ARATH;SALSA;XENLA;PROCO;CRIGR;MESAU;VOMUR;ORNAN;FUKDA;LOXAF;ERIEU;HETGA;OTOGA;TARSY;NOMLE;RHIBE;CERAT;PAPAN;MACFA;MANLE;CHLSB;MACMU;PONAB;GORGO;PANPA;PANTR;AOTNA;CALJA;SAIBB;MOUSE;CAVPO;MYOLU;PHYMC;TURTR;LIPVE;DELLE;BOVIN;CAPHI;SHEEP;HORSE;AILME;URSMA;TRIMA;DIPOR;PTEAL;ODORO;LEPWE;MUSPF;PIG;ICTTR;CANLF;FELCA;ANOCA;TINGU;CALSU;MELGA;TAEGU;CALAN;ANAPL;DRYPU;AMAAE;OPIHO;APTFO;EGRGA…	Moss;Wheat;Maize;Mouse-ear cress;Atlantic salmon;African clawed frog;Coquerel's sifaka;Chinese hamster;Golden hamster;Common wombat;Duckbill platypus;Damaraland mole rat;African elephant;Western European hedgehog;Naked mole rat;Small-eared galago;Philippine tarsier;Northern white-cheeked gibbon;Black snub-nosed monkey;Sooty mangabey;Olive baboon;Crab-eating macaque;Drill;Green monkey;Rhesus macaq…	Physcomitrella patens subsp. patens;Triticum aestivum;Zea mays;Arabidopsis thaliana;Salmo salar;Xenopus laevis;Propithecus coquereli;Cricetulus griseus;Mesocricetus auratus;Vombatus ursinus;Ornithorhynchus anatinus;Fukomys damarensis;Loxodonta africana;Erinaceus europaeus;Heterocephalus glaber;Otolemur garnettii;Tarsius syrichta;Nomascus leucogenys;Rhinopithecus bieti;Cercocebus atys;Papio anubis…	Medium in all vertebrates except fish	IPR026728	[Bridge-like lipid transfer protein family member 3A/B]	[1-1463]	A	D	1385	1387	58.4	62.9	1	Disordered	-	MARK2	Q7KZI7	MARK2	ENSG00000072518	99.21	microtubule affinity regulating kinase 2 [Source:HGNC Symbol;Acc:HGNC:3332]	2.7.11.1	5475340at2759	9PEZI|DIPOR|CRIGR|EDHAE|KLUMD|MESAU|BALRE|MUSCR|MOUSE|9FUNG|RAT|CAVPO|OCTDE|9EURO|HETGA|SACKO|TRIAD|FUSPC|ACREC|ASPVE|9AGAM|9SAUR|TILAU|9HYME|DRORH|9HYPO|PENBI|AURPU|AURSE|CAMFO|OPEBR|NOTFU|TRYVY|EPING|9NEOP|9TREE|9BASI|NAUCC|9CICH|TRYCI|ASPKA|PNEMU|NAUDC|TETBL|TETPH|KAZAF|KAZNA|9SACH|MARBU|ASPWE|9AGAR|PYROM|9APHY|ZASCE|SACEU|METAS|CORFA|METRR|CORDF|9ASPA|FUSC4|HIPCM|NANGC|MYOBR|9HELO|GRENI|BICAN…	789	5508	DIPOR;CRIGR;MESAU;MOUSE;CAVPO;HETGA;9NEOP;DRYPU;LIPVE;TRIMA;ZOONE;PELSI;EGRGA;OOCBI;EMENI;ANOCA;YARLI;URSMA;VOMUR;OPIHO;OTOGA;TAKRU;PLAF7;NEUCR;AOTNA;PROCO;ALLSI;SAIBB;SERDU;ANODA;ICTTR;WHEAT;YEAST;MYOLU;TAEGU;CHLSB;RHIBE;NOMLE;TRICA;BOMMO;DROME;LUCCU;SALSA;XENLA;XENTR;ALLMI;ANAPL;FUKDA;COLLI;MELGA;APTFO;CALAN;ORNAN;ERIEU;PTEAL;TINGU;CALJA;CERAT;MACFA;MACMU;PAPAN;MANLE;GORGO;PANPA;PANTR;PONAB;AIL…	81	89.3
A0JNW5-S1081	A0JNW5	S1081	S	1081	RTLKsQssLsGKPKE	71.4	80.8	94	88.9	9.09	14.3	0	0	91.7	25	0	0	89	61	WHEAT;CRIGR;MESAU;VOMUR;ORNAN;FUKDA;LOXAF;ERIEU;HETGA;OTOGA;NOMLE;RHIBE;CERAT;PAPAN;MACFA;MANLE;CHLSB;MACMU;PONAB;GORGO;PANPA;PANTR;AOTNA;CALJA;SAIBB;MOUSE;CAVPO;MYOLU;PHYMC;TURTR;LIPVE;DELLE;BOVIN;CAPHI;SHEEP;HORSE;AILME;URSMA;TRIMA;DIPOR;PTEAL;ODORO;LEPWE;MUSPF;PIG;ICTTR;CANLF;FELCA;ANOCA;TINGU;CALSU;MELGA;TAEGU;CALAN;ANAPL;DRYPU;AMAAE;OPIHO;APTFO;EGRGA;HARSA;	Wheat;Chinese hamster;Golden hamster;Common wombat;Duckbill platypus;Damaraland mole rat;African elephant;Western European hedgehog;Naked mole rat;Small-eared galago;Northern white-cheeked gibbon;Black snub-nosed monkey;Sooty mangabey;Olive baboon;Crab-eating macaque;Drill;Green monkey;Rhesus macaque;Sumatran orangutan;Western lowland gorilla;Pygmy chimpanzee;Chimpanzee;Ma's night monkey;White-tu…	Triticum aestivum;Cricetulus griseus;Mesocricetus auratus;Vombatus ursinus;Ornithorhynchus anatinus;Fukomys damarensis;Loxodonta africana;Erinaceus europaeus;Heterocephalus glaber;Otolemur garnettii;Nomascus leucogenys;Rhinopithecus bieti;Cercocebus atys;Papio anubis;Macaca fascicularis;Mandrillus leucophaeus;Chlorocebus sabaeus;Macaca mulatta;Pongo abelii;Gorilla gorilla gorilla;Pan paniscus;Pan…	High in mammals only	IPR026728	[Bridge-like lipid transfer protein family member 3A/B]	[1-1463]	S	L	1539	1541	66.3	55.1	0.999	Disordered	-	PHKG1	Q16816	PHKG1	ENSG00000164776	98.04	phosphorylase kinase catalytic subunit gamma 1 [Source:HGNC Symbol;Acc:HGNC:8930]	-	1121238at2759	9PEZI|DIPOR|CRIGR|KLUMD|MESAU|BALRE|MUSCR|MOUSE|9FUNG|RAT|CAVPO|OCTDE|9EURO|HETGA|TRIAD|FUSPC|ACREC|ASPVE|9AGAM|9SAUR|TILAU|9HYME|DRORH|9HYPO|PENBI|AURPU|AURSE|CAMFO|OPEBR|NOTFU|KLENI|EPING|9TREE|9BASI|HIBSY|NAUCC|9CICH|PNEMU|NAUDC|TETBL|TETPH|KAZAF|KAZNA|9SACH|MARBU|ASPWE|9AGAR|PYROM|9APHY|ZASCE|SACEU|METAS|CORFA|METRR|CORDF|9ROSI|9ASPA|FUSC4|HIPCM|BRAOL|MYOBR|9HELO|BICAN|SERID|CLAP2|GLAL2|PLACD…	816	6075	DIPOR;CRIGR;MESAU;MOUSE;CAVPO;HETGA;DRYPU;LIPVE;TRIMA;ZOONE;PELSI;EGRGA;OOCBI;EMENI;ANOCA;YARLI;URSMA;VOMUR;OPIHO;CHLRE;OTOGA;TAKRU;PLAF7;NEUCR;ARATH;AOTNA;PROCO;ARAHY;ALLSI;SAIBB;SERDU;ANODA;ICTTR;WHEAT;MAIZE;YEAST;MYOLU;TAEGU;CHLSB;HARSA;RHIBE;NOMLE;PAPXU;TRICA;BOMMO;DROME;ONCMY;SALSA;XENLA;XENTR;ALLMI;ANAPL;FUKDA;COLLI;APTFO;CALAN;ORNAN;ERIEU;PTEAL;TINGU;CALJA;CERAT;MACFA;MACMU;PAPAN;MANLE;GOR…	85	89.3
A0MZ66-Y24	A0MZ66	Y24	Y	24	KEQAIGEyEDLRAEN	64.3	74	72	61.1	0	0	0	0	91.7	75	60	50	70	54	SERDU;ONCMY;SALSA;XENLA;ANOCA;VOMUR;PTEAL;DIPOR;ERIEU;RABIT;FELCA;CANLF;LEPWE;AILME;LOXAF;MYOLU;CAVPO;HETGA;MESAU;MOUSE;TRIMA;BOVIN;CAPHI;SHEEP;OTOGA;HORSE;PHYMC;PIG;DELLE;TURTR;ICTTR;PROCO;TARSY;AOTNA;CALJA;SAIBB;PONAB;CHLSB;RHIBE;NOMLE;GORGO;ALLMI;ALLSI;AMAAE;COLLI;CALSU;TAEGU;CALAN;DRYPU;TINGU;EGRGA;APTFO;MELGA;OPIHO;	Greater amberjack;Rainbow trout;Atlantic salmon;African clawed frog;Green anole;Common wombat;Black flying fox;Ord's kangaroo rat;Western European hedgehog;Rabbit;Cat;Dog;Weddell seal;Giant panda;African elephant;Little brown bat;Guinea pig;Naked mole rat;Golden hamster;Mouse;Caribbean manatee;Bovine;Goat;Sheep;Small-eared galago;Horse;Sperm whale;Pig;Beluga whale;Atlantic bottle-nosed dolphin;Th…	Seriola dumerili;Oncorhynchus mykiss;Salmo salar;Xenopus laevis;Anolis carolinensis;Vombatus ursinus;Pteropus alecto;Dipodomys ordii;Erinaceus europaeus;Oryctolagus cuniculus;Felis catus;Canis lupus familiaris;Leptonychotes weddellii;Ailuropoda melanoleuca;Loxodonta africana;Myotis lucifugus;Cavia porcellus;Heterocephalus glaber;Mesocricetus auratus;Mus musculus;Trichechus manatus;Bos taurus;Capr…	Medium in all vertebrates	IPR024849	[Shootin-1]	[4-554]	E	E	78	80	84.3	77.1	0.05	Ordered	-	-	-	-	-	-	-	-	-	-	-	-	-	-	0
A0MZ66-S249	A0MZ66	S249	S	249	QNKLKRQsHLLLQss	83.3	95.9	98	100	0	0	0	0	100	100	80	50	70	70	TAKRU;SERDU;ONCMY;SALSA;XENLA;ANOCA;ORNAN;VOMUR;PTEAL;DIPOR;ERIEU;RABIT;MUSPF;FELCA;CANLF;LEPWE;ODORO;URSMA;AILME;LOXAF;MYOLU;CAVPO;HETGA;CRIGR;MESAU;MOUSE;TRIMA;BOVIN;CAPHI;SHEEP;OTOGA;HORSE;PHYMC;PIG;LIPVE;DELLE;TURTR;ICTTR;MACMU;PANPA;PANTR;CERAT;MACFA;MANLE;PAPAN;PROCO;TARSY;AOTNA;CALJA;SAIBB;PONAB;CHLSB;RHIBE;NOMLE;GORGO;PELSI;ALLMI;ALLSI;AMAAE;COLLI;CALSU;TAEGU;CALAN;DRYPU;TINGU;ANAPL;EGRGA…	Japanese pufferfish;Greater amberjack;Rainbow trout;Atlantic salmon;African clawed frog;Green anole;Duckbill platypus;Common wombat;Black flying fox;Ord's kangaroo rat;Western European hedgehog;Rabbit;European domestic ferret;Cat;Dog;Weddell seal;Pacific walrus;Polar bear;Giant panda;African elephant;Little brown bat;Guinea pig;Naked mole rat;Chinese hamster;Golden hamster;Mouse;Caribbean manatee…	Takifugu rubripes;Seriola dumerili;Oncorhynchus mykiss;Salmo salar;Xenopus laevis;Anolis carolinensis;Ornithorhynchus anatinus;Vombatus ursinus;Pteropus alecto;Dipodomys ordii;Erinaceus europaeus;Oryctolagus cuniculus;Mustela putorius furo;Felis catus;Canis lupus familiaris;Leptonychotes weddellii;Odobenus rosmarus divergens;Ursus maritimus;Ailuropoda melanoleuca;Loxodonta africana;Myotis lucifug…	High in all vertebrates except amphibians	IPR024849	[Shootin-1]	[4-554]	Q	H	336	338	98.6	65.7	0.065	Ordered	-	WNK3	Q9BYP7	WNK3	ENSG00000196632	99.96	WNK lysine deficient protein kinase 3 [Source:HGNC Symbol;Acc:HGNC:14543]	2.7.11.1	5478852at2759	DIPOR|CRIGR|MESAU|MUSCR|MOUSE|9FUNG|RAT|CAVPO|OCTDE|HETGA|TRIAD|ACREC|9SAUR|9HYME|DRORH|CAMFO|OPEBR|NOTFU|9AGAM|9CICH|9ASPA|HIPCM|MYOBR|BICAN|9DIPT|9EUKA|9CHLO|ENCRO|DRYPU|LIPVE|PEDHC|DIACI|MUCC1|STRMM|TRIMA|NIPNI|ATTCE|GALSU|BOMIM|RHOPR|PTEVA|FRAOC|RHIZD|GONPJ|9MICR|MONDO|SYNRA|PELSI|9AMPH|9TELE|BRADI|BETSP|THRPL|9SCAR|NEOAA|ECHNA|BACLA|DUFNO|SALFA|SERLL|CARSF|NEMA1|AEGTS|OOCBI|9POAL|LARCR|AYTFU…	315	1475	DIPOR;CRIGR;MESAU;MOUSE;CAVPO;HETGA;DRYPU;LIPVE;TRIMA;PELSI;OOCBI;ANOCA;URSMA;VOMUR;OTOGA;TAKRU;AOTNA;PROCO;ALLSI;SAIBB;SERDU;ANODA;ICTTR;WHEAT;MAIZE;MYOLU;TAEGU;CHLSB;RHIBE;NOMLE;TRICA;DROME;SALSA;XENLA;XENTR;ALLMI;FUKDA;APTFO;CALAN;ORNAN;ERIEU;PTEAL;CALJA;CERAT;MACFA;MACMU;PAPAN;MANLE;GORGO;PANPA;PANTR;PONAB;AILME;MUSPF;FELCA;ODORO;LEPWE;TURTR;DELLE;PHYMC;LOXAF;HORSE;PIG;BOVIN;CAPHI;SHEEP;RABIT;	67	77.4
A0MZ66-S467	A0MZ66	S467	S	467	TssRsLKsLDPENsE	77.4	89	94	100	0	0	0	0	91.7	100	40	50	70	65	ONCMY;SALSA;XENLA;ANOCA;ORNAN;VOMUR;DIPOR;ERIEU;RABIT;MUSPF;FELCA;CANLF;LEPWE;ODORO;URSMA;AILME;LOXAF;MYOLU;CAVPO;HETGA;MESAU;MOUSE;TRIMA;BOVIN;CAPHI;SHEEP;OTOGA;HORSE;PHYMC;PIG;LIPVE;DELLE;TURTR;ICTTR;MACMU;PANPA;PANTR;CERAT;MACFA;MANLE;PAPAN;PROCO;TARSY;AOTNA;CALJA;SAIBB;PONAB;CHLSB;RHIBE;NOMLE;GORGO;PELSI;ALLMI;ALLSI;AMAAE;COLLI;CALSU;TAEGU;CALAN;DRYPU;TINGU;ANAPL;EGRGA;APTFO;OPIHO;	Rainbow trout;Atlantic salmon;African clawed frog;Green anole;Duckbill platypus;Common wombat;Ord's kangaroo rat;Western European hedgehog;Rabbit;European domestic ferret;Cat;Dog;Weddell seal;Pacific walrus;Polar bear;Giant panda;African elephant;Little brown bat;Guinea pig;Naked mole rat;Golden hamster;Mouse;Caribbean manatee;Bovine;Goat;Sheep;Small-eared galago;Horse;Sperm whale;Pig;Yangtze riv…	Oncorhynchus mykiss;Salmo salar;Xenopus laevis;Anolis carolinensis;Ornithorhynchus anatinus;Vombatus ursinus;Dipodomys ordii;Erinaceus europaeus;Oryctolagus cuniculus;Mustela putorius furo;Felis catus;Canis lupus familiaris;Leptonychotes weddellii;Odobenus rosmarus divergens;Ursus maritimus;Ailuropoda melanoleuca;Loxodonta africana;Myotis lucifugus;Cavia porcellus;Heterocephalus glaber;Mesocricet…	Medium in all vertebrates except fish	IPR024849	[Shootin-1]	[4-554]	K	L	564	566	85.7	88.6	0.905	Disordered	-	CAMKK2	Q96RR4	CAMKK2	ENSG00000110931	98.94	calcium/calmodulin dependent protein kinase kinase 2 [Source:HGNC Symbol;Acc:HGNC:1470]	-	5489318at2759	9PEZI|DIPOR|CRIGR|KLUMD|MESAU|MUSCR|MOUSE|9FUNG|RAT|CAVPO|OCTDE|9EURO|HETGA|TRIAD|FUSPC|ACREC|ASPVE|9AGAM|9SAUR|TILAU|9HYME|DRORH|9HYPO|PENBI|AURPU|AURSE|CAMFO|OPEBR|NOTFU|EPING|9NEOP|9TREE|9BASI|NAUCC|9CICH|PNEMU|NAUDC|TETBL|TETPH|KAZAF|KAZNA|9SACH|MARBU|ASPWE|9AGAR|PYROM|9APHY|ZASCE|SACEU|METAS|CORFA|METRR|CORDF|FUSC4|HIPCM|MYOBR|9HELO|BICAN|SERID|CLAP2|GLAL2|9DIPT|MACPH|RHOT1|CANO9|PLEOS|ASPLC…	604	2117	DIPOR;CRIGR;MESAU;MOUSE;CAVPO;HETGA;9NEOP;LIPVE;TRIMA;ZOONE;PELSI;EMENI;YARLI;URSMA;VOMUR;OTOGA;TAKRU;NEUCR;AOTNA;PROCO;ALLSI;SAIBB;ANODA;ICTTR;YEAST;MYOLU;TAEGU;CHLSB;RHIBE;BOMMO;DROME;SALSA;XENLA;XENTR;ALLMI;FUKDA;COLLI;MELGA;ORNAN;ERIEU;PTEAL;CALJA;CERAT;MACFA;MACMU;PAPAN;MANLE;GORGO;PANPA;PANTR;PONAB;AILME;MUSPF;FELCA;ODORO;LEPWE;TURTR;DELLE;PHYMC;HORSE;PIG;BOVIN;CAPHI;	63	70.2
A0MZ66-S494	A0MZ66	S494	S	494	TAEADsssPTGILAT	69	79.5	96	100	0	0	0	0	58.3	75	0	0	70	58	ANOCA;ORNAN;VOMUR;PTEAL;DIPOR;ERIEU;RABIT;MUSPF;FELCA;CANLF;LEPWE;ODORO;URSMA;AILME;LOXAF;MYOLU;CAVPO;HETGA;MESAU;MOUSE;TRIMA;BOVIN;CAPHI;SHEEP;OTOGA;HORSE;PHYMC;PIG;LIPVE;DELLE;TURTR;ICTTR;MACMU;PANPA;PANTR;CERAT;MACFA;MANLE;PAPAN;PROCO;TARSY;AOTNA;CALJA;SAIBB;PONAB;CHLSB;RHIBE;NOMLE;GORGO;PELSI;ALLSI;AMAAE;COLLI;TAEGU;DRYPU;EGRGA;APTFO;OPIHO;	Green anole;Duckbill platypus;Common wombat;Black flying fox;Ord's kangaroo rat;Western European hedgehog;Rabbit;European domestic ferret;Cat;Dog;Weddell seal;Pacific walrus;Polar bear;Giant panda;African elephant;Little brown bat;Guinea pig;Naked mole rat;Golden hamster;Mouse;Caribbean manatee;Bovine;Goat;Sheep;Small-eared galago;Horse;Sperm whale;Pig;Yangtze river dolphin;Beluga whale;Atlantic …	Anolis carolinensis;Ornithorhynchus anatinus;Vombatus ursinus;Pteropus alecto;Dipodomys ordii;Erinaceus europaeus;Oryctolagus cuniculus;Mustela putorius furo;Felis catus;Canis lupus familiaris;Leptonychotes weddellii;Odobenus rosmarus divergens;Ursus maritimus;Ailuropoda melanoleuca;Loxodonta africana;Myotis lucifugus;Cavia porcellus;Heterocephalus glaber;Mesocricetus auratus;Mus musculus;Trichec…	Medium in all vertebrates except fish	IPR024849	[Shootin-1]	[4-554]	S	P	591	593	71.4	90	0.972	Disordered	-	CK1A	P48729	CSNK1A1	ENSG00000113712	98.04	casein kinase 1 alpha 1 [Source:HGNC Symbol;Acc:HGNC:2451]	-	1534388at2759	9PEZI|DIPOR|CRIGR|EDHAE|KLUMD|MESAU|MUSCR|MOUSE|9FUNG|RAT|CAVPO|OCTDE|9EURO|HETGA|SACKO|TRIAD|FUSPC|ACREC|ASPVE|9AGAM|9SAUR|TILAU|9HYME|DRORH|9HYPO|PENBI|AURPU|AURSE|CAMFO|OPEBR|NOTFU|KLENI|EPING|9NEOP|9TREE|9BASI|HIBSY|NAUCC|9CICH|PNEMU|NAUDC|TETBL|TETPH|KAZAF|KAZNA|9SACH|MARBU|ASPWE|9AGAR|ENTNP|PYROM|9APHY|ZASCE|SACEU|METAS|CORFA|METRR|CORDF|9ROSI|9ASPA|FUSC4|HIPCM|NANGC|BRAOL|MYOBR|9HELO|GRENI…	828	5057	DIPOR;CRIGR;MESAU;MOUSE;CAVPO;HETGA;9NEOP;LIPVE;TRIMA;PELSI;OOCBI;EMENI;ANOCA;YARLI;URSMA;VOMUR;CHLRE;OTOGA;TAKRU;PHYPA;PLAF7;NEUCR;ARATH;AOTNA;PROCO;ARAHY;ALLSI;SAIBB;SERDU;ANODA;ICTTR;WHEAT;MAIZE;YEAST;MYOLU;TAEGU;CHLSB;HARSA;RHIBE;NOMLE;PAPXU;TRICA;BOMMO;DROME;LUCCU;ONCMY;SALSA;XENLA;XENTR;ALLMI;ANAPL;FUKDA;COLLI;MELGA;ORNAN;ERIEU;CALJA;CERAT;MACFA;MACMU;PAPAN;MANLE;GORGO;PANPA;PANTR;PONAB;AIL…	81	83.3
A0MZ66-S506	A0MZ66	S506	S	506	LATsEsKsMPVLGsV	73.8	84.9	94	100	0	0	0	0	91.7	100	0	0	70	62	ANOCA;ORNAN;VOMUR;DIPOR;ERIEU;RABIT;MUSPF;FELCA;CANLF;LEPWE;ODORO;URSMA;AILME;LOXAF;MYOLU;CAVPO;HETGA;MESAU;MOUSE;TRIMA;BOVIN;CAPHI;SHEEP;OTOGA;HORSE;PHYMC;PIG;LIPVE;DELLE;TURTR;ICTTR;MACMU;PANPA;PANTR;CERAT;MACFA;MANLE;PAPAN;PROCO;TARSY;AOTNA;CALJA;SAIBB;PONAB;CHLSB;RHIBE;NOMLE;GORGO;PELSI;ALLMI;ALLSI;AMAAE;COLLI;CALSU;TAEGU;CALAN;DRYPU;TINGU;ANAPL;EGRGA;APTFO;OPIHO;	Green anole;Duckbill platypus;Common wombat;Ord's kangaroo rat;Western European hedgehog;Rabbit;European domestic ferret;Cat;Dog;Weddell seal;Pacific walrus;Polar bear;Giant panda;African elephant;Little brown bat;Guinea pig;Naked mole rat;Golden hamster;Mouse;Caribbean manatee;Bovine;Goat;Sheep;Small-eared galago;Horse;Sperm whale;Pig;Yangtze river dolphin;Beluga whale;Atlantic bottle-nosed dolp…	Anolis carolinensis;Ornithorhynchus anatinus;Vombatus ursinus;Dipodomys ordii;Erinaceus europaeus;Oryctolagus cuniculus;Mustela putorius furo;Felis catus;Canis lupus familiaris;Leptonychotes weddellii;Odobenus rosmarus divergens;Ursus maritimus;Ailuropoda melanoleuca;Loxodonta africana;Myotis lucifugus;Cavia porcellus;Heterocephalus glaber;Mesocricetus auratus;Mus musculus;Trichechus manatus;Bos …	Medium in all vertebrates except fish	IPR024849	[Shootin-1]	[4-554]	K	M	603	605	88.6	72.9	0.981	Disordered	-	TBK1	Q9UHD2	TBK1	ENSG00000183735	97.93	TANK binding kinase 1 [Source:HGNC Symbol;Acc:HGNC:11584]	-	2957757at2759	DIPOR|CRIGR|MESAU|MUSCR|MOUSE|RAT|CAVPO|OCTDE|HETGA|ACREC|9SAUR|9HYME|DRORH|CAMFO|NOTFU|9NEOP|9CICH|9HYPO|BICAN|9DIPT|9EUKA|LIPVE|PEDHC|DIACI|STRMM|TRIMA|ATTCE|BOMIM|PTEVA|FRAOC|ZOONE|PELSI|9AMPH|9TELE|FOLCA|BETSP|THRPL|NEOAA|ECHNA|BACLA|DUFNO|SALFA|SERLL|CARSF|ATHCN|OOCBI|AYTFU|AQUCH|AGRPL|LOTGI|MYODS|PERMB|CYNSE|STRHB|GEOSA|BACDO|DANPL|ANTCR|ANOCA|CYPVA|PHLPP|URSMA|NEOSC|VOMUR|CHACN|DROKI|ANOME…	238	418	DIPOR;CRIGR;MESAU;MOUSE;CAVPO;HETGA;9NEOP;LIPVE;TRIMA;ZOONE;PELSI;OOCBI;ANOCA;URSMA;VOMUR;OTOGA;TAKRU;AOTNA;PROCO;ALLSI;SAIBB;SERDU;ANODA;ICTTR;TAEGU;CHLSB;HARSA;RHIBE;NOMLE;TRICA;DROME;SALSA;XENLA;XENTR;ANAPL;FUKDA;COLLI;ORNAN;ERIEU;PTEAL;CALJA;CERAT;MACFA;MACMU;PAPAN;MANLE;GORGO;PANPA;PANTR;PONAB;AILME;MUSPF;ODORO;LEPWE;TURTR;DELLE;PHYMC;HORSE;PIG;BOVIN;RABIT;	61	72.6
A0MZ66-S532	A0MZ66	S532	S	532	TLEAEFNsPsPPTPE	52.4	60.3	88	100	0	0	0	0	0	0	0	0	70	44	VOMUR;DIPOR;ERIEU;RABIT;MUSPF;FELCA;CANLF;LEPWE;ODORO;URSMA;AILME;LOXAF;CAVPO;HETGA;MESAU;TRIMA;BOVIN;CAPHI;SHEEP;OTOGA;HORSE;PHYMC;PIG;LIPVE;DELLE;TURTR;ICTTR;MACMU;PANPA;PANTR;CERAT;MACFA;MANLE;PAPAN;PROCO;TARSY;AOTNA;CALJA;SAIBB;PONAB;CHLSB;RHIBE;NOMLE;GORGO;	Common wombat;Ord's kangaroo rat;Western European hedgehog;Rabbit;European domestic ferret;Cat;Dog;Weddell seal;Pacific walrus;Polar bear;Giant panda;African elephant;Guinea pig;Naked mole rat;Golden hamster;Caribbean manatee;Bovine;Goat;Sheep;Small-eared galago;Horse;Sperm whale;Pig;Yangtze river dolphin;Beluga whale;Atlantic bottle-nosed dolphin;Thirteen-lined ground squirrel;Rhesus macaque;Pyg…	Vombatus ursinus;Dipodomys ordii;Erinaceus europaeus;Oryctolagus cuniculus;Mustela putorius furo;Felis catus;Canis lupus familiaris;Leptonychotes weddellii;Odobenus rosmarus divergens;Ursus maritimus;Ailuropoda melanoleuca;Loxodonta africana;Cavia porcellus;Heterocephalus glaber;Mesocricetus auratus;Trichechus manatus;Bos taurus;Capra hircus;Ovis aries;Otolemur garnettii;Equus caballus;Physeter m…	High in mammals only	IPR024849	[Shootin-1]	[4-554]	N	P	632	634	65.7	61.4	0.984	Disordered	-	KIS	Q8TAS1	UHMK1	ENSG00000152332	99.4	U2AF homology motif kinase 1 [Source:HGNC Symbol;Acc:HGNC:19683]	2.7.11.1	3136614at2759	DIPOR|MESAU|MUSCR|MOUSE|RAT|CAVPO|OCTDE|HETGA|9SAUR|NOTFU|9CICH|LIPVE|TRIMA|PTEVA|MONDO|9AMPH|9TELE|BETSP|ECHNA|SALFA|SERLL|CARSF|ATHCN|AYTFU|AQUCH|LOTGI|PERMB|CYNSE|TERCA|GEOSA|CYPVA|URSMA|NEOSC|VOMUR|CHACN|BOBOX|VICPA|OTOGA|BALAS|PANHP|9PASS|ACIJB|COLAP|CALUR|AOTNA|OCTBM|PROCO|PHACI|ALLSI|ENHLU|SAIBB|MONMO|SERDU|PYGNA|ICTTR|BISBB|NEMVE|POCDA|POEFO|GEOFO|AUSLI|COTGO|TAEGU|CHLSB|ACTTE|LYNCA|RHIBE…	129	163	DIPOR;MESAU;MOUSE;CAVPO;HETGA;LIPVE;TRIMA;URSMA;VOMUR;OTOGA;AOTNA;PROCO;ALLSI;SAIBB;SERDU;ICTTR;TAEGU;CHLSB;RHIBE;NOMLE;SALSA;COLLI;ERIEU;CALJA;CERAT;MACFA;MACMU;PAPAN;MANLE;GORGO;PANPA;PANTR;PONAB;AILME;MUSPF;FELCA;ODORO;LEPWE;TURTR;DELLE;LOXAF;PIG;BOVIN;CAPHI;SHEEP;RABIT;	46	54.8
A0MZ66-S534	A0MZ66	S534	S	534	EAEFNsPsPPTPEPG	60.7	69.9	76	100	0	0	0	0	83.3	25	40	0	70	51	ONCMY;SALSA;ERIEU;RABIT;MUSPF;FELCA;CANLF;LEPWE;ODORO;URSMA;AILME;LOXAF;CAVPO;HETGA;TRIMA;OTOGA;HORSE;PHYMC;PIG;LIPVE;DELLE;TURTR;ICTTR;MACMU;PANPA;PANTR;CERAT;MACFA;MANLE;PAPAN;PROCO;TARSY;AOTNA;CALJA;SAIBB;PONAB;CHLSB;RHIBE;NOMLE;GORGO;PELSI;AMAAE;COLLI;CALSU;TAEGU;CALAN;DRYPU;TINGU;ANAPL;EGRGA;APTFO;	Rainbow trout;Atlantic salmon;Western European hedgehog;Rabbit;European domestic ferret;Cat;Dog;Weddell seal;Pacific walrus;Polar bear;Giant panda;African elephant;Guinea pig;Naked mole rat;Caribbean manatee;Small-eared galago;Horse;Sperm whale;Pig;Yangtze river dolphin;Beluga whale;Atlantic bottle-nosed dolphin;Thirteen-lined ground squirrel;Rhesus macaque;Pygmy chimpanzee;Chimpanzee;Sooty manga…	Oncorhynchus mykiss;Salmo salar;Erinaceus europaeus;Oryctolagus cuniculus;Mustela putorius furo;Felis catus;Canis lupus familiaris;Leptonychotes weddellii;Odobenus rosmarus divergens;Ursus maritimus;Ailuropoda melanoleuca;Loxodonta africana;Cavia porcellus;Heterocephalus glaber;Trichechus manatus;Otolemur garnettii;Equus caballus;Physeter macrocephalus;Sus scrofa;Lipotes vexillifer;Delphinapterus…	High in mammals only	IPR024849	[Shootin-1]	[4-554]	P	P	634	636	61.4	65.7	0.975	Disordered	-	KIS	Q8TAS1	UHMK1	ENSG00000152332	95.25	U2AF homology motif kinase 1 [Source:HGNC Symbol;Acc:HGNC:19683]	2.7.11.1	3136614at2759	DIPOR|MESAU|MUSCR|MOUSE|RAT|CAVPO|OCTDE|HETGA|9SAUR|NOTFU|9CICH|LIPVE|TRIMA|PTEVA|MONDO|9AMPH|9TELE|BETSP|ECHNA|SALFA|SERLL|CARSF|ATHCN|AYTFU|AQUCH|LOTGI|PERMB|CYNSE|TERCA|GEOSA|CYPVA|URSMA|NEOSC|VOMUR|CHACN|BOBOX|VICPA|OTOGA|BALAS|PANHP|9PASS|ACIJB|COLAP|CALUR|AOTNA|OCTBM|PROCO|PHACI|ALLSI|ENHLU|SAIBB|MONMO|SERDU|PYGNA|ICTTR|BISBB|NEMVE|POCDA|POEFO|GEOFO|AUSLI|COTGO|TAEGU|CHLSB|ACTTE|LYNCA|RHIBE…	129	163	DIPOR;MESAU;MOUSE;CAVPO;HETGA;LIPVE;TRIMA;URSMA;VOMUR;OTOGA;AOTNA;PROCO;ALLSI;SAIBB;SERDU;ICTTR;TAEGU;CHLSB;RHIBE;NOMLE;SALSA;COLLI;ERIEU;CALJA;CERAT;MACFA;MACMU;PAPAN;MANLE;GORGO;PANPA;PANTR;PONAB;AILME;MUSPF;FELCA;ODORO;LEPWE;TURTR;DELLE;LOXAF;PIG;BOVIN;CAPHI;SHEEP;RABIT;	46	54.8
A0MZ66-T537	A0MZ66	T537	T	537	FNSPSPPtPEPGEGP	53.6	61.6	88	100	0	0	0	0	0	25	0	0	70	45	ORNAN;VOMUR;DIPOR;ERIEU;MUSPF;FELCA;CANLF;LEPWE;ODORO;URSMA;AILME;LOXAF;CAVPO;HETGA;MESAU;MOUSE;TRIMA;BOVIN;CAPHI;SHEEP;OTOGA;HORSE;PIG;LIPVE;DELLE;TURTR;ICTTR;MACMU;PANPA;PANTR;CERAT;MACFA;MANLE;PAPAN;PROCO;TARSY;AOTNA;CALJA;SAIBB;PONAB;CHLSB;RHIBE;NOMLE;GORGO;PELSI;	Duckbill platypus;Common wombat;Ord's kangaroo rat;Western European hedgehog;European domestic ferret;Cat;Dog;Weddell seal;Pacific walrus;Polar bear;Giant panda;African elephant;Guinea pig;Naked mole rat;Golden hamster;Mouse;Caribbean manatee;Bovine;Goat;Sheep;Small-eared galago;Horse;Pig;Yangtze river dolphin;Beluga whale;Atlantic bottle-nosed dolphin;Thirteen-lined ground squirrel;Rhesus macaqu…	Ornithorhynchus anatinus;Vombatus ursinus;Dipodomys ordii;Erinaceus europaeus;Mustela putorius furo;Felis catus;Canis lupus familiaris;Leptonychotes weddellii;Odobenus rosmarus divergens;Ursus maritimus;Ailuropoda melanoleuca;Loxodonta africana;Cavia porcellus;Heterocephalus glaber;Mesocricetus auratus;Mus musculus;Trichechus manatus;Bos taurus;Capra hircus;Ovis aries;Otolemur garnettii;Equus cab…	High in mammals only	IPR024849	[Shootin-1]	[4-554]	P	P	637	639	58.6	84.3	0.961	Disordered	-	P38B	Q15759	MAPK11	ENSG00000185386	99.76	mitogen-activated protein kinase 11 [Source:HGNC Symbol;Acc:HGNC:6873]	2.7.11.24	158564at2759	9PEZI|DIPOR|CRIGR|EDHAE|KLUMD|MESAU|BALRE|MUSCR|MOUSE|9FUNG|RAT|CAVPO|OCTDE|9EURO|HETGA|SACKO|TRIAD|FUSPC|ACREC|ASPVE|9AGAM|9SAUR|TILAU|9HYME|DRORH|9HYPO|PENBI|AURPU|AURSE|CAMFO|OPEBR|NOTFU|TRYVY|EPING|9NEOP|9TREE|9BASI|NAUCC|9CICH|TRYCI|ASPKA|PNEMU|NAUDC|TETBL|TETPH|KAZAF|KAZNA|9SACH|MARBU|ASPWE|9AGAR|PYROM|9APHY|ZASCE|SACEU|METAS|CORFA|METRR|CORDF|FUSC4|HIPCM|NANGC|MYOBR|9HELO|BICAN|SERID|CLAP2…	758	5486	DIPOR;CRIGR;MESAU;MOUSE;CAVPO;HETGA;9NEOP;DRYPU;LIPVE;TRIMA;PELSI;EGRGA;OOCBI;EMENI;ANOCA;YARLI;URSMA;VOMUR;OPIHO;OTOGA;TAKRU;NEUCR;AOTNA;PROCO;ARAHY;ALLSI;SAIBB;SERDU;ANODA;ICTTR;YEAST;MYOLU;TAEGU;CHLSB;HARSA;RHIBE;NOMLE;PAPXU;DAPPU;TRICA;BOMMO;DROME;LUCCU;ONCMY;SALSA;XENLA;XENTR;ALLMI;ANAPL;FUKDA;COLLI;MELGA;APTFO;CALAN;ORNAN;ERIEU;PTEAL;TINGU;CALJA;CERAT;MACFA;MACMU;PAPAN;MANLE;GORGO;PANPA;PAN…	84	94
A1A4S6-S591	A1A4S6	S591	S	591	EPTCLsAsPPNAPPR	78.6	84.9	90	100	36.4	0	0	0	75	75	60	100	83	66	TAKRU;CRIGR;CALSU;CALAN;GASAC;ONCMY;XENLA;XENTR;ORNAN;ERIEU;VOMUR;OTOGA;DIPOR;MESAU;MOUSE;RABIT;PROCO;LOXAF;TRIMA;TARSY;FUKDA;CHLSB;AOTNA;CALJA;SAIBB;CERAT;RHIBE;MANLE;PAPAN;MACFA;MACMU;NOMLE;PONAB;GORGO;PANPA;PANTR;CAVPO;MYOLU;PTEAL;ICTTR;MUSPF;CANLF;FELCA;ODORO;AILME;URSMA;PIG;HORSE;LIPVE;DELLE;TURTR;PHYMC;ANOCA;ALLSI;PELSI;TINGU;DRYPU;COLLI;APTFO;EGRGA;AMAAE;ANAPL;DAPPU;OOCBI;DROME;LUCCU;	Japanese pufferfish;Chinese hamster;Scaled quail;Anna's hummingbird;Three-spined stickleback;Rainbow trout;African clawed frog;Western clawed frog;Duckbill platypus;Western European hedgehog;Common wombat;Small-eared galago;Ord's kangaroo rat;Golden hamster;Mouse;Rabbit;Coquerel's sifaka;African elephant;Caribbean manatee;Philippine tarsier;Damaraland mole rat;Green monkey;Ma's night monkey;White…	Takifugu rubripes;Cricetulus griseus;Callipepla squamata;Calypte anna;Gasterosteus aculeatus;Oncorhynchus mykiss;Xenopus laevis;Xenopus tropicalis;Ornithorhynchus anatinus;Erinaceus europaeus;Vombatus ursinus;Otolemur garnettii;Dipodomys ordii;Mesocricetus auratus;Mus musculus;Oryctolagus cuniculus;Propithecus coquereli;Loxodonta africana;Trichechus manatus;Tarsius syrichta;Fukomys damarensis;Chl…	High in vertebrates only	IPR047234	[GRAF family]	[1-777]	A	P	860	870	33.7	89.2	0.946	Disordered	-	PINK1	E0W1I1	PINK1	ENSG00000158828	98.41	PTEN induced kinase 1 [Source:HGNC Symbol;Acc:HGNC:14581]	-	2875890at2759	DIPOR|MESAU|MUSCR|MOUSE|RAT|OCTDE|TRIAD|ACREC|9SAUR|9HYME|DRORH|CAMFO|NOTFU|9NEOP|9CICH|9AGAR|9DIPT|LIPVE|PEDHC|DIACI|ACACF|STRMM|TRIMA|ATTCE|BLAHO|BOMIM|PTEVA|MONDO|PELSI|9HEMI|9TELE|9CHLO|BETSP|THRPL|9SCAR|NEOAA|ECHNA|BACLA|SALFA|SERLL|CARSF|AYTFU|AQUCH|AGRPL|LOTGI|PERMB|CYNSE|STRHB|TERCA|BACDO|NEOSC|VOMUR|CHACN|CRAGI|DROKI|ANOME|BOBOX|VICPA|OTOGA|ORYME|TAKRU|BALAS|PANHP|CAERE|9PASS|TETUR|NEOBR…	209	260	DIPOR;MESAU;MOUSE;9NEOP;LIPVE;TRIMA;PELSI;VOMUR;OTOGA;TAKRU;PROCO;ALLSI;SERDU;ANODA;ICTTR;TAEGU;CHLSB;HARSA;RHIBE;TRICA;DROME;SALSA;ORNAN;ERIEU;PTEAL;CALJA;CERAT;MACFA;MACMU;PAPAN;GORGO;PANTR;PONAB;FELCA;ODORO;LEPWE;TURTR;DELLE;PHYMC;LOXAF;HORSE;PIG;BOVIN;CAPHI;SHEEP;	45	53.6
A1A5D9-S36	A1A5D9	S36	S	36	FVLERRDsFLGGGPG	58.3	65.8	90	88.9	9.09	0	0	0	0	25	0	100	80	49	DROME;XENLA;XENTR;ORNAN;VOMUR;HORSE;PIG;SAIBB;DIPOR;ERIEU;MOUSE;CRIGR;MESAU;FUKDA;CAVPO;HETGA;TRIMA;CANLF;SHEEP;BOVIN;CAPHI;OTOGA;ICTTR;FELCA;PHYMC;DELLE;LIPVE;AOTNA;PTEAL;MYOLU;PROCO;MUSPF;AILME;ODORO;LEPWE;URSMA;CALJA;RHIBE;MACFA;MACMU;CERAT;PAPAN;MANLE;NOMLE;GORGO;PONAB;PANTR;PANPA;ANOCA;	Fruit fly;African clawed frog;Western clawed frog;Duckbill platypus;Common wombat;Horse;Pig;Bolivian squirrel monkey;Ord's kangaroo rat;Western European hedgehog;Mouse;Chinese hamster;Golden hamster;Damaraland mole rat;Guinea pig;Naked mole rat;Caribbean manatee;Dog;Sheep;Bovine;Goat;Small-eared galago;Thirteen-lined ground squirrel;Cat;Sperm whale;Beluga whale;Yangtze river dolphin;Ma's night mo…	Drosophila melanogaster;Xenopus laevis;Xenopus tropicalis;Ornithorhynchus anatinus;Vombatus ursinus;Equus caballus;Sus scrofa;Saimiri boliviensis boliviensis;Dipodomys ordii;Erinaceus europaeus;Mus musculus;Cricetulus griseus;Mesocricetus auratus;Fukomys damarensis;Cavia porcellus;Heterocephalus glaber;Trichechus manatus;Canis lupus familiaris;Ovis aries;Bos taurus;Capra hircus;Otolemur garnettii…	High in mammals and amphibians only	-	-	-	D	F	379	381	57.5	61.3	0.614	Disordered	-	PKN3	Q6P5Z2	PKN3	ENSG00000160447	99.98	protein kinase N3 [Source:HGNC Symbol;Acc:HGNC:17999]	2.7.11.13	5400441at2759	DIPOR|CRIGR|MESAU|MUSCR|MOUSE|RAT|CAVPO|OCTDE|TRIAD|9SAUR|9HYME|DRORH|OPEBR|NOTFU|9CICH|MYOBR|BICAN|9DIPT|LIPVE|PEDHC|DIACI|STRMM|TRIMA|ATTCE|BOMIM|RHOPR|PTEVA|MONDO|PELSI|9AMPH|9TELE|9EUKA|BETSP|THRPL|NEOAA|ECHNA|SALFA|SERLL|CARSF|ATHCN|LARCR|ANOGL|AYTFU|AQUCH|AGRPL|LOTGI|PERMB|STRHB|TERCA|GEOSA|BACDO|DANPL|ANOCA|CYPVA|URSMA|NEOSC|VOMUR|CHACN|9PASE|DROKI|BOBOX|VICPA|OTOGA|ORYME|TAKRU|BALAS|PANHP…	223	735	DIPOR;CRIGR;MESAU;MOUSE;CAVPO;LIPVE;TRIMA;PELSI;ANOCA;URSMA;VOMUR;OTOGA;TAKRU;AOTNA;PROCO;ALLSI;SAIBB;SERDU;ANODA;ICTTR;MYOLU;CHLSB;RHIBE;DROME;SALSA;XENLA;XENTR;ALLMI;FUKDA;COLLI;ORNAN;ERIEU;CALJA;CERAT;MACFA;MACMU;PAPAN;MANLE;GORGO;PANPA;PANTR;PONAB;AILME;MUSPF;FELCA;ODORO;LEPWE;TURTR;DELLE;PHYMC;HORSE;PIG;BOVIN;CAPHI;SHEEP;RABIT;	56	66.7
A1IGU5-S665	A1IGU5	S665	S	665	GFLARARsPVLWGWs	52.4	60.3	80	100	0	0	0	0	0	50	40	0	78	44	ONCMY;SALSA;ANOCA;PELSI;VOMUR;MOUSE;MESAU;ERIEU;TARSY;CANLF;CAVPO;FUKDA;HETGA;DIPOR;ICTTR;LOXAF;TRIMA;OTOGA;PTEAL;PROCO;NOMLE;PONAB;GORGO;PANPA;PANTR;RHIBE;CHLSB;CERAT;PAPAN;MACMU;MANLE;MACFA;SAIBB;AOTNA;CALJA;MYOLU;HORSE;MUSPF;ODORO;PHYMC;BOVIN;CAPHI;SHEEP;TURTR;	Rainbow trout;Atlantic salmon;Green anole;Chinese softshell turtle;Common wombat;Mouse;Golden hamster;Western European hedgehog;Philippine tarsier;Dog;Guinea pig;Damaraland mole rat;Naked mole rat;Ord's kangaroo rat;Thirteen-lined ground squirrel;African elephant;Caribbean manatee;Small-eared galago;Black flying fox;Coquerel's sifaka;Northern white-cheeked gibbon;Sumatran orangutan;Western lowlan…	Oncorhynchus mykiss;Salmo salar;Anolis carolinensis;Pelodiscus sinensis;Vombatus ursinus;Mus musculus;Mesocricetus auratus;Erinaceus europaeus;Tarsius syrichta;Canis lupus familiaris;Cavia porcellus;Fukomys damarensis;Heterocephalus glaber;Dipodomys ordii;Ictidomys tridecemlineatus;Loxodonta africana;Trichechus manatus;Otolemur garnettii;Pteropus alecto;Propithecus coquereli;Nomascus leucogenys;P…	High in mammals only	IPR036028;IPR001452	[SH3-like domain superfamily];[SH3 domain]	[592-672];[602-665]	R	P	3230	3234	6.41	56.4	0.353	Ordered	-	CLK1;HIPK3	P49759;Q9H422	CLK1;HIPK3	ENSG00000013441;ENSG00000110422	99.88	CDC like kinase 1 [Source:HGNC Symbol;Acc:HGNC:2068]	-	-	-	-	-	-	-	0
A1KXE4-S6	A1KXE4	S6	S	6	MNPVYsPGssGVPYA	81	93.2	96	100	0	0	0	0	91.7	100	60	100	73	68	HETGA;LEPWE;TARSY;ALLMI;XENLA;XENTR;ERIEU;ANOCA;MELGA;ORNAN;PELSI;TINGU;VOMUR;ALLSI;COLLI;AMAAE;CALSU;ANAPL;APTFO;DRYPU;EGRGA;OPIHO;TAEGU;RABIT;AOTNA;CALJA;SAIBB;BOVIN;PHYMC;DELLE;LIPVE;CAVPO;MESAU;CRIGR;MOUSE;FUKDA;CAPHI;SHEEP;OTOGA;PTEAL;LOXAF;TRIMA;AILME;CANLF;MANLE;NOMLE;DIPOR;PANPA;CERAT;CHLSB;HORSE;FELCA;GORGO;ICTTR;MACFA;MACMU;MUSPF;ODORO;PANTR;PAPAN;PONAB;PROCO;RHIBE;URSMA;PIG;GASAC;TAKRU…	Naked mole rat;Weddell seal;Philippine tarsier;American alligator;African clawed frog;Western clawed frog;Western European hedgehog;Green anole;Wild turkey;Duckbill platypus;Chinese softshell turtle;White-throated tinamou;Common wombat;Chinese alligator;Rock dove;Blue-fronted Amazon parrot;Scaled quail;Mallard;Emperor penguin;Downy woodpecker;Little egret;Hoatzin;Zebra finch;Rabbit;Ma's night mon…	Heterocephalus glaber;Leptonychotes weddellii;Tarsius syrichta;Alligator mississippiensis;Xenopus laevis;Xenopus tropicalis;Erinaceus europaeus;Anolis carolinensis;Meleagris gallopavo;Ornithorhynchus anatinus;Pelodiscus sinensis;Tinamus guttatus;Vombatus ursinus;Alligator sinensis;Columba livia;Amazona aestiva;Callipepla squamata;Anas platyrhynchos;Aptenodytes forsteri;Dryobates pubescens;Egretta…	High in vertebrates only	IPR029247	[FAM168A/MANI]	[1-52]	Y	P	48	50	97.3	97.3	0.815	Disordered	-	CDK7	P50613	CDK7	ENSG00000134058	98.58	cyclin dependent kinase 7 [Source:HGNC Symbol;Acc:HGNC:1778]	-	244018at2759	9PEZI|DIPOR|CRIGR|EDHAE|KLUMD|MESAU|BALRE|MUSCR|MOUSE|9FUNG|RAT|CAVPO|OCTDE|9EURO|HETGA|TRIAD|FUSPC|ACREC|ASPVE|9AGAM|9SAUR|TILAU|9HYME|DRORH|9HYPO|PENBI|AURPU|AURSE|CAMFO|OPEBR|NOTFU|KLENI|TRYVY|EPING|9NEOP|9TREE|9BASI|HIBSY|NAUCC|9CICH|TRYCI|ASPKA|PNEMU|NAUDC|TETBL|TETPH|KAZAF|KAZNA|9SACH|MARBU|ASPWE|9AGAR|ENTNP|PYROM|9APHY|ZASCE|SACEU|METAS|CORFA|METRR|CORDF|9ROSI|9ASPA|FUSC4|HIPCM|NANGC|BRAOL…	899	8736	DIPOR;CRIGR;MESAU;MOUSE;CAVPO;HETGA;9NEOP;DRYPU;LIPVE;TRIMA;ZOONE;PELSI;EGRGA;OOCBI;EMENI;ANOCA;YARLI;URSMA;VOMUR;OPIHO;CHLRE;OTOGA;TAKRU;PHYPA;PLAF7;NEUCR;ARATH;AOTNA;PROCO;ARAHY;ALLSI;SAIBB;SERDU;ANODA;ICTTR;WHEAT;MAIZE;YEAST;MYOLU;TAEGU;CHLSB;HARSA;RHIBE;NOMLE;PAPXU;DAPPU;TRICA;BOMMO;DROME;LUCCU;ONCMY;SALSA;XENLA;XENTR;ALLMI;ANAPL;FUKDA;COLLI;MELGA;APTFO;CALAN;ORNAN;ERIEU;PTEAL;CALJA;CERAT;MAC…	89	92.9
A1L020-S308	A1L020	S308	S	308	ENDFLAGsPDAAIDs	67.9	76.7	86	100	9.09	0	0	0	50	75	40	100	84	57	ANODA;TAKRU;SERDU;MOUSE;CRIGR;MESAU;VOMUR;ERIEU;AILME;SHEEP;MYOLU;CANLF;PTEAL;PONAB;CAVPO;HETGA;DIPOR;LOXAF;TRIMA;GORGO;PANPA;MUSPF;FELCA;ODORO;RHIBE;OTOGA;BOVIN;CAPHI;LIPVE;PIG;PHYMC;PANTR;HORSE;CALJA;CERAT;MACMU;NOMLE;AOTNA;CHLSB;ICTTR;MACFA;MANLE;PAPAN;PROCO;SAIBB;TARSY;XENLA;XENTR;ANOCA;ALLMI;ALLSI;TAEGU;CALSU;CALAN;AMAAE;APTFO;MELGA;	Mosquito;Japanese pufferfish;Greater amberjack;Mouse;Chinese hamster;Golden hamster;Common wombat;Western European hedgehog;Giant panda;Sheep;Little brown bat;Dog;Black flying fox;Sumatran orangutan;Guinea pig;Naked mole rat;Ord's kangaroo rat;African elephant;Caribbean manatee;Western lowland gorilla;Pygmy chimpanzee;European domestic ferret;Cat;Pacific walrus;Black snub-nosed monkey;Small-eared…	Anopheles darlingi;Takifugu rubripes;Seriola dumerili;Mus musculus;Cricetulus griseus;Mesocricetus auratus;Vombatus ursinus;Erinaceus europaeus;Ailuropoda melanoleuca;Ovis aries;Myotis lucifugus;Canis lupus familiaris;Pteropus alecto;Pongo abelii;Cavia porcellus;Heterocephalus glaber;Dipodomys ordii;Loxodonta africana;Trichechus manatus;Gorilla gorilla gorilla;Pan paniscus;Mustela putorius furo;F…	Medium in all vertebrates except fish	IPR047227	[RNA-binding protein MEX3]	[16-520]	G	P	847	853	54.8	67.9	0.229	Ordered	-	MTOR	P42345	MTOR	ENSG00000198793	99.83	mechanistic target of rapamycin kinase [Source:HGNC Symbol;Acc:HGNC:3942]	2.7.11.1	8448at2759	9PEZI|DIPOR|CRIGR|EDHAE|KLUMD|MESAU|MUSCR|MOUSE|9FUNG|RAT|CAVPO|OCTDE|9EURO|HETGA|TRIAD|FUSPC|ASPVE|9AGAM|9SAUR|TILAU|9HYME|DRORH|9HYPO|PENBI|AURPU|AURSE|CAMFO|OPEBR|NOTFU|KLENI|TRYVY|EPING|9NEOP|9TREE|9BASI|NAUCC|9CICH|TRYCI|PNEMU|NAUDC|TETBL|TETPH|KAZAF|KAZNA|9SACH|MARBU|ASPWE|9AGAR|ENTNP|PYROM|9APHY|ZASCE|SACEU|METAS|CORFA|METRR|CORDF|9ROSI|9ASPA|FUSC4|NANGC|BRAOL|9HELO|GRENI|BICAN|SERID|CLAP2…	743	4093	DIPOR;CRIGR;MESAU;MOUSE;CAVPO;HETGA;9NEOP;LIPVE;TRIMA;ZOONE;PELSI;OOCBI;EMENI;ANOCA;YARLI;EMIHU;URSMA;VOMUR;CHLRE;OTOGA;TAKRU;PHYPA;NEUCR;ARATH;AOTNA;PROCO;ARAHY;ALLSI;SAIBB;ANODA;ICTTR;WHEAT;MAIZE;YEAST;TAEGU;CHLSB;RHIBE;TRICA;BOMMO;DROME;LUCCU;SALSA;XENLA;XENTR;ALLMI;FUKDA;COLLI;ORNAN;ERIEU;CALJA;CERAT;MACFA;MACMU;MANLE;GORGO;PANPA;PANTR;PONAB;CANLF;AILME;MUSPF;FELCA;ODORO;LEPWE;TURTR;DELLE;PHY…	74	75
A1L020-S338	A1L020	S338	S	338	LsTFRQNsLGCIGEC	84.5	91.8	100	100	36.4	14.3	0	0	91.7	100	0	100	84	72	ARAHY;ANODA;MOUSE;CRIGR;MESAU;VOMUR;ERIEU;AILME;SHEEP;MYOLU;CANLF;PTEAL;PONAB;CAVPO;HETGA;DIPOR;LOXAF;TRIMA;GORGO;PANPA;MUSPF;FELCA;ODORO;RHIBE;OTOGA;BOVIN;CAPHI;LIPVE;PIG;PHYMC;PANTR;HORSE;CALJA;CERAT;MACMU;NOMLE;AOTNA;CHLSB;ICTTR;MACFA;MANLE;PAPAN;PROCO;SAIBB;TARSY;XENLA;XENTR;ANOCA;ALLMI;ALLSI;CALSU;CALAN;AMAAE;APTFO;MELGA;DRYPU;COLLI;TINGU;ANAPL;PELSI;EGRGA;OPIHO;ORNAN;FUKDA;URSMA;DELLE;TURTR…	Peanut;Mosquito;Mouse;Chinese hamster;Golden hamster;Common wombat;Western European hedgehog;Giant panda;Sheep;Little brown bat;Dog;Black flying fox;Sumatran orangutan;Guinea pig;Naked mole rat;Ord's kangaroo rat;African elephant;Caribbean manatee;Western lowland gorilla;Pygmy chimpanzee;European domestic ferret;Cat;Pacific walrus;Black snub-nosed monkey;Small-eared galago;Bovine;Goat;Yangtze riv…	Arachis hypogaea;Anopheles darlingi;Mus musculus;Cricetulus griseus;Mesocricetus auratus;Vombatus ursinus;Erinaceus europaeus;Ailuropoda melanoleuca;Ovis aries;Myotis lucifugus;Canis lupus familiaris;Pteropus alecto;Pongo abelii;Cavia porcellus;Heterocephalus glaber;Dipodomys ordii;Loxodonta africana;Trichechus manatus;Gorilla gorilla gorilla;Pan paniscus;Mustela putorius furo;Felis catus;Odobenu…	Medium in all vertebrates except fish	IPR047227	[RNA-binding protein MEX3]	[16-520]	N	L	902	904	73.8	65.5	0.292	Ordered	-	PDHK1	Q15118	PDK1	ENSG00000152256	99.77	pyruvate dehydrogenase kinase 1 [Source:HGNC Symbol;Acc:HGNC:8809]	-	3058550at2759	9PEZI|DIPOR|CRIGR|KLUMD|MESAU|MUSCR|MOUSE|9FUNG|RAT|CAVPO|OCTDE|9EURO|HETGA|TRIAD|FUSPC|ASPVE|9AGAM|9SAUR|TILAU|9HYME|DRORH|9HYPO|PENBI|AURPU|AURSE|OPEBR|NOTFU|KLENI|TRYVY|EPING|9TREE|9BASI|NAUCC|9CICH|TRYCI|NAUDC|TETBL|TETPH|KAZAF|KAZNA|9SACH|MARBU|ASPWE|9AGAR|PYROM|9APHY|ZASCE|SACEU|METAS|CORFA|METRR|CORDF|9ASPA|FUSC4|HIPCM|NANGC|BRAOL|9HELO|BICAN|SERID|CLAP2|GLAL2|APHAT|9DIPT|HORVV|MACPH|RHOT1…	758	3140	DIPOR;CRIGR;MESAU;MOUSE;CAVPO;HETGA;DRYPU;LIPVE;TRIMA;OOCBI;EMENI;ANOCA;YARLI;URSMA;VOMUR;CHLRE;OTOGA;TAKRU;PHYPA;NEUCR;ARATH;AOTNA;PROCO;ARAHY;ALLSI;SAIBB;SERDU;ANODA;ICTTR;WHEAT;MAIZE;YEAST;MYOLU;TAEGU;CHLSB;RHIBE;NOMLE;BOMMO;DROME;ONCMY;SALSA;XENLA;XENTR;ALLMI;FUKDA;CALAN;ORNAN;ERIEU;PTEAL;CALJA;CERAT;MACFA;MACMU;PAPAN;MANLE;GORGO;PANPA;PANTR;PONAB;AILME;MUSPF;FELCA;ODORO;LEPWE;TURTR;DELLE;PHY…	74	76.2
A1L020-S428	A1L020	S428	S	428	GPPGAHRsPATsAGP	66.7	74	80	94.4	18.2	14.3	0	0	50	75	60	100	84	57	ARAHY;OOCBI;LUCCU;TAKRU;GASAC;SERDU;MOUSE;CRIGR;MESAU;VOMUR;ERIEU;MYOLU;CANLF;PTEAL;CAVPO;HETGA;DIPOR;LOXAF;TRIMA;GORGO;PANPA;MUSPF;FELCA;ODORO;RHIBE;OTOGA;BOVIN;CAPHI;LIPVE;PIG;PHYMC;PANTR;HORSE;CALJA;CERAT;MACMU;NOMLE;AOTNA;CHLSB;ICTTR;MACFA;MANLE;PAPAN;PROCO;SAIBB;TARSY;XENLA;XENTR;ANOCA;ALLMI;ALLSI;TAEGU;CALSU;CALAN;AMAAE;APTFO;MELGA;	Peanut;Clonal raider ant;Green bottle fly;Japanese pufferfish;Three-spined stickleback;Greater amberjack;Mouse;Chinese hamster;Golden hamster;Common wombat;Western European hedgehog;Little brown bat;Dog;Black flying fox;Guinea pig;Naked mole rat;Ord's kangaroo rat;African elephant;Caribbean manatee;Western lowland gorilla;Pygmy chimpanzee;European domestic ferret;Cat;Pacific walrus;Black snub-nos…	Arachis hypogaea;Ooceraea biroi;Lucilia cuprina;Takifugu rubripes;Gasterosteus aculeatus;Seriola dumerili;Mus musculus;Cricetulus griseus;Mesocricetus auratus;Vombatus ursinus;Erinaceus europaeus;Myotis lucifugus;Canis lupus familiaris;Pteropus alecto;Cavia porcellus;Heterocephalus glaber;Dipodomys ordii;Loxodonta africana;Trichechus manatus;Gorilla gorilla gorilla;Pan paniscus;Mustela putorius f…	Medium in all vertebrates except fish	IPR047227	[RNA-binding protein MEX3]	[16-520]	R	P	1122	1124	63.1	63.1	0.972	Disordered	-	PRP4	Q13523	PRPF4B	ENSG00000112739	96.86	pre-mRNA processing factor 4B [Source:HGNC Symbol;Acc:HGNC:17346]	-	232702at2759	9PEZI|DIPOR|CRIGR|MESAU|BALRE|MUSCR|MOUSE|9FUNG|RAT|CAVPO|OCTDE|9EURO|TRIAD|FUSPC|ASPVE|9AGAM|9SAUR|TILAU|9HYME|DRORH|9HYPO|PENBI|AURPU|AURSE|OPEBR|NOTFU|KLENI|EPING|9NEOP|9TREE|9BASI|ASPKA|PNEMU|MARBU|ASPWE|9AGAR|ENTNP|PYROM|9APHY|ZASCE|METAS|CORFA|METRR|CORDF|9ROSI|9ASPA|FUSC4|HIPCM|BRAOL|9HELO|GRENI|BICAN|SERID|CLAP2|GLAL2|PLACD|9DIPT|MACPH|RHOT1|BABMR|PLEOS|ASPLC|9EUKA|HYAVF|9PLEO|PSEA3|HORWE…	625	1062	DIPOR;CRIGR;MESAU;MOUSE;CAVPO;9NEOP;LIPVE;TRIMA;OOCBI;EMENI;ANOCA;URSMA;VOMUR;CHLRE;TAKRU;PHYPA;PLAF7;NEUCR;ARATH;ALLSI;SAIBB;SERDU;ANODA;ICTTR;WHEAT;MAIZE;TAEGU;CHLSB;HARSA;RHIBE;NOMLE;TRICA;DROME;ONCMY;SALSA;XENLA;COLLI;ORNAN;ERIEU;PTEAL;CALJA;CERAT;MACMU;MANLE;GORGO;PANPA;PANTR;PONAB;MUSPF;FELCA;ODORO;LEPWE;TURTR;DELLE;PHYMC;HORSE;CAPHI;SHEEP;	58	59.5
A1L020-S462	A1L020	S462	S	462	LGGGGLRsPGGGRDC	78.6	86.3	96	94.4	27.3	0	0	0	83.3	100	0	50	84	66	ANODA;LUCCU;MOUSE;CRIGR;MESAU;VOMUR;ERIEU;AILME;MYOLU;CANLF;PTEAL;CAVPO;HETGA;DIPOR;LOXAF;TRIMA;GORGO;PANPA;MUSPF;FELCA;ODORO;RHIBE;OTOGA;BOVIN;CAPHI;LIPVE;PIG;PHYMC;PANTR;HORSE;CALJA;CERAT;MACMU;NOMLE;AOTNA;CHLSB;ICTTR;MACFA;MANLE;PAPAN;PROCO;SAIBB;TARSY;XENLA;ANOCA;ALLMI;ALLSI;TAEGU;CALSU;CALAN;AMAAE;APTFO;MELGA;DRYPU;COLLI;TINGU;PELSI;EGRGA;ORNAN;FUKDA;URSMA;DELLE;TURTR;LEPWE;RABIT;ZOONE;	Mosquito;Green bottle fly;Mouse;Chinese hamster;Golden hamster;Common wombat;Western European hedgehog;Giant panda;Little brown bat;Dog;Black flying fox;Guinea pig;Naked mole rat;Ord's kangaroo rat;African elephant;Caribbean manatee;Western lowland gorilla;Pygmy chimpanzee;European domestic ferret;Cat;Pacific walrus;Black snub-nosed monkey;Small-eared galago;Bovine;Goat;Yangtze river dolphin;Pig;…	Anopheles darlingi;Lucilia cuprina;Mus musculus;Cricetulus griseus;Mesocricetus auratus;Vombatus ursinus;Erinaceus europaeus;Ailuropoda melanoleuca;Myotis lucifugus;Canis lupus familiaris;Pteropus alecto;Cavia porcellus;Heterocephalus glaber;Dipodomys ordii;Loxodonta africana;Trichechus manatus;Gorilla gorilla gorilla;Pan paniscus;Mustela putorius furo;Felis catus;Odobenus rosmarus divergens;Rhin…	Medium in all vertebrates except fish	IPR047227	[RNA-binding protein MEX3]	[16-520]	R	P	1184	1191	65.5	73.8	0.769	Disordered	-	JNK2	P45984	MAPK9	ENSG00000050748	99.9	mitogen-activated protein kinase 9 [Source:HGNC Symbol;Acc:HGNC:6886]	2.7.11.24	158564at2759	9PEZI|DIPOR|CRIGR|EDHAE|KLUMD|MESAU|BALRE|MUSCR|MOUSE|9FUNG|RAT|CAVPO|OCTDE|9EURO|HETGA|SACKO|TRIAD|FUSPC|ACREC|ASPVE|9AGAM|9SAUR|TILAU|9HYME|DRORH|9HYPO|PENBI|AURPU|AURSE|CAMFO|OPEBR|NOTFU|TRYVY|EPING|9NEOP|9TREE|9BASI|NAUCC|9CICH|TRYCI|ASPKA|PNEMU|NAUDC|TETBL|TETPH|KAZAF|KAZNA|9SACH|MARBU|ASPWE|9AGAR|PYROM|9APHY|ZASCE|SACEU|METAS|CORFA|METRR|CORDF|FUSC4|HIPCM|NANGC|MYOBR|9HELO|BICAN|SERID|CLAP2…	758	5486	DIPOR;CRIGR;MESAU;MOUSE;CAVPO;HETGA;9NEOP;DRYPU;LIPVE;TRIMA;PELSI;EGRGA;OOCBI;EMENI;ANOCA;YARLI;URSMA;VOMUR;OPIHO;OTOGA;TAKRU;NEUCR;AOTNA;PROCO;ARAHY;ALLSI;SAIBB;SERDU;ANODA;ICTTR;YEAST;MYOLU;TAEGU;CHLSB;HARSA;RHIBE;NOMLE;PAPXU;DAPPU;TRICA;BOMMO;DROME;LUCCU;ONCMY;SALSA;XENLA;XENTR;ALLMI;ANAPL;FUKDA;COLLI;MELGA;APTFO;CALAN;ORNAN;ERIEU;PTEAL;TINGU;CALJA;CERAT;MACFA;MACMU;PAPAN;MANLE;GORGO;PANPA;PAN…	84	94
A1L170-S223	A1L170	S223	S	223	TECRRAssPsLIERN	67.9	78.1	90	100	0	0	0	0	25	75	80	100	65	57	TAKRU;SERDU;ONCMY;SALSA;ANOCA;PTEAL;XENLA;XENTR;MELGA;CALSU;COLLI;ALLMI;ALLSI;CANLF;VOMUR;LOXAF;CAVPO;FUKDA;HETGA;PROCO;OTOGA;ICTTR;MOUSE;DIPOR;AILME;URSMA;ODORO;MUSPF;CRIGR;MESAU;TARSY;RABIT;HORSE;SHEEP;CAPHI;BOVIN;PIG;TURTR;DELLE;LIPVE;PHYMC;TRIMA;CALJA;AOTNA;SAIBB;RHIBE;PONAB;MACFA;MANLE;CHLSB;MACMU;PAPAN;CERAT;NOMLE;PANPA;PANTR;GORGO;	Japanese pufferfish;Greater amberjack;Rainbow trout;Atlantic salmon;Green anole;Black flying fox;African clawed frog;Western clawed frog;Wild turkey;Scaled quail;Rock dove;American alligator;Chinese alligator;Dog;Common wombat;African elephant;Guinea pig;Damaraland mole rat;Naked mole rat;Coquerel's sifaka;Small-eared galago;Thirteen-lined ground squirrel;Mouse;Ord's kangaroo rat;Giant panda;Pola…	Takifugu rubripes;Seriola dumerili;Oncorhynchus mykiss;Salmo salar;Anolis carolinensis;Pteropus alecto;Xenopus laevis;Xenopus tropicalis;Meleagris gallopavo;Callipepla squamata;Columba livia;Alligator mississippiensis;Alligator sinensis;Canis lupus familiaris;Vombatus ursinus;Loxodonta africana;Cavia porcellus;Fukomys damarensis;Heterocephalus glaber;Propithecus coquereli;Otolemur garnettii;Ictid…	Medium in all vertebrates except birds	IPR027851	[Protein of unknown function DUF4628]	[1-272]	S	P	937	939	72.3	75.4	0.854	Disordered	-	DYRK1B	Q9Y463	DYRK1B	ENSG00000105204	99.99	dual specificity tyrosine phosphorylation regulated kinase 1B [Source:HGNC Symbol;Acc:HGNC:3092]	-	452107at2759	9PEZI|DIPOR|CRIGR|EDHAE|KLUMD|MESAU|MUSCR|MOUSE|9FUNG|RAT|CAVPO|OCTDE|9EURO|HETGA|TRIAD|FUSPC|ACREC|ASPVE|9AGAM|9SAUR|TILAU|9HYME|DRORH|9HYPO|PENBI|AURPU|AURSE|OPEBR|NOTFU|KLENI|TRYVY|EPING|9NEOP|9TREE|9BASI|HIBSY|NAUCC|9CICH|TRYCI|ASPKA|PNEMU|NAUDC|TETBL|TETPH|KAZAF|KAZNA|9SACH|MARBU|ASPWE|9AGAR|PYROM|9APHY|ZASCE|SACEU|METAS|CORFA|METRR|CORDF|9ROSI|9ASPA|FUSC4|HIPCM|NANGC|BRAOL|MYOBR|9HELO|GRENI…	779	3303	DIPOR;CRIGR;MESAU;MOUSE;CAVPO;HETGA;9NEOP;LIPVE;TRIMA;PELSI;OOCBI;EMENI;ANOCA;YARLI;EMIHU;URSMA;VOMUR;CHLRE;OTOGA;TAKRU;PHYPA;PLAF7;NEUCR;ARATH;AOTNA;PROCO;ARAHY;ALLSI;SAIBB;SERDU;ANODA;ICTTR;WHEAT;MAIZE;YEAST;MYOLU;TAEGU;CHLSB;RHIBE;TRICA;DROME;LUCCU;SALSA;XENLA;XENTR;ALLMI;FUKDA;COLLI;ORNAN;ERIEU;PTEAL;CALJA;CERAT;MACFA;MACMU;PAPAN;MANLE;GORGO;PANPA;PANTR;PONAB;MUSPF;FELCA;ODORO;LEPWE;TURTR;DEL…	75	75
A1L170-S249	A1L170	S249	S	249	AEsWEDGsPPPQART	50	57.5	74	77.8	0	0	0	0	16.7	0	60	0	65	42	SERDU;ONCMY;SALSA;PTEAL;ERIEU;AMAAE;COLLI;MYOLU;VOMUR;LOXAF;OTOGA;ICTTR;MOUSE;DIPOR;ODORO;MUSPF;CRIGR;MESAU;TARSY;RABIT;HORSE;SHEEP;CAPHI;BOVIN;PIG;TURTR;DELLE;LIPVE;PHYMC;TRIMA;CALJA;AOTNA;SAIBB;RHIBE;PONAB;MANLE;CHLSB;PAPAN;CERAT;NOMLE;PANTR;GORGO;	Greater amberjack;Rainbow trout;Atlantic salmon;Black flying fox;Western European hedgehog;Blue-fronted Amazon parrot;Rock dove;Little brown bat;Common wombat;African elephant;Small-eared galago;Thirteen-lined ground squirrel;Mouse;Ord's kangaroo rat;Pacific walrus;European domestic ferret;Chinese hamster;Golden hamster;Philippine tarsier;Rabbit;Horse;Sheep;Goat;Bovine;Pig;Atlantic bottle-nosed d…	Seriola dumerili;Oncorhynchus mykiss;Salmo salar;Pteropus alecto;Erinaceus europaeus;Amazona aestiva;Columba livia;Myotis lucifugus;Vombatus ursinus;Loxodonta africana;Otolemur garnettii;Ictidomys tridecemlineatus;Mus musculus;Dipodomys ordii;Odobenus rosmarus divergens;Mustela putorius furo;Cricetulus griseus;Mesocricetus auratus;Tarsius syrichta;Oryctolagus cuniculus;Equus caballus;Ovis aries;C…	High in mammals only	IPR027851	[Protein of unknown function DUF4628]	[1-272]	G	P	965	967	46.2	67.7	0.864	Disordered	-	KIS	Q8TAS1	UHMK1	ENSG00000152332	100	U2AF homology motif kinase 1 [Source:HGNC Symbol;Acc:HGNC:19683]	2.7.11.1	3136614at2759	DIPOR|MESAU|MUSCR|MOUSE|RAT|CAVPO|OCTDE|HETGA|9SAUR|NOTFU|9CICH|LIPVE|TRIMA|PTEVA|MONDO|9AMPH|9TELE|BETSP|ECHNA|SALFA|SERLL|CARSF|ATHCN|AYTFU|AQUCH|LOTGI|PERMB|CYNSE|TERCA|GEOSA|CYPVA|URSMA|NEOSC|VOMUR|CHACN|BOBOX|VICPA|OTOGA|BALAS|PANHP|9PASS|ACIJB|COLAP|CALUR|AOTNA|OCTBM|PROCO|PHACI|ALLSI|ENHLU|SAIBB|MONMO|SERDU|PYGNA|ICTTR|BISBB|NEMVE|POCDA|POEFO|GEOFO|AUSLI|COTGO|TAEGU|CHLSB|ACTTE|LYNCA|RHIBE…	129	163	DIPOR;MESAU;MOUSE;CAVPO;HETGA;LIPVE;TRIMA;URSMA;VOMUR;OTOGA;AOTNA;PROCO;ALLSI;SAIBB;SERDU;ICTTR;TAEGU;CHLSB;RHIBE;NOMLE;SALSA;COLLI;ERIEU;CALJA;CERAT;MACFA;MACMU;PAPAN;MANLE;GORGO;PANPA;PANTR;PONAB;AILME;MUSPF;FELCA;ODORO;LEPWE;TURTR;DELLE;LOXAF;PIG;BOVIN;CAPHI;SHEEP;RABIT;	46	54.8
A1L170-S258	A1L170	S258	S	258	PPQARTssLDNEGPH	60.7	69.9	92	100	0	0	0	0	16.7	0	40	50	65	51	TAKRU;SERDU;ERIEU;XENTR;MELGA;CALSU;MYOLU;CANLF;VOMUR;LOXAF;CAVPO;FUKDA;HETGA;PROCO;OTOGA;ICTTR;MOUSE;DIPOR;AILME;URSMA;ODORO;MUSPF;CRIGR;MESAU;TARSY;RABIT;HORSE;SHEEP;CAPHI;BOVIN;PIG;TURTR;DELLE;LIPVE;PHYMC;TRIMA;CALJA;AOTNA;SAIBB;RHIBE;PONAB;MACFA;MANLE;CHLSB;MACMU;PAPAN;CERAT;NOMLE;PANPA;PANTR;GORGO;	Japanese pufferfish;Greater amberjack;Western European hedgehog;Western clawed frog;Wild turkey;Scaled quail;Little brown bat;Dog;Common wombat;African elephant;Guinea pig;Damaraland mole rat;Naked mole rat;Coquerel's sifaka;Small-eared galago;Thirteen-lined ground squirrel;Mouse;Ord's kangaroo rat;Giant panda;Polar bear;Pacific walrus;European domestic ferret;Chinese hamster;Golden hamster;Phili…	Takifugu rubripes;Seriola dumerili;Erinaceus europaeus;Xenopus tropicalis;Meleagris gallopavo;Callipepla squamata;Myotis lucifugus;Canis lupus familiaris;Vombatus ursinus;Loxodonta africana;Cavia porcellus;Fukomys damarensis;Heterocephalus glaber;Propithecus coquereli;Otolemur garnettii;Ictidomys tridecemlineatus;Mus musculus;Dipodomys ordii;Ailuropoda melanoleuca;Ursus maritimus;Odobenus rosmaru…	Medium in all vertebrates except birds	IPR027851	[Protein of unknown function DUF4628]	[1-272]	S	L	975	977	72.3	69.2	0.882	Disordered	-	CAMK2B	Q13554	CAMK2B	ENSG00000058404	99.59	calcium/calmodulin dependent protein kinase II beta [Source:HGNC Symbol;Acc:HGNC:1461]	-	1121238at2759	9PEZI|DIPOR|CRIGR|KLUMD|MESAU|BALRE|MUSCR|MOUSE|9FUNG|RAT|CAVPO|OCTDE|9EURO|HETGA|TRIAD|FUSPC|ACREC|ASPVE|9AGAM|9SAUR|TILAU|9HYME|DRORH|9HYPO|PENBI|AURPU|AURSE|CAMFO|OPEBR|NOTFU|KLENI|EPING|9TREE|9BASI|HIBSY|NAUCC|9CICH|PNEMU|NAUDC|TETBL|TETPH|KAZAF|KAZNA|9SACH|MARBU|ASPWE|9AGAR|PYROM|9APHY|ZASCE|SACEU|METAS|CORFA|METRR|CORDF|9ROSI|9ASPA|FUSC4|HIPCM|BRAOL|MYOBR|9HELO|BICAN|SERID|CLAP2|GLAL2|PLACD…	816	6075	DIPOR;CRIGR;MESAU;MOUSE;CAVPO;HETGA;DRYPU;LIPVE;TRIMA;ZOONE;PELSI;EGRGA;OOCBI;EMENI;ANOCA;YARLI;URSMA;VOMUR;OPIHO;CHLRE;OTOGA;TAKRU;PLAF7;NEUCR;ARATH;AOTNA;PROCO;ARAHY;ALLSI;SAIBB;SERDU;ANODA;ICTTR;WHEAT;MAIZE;YEAST;MYOLU;TAEGU;CHLSB;HARSA;RHIBE;NOMLE;PAPXU;TRICA;BOMMO;DROME;ONCMY;SALSA;XENLA;XENTR;ALLMI;ANAPL;FUKDA;COLLI;APTFO;CALAN;ORNAN;ERIEU;PTEAL;TINGU;CALJA;CERAT;MACFA;MACMU;PAPAN;MANLE;GOR…	85	89.3
A1L390-S76	A1L390	S76	S	76	LNVKGPLsPFNsRAA	65.5	71.2	90	100	27.3	0	0	0	0	50	60	100	84	55	DROME;LUCCU;ANODA;ONCMY;TAKRU;SERDU;XENLA;XENTR;ALLMI;ALLSI;ORNAN;VOMUR;MOUSE;CRIGR;CAVPO;FUKDA;HETGA;ERIEU;SHEEP;BOVIN;CAPHI;DIPOR;PIG;PHYMC;LIPVE;DELLE;TARSY;LOXAF;TRIMA;ICTTR;OTOGA;PROCO;RHIBE;CHLSB;CERAT;MANLE;PAPAN;MACFA;MACMU;NOMLE;PONAB;GORGO;PANPA;PANTR;SAIBB;AOTNA;CALJA;HORSE;PTEAL;MUSPF;AILME;FELCA;CANLF;LEPWE;ODORO;	Fruit fly;Green bottle fly;Mosquito;Rainbow trout;Japanese pufferfish;Greater amberjack;African clawed frog;Western clawed frog;American alligator;Chinese alligator;Duckbill platypus;Common wombat;Mouse;Chinese hamster;Guinea pig;Damaraland mole rat;Naked mole rat;Western European hedgehog;Sheep;Bovine;Goat;Ord's kangaroo rat;Pig;Sperm whale;Yangtze river dolphin;Beluga whale;Philippine tarsier;A…	Drosophila melanogaster;Lucilia cuprina;Anopheles darlingi;Oncorhynchus mykiss;Takifugu rubripes;Seriola dumerili;Xenopus laevis;Xenopus tropicalis;Alligator mississippiensis;Alligator sinensis;Ornithorhynchus anatinus;Vombatus ursinus;Mus musculus;Cricetulus griseus;Cavia porcellus;Fukomys damarensis;Heterocephalus glaber;Erinaceus europaeus;Ovis aries;Bos taurus;Capra hircus;Dipodomys ordii;Sus…	Medium in all vertebrates except birds	-	-	-	L	P	773	777	54.8	70.2	0.912	Disordered	-	PRP4	Q13523	PRPF4B	ENSG00000112739	99.34	pre-mRNA processing factor 4B [Source:HGNC Symbol;Acc:HGNC:17346]	-	232702at2759	9PEZI|DIPOR|CRIGR|MESAU|BALRE|MUSCR|MOUSE|9FUNG|RAT|CAVPO|OCTDE|9EURO|TRIAD|FUSPC|ASPVE|9AGAM|9SAUR|TILAU|9HYME|DRORH|9HYPO|PENBI|AURPU|AURSE|OPEBR|NOTFU|KLENI|EPING|9NEOP|9TREE|9BASI|ASPKA|PNEMU|MARBU|ASPWE|9AGAR|ENTNP|PYROM|9APHY|ZASCE|METAS|CORFA|METRR|CORDF|9ROSI|9ASPA|FUSC4|HIPCM|BRAOL|9HELO|GRENI|BICAN|SERID|CLAP2|GLAL2|PLACD|9DIPT|MACPH|RHOT1|BABMR|PLEOS|ASPLC|9EUKA|HYAVF|9PLEO|PSEA3|HORWE…	625	1062	DIPOR;CRIGR;MESAU;MOUSE;CAVPO;9NEOP;LIPVE;TRIMA;OOCBI;EMENI;ANOCA;URSMA;VOMUR;CHLRE;TAKRU;PHYPA;PLAF7;NEUCR;ARATH;ALLSI;SAIBB;SERDU;ANODA;ICTTR;WHEAT;MAIZE;TAEGU;CHLSB;HARSA;RHIBE;NOMLE;TRICA;DROME;ONCMY;SALSA;XENLA;COLLI;ORNAN;ERIEU;PTEAL;CALJA;CERAT;MACMU;MANLE;GORGO;PANPA;PANTR;PONAB;MUSPF;FELCA;ODORO;LEPWE;TURTR;DELLE;PHYMC;HORSE;CAPHI;SHEEP;	58	59.5
A1L390-S433	A1L390	S433	S	433	RLKKAWssQDEVsTN	57.1	64.4	90	100	9.09	0	0	0	8.33	0	20	0	84	48	ANODA;SERDU;VOMUR;RABIT;MOUSE;MESAU;CAVPO;HETGA;ERIEU;SHEEP;BOVIN;CAPHI;DIPOR;PIG;PHYMC;LIPVE;DELLE;TARSY;LOXAF;TRIMA;ICTTR;OTOGA;PROCO;RHIBE;CHLSB;CERAT;MANLE;PAPAN;MACFA;MACMU;NOMLE;PONAB;GORGO;PANPA;PANTR;SAIBB;AOTNA;CALJA;HORSE;PTEAL;MUSPF;AILME;URSMA;FELCA;CANLF;LEPWE;ODORO;COLLI;	Mosquito;Greater amberjack;Common wombat;Rabbit;Mouse;Golden hamster;Guinea pig;Naked mole rat;Western European hedgehog;Sheep;Bovine;Goat;Ord's kangaroo rat;Pig;Sperm whale;Yangtze river dolphin;Beluga whale;Philippine tarsier;African elephant;Caribbean manatee;Thirteen-lined ground squirrel;Small-eared galago;Coquerel's sifaka;Black snub-nosed monkey;Green monkey;Sooty mangabey;Drill;Olive babo…	Anopheles darlingi;Seriola dumerili;Vombatus ursinus;Oryctolagus cuniculus;Mus musculus;Mesocricetus auratus;Cavia porcellus;Heterocephalus glaber;Erinaceus europaeus;Ovis aries;Bos taurus;Capra hircus;Dipodomys ordii;Sus scrofa;Physeter macrocephalus;Lipotes vexillifer;Delphinapterus leucas;Tarsius syrichta;Loxodonta africana;Trichechus manatus;Ictidomys tridecemlineatus;Otolemur garnettii;Propi…	High in mammals only	-	-	-	S	Q	1407	1409	65.5	64.3	0.714	Disordered	-	DNAPK	P78527	PRKDC	ENSG00000253729	99.84	protein kinase; DNA-activated; catalytic subunit [Source:HGNC Symbol;Acc:HGNC:9413]	2.7.11.1	8448at2759	9PEZI|DIPOR|CRIGR|EDHAE|KLUMD|MESAU|MUSCR|MOUSE|9FUNG|RAT|CAVPO|OCTDE|9EURO|HETGA|TRIAD|FUSPC|ASPVE|9AGAM|9SAUR|TILAU|9HYME|DRORH|9HYPO|PENBI|AURPU|AURSE|CAMFO|OPEBR|NOTFU|KLENI|TRYVY|EPING|9NEOP|9TREE|9BASI|NAUCC|9CICH|TRYCI|PNEMU|NAUDC|TETBL|TETPH|KAZAF|KAZNA|9SACH|MARBU|ASPWE|9AGAR|ENTNP|PYROM|9APHY|ZASCE|SACEU|METAS|CORFA|METRR|CORDF|9ROSI|9ASPA|FUSC4|NANGC|BRAOL|9HELO|GRENI|BICAN|SERID|CLAP2…	743	4093	DIPOR;CRIGR;MESAU;MOUSE;CAVPO;HETGA;9NEOP;LIPVE;TRIMA;ZOONE;PELSI;OOCBI;EMENI;ANOCA;YARLI;EMIHU;URSMA;VOMUR;CHLRE;OTOGA;TAKRU;PHYPA;NEUCR;ARATH;AOTNA;PROCO;ARAHY;ALLSI;SAIBB;ANODA;ICTTR;WHEAT;MAIZE;YEAST;TAEGU;CHLSB;RHIBE;TRICA;BOMMO;DROME;LUCCU;SALSA;XENLA;XENTR;ALLMI;FUKDA;COLLI;ORNAN;ERIEU;CALJA;CERAT;MACFA;MACMU;MANLE;GORGO;PANPA;PANTR;PONAB;CANLF;AILME;MUSPF;FELCA;ODORO;LEPWE;TURTR;DELLE;PHY…	74	75
A1L390-S576	A1L390	S576	S	576	TEDLKALssEEEEEM	66.7	72.6	94	94.4	27.3	0	0	0	8.33	75	0	100	84	56	HARSA;OOCBI;9NEOP;XENLA;XENTR;ALLMI;ALLSI;ORNAN;VOMUR;RABIT;MOUSE;CRIGR;MESAU;CAVPO;FUKDA;HETGA;SHEEP;BOVIN;CAPHI;DIPOR;PIG;PHYMC;LIPVE;DELLE;TARSY;LOXAF;TRIMA;ICTTR;OTOGA;PROCO;RHIBE;CHLSB;CERAT;MANLE;PAPAN;MACFA;MACMU;PONAB;GORGO;PANPA;PANTR;SAIBB;AOTNA;CALJA;HORSE;MYOLU;PTEAL;MUSPF;AILME;URSMA;FELCA;CANLF;LEPWE;ODORO;ANOCA;CALSU;	Jerdon's jumping ant;Clonal raider ant;NA;African clawed frog;Western clawed frog;American alligator;Chinese alligator;Duckbill platypus;Common wombat;Rabbit;Mouse;Chinese hamster;Golden hamster;Guinea pig;Damaraland mole rat;Naked mole rat;Sheep;Bovine;Goat;Ord's kangaroo rat;Pig;Sperm whale;Yangtze river dolphin;Beluga whale;Philippine tarsier;African elephant;Caribbean manatee;Thirteen-lined g…	Harpegnathos saltator;Ooceraea biroi;Neoptera;Xenopus laevis;Xenopus tropicalis;Alligator mississippiensis;Alligator sinensis;Ornithorhynchus anatinus;Vombatus ursinus;Oryctolagus cuniculus;Mus musculus;Cricetulus griseus;Mesocricetus auratus;Cavia porcellus;Fukomys damarensis;Heterocephalus glaber;Ovis aries;Bos taurus;Capra hircus;Dipodomys ordii;Sus scrofa;Physeter macrocephalus;Lipotes vexill…	Medium in all vertebrates except birds	-	-	-	L	S	1872	1874	61.9	81	0.945	Disordered	-	CAMK2G	Q13555	CAMK2G	ENSG00000148660	98.6	calcium/calmodulin dependent protein kinase II gamma [Source:HGNC Symbol;Acc:HGNC:1463]	-	1121238at2759	9PEZI|DIPOR|CRIGR|KLUMD|MESAU|BALRE|MUSCR|MOUSE|9FUNG|RAT|CAVPO|OCTDE|9EURO|HETGA|TRIAD|FUSPC|ACREC|ASPVE|9AGAM|9SAUR|TILAU|9HYME|DRORH|9HYPO|PENBI|AURPU|AURSE|CAMFO|OPEBR|NOTFU|KLENI|EPING|9TREE|9BASI|HIBSY|NAUCC|9CICH|PNEMU|NAUDC|TETBL|TETPH|KAZAF|KAZNA|9SACH|MARBU|ASPWE|9AGAR|PYROM|9APHY|ZASCE|SACEU|METAS|CORFA|METRR|CORDF|9ROSI|9ASPA|FUSC4|HIPCM|BRAOL|MYOBR|9HELO|BICAN|SERID|CLAP2|GLAL2|PLACD…	816	6075	DIPOR;CRIGR;MESAU;MOUSE;CAVPO;HETGA;DRYPU;LIPVE;TRIMA;ZOONE;PELSI;EGRGA;OOCBI;EMENI;ANOCA;YARLI;URSMA;VOMUR;OPIHO;CHLRE;OTOGA;TAKRU;PLAF7;NEUCR;ARATH;AOTNA;PROCO;ARAHY;ALLSI;SAIBB;SERDU;ANODA;ICTTR;WHEAT;MAIZE;YEAST;MYOLU;TAEGU;CHLSB;HARSA;RHIBE;NOMLE;PAPXU;TRICA;BOMMO;DROME;ONCMY;SALSA;XENLA;XENTR;ALLMI;ANAPL;FUKDA;COLLI;APTFO;CALAN;ORNAN;ERIEU;PTEAL;TINGU;CALJA;CERAT;MACFA;MACMU;PAPAN;MANLE;GOR…	85	89.3
A1L390-S577	A1L390	S577	S	577	EDLKALssEEEEEMG	81	90.4	96	94.4	18.2	0	0	0	91.7	100	20	100	84	68	LUCCU;TRICA;PELSI;TINGU;MELGA;AMAAE;DRYPU;TAEGU;ANAPL;CALAN;OPIHO;APTFO;EGRGA;SERDU;XENLA;XENTR;ALLMI;ALLSI;ORNAN;VOMUR;RABIT;MOUSE;CRIGR;MESAU;CAVPO;FUKDA;HETGA;ERIEU;SHEEP;BOVIN;CAPHI;DIPOR;PIG;PHYMC;LIPVE;DELLE;TARSY;LOXAF;TRIMA;ICTTR;OTOGA;PROCO;RHIBE;CHLSB;CERAT;MANLE;PAPAN;MACFA;MACMU;PONAB;GORGO;PANPA;PANTR;SAIBB;AOTNA;CALJA;HORSE;MYOLU;PTEAL;MUSPF;AILME;URSMA;FELCA;CANLF;LEPWE;ODORO;ANOCA…	Green bottle fly;Red flour beetle;Chinese softshell turtle;White-throated tinamou;Wild turkey;Blue-fronted Amazon parrot;Downy woodpecker;Zebra finch;Mallard;Anna's hummingbird;Hoatzin;Emperor penguin;Little egret;Greater amberjack;African clawed frog;Western clawed frog;American alligator;Chinese alligator;Duckbill platypus;Common wombat;Rabbit;Mouse;Chinese hamster;Golden hamster;Guinea pig;Dam…	Lucilia cuprina;Tribolium castaneum;Pelodiscus sinensis;Tinamus guttatus;Meleagris gallopavo;Amazona aestiva;Dryobates pubescens;Taeniopygia guttata;Anas platyrhynchos;Calypte anna;Opisthocomus hoazin;Aptenodytes forsteri;Egretta garzetta;Seriola dumerili;Xenopus laevis;Xenopus tropicalis;Alligator mississippiensis;Alligator sinensis;Ornithorhynchus anatinus;Vombatus ursinus;Oryctolagus cuniculus…	High in vertebrates only	-	-	-	S	E	1873	1885	63.1	59.5	0.952	Disordered	-	GRK6	P43250	GRK6	ENSG00000198055	99.64	G protein-coupled receptor kinase 6 [Source:HGNC Symbol;Acc:HGNC:4545]	-	2906348at2759	DIPOR|CRIGR|MESAU|MUSCR|MOUSE|RAT|CAVPO|OCTDE|HETGA|TRIAD|9SAUR|9HYME|DRORH|OPEBR|NOTFU|9NEOP|9CICH|HIPCM|MYOBR|BICAN|9DIPT|SCLFO|DRYPU|LIPVE|PEDHC|DIACI|STRMM|TRIMA|ATTCE|BOMIM|RHOPR|PTEVA|FRAOC|ZOONE|MONDO|PELSI|9AMPH|9TELE|9EUKA|BETSP|THRPL|9SCAR|NEOAA|ECHNA|BACLA|SALFA|SERLL|CARSF|LEPDC|EGRGA|ATHCN|OOCBI|LARCR|AYTFU|AQUCH|AGRPL|LOTGI|MYODS|PERMB|CYNSE|TUPCH|STRHB|TERCA|GEOSA|ANOCA|ZEUCU|CYPVA…	269	1093	DIPOR;CRIGR;MESAU;MOUSE;CAVPO;HETGA;9NEOP;DRYPU;LIPVE;TRIMA;ZOONE;PELSI;EGRGA;OOCBI;ANOCA;URSMA;VOMUR;OTOGA;TAKRU;AOTNA;PROCO;ALLSI;SAIBB;SERDU;ANODA;ICTTR;CHLSB;RHIBE;NOMLE;DROME;ONCMY;SALSA;XENLA;XENTR;ALLMI;ANAPL;FUKDA;COLLI;MELGA;CALAN;ORNAN;ERIEU;PTEAL;TINGU;CALJA;CERAT;MACFA;MACMU;PAPAN;MANLE;GORGO;PANPA;PANTR;PONAB;AILME;MUSPF;FELCA;ODORO;LEPWE;TURTR;DELLE;PHYMC;LOXAF;HORSE;PIG;BOVIN;CAPHI…	69	82.1
A1L390-S618	A1L390	S618	S	618	ssFsRRssVAQEDsK	67.9	78.1	98	100	0	0	0	0	8.33	75	40	100	84	57	ONCMY;TAKRU;XENLA;XENTR;ALLMI;ALLSI;ORNAN;VOMUR;RABIT;MOUSE;CRIGR;MESAU;CAVPO;FUKDA;HETGA;ERIEU;SHEEP;BOVIN;CAPHI;DIPOR;PIG;PHYMC;LIPVE;DELLE;TARSY;LOXAF;TRIMA;ICTTR;OTOGA;PROCO;RHIBE;CHLSB;CERAT;MANLE;PAPAN;MACFA;MACMU;NOMLE;PONAB;GORGO;PANPA;PANTR;SAIBB;AOTNA;CALJA;HORSE;MYOLU;PTEAL;MUSPF;AILME;URSMA;FELCA;CANLF;LEPWE;ODORO;ANOCA;CALSU;	Rainbow trout;Japanese pufferfish;African clawed frog;Western clawed frog;American alligator;Chinese alligator;Duckbill platypus;Common wombat;Rabbit;Mouse;Chinese hamster;Golden hamster;Guinea pig;Damaraland mole rat;Naked mole rat;Western European hedgehog;Sheep;Bovine;Goat;Ord's kangaroo rat;Pig;Sperm whale;Yangtze river dolphin;Beluga whale;Philippine tarsier;African elephant;Caribbean manate…	Oncorhynchus mykiss;Takifugu rubripes;Xenopus laevis;Xenopus tropicalis;Alligator mississippiensis;Alligator sinensis;Ornithorhynchus anatinus;Vombatus ursinus;Oryctolagus cuniculus;Mus musculus;Cricetulus griseus;Mesocricetus auratus;Cavia porcellus;Fukomys damarensis;Heterocephalus glaber;Erinaceus europaeus;Ovis aries;Bos taurus;Capra hircus;Dipodomys ordii;Sus scrofa;Physeter macrocephalus;Li…	Medium in all vertebrates except birds	-	-	-	S	V	1928	1930	65.5	20.2	0.991	Disordered	-	PAK6	Q9NQU5	PAK6	ENSG00000137843	99.89	p21 (RAC1) activated kinase 6 [Source:HGNC Symbol;Acc:HGNC:16061]	2.7.11.1	460351at2759	9PEZI|DIPOR|CRIGR|KLUMD|MESAU|BALRE|MUSCR|MOUSE|9FUNG|RAT|CAVPO|OCTDE|9EURO|HETGA|TRIAD|FUSPC|ACREC|ASPVE|9AGAM|9SAUR|TILAU|9HYME|DRORH|9HYPO|PENBI|AURPU|AURSE|CAMFO|OPEBR|NOTFU|EPING|9NEOP|9TREE|9BASI|HIBSY|NAUCC|9CICH|ASPKA|PNEMU|NAUDC|TETBL|TETPH|KAZAF|KAZNA|9SACH|MARBU|ASPWE|9AGAR|ENTNP|PYROM|9APHY|ZASCE|SACEU|METAS|CORFA|METRR|CORDF|9ROSI|9ASPA|FUSC4|HIPCM|BRAOL|9HELO|BICAN|SERID|CLAP2|GLAL2…	786	3487	DIPOR;CRIGR;MESAU;MOUSE;CAVPO;HETGA;9NEOP;DRYPU;LIPVE;TRIMA;ZOONE;PELSI;EGRGA;OOCBI;EMENI;ANOCA;YARLI;URSMA;VOMUR;OPIHO;OTOGA;TAKRU;PHYPA;NEUCR;ARATH;AOTNA;PROCO;ARAHY;ALLSI;SAIBB;SERDU;ANODA;ICTTR;WHEAT;YEAST;MYOLU;TAEGU;CHLSB;HARSA;RHIBE;NOMLE;PAPXU;TRICA;DROME;LUCCU;ONCMY;SALSA;XENLA;XENTR;ALLMI;ANAPL;FUKDA;COLLI;APTFO;CALAN;ORNAN;ERIEU;PTEAL;TINGU;CALJA;CERAT;MACFA;MACMU;PAPAN;MANLE;GORGO;PAN…	84	90.5
A1L390-S631	A1L390	S631	S	631	sKssGFGsPRLVsRs	70.2	79.5	94	100	9.09	0	0	0	0	100	100	100	84	59	GASAC;ONCMY;SALSA;PELSI;TAKRU;SERDU;ZOONE;XENLA;XENTR;ALLMI;ALLSI;VOMUR;RABIT;MOUSE;CRIGR;MESAU;CAVPO;HETGA;ERIEU;SHEEP;BOVIN;CAPHI;DIPOR;PIG;PHYMC;LIPVE;DELLE;TARSY;LOXAF;TRIMA;ICTTR;OTOGA;PROCO;RHIBE;CHLSB;CERAT;MANLE;PAPAN;MACFA;MACMU;NOMLE;PONAB;GORGO;PANPA;PANTR;SAIBB;AOTNA;CALJA;HORSE;MYOLU;PTEAL;MUSPF;AILME;URSMA;FELCA;CANLF;LEPWE;ODORO;ANOCA;	Three-spined stickleback;Rainbow trout;Atlantic salmon;Chinese softshell turtle;Japanese pufferfish;Greater amberjack;Dampwood termite;African clawed frog;Western clawed frog;American alligator;Chinese alligator;Common wombat;Rabbit;Mouse;Chinese hamster;Golden hamster;Guinea pig;Naked mole rat;Western European hedgehog;Sheep;Bovine;Goat;Ord's kangaroo rat;Pig;Sperm whale;Yangtze river dolphin;Be…	Gasterosteus aculeatus;Oncorhynchus mykiss;Salmo salar;Pelodiscus sinensis;Takifugu rubripes;Seriola dumerili;Zootermopsis nevadensis;Xenopus laevis;Xenopus tropicalis;Alligator mississippiensis;Alligator sinensis;Vombatus ursinus;Oryctolagus cuniculus;Mus musculus;Cricetulus griseus;Mesocricetus auratus;Cavia porcellus;Heterocephalus glaber;Erinaceus europaeus;Ovis aries;Bos taurus;Capra hircus;…	Medium in all vertebrates except birds	-	-	-	G	P	1944	1946	57.1	65.5	0.974	Disordered	-	CDK18	Q07002	CDK18	ENSG00000117266	99.2	cyclin dependent kinase 18 [Source:HGNC Symbol;Acc:HGNC:8751]	-	244018at2759	9PEZI|DIPOR|CRIGR|EDHAE|KLUMD|MESAU|BALRE|MUSCR|MOUSE|9FUNG|RAT|CAVPO|OCTDE|9EURO|HETGA|TRIAD|FUSPC|ACREC|ASPVE|9AGAM|9SAUR|TILAU|9HYME|DRORH|9HYPO|PENBI|AURPU|AURSE|CAMFO|OPEBR|NOTFU|KLENI|TRYVY|EPING|9NEOP|9TREE|9BASI|HIBSY|NAUCC|9CICH|TRYCI|ASPKA|PNEMU|NAUDC|TETBL|TETPH|KAZAF|KAZNA|9SACH|MARBU|ASPWE|9AGAR|ENTNP|PYROM|9APHY|ZASCE|SACEU|METAS|CORFA|METRR|CORDF|9ROSI|9ASPA|FUSC4|HIPCM|NANGC|BRAOL…	899	8736	DIPOR;CRIGR;MESAU;MOUSE;CAVPO;HETGA;9NEOP;DRYPU;LIPVE;TRIMA;ZOONE;PELSI;EGRGA;OOCBI;EMENI;ANOCA;YARLI;URSMA;VOMUR;OPIHO;CHLRE;OTOGA;TAKRU;PHYPA;PLAF7;NEUCR;ARATH;AOTNA;PROCO;ARAHY;ALLSI;SAIBB;SERDU;ANODA;ICTTR;WHEAT;MAIZE;YEAST;MYOLU;TAEGU;CHLSB;HARSA;RHIBE;NOMLE;PAPXU;DAPPU;TRICA;BOMMO;DROME;LUCCU;ONCMY;SALSA;XENLA;XENTR;ALLMI;ANAPL;FUKDA;COLLI;MELGA;APTFO;CALAN;ORNAN;ERIEU;PTEAL;CALJA;CERAT;MAC…	89	92.9
A1L390-S640	A1L390	S640	S	640	RLVsRsssVLsLEGs	88.1	94.5	100	100	45.5	0	0	0	83.3	100	60	100	84	74	ANODA;GASAC;ONCMY;PELSI;TINGU;MELGA;AMAAE;DRYPU;TAEGU;ANAPL;CALAN;OPIHO;APTFO;EGRGA;TAKRU;BOMMO;ZOONE;9NEOP;PAPXU;XENLA;XENTR;ALLMI;ALLSI;ORNAN;VOMUR;RABIT;MOUSE;CRIGR;MESAU;CAVPO;FUKDA;HETGA;ERIEU;SHEEP;BOVIN;CAPHI;DIPOR;PIG;PHYMC;LIPVE;DELLE;TURTR;TARSY;LOXAF;TRIMA;ICTTR;OTOGA;PROCO;RHIBE;CHLSB;CERAT;MANLE;PAPAN;MACFA;MACMU;NOMLE;PONAB;GORGO;PANPA;PANTR;SAIBB;AOTNA;CALJA;HORSE;MYOLU;PTEAL;MUSPF…	Mosquito;Three-spined stickleback;Rainbow trout;Chinese softshell turtle;White-throated tinamou;Wild turkey;Blue-fronted Amazon parrot;Downy woodpecker;Zebra finch;Mallard;Anna's hummingbird;Hoatzin;Emperor penguin;Little egret;Japanese pufferfish;Silk moth;Dampwood termite;NA;Asian swallowtail butterfly;African clawed frog;Western clawed frog;American alligator;Chinese alligator;Duckbill platypu…	Anopheles darlingi;Gasterosteus aculeatus;Oncorhynchus mykiss;Pelodiscus sinensis;Tinamus guttatus;Meleagris gallopavo;Amazona aestiva;Dryobates pubescens;Taeniopygia guttata;Anas platyrhynchos;Calypte anna;Opisthocomus hoazin;Aptenodytes forsteri;Egretta garzetta;Takifugu rubripes;Bombyx mori;Zootermopsis nevadensis;Neoptera;Papilio xuthus;Xenopus laevis;Xenopus tropicalis;Alligator mississippie…	High in vertebrates only	-	-	-	S	V	1953	1955	61.9	54.8	1	Disordered	-	SNRK	Q9NRH2	SNRK	ENSG00000163788	99.33	SNF related kinase [Source:HGNC Symbol;Acc:HGNC:30598]	-	5475340at2759	9PEZI|DIPOR|CRIGR|EDHAE|KLUMD|MESAU|BALRE|MUSCR|MOUSE|9FUNG|RAT|CAVPO|OCTDE|9EURO|HETGA|SACKO|TRIAD|FUSPC|ACREC|ASPVE|9AGAM|9SAUR|TILAU|9HYME|DRORH|9HYPO|PENBI|AURPU|AURSE|CAMFO|OPEBR|NOTFU|TRYVY|EPING|9NEOP|9TREE|9BASI|NAUCC|9CICH|TRYCI|ASPKA|PNEMU|NAUDC|TETBL|TETPH|KAZAF|KAZNA|9SACH|MARBU|ASPWE|9AGAR|PYROM|9APHY|ZASCE|SACEU|METAS|CORFA|METRR|CORDF|9ASPA|FUSC4|HIPCM|NANGC|MYOBR|9HELO|GRENI|BICAN…	789	5508	DIPOR;CRIGR;MESAU;MOUSE;CAVPO;HETGA;9NEOP;DRYPU;LIPVE;TRIMA;ZOONE;PELSI;EGRGA;OOCBI;EMENI;ANOCA;YARLI;URSMA;VOMUR;OPIHO;OTOGA;TAKRU;PLAF7;NEUCR;AOTNA;PROCO;ALLSI;SAIBB;SERDU;ANODA;ICTTR;WHEAT;YEAST;MYOLU;TAEGU;CHLSB;RHIBE;NOMLE;TRICA;BOMMO;DROME;LUCCU;SALSA;XENLA;XENTR;ALLMI;ANAPL;FUKDA;COLLI;MELGA;APTFO;CALAN;ORNAN;ERIEU;PTEAL;TINGU;CALJA;CERAT;MACFA;MACMU;PAPAN;MANLE;GORGO;PANPA;PANTR;PONAB;AIL…	81	89.3
A1L390-S643	A1L390	S643	S	643	sRsssVLsLEGsEKG	67.9	74	100	100	27.3	0	0	0	0	75	20	0	84	57	DROME;ANODA;SERDU;ZOONE;ALLMI;ALLSI;ORNAN;VOMUR;RABIT;MOUSE;CRIGR;MESAU;CAVPO;FUKDA;HETGA;ERIEU;SHEEP;BOVIN;CAPHI;DIPOR;PIG;PHYMC;LIPVE;DELLE;TURTR;TARSY;LOXAF;TRIMA;ICTTR;OTOGA;PROCO;RHIBE;CHLSB;CERAT;MANLE;PAPAN;MACFA;MACMU;NOMLE;PONAB;GORGO;PANPA;PANTR;SAIBB;AOTNA;CALJA;HORSE;MYOLU;PTEAL;MUSPF;AILME;URSMA;FELCA;CANLF;LEPWE;ODORO;ANOCA;	Fruit fly;Mosquito;Greater amberjack;Dampwood termite;American alligator;Chinese alligator;Duckbill platypus;Common wombat;Rabbit;Mouse;Chinese hamster;Golden hamster;Guinea pig;Damaraland mole rat;Naked mole rat;Western European hedgehog;Sheep;Bovine;Goat;Ord's kangaroo rat;Pig;Sperm whale;Yangtze river dolphin;Beluga whale;Atlantic bottle-nosed dolphin;Philippine tarsier;African elephant;Caribb…	Drosophila melanogaster;Anopheles darlingi;Seriola dumerili;Zootermopsis nevadensis;Alligator mississippiensis;Alligator sinensis;Ornithorhynchus anatinus;Vombatus ursinus;Oryctolagus cuniculus;Mus musculus;Cricetulus griseus;Mesocricetus auratus;Cavia porcellus;Fukomys damarensis;Heterocephalus glaber;Erinaceus europaeus;Ovis aries;Bos taurus;Capra hircus;Dipodomys ordii;Sus scrofa;Physeter macr…	High in mammals only	-	-	-	L	L	1956	1958	57.1	70.2	1	Disordered	-	PDHK4	Q16654	PDK4	ENSG00000004799	98.13	pyruvate dehydrogenase kinase 4 [Source:HGNC Symbol;Acc:HGNC:8812]	-	3058550at2759	9PEZI|DIPOR|CRIGR|KLUMD|MESAU|MUSCR|MOUSE|9FUNG|RAT|CAVPO|OCTDE|9EURO|HETGA|TRIAD|FUSPC|ASPVE|9AGAM|9SAUR|TILAU|9HYME|DRORH|9HYPO|PENBI|AURPU|AURSE|OPEBR|NOTFU|KLENI|TRYVY|EPING|9TREE|9BASI|NAUCC|9CICH|TRYCI|NAUDC|TETBL|TETPH|KAZAF|KAZNA|9SACH|MARBU|ASPWE|9AGAR|PYROM|9APHY|ZASCE|SACEU|METAS|CORFA|METRR|CORDF|9ASPA|FUSC4|HIPCM|NANGC|BRAOL|9HELO|BICAN|SERID|CLAP2|GLAL2|APHAT|9DIPT|HORVV|MACPH|RHOT1…	758	3140	DIPOR;CRIGR;MESAU;MOUSE;CAVPO;HETGA;DRYPU;LIPVE;TRIMA;OOCBI;EMENI;ANOCA;YARLI;URSMA;VOMUR;CHLRE;OTOGA;TAKRU;PHYPA;NEUCR;ARATH;AOTNA;PROCO;ARAHY;ALLSI;SAIBB;SERDU;ANODA;ICTTR;WHEAT;MAIZE;YEAST;MYOLU;TAEGU;CHLSB;RHIBE;NOMLE;BOMMO;DROME;ONCMY;SALSA;XENLA;XENTR;ALLMI;FUKDA;CALAN;ORNAN;ERIEU;PTEAL;CALJA;CERAT;MACFA;MACMU;PAPAN;MANLE;GORGO;PANPA;PANTR;PONAB;AILME;MUSPF;FELCA;ODORO;LEPWE;TURTR;DELLE;PHY…	74	76.2
A1L390-S647	A1L390	S647	S	647	sVLsLEGsEKGLARH	60.7	68.5	90	100	9.09	0	0	0	0	50	20	100	84	51	SERDU;OOCBI;XENLA;XENTR;ALLMI;ALLSI;RABIT;MOUSE;CRIGR;MESAU;CAVPO;FUKDA;HETGA;ERIEU;DIPOR;PIG;PHYMC;LIPVE;DELLE;TURTR;TARSY;LOXAF;TRIMA;ICTTR;OTOGA;PROCO;RHIBE;CHLSB;CERAT;MANLE;PAPAN;MACFA;MACMU;NOMLE;PONAB;GORGO;PANPA;PANTR;SAIBB;AOTNA;CALJA;HORSE;MYOLU;PTEAL;MUSPF;AILME;URSMA;FELCA;CANLF;LEPWE;ODORO;	Greater amberjack;Clonal raider ant;African clawed frog;Western clawed frog;American alligator;Chinese alligator;Rabbit;Mouse;Chinese hamster;Golden hamster;Guinea pig;Damaraland mole rat;Naked mole rat;Western European hedgehog;Ord's kangaroo rat;Pig;Sperm whale;Yangtze river dolphin;Beluga whale;Atlantic bottle-nosed dolphin;Philippine tarsier;African elephant;Caribbean manatee;Thirteen-lined g…	Seriola dumerili;Ooceraea biroi;Xenopus laevis;Xenopus tropicalis;Alligator mississippiensis;Alligator sinensis;Oryctolagus cuniculus;Mus musculus;Cricetulus griseus;Mesocricetus auratus;Cavia porcellus;Fukomys damarensis;Heterocephalus glaber;Erinaceus europaeus;Dipodomys ordii;Sus scrofa;Physeter macrocephalus;Lipotes vexillifer;Delphinapterus leucas;Tursiops truncatus;Tarsius syrichta;Loxodont…	Medium in all vertebrates except birds	-	-	-	G	E	1960	1962	54.8	63.1	0.993	Disordered	-	TGFBR1	P36897	TGFBR1	ENSG00000106799	96.37	transforming growth factor beta receptor 1 [Source:HGNC Symbol;Acc:HGNC:11772]	-	3900892at2759	DIPOR|CRIGR|MESAU|MUSCR|MOUSE|RAT|CAVPO|OCTDE|HETGA|SACKO|TRIAD|9SAUR|9HYME|DRORH|CAMFO|OPEBR|NOTFU|9AGAM|9NEOP|HIBSY|9CICH|9AGAR|ENTNP|9ROSI|9ASPA|HIPCM|BRAOL|BICAN|9DIPT|HORVV|9EUKA|HYAVF|HARAX|SAPDV|VITBC|9SPIT|LIPVE|PEDHC|DIACI|FUSPR|ACACF|STRMM|TRIMA|ATTCE|ARADU|9FUNG|EXIGL|BOMIM|RHOPR|PTEVA|AMBTC|FRAOC|COFAR|ZOONE|MONDO|PELSI|9AMPH|9HEMI|9TELE|MARPO|ANOCL|FISSO|BRADI|FOLCA|BETSP|THRPL|9SCAR…	416	3353	DIPOR;CRIGR;MESAU;MOUSE;CAVPO;HETGA;9NEOP;LIPVE;TRIMA;ZOONE;PELSI;OOCBI;ANOCA;URSMA;VOMUR;CHLRE;OTOGA;TAKRU;ARATH;AOTNA;PROCO;ARAHY;ALLSI;SAIBB;SERDU;ANODA;ICTTR;WHEAT;MAIZE;MYOLU;TAEGU;CHLSB;HARSA;RHIBE;NOMLE;PAPXU;TRICA;DROME;LUCCU;ONCMY;SALSA;XENLA;XENTR;ALLMI;FUKDA;COLLI;MELGA;ORNAN;ERIEU;PTEAL;CALJA;CERAT;MACFA;MACMU;PAPAN;MANLE;GORGO;PANPA;PANTR;PONAB;AILME;MUSPF;FELCA;ODORO;LEPWE;TURTR;DEL…	75	83.3
A1L390-S741	A1L390	S741	S	741	FsVRRREsLsYIPKG	90.5	98.6	100	100	36.4	0	0	0	91.7	100	100	100	84	76	DROME;LUCCU;ANODA;GASAC;TRICA;ONCMY;SALSA;PELSI;TINGU;MELGA;AMAAE;DRYPU;TAEGU;ANAPL;CALAN;OPIHO;APTFO;EGRGA;TAKRU;SERDU;XENLA;XENTR;ALLMI;ALLSI;ORNAN;VOMUR;RABIT;MOUSE;CRIGR;MESAU;CAVPO;FUKDA;HETGA;ERIEU;SHEEP;BOVIN;CAPHI;DIPOR;PIG;PHYMC;LIPVE;DELLE;TURTR;TARSY;LOXAF;TRIMA;ICTTR;OTOGA;PROCO;RHIBE;CHLSB;CERAT;MANLE;PAPAN;MACFA;MACMU;NOMLE;PONAB;GORGO;PANPA;PANTR;SAIBB;AOTNA;CALJA;HORSE;MYOLU;PTEAL…	Fruit fly;Green bottle fly;Mosquito;Three-spined stickleback;Red flour beetle;Rainbow trout;Atlantic salmon;Chinese softshell turtle;White-throated tinamou;Wild turkey;Blue-fronted Amazon parrot;Downy woodpecker;Zebra finch;Mallard;Anna's hummingbird;Hoatzin;Emperor penguin;Little egret;Japanese pufferfish;Greater amberjack;African clawed frog;Western clawed frog;American alligator;Chinese alliga…	Drosophila melanogaster;Lucilia cuprina;Anopheles darlingi;Gasterosteus aculeatus;Tribolium castaneum;Oncorhynchus mykiss;Salmo salar;Pelodiscus sinensis;Tinamus guttatus;Meleagris gallopavo;Amazona aestiva;Dryobates pubescens;Taeniopygia guttata;Anas platyrhynchos;Calypte anna;Opisthocomus hoazin;Aptenodytes forsteri;Egretta garzetta;Takifugu rubripes;Seriola dumerili;Xenopus laevis;Xenopus trop…	High in vertebrates only	-	-	-	E	L	2076	2078	73.8	70.2	0.983	Disordered	-	AURA	O14965	AURKA	ENSG00000087586	99.99	aurora kinase A [Source:HGNC Symbol;Acc:HGNC:11393]	2.7.11.1	117459at2759	9PEZI|DIPOR|CRIGR|EDHAE|KLUMD|MESAU|MUSCR|MOUSE|9FUNG|RAT|CAVPO|OCTDE|9EURO|HETGA|SACKO|TRIAD|FUSPC|ACREC|ASPVE|9AGAM|9SAUR|TILAU|9HYME|DRORH|PENBI|AURPU|AURSE|OPEBR|NOTFU|KLENI|TRYVY|EPING|9NEOP|9TREE|9BASI|HIBSY|NAUCC|9CICH|TRYCI|ASPKA|PNEMU|NAUDC|TETBL|TETPH|KAZAF|KAZNA|9SACH|MARBU|ASPWE|9AGAR|PYROM|9APHY|ZASCE|SACEU|9HYPO|METAS|CORFA|METRR|CORDF|9ROSI|9ASPA|FUSC4|HIPCM|BRAOL|9HELO|GRENI|BICAN…	742	1988	DIPOR;CRIGR;MESAU;MOUSE;CAVPO;HETGA;9NEOP;LIPVE;TRIMA;ZOONE;OOCBI;ANOCA;YARLI;URSMA;VOMUR;TAKRU;PHYPA;NEUCR;ARATH;AOTNA;ARAHY;ALLSI;SAIBB;SERDU;ANODA;WHEAT;MAIZE;YEAST;MYOLU;CHLSB;HARSA;RHIBE;NOMLE;TRICA;BOMMO;DROME;ONCMY;SALSA;XENLA;XENTR;ALLMI;FUKDA;COLLI;ERIEU;CALJA;CERAT;MACFA;MACMU;PAPAN;MANLE;GORGO;PANPA;PANTR;PONAB;AILME;MUSPF;FELCA;ODORO;LEPWE;TURTR;DELLE;PHYMC;HORSE;PIG;BOVIN;CAPHI;SHEEP…	68	71.4
A1L390-S759	A1L390	S759	S	759	NsIsRFNsLPRPDPE	66.7	69.9	88	94.4	45.5	0	0	0	8.33	75	20	100	84	56	DROME;SERDU;HARSA;OOCBI;BOMMO;ZOONE;XENLA;XENTR;ALLMI;ALLSI;ORNAN;VOMUR;RABIT;MOUSE;CRIGR;MESAU;FUKDA;HETGA;SHEEP;BOVIN;CAPHI;DIPOR;PIG;PHYMC;LIPVE;DELLE;TURTR;TARSY;TRIMA;PROCO;RHIBE;CHLSB;CERAT;MANLE;PAPAN;MACFA;MACMU;NOMLE;PONAB;GORGO;PANPA;PANTR;SAIBB;AOTNA;CALJA;HORSE;PTEAL;MUSPF;AILME;URSMA;FELCA;CANLF;LEPWE;ODORO;ANOCA;CALSU;	Fruit fly;Greater amberjack;Jerdon's jumping ant;Clonal raider ant;Silk moth;Dampwood termite;African clawed frog;Western clawed frog;American alligator;Chinese alligator;Duckbill platypus;Common wombat;Rabbit;Mouse;Chinese hamster;Golden hamster;Damaraland mole rat;Naked mole rat;Sheep;Bovine;Goat;Ord's kangaroo rat;Pig;Sperm whale;Yangtze river dolphin;Beluga whale;Atlantic bottle-nosed dolphin…	Drosophila melanogaster;Seriola dumerili;Harpegnathos saltator;Ooceraea biroi;Bombyx mori;Zootermopsis nevadensis;Xenopus laevis;Xenopus tropicalis;Alligator mississippiensis;Alligator sinensis;Ornithorhynchus anatinus;Vombatus ursinus;Oryctolagus cuniculus;Mus musculus;Cricetulus griseus;Mesocricetus auratus;Fukomys damarensis;Heterocephalus glaber;Ovis aries;Bos taurus;Capra hircus;Dipodomys or…	Medium in all vertebrates except birds	-	-	-	N	L	2101	2112	71.4	67.9	0.982	Disordered	-	SLK	Q9H2G2	SLK	ENSG00000065613	99.92	STE20 like kinase [Source:HGNC Symbol;Acc:HGNC:11088]	2.7.11.1	2880940at2759	DIPOR|CRIGR|MESAU|MUSCR|MOUSE|RAT|CAVPO|OCTDE|HETGA|TRIAD|9SAUR|9HYME|DRORH|OPEBR|9CICH|HIPCM|MYOBR|BICAN|9DIPT|SAPDV|LIPVE|PEDHC|DIACI|ACACF|STRMM|TRIMA|NIPNI|ATTCE|BOMIM|RHOPR|PTEVA|FRAOC|MONDO|PELSI|9AMPH|9TELE|FOLCA|BETSP|9SCAR|NEOAA|ECHNA|NESNO|SALFA|SERLL|CARSF|OOCBI|LARCR|AYTFU|AQUCH|AGRPL|LOTGI|MYODS|PERMB|CYNSE|GEOSA|BACDO|ANTCR|CYPVA|PHLPP|URSMA|NEOSC|VOMUR|CHACN|DROKI|BOBOX|VICPA|OTOGA…	237	563	DIPOR;CRIGR;MESAU;MOUSE;CAVPO;HETGA;LIPVE;TRIMA;PELSI;OOCBI;URSMA;VOMUR;OTOGA;AOTNA;PROCO;ALLSI;SAIBB;SERDU;ANODA;ICTTR;MYOLU;TAEGU;CHLSB;HARSA;RHIBE;DROME;SALSA;XENLA;XENTR;ALLMI;FUKDA;COLLI;ERIEU;TINGU;CALJA;CERAT;MACFA;MACMU;PAPAN;MANLE;GORGO;PANPA;PANTR;PONAB;AILME;MUSPF;FELCA;ODORO;LEPWE;TURTR;DELLE;PHYMC;LOXAF;HORSE;PIG;BOVIN;CAPHI;SHEEP;RABIT;	59	70.2
A1L390-S827	A1L390	S827	S	827	GMEssGGsPGKGPGQ	69	78.1	92	94.4	9.09	0	0	0	83.3	25	0	0	84	58	ANODA;PELSI;TINGU;MELGA;AMAAE;DRYPU;TAEGU;ANAPL;CALAN;OPIHO;APTFO;EGRGA;RABIT;MOUSE;CRIGR;MESAU;FUKDA;HETGA;ERIEU;SHEEP;BOVIN;CAPHI;DIPOR;PIG;PHYMC;LIPVE;DELLE;TURTR;TARSY;LOXAF;TRIMA;ICTTR;OTOGA;PROCO;RHIBE;CHLSB;CERAT;PAPAN;MACFA;MACMU;NOMLE;PONAB;GORGO;PANPA;PANTR;SAIBB;AOTNA;CALJA;HORSE;MYOLU;PTEAL;MUSPF;AILME;URSMA;FELCA;CANLF;LEPWE;ODORO;	Mosquito;Chinese softshell turtle;White-throated tinamou;Wild turkey;Blue-fronted Amazon parrot;Downy woodpecker;Zebra finch;Mallard;Anna's hummingbird;Hoatzin;Emperor penguin;Little egret;Rabbit;Mouse;Chinese hamster;Golden hamster;Damaraland mole rat;Naked mole rat;Western European hedgehog;Sheep;Bovine;Goat;Ord's kangaroo rat;Pig;Sperm whale;Yangtze river dolphin;Beluga whale;Atlantic bottle-n…	Anopheles darlingi;Pelodiscus sinensis;Tinamus guttatus;Meleagris gallopavo;Amazona aestiva;Dryobates pubescens;Taeniopygia guttata;Anas platyrhynchos;Calypte anna;Opisthocomus hoazin;Aptenodytes forsteri;Egretta garzetta;Oryctolagus cuniculus;Mus musculus;Cricetulus griseus;Mesocricetus auratus;Fukomys damarensis;Heterocephalus glaber;Erinaceus europaeus;Ovis aries;Bos taurus;Capra hircus;Dipodo…	High in mammals only	-	-	-	G	P	2254	2256	41.7	40.5	0.984	Disordered	-	MTOR	P42345	MTOR	ENSG00000198793	99.83	mechanistic target of rapamycin kinase [Source:HGNC Symbol;Acc:HGNC:3942]	2.7.11.1	8448at2759	9PEZI|DIPOR|CRIGR|EDHAE|KLUMD|MESAU|MUSCR|MOUSE|9FUNG|RAT|CAVPO|OCTDE|9EURO|HETGA|TRIAD|FUSPC|ASPVE|9AGAM|9SAUR|TILAU|9HYME|DRORH|9HYPO|PENBI|AURPU|AURSE|CAMFO|OPEBR|NOTFU|KLENI|TRYVY|EPING|9NEOP|9TREE|9BASI|NAUCC|9CICH|TRYCI|PNEMU|NAUDC|TETBL|TETPH|KAZAF|KAZNA|9SACH|MARBU|ASPWE|9AGAR|ENTNP|PYROM|9APHY|ZASCE|SACEU|METAS|CORFA|METRR|CORDF|9ROSI|9ASPA|FUSC4|NANGC|BRAOL|9HELO|GRENI|BICAN|SERID|CLAP2…	743	4093	DIPOR;CRIGR;MESAU;MOUSE;CAVPO;HETGA;9NEOP;LIPVE;TRIMA;ZOONE;PELSI;OOCBI;EMENI;ANOCA;YARLI;EMIHU;URSMA;VOMUR;CHLRE;OTOGA;TAKRU;PHYPA;NEUCR;ARATH;AOTNA;PROCO;ARAHY;ALLSI;SAIBB;ANODA;ICTTR;WHEAT;MAIZE;YEAST;TAEGU;CHLSB;RHIBE;TRICA;BOMMO;DROME;LUCCU;SALSA;XENLA;XENTR;ALLMI;FUKDA;COLLI;ORNAN;ERIEU;CALJA;CERAT;MACFA;MACMU;MANLE;GORGO;PANPA;PANTR;PONAB;CANLF;AILME;MUSPF;FELCA;ODORO;LEPWE;TURTR;DELLE;PHY…	74	75
A1L390-S962	A1L390	S962	S	962	APERDGKsPTVPCLQ	28.6	32.9	46	88.9	0	0	0	0	0	0	20	0	84	24	SERDU;RABIT;FUKDA;HETGA;DIPOR;TARSY;LOXAF;TRIMA;ICTTR;OTOGA;RHIBE;CHLSB;CERAT;PAPAN;MACFA;MACMU;NOMLE;PONAB;GORGO;PANPA;PANTR;SAIBB;AOTNA;CALJA;	Greater amberjack;Rabbit;Damaraland mole rat;Naked mole rat;Ord's kangaroo rat;Philippine tarsier;African elephant;Caribbean manatee;Thirteen-lined ground squirrel;Small-eared galago;Black snub-nosed monkey;Green monkey;Sooty mangabey;Olive baboon;Crab-eating macaque;Rhesus macaque;Northern white-cheeked gibbon;Sumatran orangutan;Western lowland gorilla;Pygmy chimpanzee;Chimpanzee;Bolivian squirr…	Seriola dumerili;Oryctolagus cuniculus;Fukomys damarensis;Heterocephalus glaber;Dipodomys ordii;Tarsius syrichta;Loxodonta africana;Trichechus manatus;Ictidomys tridecemlineatus;Otolemur garnettii;Rhinopithecus bieti;Chlorocebus sabaeus;Cercocebus atys;Papio anubis;Macaca fascicularis;Macaca mulatta;Nomascus leucogenys;Pongo abelii;Gorilla gorilla gorilla;Pan paniscus;Pan troglodytes;Saimiri boli…	High or Medium in primates only	-	-	-	K	P	2478	2480	44	28.6	0.971	Disordered	-	KIS	Q8TAS1	UHMK1	ENSG00000152332	96.16	U2AF homology motif kinase 1 [Source:HGNC Symbol;Acc:HGNC:19683]	2.7.11.1	3136614at2759	DIPOR|MESAU|MUSCR|MOUSE|RAT|CAVPO|OCTDE|HETGA|9SAUR|NOTFU|9CICH|LIPVE|TRIMA|PTEVA|MONDO|9AMPH|9TELE|BETSP|ECHNA|SALFA|SERLL|CARSF|ATHCN|AYTFU|AQUCH|LOTGI|PERMB|CYNSE|TERCA|GEOSA|CYPVA|URSMA|NEOSC|VOMUR|CHACN|BOBOX|VICPA|OTOGA|BALAS|PANHP|9PASS|ACIJB|COLAP|CALUR|AOTNA|OCTBM|PROCO|PHACI|ALLSI|ENHLU|SAIBB|MONMO|SERDU|PYGNA|ICTTR|BISBB|NEMVE|POCDA|POEFO|GEOFO|AUSLI|COTGO|TAEGU|CHLSB|ACTTE|LYNCA|RHIBE…	129	163	DIPOR;MESAU;MOUSE;CAVPO;HETGA;LIPVE;TRIMA;URSMA;VOMUR;OTOGA;AOTNA;PROCO;ALLSI;SAIBB;SERDU;ICTTR;TAEGU;CHLSB;RHIBE;NOMLE;SALSA;COLLI;ERIEU;CALJA;CERAT;MACFA;MACMU;PAPAN;MANLE;GORGO;PANPA;PANTR;PONAB;AILME;MUSPF;FELCA;ODORO;LEPWE;TURTR;DELLE;LOXAF;PIG;BOVIN;CAPHI;SHEEP;RABIT;	46	54.8
A1L390-S1037	A1L390	S1037	S	1037	GGRPsARsPLsPTET	75	82.2	86	88.9	27.3	0	0	0	66.7	75	80	100	84	63	LUCCU;GASAC;SALSA;TINGU;MELGA;AMAAE;DRYPU;CALAN;OPIHO;APTFO;EGRGA;TAKRU;SERDU;HARSA;OOCBI;XENLA;XENTR;ALLMI;ALLSI;VOMUR;RABIT;MOUSE;CRIGR;MESAU;CAVPO;ERIEU;BOVIN;CAPHI;DIPOR;PIG;PHYMC;LIPVE;DELLE;TURTR;TARSY;LOXAF;TRIMA;ICTTR;OTOGA;PROCO;RHIBE;CHLSB;CERAT;PAPAN;MACFA;MACMU;NOMLE;PONAB;PANPA;PANTR;SAIBB;AOTNA;CALJA;HORSE;PTEAL;MUSPF;AILME;URSMA;FELCA;CANLF;LEPWE;ODORO;ANOCA;	Green bottle fly;Three-spined stickleback;Atlantic salmon;White-throated tinamou;Wild turkey;Blue-fronted Amazon parrot;Downy woodpecker;Anna's hummingbird;Hoatzin;Emperor penguin;Little egret;Japanese pufferfish;Greater amberjack;Jerdon's jumping ant;Clonal raider ant;African clawed frog;Western clawed frog;American alligator;Chinese alligator;Common wombat;Rabbit;Mouse;Chinese hamster;Golden ha…	Lucilia cuprina;Gasterosteus aculeatus;Salmo salar;Tinamus guttatus;Meleagris gallopavo;Amazona aestiva;Dryobates pubescens;Calypte anna;Opisthocomus hoazin;Aptenodytes forsteri;Egretta garzetta;Takifugu rubripes;Seriola dumerili;Harpegnathos saltator;Ooceraea biroi;Xenopus laevis;Xenopus tropicalis;Alligator mississippiensis;Alligator sinensis;Vombatus ursinus;Oryctolagus cuniculus;Mus musculus;…	High in vertebrates only	-	-	-	R	P	2578	2580	53.6	61.9	0.968	Disordered	-	JNK3	P53779	MAPK10	ENSG00000109339	99.44	mitogen-activated protein kinase 10 [Source:HGNC Symbol;Acc:HGNC:6872]	2.7.11.24	158564at2759	9PEZI|DIPOR|CRIGR|EDHAE|KLUMD|MESAU|BALRE|MUSCR|MOUSE|9FUNG|RAT|CAVPO|OCTDE|9EURO|HETGA|SACKO|TRIAD|FUSPC|ACREC|ASPVE|9AGAM|9SAUR|TILAU|9HYME|DRORH|9HYPO|PENBI|AURPU|AURSE|CAMFO|OPEBR|NOTFU|TRYVY|EPING|9NEOP|9TREE|9BASI|NAUCC|9CICH|TRYCI|ASPKA|PNEMU|NAUDC|TETBL|TETPH|KAZAF|KAZNA|9SACH|MARBU|ASPWE|9AGAR|PYROM|9APHY|ZASCE|SACEU|METAS|CORFA|METRR|CORDF|FUSC4|HIPCM|NANGC|MYOBR|9HELO|BICAN|SERID|CLAP2…	758	5486	DIPOR;CRIGR;MESAU;MOUSE;CAVPO;HETGA;9NEOP;DRYPU;LIPVE;TRIMA;PELSI;EGRGA;OOCBI;EMENI;ANOCA;YARLI;URSMA;VOMUR;OPIHO;OTOGA;TAKRU;NEUCR;AOTNA;PROCO;ARAHY;ALLSI;SAIBB;SERDU;ANODA;ICTTR;YEAST;MYOLU;TAEGU;CHLSB;HARSA;RHIBE;NOMLE;PAPXU;DAPPU;TRICA;BOMMO;DROME;LUCCU;ONCMY;SALSA;XENLA;XENTR;ALLMI;ANAPL;FUKDA;COLLI;MELGA;APTFO;CALAN;ORNAN;ERIEU;PTEAL;TINGU;CALJA;CERAT;MACFA;MACMU;PAPAN;MANLE;GORGO;PANPA;PAN…	84	94
A1L390-S1040	A1L390	S1040	S	1040	PsARsPLsPTETFsW	61.9	68.5	88	94.4	18.2	0	0	0	0	75	20	100	84	52	LUCCU;ANODA;ONCMY;XENLA;XENTR;ALLMI;ALLSI;ORNAN;VOMUR;RABIT;MOUSE;CRIGR;MESAU;CAVPO;FUKDA;HETGA;ERIEU;DIPOR;PIG;PHYMC;LIPVE;DELLE;TURTR;TARSY;LOXAF;TRIMA;ICTTR;OTOGA;PROCO;RHIBE;CHLSB;CERAT;PAPAN;MACFA;MACMU;NOMLE;PONAB;GORGO;PANPA;PANTR;SAIBB;AOTNA;CALJA;HORSE;PTEAL;MUSPF;URSMA;FELCA;CANLF;LEPWE;ODORO;ANOCA;	Green bottle fly;Mosquito;Rainbow trout;African clawed frog;Western clawed frog;American alligator;Chinese alligator;Duckbill platypus;Common wombat;Rabbit;Mouse;Chinese hamster;Golden hamster;Guinea pig;Damaraland mole rat;Naked mole rat;Western European hedgehog;Ord's kangaroo rat;Pig;Sperm whale;Yangtze river dolphin;Beluga whale;Atlantic bottle-nosed dolphin;Philippine tarsier;African elephan…	Lucilia cuprina;Anopheles darlingi;Oncorhynchus mykiss;Xenopus laevis;Xenopus tropicalis;Alligator mississippiensis;Alligator sinensis;Ornithorhynchus anatinus;Vombatus ursinus;Oryctolagus cuniculus;Mus musculus;Cricetulus griseus;Mesocricetus auratus;Cavia porcellus;Fukomys damarensis;Heterocephalus glaber;Erinaceus europaeus;Dipodomys ordii;Sus scrofa;Physeter macrocephalus;Lipotes vexillifer;D…	Medium in all vertebrates except birds	-	-	-	L	P	2581	2583	50	65.5	0.965	Disordered	-	ERK2	P28482	MAPK1	ENSG00000100030	98.32	mitogen-activated protein kinase 1 [Source:HGNC Symbol;Acc:HGNC:6871]	2.7.11.24	158564at2759	9PEZI|DIPOR|CRIGR|EDHAE|KLUMD|MESAU|BALRE|MUSCR|MOUSE|9FUNG|RAT|CAVPO|OCTDE|9EURO|HETGA|SACKO|TRIAD|FUSPC|ACREC|ASPVE|9AGAM|9SAUR|TILAU|9HYME|DRORH|9HYPO|PENBI|AURPU|AURSE|CAMFO|OPEBR|NOTFU|TRYVY|EPING|9NEOP|9TREE|9BASI|NAUCC|9CICH|TRYCI|ASPKA|PNEMU|NAUDC|TETBL|TETPH|KAZAF|KAZNA|9SACH|MARBU|ASPWE|9AGAR|PYROM|9APHY|ZASCE|SACEU|METAS|CORFA|METRR|CORDF|FUSC4|HIPCM|NANGC|MYOBR|9HELO|BICAN|SERID|CLAP2…	758	5486	DIPOR;CRIGR;MESAU;MOUSE;CAVPO;HETGA;9NEOP;DRYPU;LIPVE;TRIMA;PELSI;EGRGA;OOCBI;EMENI;ANOCA;YARLI;URSMA;VOMUR;OPIHO;OTOGA;TAKRU;NEUCR;AOTNA;PROCO;ARAHY;ALLSI;SAIBB;SERDU;ANODA;ICTTR;YEAST;MYOLU;TAEGU;CHLSB;HARSA;RHIBE;NOMLE;PAPXU;DAPPU;TRICA;BOMMO;DROME;LUCCU;ONCMY;SALSA;XENLA;XENTR;ALLMI;ANAPL;FUKDA;COLLI;MELGA;APTFO;CALAN;ORNAN;ERIEU;PTEAL;TINGU;CALJA;CERAT;MACFA;MACMU;PAPAN;MANLE;GORGO;PANPA;PAN…	84	94
A1L390-S1081	A1L390	S1081	S	1081	PPVNRsHsVPENMVE	83.3	95.9	96	100	0	0	0	0	91.7	100	100	100	84	70	GASAC;ONCMY;SALSA;PELSI;TINGU;MELGA;AMAAE;DRYPU;TAEGU;ANAPL;CALAN;OPIHO;APTFO;EGRGA;TAKRU;SERDU;XENLA;XENTR;ALLMI;ALLSI;ORNAN;VOMUR;RABIT;MOUSE;CRIGR;MESAU;CAVPO;FUKDA;HETGA;ERIEU;BOVIN;CAPHI;DIPOR;PIG;PHYMC;LIPVE;DELLE;TURTR;TARSY;LOXAF;TRIMA;ICTTR;OTOGA;PROCO;RHIBE;CHLSB;CERAT;MANLE;PAPAN;MACFA;MACMU;NOMLE;PONAB;GORGO;PANPA;PANTR;SAIBB;AOTNA;CALJA;HORSE;PTEAL;MUSPF;AILME;URSMA;FELCA;CANLF;LEPWE…	Three-spined stickleback;Rainbow trout;Atlantic salmon;Chinese softshell turtle;White-throated tinamou;Wild turkey;Blue-fronted Amazon parrot;Downy woodpecker;Zebra finch;Mallard;Anna's hummingbird;Hoatzin;Emperor penguin;Little egret;Japanese pufferfish;Greater amberjack;African clawed frog;Western clawed frog;American alligator;Chinese alligator;Duckbill platypus;Common wombat;Rabbit;Mouse;Chin…	Gasterosteus aculeatus;Oncorhynchus mykiss;Salmo salar;Pelodiscus sinensis;Tinamus guttatus;Meleagris gallopavo;Amazona aestiva;Dryobates pubescens;Taeniopygia guttata;Anas platyrhynchos;Calypte anna;Opisthocomus hoazin;Aptenodytes forsteri;Egretta garzetta;Takifugu rubripes;Seriola dumerili;Xenopus laevis;Xenopus tropicalis;Alligator mississippiensis;Alligator sinensis;Ornithorhynchus anatinus;V…	High in vertebrates only	-	-	-	H	V	2741	2743	22.6	53.6	0.987	Disordered	-	MAPKAPK2	P49137	MAPKAPK2	ENSG00000162889	99.3	MAPK activated protein kinase 2 [Source:HGNC Symbol;Acc:HGNC:6887]	2.7.11.1	1121238at2759	9PEZI|DIPOR|CRIGR|KLUMD|MESAU|BALRE|MUSCR|MOUSE|9FUNG|RAT|CAVPO|OCTDE|9EURO|HETGA|TRIAD|FUSPC|ACREC|ASPVE|9AGAM|9SAUR|TILAU|9HYME|DRORH|9HYPO|PENBI|AURPU|AURSE|CAMFO|OPEBR|NOTFU|KLENI|EPING|9TREE|9BASI|HIBSY|NAUCC|9CICH|PNEMU|NAUDC|TETBL|TETPH|KAZAF|KAZNA|9SACH|MARBU|ASPWE|9AGAR|PYROM|9APHY|ZASCE|SACEU|METAS|CORFA|METRR|CORDF|9ROSI|9ASPA|FUSC4|HIPCM|BRAOL|MYOBR|9HELO|BICAN|SERID|CLAP2|GLAL2|PLACD…	816	6075	DIPOR;CRIGR;MESAU;MOUSE;CAVPO;HETGA;DRYPU;LIPVE;TRIMA;ZOONE;PELSI;EGRGA;OOCBI;EMENI;ANOCA;YARLI;URSMA;VOMUR;OPIHO;CHLRE;OTOGA;TAKRU;PLAF7;NEUCR;ARATH;AOTNA;PROCO;ARAHY;ALLSI;SAIBB;SERDU;ANODA;ICTTR;WHEAT;MAIZE;YEAST;MYOLU;TAEGU;CHLSB;HARSA;RHIBE;NOMLE;PAPXU;TRICA;BOMMO;DROME;ONCMY;SALSA;XENLA;XENTR;ALLMI;ANAPL;FUKDA;COLLI;APTFO;CALAN;ORNAN;ERIEU;PTEAL;TINGU;CALJA;CERAT;MACFA;MACMU;PAPAN;MANLE;GOR…	85	89.3
A1L390-S1217	A1L390	S1217	S	1217	VRNLREKFQALNsVG	76.2	87.7	94	94.4	0	0	0	0	83.3	100	60	0	84	64	GASAC;ONCMY;SALSA;PELSI;TINGU;MELGA;AMAAE;DRYPU;TAEGU;ANAPL;CALAN;OPIHO;APTFO;EGRGA;ALLMI;ALLSI;ORNAN;VOMUR;RABIT;MOUSE;CRIGR;MESAU;CAVPO;FUKDA;HETGA;ERIEU;BOVIN;CAPHI;DIPOR;PIG;PHYMC;LIPVE;DELLE;TURTR;TARSY;LOXAF;TRIMA;ICTTR;OTOGA;PROCO;CHLSB;CERAT;MANLE;PAPAN;MACFA;MACMU;NOMLE;PONAB;GORGO;PANPA;PANTR;SAIBB;AOTNA;CALJA;HORSE;PTEAL;MUSPF;AILME;URSMA;FELCA;CANLF;LEPWE;ODORO;ANOCA;	Three-spined stickleback;Rainbow trout;Atlantic salmon;Chinese softshell turtle;White-throated tinamou;Wild turkey;Blue-fronted Amazon parrot;Downy woodpecker;Zebra finch;Mallard;Anna's hummingbird;Hoatzin;Emperor penguin;Little egret;American alligator;Chinese alligator;Duckbill platypus;Common wombat;Rabbit;Mouse;Chinese hamster;Golden hamster;Guinea pig;Damaraland mole rat;Naked mole rat;Weste…	Gasterosteus aculeatus;Oncorhynchus mykiss;Salmo salar;Pelodiscus sinensis;Tinamus guttatus;Meleagris gallopavo;Amazona aestiva;Dryobates pubescens;Taeniopygia guttata;Anas platyrhynchos;Calypte anna;Opisthocomus hoazin;Aptenodytes forsteri;Egretta garzetta;Alligator mississippiensis;Alligator sinensis;Ornithorhynchus anatinus;Vombatus ursinus;Oryctolagus cuniculus;Mus musculus;Cricetulus griseus…	High in all vertebrates except amphibians	-	-	-	N	V	3257	3259	59.5	33.3	0.815	Disordered	-	-	-	-	-	-	-	-	-	-	-	-	-	-	0
A1X283-S291	A1X283	S291	S	291	PPKPGPGsPsHPGAL	73.8	83.6	90	100	9.09	0	0	0	83.3	75	20	100	83	62	DAPPU;SERDU;XENLA;XENTR;ERIEU;VOMUR;DIPOR;PIG;TRIMA;ICTTR;MOUSE;CRIGR;MESAU;MYOLU;RABIT;TARSY;SAIBB;AOTNA;CALJA;PAPAN;MACMU;RHIBE;CHLSB;MANLE;CERAT;MACFA;GORGO;PANPA;PANTR;NOMLE;PONAB;PROCO;OTOGA;PTEAL;HORSE;TURTR;CANLF;BOVIN;CAPHI;SHEEP;PHYMC;LIPVE;DELLE;FELCA;MUSPF;LEPWE;ODORO;URSMA;AILME;PELSI;ALLMI;ALLSI;TAEGU;TINGU;COLLI;ANAPL;CALSU;MELGA;CALAN;AMAAE;APTFO;EGRGA;	Water flea;Greater amberjack;African clawed frog;Western clawed frog;Western European hedgehog;Common wombat;Ord's kangaroo rat;Pig;Caribbean manatee;Thirteen-lined ground squirrel;Mouse;Chinese hamster;Golden hamster;Little brown bat;Rabbit;Philippine tarsier;Bolivian squirrel monkey;Ma's night monkey;White-tufted-ear marmoset;Olive baboon;Rhesus macaque;Black snub-nosed monkey;Green monkey;Dril…	Daphnia pulex;Seriola dumerili;Xenopus laevis;Xenopus tropicalis;Erinaceus europaeus;Vombatus ursinus;Dipodomys ordii;Sus scrofa;Trichechus manatus;Ictidomys tridecemlineatus;Mus musculus;Cricetulus griseus;Mesocricetus auratus;Myotis lucifugus;Oryctolagus cuniculus;Tarsius syrichta;Saimiri boliviensis boliviensis;Aotus nancymaae;Callithrix jacchus;Papio anubis;Macaca mulatta;Rhinopithecus bieti;…	Medium in all vertebrates except fish	IPR036028	[SH3-like domain superfamily]	[220-322]	G	P	701	703	78.3	43.4	0.955	Disordered	-	CDK5;CDK9;P38G	Q00535;P50750;P53778	CDK5;CDK9;P38G	ENSG00000164885;ENSG00000136807;ENSG00000188130	99.95	cyclin dependent kinase 5 [Source:HGNC Symbol;Acc:HGNC:1774]	-	-	-	-	-	-	-	0
A1X283-S528	A1X283	S528	S	528	sLPPRKEsIIKsEGE	89.3	98.6	98	100	27.3	0	25	0	100	100	100	100	83	76	DAPPU;OOCBI;NEUCR;OPIHO;ONCMY;SALSA;TAKRU;GASAC;SERDU;XENLA;XENTR;ORNAN;ERIEU;VOMUR;DIPOR;PIG;TRIMA;CAVPO;FUKDA;HETGA;ICTTR;MOUSE;CRIGR;MESAU;MYOLU;RABIT;TARSY;SAIBB;AOTNA;CALJA;PAPAN;MACMU;RHIBE;CHLSB;MANLE;CERAT;MACFA;GORGO;PANPA;PANTR;NOMLE;PONAB;PROCO;OTOGA;LOXAF;PTEAL;HORSE;CANLF;BOVIN;CAPHI;SHEEP;PHYMC;LIPVE;DELLE;FELCA;MUSPF;LEPWE;ODORO;URSMA;AILME;ANOCA;PELSI;ALLMI;ALLSI;TAEGU;TINGU;COLLI…	Water flea;Clonal raider ant;NA;Hoatzin;Rainbow trout;Atlantic salmon;Japanese pufferfish;Three-spined stickleback;Greater amberjack;African clawed frog;Western clawed frog;Duckbill platypus;Western European hedgehog;Common wombat;Ord's kangaroo rat;Pig;Caribbean manatee;Guinea pig;Damaraland mole rat;Naked mole rat;Thirteen-lined ground squirrel;Mouse;Chinese hamster;Golden hamster;Little brown …	Daphnia pulex;Ooceraea biroi;Neurospora crassa (strain ATCC 24698 / 74-OR23-1A / CBS 708.71 / DSM 1257 / FGSC 987);Opisthocomus hoazin;Oncorhynchus mykiss;Salmo salar;Takifugu rubripes;Gasterosteus aculeatus;Seriola dumerili;Xenopus laevis;Xenopus tropicalis;Ornithorhynchus anatinus;Erinaceus europaeus;Vombatus ursinus;Dipodomys ordii;Sus scrofa;Trichechus manatus;Cavia porcellus;Fukomys damarens…	High in vertebrates only	-	-	-	E	I	1540	1551	88	83.1	0.945	Disordered	-	CK1A2	Q8N752	CSNK1A1L	ENSG00000180138	99.34	casein kinase 1 alpha 1 like [Source:HGNC Symbol;Acc:HGNC:20289]	-	1534388at2759	9PEZI|DIPOR|CRIGR|EDHAE|KLUMD|MESAU|MUSCR|MOUSE|9FUNG|RAT|CAVPO|OCTDE|9EURO|HETGA|SACKO|TRIAD|FUSPC|ACREC|ASPVE|9AGAM|9SAUR|TILAU|9HYME|DRORH|9HYPO|PENBI|AURPU|AURSE|CAMFO|OPEBR|NOTFU|KLENI|EPING|9NEOP|9TREE|9BASI|HIBSY|NAUCC|9CICH|PNEMU|NAUDC|TETBL|TETPH|KAZAF|KAZNA|9SACH|MARBU|ASPWE|9AGAR|ENTNP|PYROM|9APHY|ZASCE|SACEU|METAS|CORFA|METRR|CORDF|9ROSI|9ASPA|FUSC4|HIPCM|NANGC|BRAOL|MYOBR|9HELO|GRENI…	828	5057	DIPOR;CRIGR;MESAU;MOUSE;CAVPO;HETGA;9NEOP;LIPVE;TRIMA;PELSI;OOCBI;EMENI;ANOCA;YARLI;URSMA;VOMUR;CHLRE;OTOGA;TAKRU;PHYPA;PLAF7;NEUCR;ARATH;AOTNA;PROCO;ARAHY;ALLSI;SAIBB;SERDU;ANODA;ICTTR;WHEAT;MAIZE;YEAST;MYOLU;TAEGU;CHLSB;HARSA;RHIBE;NOMLE;PAPXU;TRICA;BOMMO;DROME;LUCCU;ONCMY;SALSA;XENLA;XENTR;ALLMI;ANAPL;FUKDA;COLLI;MELGA;ORNAN;ERIEU;CALJA;CERAT;MACFA;MACMU;PAPAN;MANLE;GORGO;PANPA;PANTR;PONAB;AIL…	81	83.3
A1X283-S811	A1X283	S811	S	811	AKPFLsNsLGGQDDT	67.9	75.3	90	100	18.2	0	0	0	66.7	0	0	100	83	57	DAPPU;OPIHO;XENLA;XENTR;PIG;TRIMA;CAVPO;FUKDA;HETGA;ICTTR;MOUSE;CRIGR;MESAU;MYOLU;RABIT;TARSY;SAIBB;AOTNA;CALJA;PAPAN;MACMU;RHIBE;CHLSB;MANLE;CERAT;MACFA;GORGO;PANPA;PANTR;NOMLE;PONAB;PROCO;OTOGA;LOXAF;PTEAL;HORSE;CANLF;BOVIN;CAPHI;SHEEP;PHYMC;LIPVE;DELLE;FELCA;MUSPF;LEPWE;ODORO;URSMA;AILME;TINGU;COLLI;CALAN;DRYPU;AMAAE;APTFO;EGRGA;TRICA;	Water flea;Hoatzin;African clawed frog;Western clawed frog;Pig;Caribbean manatee;Guinea pig;Damaraland mole rat;Naked mole rat;Thirteen-lined ground squirrel;Mouse;Chinese hamster;Golden hamster;Little brown bat;Rabbit;Philippine tarsier;Bolivian squirrel monkey;Ma's night monkey;White-tufted-ear marmoset;Olive baboon;Rhesus macaque;Black snub-nosed monkey;Green monkey;Drill;Sooty mangabey;Crab-e…	Daphnia pulex;Opisthocomus hoazin;Xenopus laevis;Xenopus tropicalis;Sus scrofa;Trichechus manatus;Cavia porcellus;Fukomys damarensis;Heterocephalus glaber;Ictidomys tridecemlineatus;Mus musculus;Cricetulus griseus;Mesocricetus auratus;Myotis lucifugus;Oryctolagus cuniculus;Tarsius syrichta;Saimiri boliviensis boliviensis;Aotus nancymaae;Callithrix jacchus;Papio anubis;Macaca mulatta;Rhinopithecus…	Medium in all vertebrates except fish	-	-	-	N	L	2474	2481	57.8	22.9	0.97	Disordered	-	BCKDK	O14874	BCKDK	ENSG00000103507	99.84	branched chain keto acid dehydrogenase kinase [Source:HGNC Symbol;Acc:HGNC:16902]	-	3058550at2759	9PEZI|DIPOR|CRIGR|KLUMD|MESAU|MUSCR|MOUSE|9FUNG|RAT|CAVPO|OCTDE|9EURO|HETGA|TRIAD|FUSPC|ASPVE|9AGAM|9SAUR|TILAU|9HYME|DRORH|9HYPO|PENBI|AURPU|AURSE|OPEBR|NOTFU|KLENI|TRYVY|EPING|9TREE|9BASI|NAUCC|9CICH|TRYCI|NAUDC|TETBL|TETPH|KAZAF|KAZNA|9SACH|MARBU|ASPWE|9AGAR|PYROM|9APHY|ZASCE|SACEU|METAS|CORFA|METRR|CORDF|9ASPA|FUSC4|HIPCM|NANGC|BRAOL|9HELO|BICAN|SERID|CLAP2|GLAL2|APHAT|9DIPT|HORVV|MACPH|RHOT1…	758	3140	DIPOR;CRIGR;MESAU;MOUSE;CAVPO;HETGA;DRYPU;LIPVE;TRIMA;OOCBI;EMENI;ANOCA;YARLI;URSMA;VOMUR;CHLRE;OTOGA;TAKRU;PHYPA;NEUCR;ARATH;AOTNA;PROCO;ARAHY;ALLSI;SAIBB;SERDU;ANODA;ICTTR;WHEAT;MAIZE;YEAST;MYOLU;TAEGU;CHLSB;RHIBE;NOMLE;BOMMO;DROME;ONCMY;SALSA;XENLA;XENTR;ALLMI;FUKDA;CALAN;ORNAN;ERIEU;PTEAL;CALJA;CERAT;MACFA;MACMU;PAPAN;MANLE;GORGO;PANPA;PANTR;PONAB;AILME;MUSPF;FELCA;ODORO;LEPWE;TURTR;DELLE;PHY…	74	76.2
A2A3K4-S394	A2A3K4	S394	S	394	LKRRLsYsDsDLKRA	85.7	94.5	100	100	27.3	0	0	0	83.3	75	100	50	89	72	PAPXU;HARSA;TAKRU;ONCMY;SALSA;GASAC;SERDU;XENTR;ERIEU;RABIT;TARSY;SAIBB;AOTNA;CALJA;RHIBE;MANLE;CERAT;MACMU;MACFA;PAPAN;NOMLE;GORGO;PANPA;PANTR;CHLSB;PONAB;OTOGA;PROCO;CAVPO;FUKDA;HETGA;MESAU;MOUSE;CRIGR;ICTTR;DIPOR;HORSE;FELCA;MUSPF;CANLF;AILME;URSMA;LEPWE;ODORO;LOXAF;TRIMA;PIG;BOVIN;CAPHI;SHEEP;PHYMC;LIPVE;DELLE;TURTR;MYOLU;PTEAL;VOMUR;ANOCA;ORNAN;PELSI;TAEGU;DRYPU;AMAAE;CALSU;MELGA;CALAN;COLLI…	Asian swallowtail butterfly;Jerdon's jumping ant;Japanese pufferfish;Rainbow trout;Atlantic salmon;Three-spined stickleback;Greater amberjack;Western clawed frog;Western European hedgehog;Rabbit;Philippine tarsier;Bolivian squirrel monkey;Ma's night monkey;White-tufted-ear marmoset;Black snub-nosed monkey;Drill;Sooty mangabey;Rhesus macaque;Crab-eating macaque;Olive baboon;Northern white-cheeked …	Papilio xuthus;Harpegnathos saltator;Takifugu rubripes;Oncorhynchus mykiss;Salmo salar;Gasterosteus aculeatus;Seriola dumerili;Xenopus tropicalis;Erinaceus europaeus;Oryctolagus cuniculus;Tarsius syrichta;Saimiri boliviensis boliviensis;Aotus nancymaae;Callithrix jacchus;Rhinopithecus bieti;Mandrillus leucophaeus;Cercocebus atys;Macaca mulatta;Macaca fascicularis;Papio anubis;Nomascus leucogenys;…	High in all vertebrates except amphibians	-	-	-	Y	D	663	665	75.3	66.3	0.836	Disordered	-	CDC7	O00311	CDC7	ENSG00000097046	98.19	cell division cycle 7 [Source:HGNC Symbol;Acc:HGNC:1745]	-	12073at2759	9PEZI|DIPOR|CRIGR|EDHAE|KLUMD|MESAU|MUSCR|MOUSE|9FUNG|RAT|OCTDE|9EURO|HETGA|TRIAD|FUSPC|ACREC|ASPVE|9AGAM|9SAUR|TILAU|9HYME|DRORH|9HYPO|PENBI|AURPU|AURSE|OPEBR|EPING|9TREE|HIBSY|NAUCC|9CICH|PNEMU|NAUDC|TETBL|TETPH|KAZAF|KAZNA|9SACH|MARBU|ASPWE|9AGAR|PYROM|9APHY|ZASCE|SACEU|METAS|CORFA|METRR|CORDF|9ROSI|9ASPA|FUSC4|HIPCM|BRAOL|9HELO|BICAN|SERID|CLAP2|GLAL2|9DIPT|MACPH|CANO9|PLEOS|ASPLC|9EUKA|HYAVF…	616	1059	DIPOR;CRIGR;MESAU;MOUSE;HETGA;LIPVE;TRIMA;ZOONE;PELSI;OOCBI;ANOCA;YARLI;URSMA;VOMUR;PHYPA;NEUCR;ARATH;AOTNA;ARAHY;ALLSI;SAIBB;ANODA;YEAST;TAEGU;HARSA;RHIBE;DROME;SALSA;XENLA;XENTR;FUKDA;ERIEU;PTEAL;CALJA;CERAT;MACFA;MACMU;PAPAN;MANLE;GORGO;PANPA;PANTR;PONAB;AILME;FELCA;ODORO;LEPWE;TURTR;DELLE;PHYMC;HORSE;PIG;BOVIN;CAPHI;	54	57.1
A2A3K4-S438	A2A3K4	S438	S	438	sHCYIPQsPEPDLHK	61.9	68.5	98	100	18.2	0	0	0	0	25	0	0	89	52	HARSA;OOCBI;ERIEU;RABIT;TARSY;SAIBB;AOTNA;CALJA;RHIBE;MANLE;CERAT;MACMU;MACFA;PAPAN;NOMLE;GORGO;PANPA;PANTR;CHLSB;PONAB;OTOGA;PROCO;CAVPO;FUKDA;HETGA;MOUSE;CRIGR;ICTTR;DIPOR;HORSE;FELCA;MUSPF;CANLF;AILME;URSMA;LEPWE;ODORO;LOXAF;TRIMA;PIG;BOVIN;CAPHI;SHEEP;PHYMC;LIPVE;DELLE;TURTR;MYOLU;PTEAL;VOMUR;ORNAN;PELSI;	Jerdon's jumping ant;Clonal raider ant;Western European hedgehog;Rabbit;Philippine tarsier;Bolivian squirrel monkey;Ma's night monkey;White-tufted-ear marmoset;Black snub-nosed monkey;Drill;Sooty mangabey;Rhesus macaque;Crab-eating macaque;Olive baboon;Northern white-cheeked gibbon;Western lowland gorilla;Pygmy chimpanzee;Chimpanzee;Green monkey;Sumatran orangutan;Small-eared galago;Coquerel's si…	Harpegnathos saltator;Ooceraea biroi;Erinaceus europaeus;Oryctolagus cuniculus;Tarsius syrichta;Saimiri boliviensis boliviensis;Aotus nancymaae;Callithrix jacchus;Rhinopithecus bieti;Mandrillus leucophaeus;Cercocebus atys;Macaca mulatta;Macaca fascicularis;Papio anubis;Nomascus leucogenys;Gorilla gorilla gorilla;Pan paniscus;Pan troglodytes;Chlorocebus sabaeus;Pongo abelii;Otolemur garnettii;Prop…	High in mammals only	-	-	-	Q	P	718	723	58.4	78.7	0.883	Disordered	-	CDK8	P49336	CDK8	ENSG00000132964	99.39	cyclin dependent kinase 8 [Source:HGNC Symbol;Acc:HGNC:1779]	-	46620at2759	9PEZI|DIPOR|CRIGR|KLUMD|MESAU|MUSCR|MOUSE|9FUNG|RAT|CAVPO|OCTDE|9EURO|HETGA|TRIAD|FUSPC|ACREC|ASPVE|9AGAM|9SAUR|TILAU|DRORH|9HYPO|PENBI|AURPU|AURSE|CAMFO|OPEBR|NOTFU|KLENI|EPING|9NEOP|9TREE|9BASI|HIBSY|NAUCC|9CICH|NAUDC|TETBL|TETPH|KAZAF|KAZNA|9SACH|MARBU|ASPWE|9AGAR|PYROM|9APHY|ZASCE|SACEU|METAS|CORFA|METRR|CORDF|9ROSI|9ASPA|FUSC4|HIPCM|BRAOL|MYOBR|9HELO|BICAN|SERID|CLAP2|GLAL2|APHAT|9DIPT|HORVV…	667	1232	DIPOR;CRIGR;MESAU;MOUSE;CAVPO;HETGA;9NEOP;LIPVE;TRIMA;OOCBI;EMENI;ANOCA;YARLI;URSMA;CHLRE;TAKRU;NEUCR;ARATH;AOTNA;PROCO;ALLSI;SAIBB;SERDU;ANODA;ICTTR;WHEAT;MAIZE;YEAST;TAEGU;CHLSB;RHIBE;NOMLE;PAPXU;TRICA;BOMMO;DROME;LUCCU;ONCMY;SALSA;XENLA;XENTR;FUKDA;COLLI;ORNAN;ERIEU;PTEAL;CALJA;CERAT;MACFA;MACMU;PAPAN;MANLE;GORGO;PANPA;PANTR;PONAB;AILME;MUSPF;FELCA;ODORO;LEPWE;TURTR;DELLE;PHYMC;LOXAF;HORSE;PIG…	71	75
A2A3K4-S547	A2A3K4	S547	S	547	QNsRTPRsPLDCGss	23.8	26	38	61.1	9.09	0	0	0	0	0	0	0	89	20	RABIT;TARSY;SAIBB;AOTNA;CALJA;NOMLE;GORGO;PANPA;PANTR;PONAB;OTOGA;PROCO;MESAU;MOUSE;CRIGR;ICTTR;DIPOR;FELCA;MYOLU;ANODA;	Rabbit;Philippine tarsier;Bolivian squirrel monkey;Ma's night monkey;White-tufted-ear marmoset;Northern white-cheeked gibbon;Western lowland gorilla;Pygmy chimpanzee;Chimpanzee;Sumatran orangutan;Small-eared galago;Coquerel's sifaka;Golden hamster;Mouse;Chinese hamster;Thirteen-lined ground squirrel;Ord's kangaroo rat;Cat;Little brown bat;Mosquito;	Oryctolagus cuniculus;Tarsius syrichta;Saimiri boliviensis boliviensis;Aotus nancymaae;Callithrix jacchus;Nomascus leucogenys;Gorilla gorilla gorilla;Pan paniscus;Pan troglodytes;Pongo abelii;Otolemur garnettii;Propithecus coquereli;Mesocricetus auratus;Mus musculus;Cricetulus griseus;Ictidomys tridecemlineatus;Dipodomys ordii;Felis catus;Myotis lucifugus;Anopheles darlingi;	High or Medium in primates only	-	-	-	R	P	902	904	19.1	49.4	0.983	Disordered	-	ERK2	P28482	MAPK1	ENSG00000100030	99.34	mitogen-activated protein kinase 1 [Source:HGNC Symbol;Acc:HGNC:6871]	2.7.11.24	158564at2759	9PEZI|DIPOR|CRIGR|EDHAE|KLUMD|MESAU|BALRE|MUSCR|MOUSE|9FUNG|RAT|CAVPO|OCTDE|9EURO|HETGA|SACKO|TRIAD|FUSPC|ACREC|ASPVE|9AGAM|9SAUR|TILAU|9HYME|DRORH|9HYPO|PENBI|AURPU|AURSE|CAMFO|OPEBR|NOTFU|TRYVY|EPING|9NEOP|9TREE|9BASI|NAUCC|9CICH|TRYCI|ASPKA|PNEMU|NAUDC|TETBL|TETPH|KAZAF|KAZNA|9SACH|MARBU|ASPWE|9AGAR|PYROM|9APHY|ZASCE|SACEU|METAS|CORFA|METRR|CORDF|FUSC4|HIPCM|NANGC|MYOBR|9HELO|BICAN|SERID|CLAP2…	758	5486	DIPOR;CRIGR;MESAU;MOUSE;CAVPO;HETGA;9NEOP;DRYPU;LIPVE;TRIMA;PELSI;EGRGA;OOCBI;EMENI;ANOCA;YARLI;URSMA;VOMUR;OPIHO;OTOGA;TAKRU;NEUCR;AOTNA;PROCO;ARAHY;ALLSI;SAIBB;SERDU;ANODA;ICTTR;YEAST;MYOLU;TAEGU;CHLSB;HARSA;RHIBE;NOMLE;PAPXU;DAPPU;TRICA;BOMMO;DROME;LUCCU;ONCMY;SALSA;XENLA;XENTR;ALLMI;ANAPL;FUKDA;COLLI;MELGA;APTFO;CALAN;ORNAN;ERIEU;PTEAL;TINGU;CALJA;CERAT;MACFA;MACMU;PAPAN;MANLE;GORGO;PANPA;PAN…	84	94
A2AJT9-S15	A2AJT9	S15	S	15	sPRWKHRsLsPVPRN	69	79.5	92	94.4	0	0	0	0	50	100	40	0	73	58	ONCMY;SERDU;ORNAN;ANOCA;VOMUR;PELSI;ALLMI;ALLSI;COLLI;TAEGU;CALSU;MELGA;AMAAE;ANAPL;MYOLU;HETGA;ERIEU;MOUSE;CRIGR;MESAU;DIPOR;LOXAF;TRIMA;CAVPO;PTEAL;BOVIN;CAPHI;SHEEP;HORSE;PIG;PHYMC;LIPVE;TURTR;FELCA;CANLF;MUSPF;AILME;URSMA;LEPWE;ODORO;OTOGA;ICTTR;PROCO;TARSY;PAPAN;MANLE;CHLSB;MACMU;CERAT;MACFA;GORGO;PANPA;PANTR;NOMLE;PONAB;SAIBB;AOTNA;CALJA;	Rainbow trout;Greater amberjack;Duckbill platypus;Green anole;Common wombat;Chinese softshell turtle;American alligator;Chinese alligator;Rock dove;Zebra finch;Scaled quail;Wild turkey;Blue-fronted Amazon parrot;Mallard;Little brown bat;Naked mole rat;Western European hedgehog;Mouse;Chinese hamster;Golden hamster;Ord's kangaroo rat;African elephant;Caribbean manatee;Guinea pig;Black flying fox;Bo…	Oncorhynchus mykiss;Seriola dumerili;Ornithorhynchus anatinus;Anolis carolinensis;Vombatus ursinus;Pelodiscus sinensis;Alligator mississippiensis;Alligator sinensis;Columba livia;Taeniopygia guttata;Callipepla squamata;Meleagris gallopavo;Amazona aestiva;Anas platyrhynchos;Myotis lucifugus;Heterocephalus glaber;Erinaceus europaeus;Mus musculus;Cricetulus griseus;Mesocricetus auratus;Dipodomys ord…	High in all vertebrates except amphibians	IPR029199	[THRAP3/BCLAF1 family]	[1-706]	R	L	102	104	84.9	76.7	0.956	Disordered	-	RAF1	P04049	RAF1	ENSG00000132155	99.95	Raf-1 proto-oncogene; serine/threonine kinase [Source:HGNC Symbol;Acc:HGNC:9829]	-	4560496at2759	DIPOR|CRIGR|MESAU|MUSCR|MOUSE|RAT|CAVPO|OCTDE|HETGA|TRIAD|ACREC|9SAUR|9HYME|DRORH|CAMFO|OPEBR|NOTFU|9AGAM|9NEOP|9CICH|HIPCM|BICAN|9DIPT|SAPDV|DRYPU|LIPVE|9STRA|PEDHC|TAUER|DIACI|ACACF|STRMM|TRIMA|NIPNI|ATTCE|BOMIM|RHOPR|PTEVA|FRAOC|COFAR|9FUNG|ZOONE|9AMPH|9HEMI|9TELE|FISSO|BETSP|THRPL|9SCAR|NEOAA|9AGAR|BACLA|NESNO|SALFA|SERLL|CARSF|9GRUI|LEPDC|ATHCN|OOCBI|LARCR|AYTFU|AQUCH|AGRPL|LOTGI|MYODS|PERMB…	293	1123	DIPOR;CRIGR;MESAU;MOUSE;CAVPO;HETGA;9NEOP;DRYPU;LIPVE;TRIMA;ZOONE;OOCBI;ANOCA;URSMA;VOMUR;OPIHO;OTOGA;TAKRU;PHYPA;AOTNA;PROCO;ALLSI;SAIBB;SERDU;ANODA;ICTTR;MYOLU;TAEGU;CHLSB;HARSA;RHIBE;NOMLE;TRICA;BOMMO;DROME;LUCCU;ONCMY;SALSA;XENLA;XENTR;ALLMI;ANAPL;FUKDA;COLLI;MELGA;APTFO;ORNAN;ERIEU;CALJA;CERAT;MACFA;MACMU;PAPAN;MANLE;GORGO;PANPA;PANTR;PONAB;AILME;MUSPF;FELCA;ODORO;LEPWE;TURTR;DELLE;PHYMC;HOR…	72	84.5
A2AJT9-S17	A2AJT9	S17	S	17	RWKHRsLsPVPRNAE	69	79.5	94	94.4	0	0	0	0	50	100	20	0	73	58	DELLE;ONCMY;ORNAN;ANOCA;VOMUR;PELSI;ALLMI;ALLSI;COLLI;TAEGU;CALSU;MELGA;AMAAE;ANAPL;MYOLU;HETGA;ERIEU;MOUSE;CRIGR;MESAU;DIPOR;LOXAF;TRIMA;CAVPO;PTEAL;BOVIN;CAPHI;SHEEP;HORSE;PIG;PHYMC;LIPVE;TURTR;FELCA;CANLF;MUSPF;AILME;URSMA;LEPWE;ODORO;OTOGA;ICTTR;PROCO;TARSY;PAPAN;MANLE;CHLSB;MACMU;CERAT;MACFA;GORGO;PANPA;PANTR;NOMLE;PONAB;SAIBB;AOTNA;CALJA;	Beluga whale;Rainbow trout;Duckbill platypus;Green anole;Common wombat;Chinese softshell turtle;American alligator;Chinese alligator;Rock dove;Zebra finch;Scaled quail;Wild turkey;Blue-fronted Amazon parrot;Mallard;Little brown bat;Naked mole rat;Western European hedgehog;Mouse;Chinese hamster;Golden hamster;Ord's kangaroo rat;African elephant;Caribbean manatee;Guinea pig;Black flying fox;Bovine;…	Delphinapterus leucas;Oncorhynchus mykiss;Ornithorhynchus anatinus;Anolis carolinensis;Vombatus ursinus;Pelodiscus sinensis;Alligator mississippiensis;Alligator sinensis;Columba livia;Taeniopygia guttata;Callipepla squamata;Meleagris gallopavo;Amazona aestiva;Anas platyrhynchos;Myotis lucifugus;Heterocephalus glaber;Erinaceus europaeus;Mus musculus;Cricetulus griseus;Mesocricetus auratus;Dipodomy…	High in mammals only	IPR029199	[THRAP3/BCLAF1 family]	[1-706]	L	P	104	109	76.7	82.2	0.922	Disordered	-	-	-	-	-	-	-	-	-	-	-	-	-	-	0
A2AJT9-S139	A2AJT9	S139	S	139	QKVQGGHsPDDHRVR	31	35.6	42	83.3	0	0	0	0	25	0	20	50	73	26	XENLA;COLLI;CALSU;MELGA;MYOLU;MOUSE;DIPOR;HORSE;LEPWE;ODORO;RHIBE;PAPAN;MANLE;CHLSB;MACMU;CERAT;MACFA;GORGO;PANPA;PANTR;NOMLE;PONAB;SAIBB;AOTNA;CALJA;SALSA;	African clawed frog;Rock dove;Scaled quail;Wild turkey;Little brown bat;Mouse;Ord's kangaroo rat;Horse;Weddell seal;Pacific walrus;Black snub-nosed monkey;Olive baboon;Drill;Green monkey;Rhesus macaque;Sooty mangabey;Crab-eating macaque;Western lowland gorilla;Pygmy chimpanzee;Chimpanzee;Northern white-cheeked gibbon;Sumatran orangutan;Bolivian squirrel monkey;Ma's night monkey;White-tufted-ear m…	Xenopus laevis;Columba livia;Callipepla squamata;Meleagris gallopavo;Myotis lucifugus;Mus musculus;Dipodomys ordii;Equus caballus;Leptonychotes weddellii;Odobenus rosmarus divergens;Rhinopithecus bieti;Papio anubis;Mandrillus leucophaeus;Chlorocebus sabaeus;Macaca mulatta;Cercocebus atys;Macaca fascicularis;Gorilla gorilla gorilla;Pan paniscus;Pan troglodytes;Nomascus leucogenys;Pongo abelii;Saim…	High or Medium in primates only	IPR029199	[THRAP3/BCLAF1 family]	[1-706]	H	P	347	349	2.74	68.5	0.946	Disordered	-	PRP4	Q13523	PRPF4B	ENSG00000112739	97.5	pre-mRNA processing factor 4B [Source:HGNC Symbol;Acc:HGNC:17346]	-	232702at2759	9PEZI|DIPOR|CRIGR|MESAU|BALRE|MUSCR|MOUSE|9FUNG|RAT|CAVPO|OCTDE|9EURO|TRIAD|FUSPC|ASPVE|9AGAM|9SAUR|TILAU|9HYME|DRORH|9HYPO|PENBI|AURPU|AURSE|OPEBR|NOTFU|KLENI|EPING|9NEOP|9TREE|9BASI|ASPKA|PNEMU|MARBU|ASPWE|9AGAR|ENTNP|PYROM|9APHY|ZASCE|METAS|CORFA|METRR|CORDF|9ROSI|9ASPA|FUSC4|HIPCM|BRAOL|9HELO|GRENI|BICAN|SERID|CLAP2|GLAL2|PLACD|9DIPT|MACPH|RHOT1|BABMR|PLEOS|ASPLC|9EUKA|HYAVF|9PLEO|PSEA3|HORWE…	625	1062	DIPOR;CRIGR;MESAU;MOUSE;CAVPO;9NEOP;LIPVE;TRIMA;OOCBI;EMENI;ANOCA;URSMA;VOMUR;CHLRE;TAKRU;PHYPA;PLAF7;NEUCR;ARATH;ALLSI;SAIBB;SERDU;ANODA;ICTTR;WHEAT;MAIZE;TAEGU;CHLSB;HARSA;RHIBE;NOMLE;TRICA;DROME;ONCMY;SALSA;XENLA;COLLI;ORNAN;ERIEU;PTEAL;CALJA;CERAT;MACMU;MANLE;GORGO;PANPA;PANTR;PONAB;MUSPF;FELCA;ODORO;LEPWE;TURTR;DELLE;PHYMC;HORSE;CAPHI;SHEEP;	58	59.5
A2AJT9-S402	A2AJT9	S402	S	402	KLPDVKPsPINLRKK	66.7	76.7	90	88.9	0	0	0	0	50	100	0	50	73	56	XENLA;ORNAN;ANOCA;VOMUR;PELSI;ALLMI;ALLSI;COLLI;TAEGU;CALSU;MELGA;AMAAE;ANAPL;HETGA;ERIEU;MOUSE;CRIGR;MESAU;DIPOR;LOXAF;TRIMA;CAVPO;FUKDA;PTEAL;BOVIN;CAPHI;SHEEP;HORSE;PIG;PHYMC;LIPVE;TURTR;FELCA;CANLF;MUSPF;AILME;URSMA;LEPWE;ODORO;OTOGA;ICTTR;TARSY;PAPAN;MANLE;CHLSB;MACMU;CERAT;MACFA;GORGO;PANPA;PANTR;NOMLE;PONAB;SAIBB;AOTNA;CALJA;	African clawed frog;Duckbill platypus;Green anole;Common wombat;Chinese softshell turtle;American alligator;Chinese alligator;Rock dove;Zebra finch;Scaled quail;Wild turkey;Blue-fronted Amazon parrot;Mallard;Naked mole rat;Western European hedgehog;Mouse;Chinese hamster;Golden hamster;Ord's kangaroo rat;African elephant;Caribbean manatee;Guinea pig;Damaraland mole rat;Black flying fox;Bovine;Goat…	Xenopus laevis;Ornithorhynchus anatinus;Anolis carolinensis;Vombatus ursinus;Pelodiscus sinensis;Alligator mississippiensis;Alligator sinensis;Columba livia;Taeniopygia guttata;Callipepla squamata;Meleagris gallopavo;Amazona aestiva;Anas platyrhynchos;Heterocephalus glaber;Erinaceus europaeus;Mus musculus;Cricetulus griseus;Mesocricetus auratus;Dipodomys ordii;Loxodonta africana;Trichechus manatu…	Medium in all vertebrates except fish	IPR029199	[THRAP3/BCLAF1 family]	[1-706]	P	P	802	804	57.5	31.5	0.92	Disordered	-	SSTK	Q9BXA6	TSSK6	ENSG00000178093	95.41	testis specific serine kinase 6 [Source:HGNC Symbol;Acc:HGNC:30410]	2.7.11.1	5475498at2759	DIPOR|CRIGR|MESAU|MUSCR|MOUSE|RAT|CAVPO|OCTDE|HETGA|ACREC|9SAUR|9HYME|DRORH|OPEBR|KLENI|9NEOP|HIBSY|ENTNP|9ROSI|9ASPA|BRAOL|MYOBR|BICAN|APHAT|9DIPT|HORVV|SCLFO|9EUKA|SAPDV|9CHLO|9SPIT|LIPVE|9STRA|PEDHC|DIACI|STRMM|TRIMA|ATTCE|ARADU|PHYPR|BOMIM|RHOPR|PTEVA|AMBTC|COFAR|9FUNG|MONDO|PELSI|9AMPH|MARPO|ANOCL|BRADI|9TELE|THRPL|NEOAA|BACLA|DUFNO|JATCU|CARSF|9LAMI|AEGTS|OOCBI|9POAL|COCAP|AQUCA|AYTFU|AQUCH…	376	2075	DIPOR;CRIGR;MESAU;MOUSE;CAVPO;HETGA;9NEOP;LIPVE;TRIMA;PELSI;OOCBI;URSMA;VOMUR;CHLRE;OTOGA;PHYPA;ARATH;AOTNA;PROCO;ARAHY;ALLSI;SAIBB;ANODA;ICTTR;WHEAT;MAIZE;MYOLU;TAEGU;CHLSB;RHIBE;NOMLE;PAPXU;TRICA;BOMMO;DROME;SALSA;XENLA;ALLMI;FUKDA;COLLI;ORNAN;ERIEU;PTEAL;CALJA;CERAT;MACFA;MACMU;PAPAN;MANLE;GORGO;PANPA;PANTR;PONAB;AILME;MUSPF;FELCA;ODORO;LEPWE;TURTR;DELLE;PHYMC;LOXAF;HORSE;PIG;BOVIN;CAPHI;SHEEP…	68	73.8
A2RRD8-S452	A2RRD8	S452	S	452	DCGKAFNsPsHLIRH	13.1	15.1	22	55.6	0	0	0	0	0	0	0	0	46	11	TRIMA;NOMLE;GORGO;PANPA;PANTR;CHLSB;MANLE;PAPAN;MACFA;CERAT;RHIBE;	Caribbean manatee;Northern white-cheeked gibbon;Western lowland gorilla;Pygmy chimpanzee;Chimpanzee;Green monkey;Drill;Olive baboon;Crab-eating macaque;Sooty mangabey;Black snub-nosed monkey;	Trichechus manatus;Nomascus leucogenys;Gorilla gorilla gorilla;Pan paniscus;Pan troglodytes;Chlorocebus sabaeus;Mandrillus leucophaeus;Papio anubis;Macaca fascicularis;Cercocebus atys;Rhinopithecus bieti;	High or Medium in primates only	IPR013087;IPR036236	[Zinc finger C2H2-type];[Zinc finger C2H2 superfamily]	[441-463];[421-478]	N	P	1185	1187	21.7	19.6	0.146	Ordered	-	CDK9	P50750	CDK9	ENSG00000136807	97.51	cyclin dependent kinase 9 [Source:HGNC Symbol;Acc:HGNC:1780]	-	244018at2759	9PEZI|DIPOR|CRIGR|EDHAE|KLUMD|MESAU|BALRE|MUSCR|MOUSE|9FUNG|RAT|CAVPO|OCTDE|9EURO|HETGA|TRIAD|FUSPC|ACREC|ASPVE|9AGAM|9SAUR|TILAU|9HYME|DRORH|9HYPO|PENBI|AURPU|AURSE|CAMFO|OPEBR|NOTFU|KLENI|TRYVY|EPING|9NEOP|9TREE|9BASI|HIBSY|NAUCC|9CICH|TRYCI|ASPKA|PNEMU|NAUDC|TETBL|TETPH|KAZAF|KAZNA|9SACH|MARBU|ASPWE|9AGAR|ENTNP|PYROM|9APHY|ZASCE|SACEU|METAS|CORFA|METRR|CORDF|9ROSI|9ASPA|FUSC4|HIPCM|NANGC|BRAOL…	899	8736	DIPOR;CRIGR;MESAU;MOUSE;CAVPO;HETGA;9NEOP;DRYPU;LIPVE;TRIMA;ZOONE;PELSI;EGRGA;OOCBI;EMENI;ANOCA;YARLI;URSMA;VOMUR;OPIHO;CHLRE;OTOGA;TAKRU;PHYPA;PLAF7;NEUCR;ARATH;AOTNA;PROCO;ARAHY;ALLSI;SAIBB;SERDU;ANODA;ICTTR;WHEAT;MAIZE;YEAST;MYOLU;TAEGU;CHLSB;HARSA;RHIBE;NOMLE;PAPXU;DAPPU;TRICA;BOMMO;DROME;LUCCU;ONCMY;SALSA;XENLA;XENTR;ALLMI;ANAPL;FUKDA;COLLI;MELGA;APTFO;CALAN;ORNAN;ERIEU;PTEAL;CALJA;CERAT;MAC…	89	92.9
A2RRP1-S473	A2RRP1	S473	S	473	EDEGEEDsDsDYEIs	71.4	80.8	86	94.4	9.09	0	0	0	66.7	75	60	100	84	60	BOMMO;GASAC;SERDU;TAKRU;XENLA;XENTR;ORNAN;ANOCA;CALAN;AMAAE;TAEGU;DRYPU;ANAPL;COLLI;EGRGA;OPIHO;ALLMI;ALLSI;VOMUR;ERIEU;FUKDA;HETGA;MOUSE;MESAU;ICTTR;DIPOR;OTOGA;PROCO;PTEAL;TRIMA;RABIT;PIG;PHYMC;TURTR;LIPVE;DELLE;BOVIN;CAPHI;SHEEP;RHIBE;PAPAN;MACFA;MACMU;CHLSB;CERAT;MANLE;NOMLE;PONAB;GORGO;PANPA;PANTR;AOTNA;CALJA;SAIBB;HORSE;CANLF;FELCA;MUSPF;ODORO;URSMA;	Silk moth;Three-spined stickleback;Greater amberjack;Japanese pufferfish;African clawed frog;Western clawed frog;Duckbill platypus;Green anole;Anna's hummingbird;Blue-fronted Amazon parrot;Zebra finch;Downy woodpecker;Mallard;Rock dove;Little egret;Hoatzin;American alligator;Chinese alligator;Common wombat;Western European hedgehog;Damaraland mole rat;Naked mole rat;Mouse;Golden hamster;Thirteen-…	Bombyx mori;Gasterosteus aculeatus;Seriola dumerili;Takifugu rubripes;Xenopus laevis;Xenopus tropicalis;Ornithorhynchus anatinus;Anolis carolinensis;Calypte anna;Amazona aestiva;Taeniopygia guttata;Dryobates pubescens;Anas platyrhynchos;Columba livia;Egretta garzetta;Opisthocomus hoazin;Alligator mississippiensis;Alligator sinensis;Vombatus ursinus;Erinaceus europaeus;Fukomys damarensis;Heterocep…	High in vertebrates only	-	-	-	D	D	918	920	72.6	76.2	0.921	Disordered	-	MOS	P00540	MOS	ENSG00000172680	99.88	MOS proto-oncogene; serine/threonine kinase [Source:HGNC Symbol;Acc:HGNC:7199]	-	54134at2759	DIPOR|MESAU|MUSCR|MOUSE|RAT|CAVPO|OCTDE|HETGA|TRIAD|ACREC|9SAUR|9HYME|DRORH|CAMFO|9AGAM|9NEOP|9CICH|9ROSI|HIPCM|MYOBR|GRENI|9DIPT|9EUKA|SAPDV|DRYPU|LIPVE|9STRA|PEDHC|ACACF|STRMM|TRIMA|NIPNI|ATTCE|9FUNG|EXIGL|BOMIM|RHOPR|PTEVA|FRAOC|COFAR|ZOONE|MONDO|9AMPH|9TELE|MARPO|FISSO|THEEQ|FOLCA|BETSP|THRPL|9SCAR|NEOAA|ECHNA|BACLA|NESNO|CARSF|9GRUI|LEPDC|EGRGA|ATHCN|AEGTS|OOCBI|LARCR|AYTFU|AQUCH|AGRPL|LOTGI…	285	495	DIPOR;MESAU;MOUSE;CAVPO;HETGA;9NEOP;DRYPU;LIPVE;TRIMA;ZOONE;EGRGA;OOCBI;URSMA;OPIHO;CHLRE;TAKRU;ALLSI;SERDU;ICTTR;WHEAT;MAIZE;MYOLU;TAEGU;CHLSB;HARSA;NOMLE;TRICA;DROME;ONCMY;SALSA;XENLA;ALLMI;FUKDA;COLLI;APTFO;ORNAN;ERIEU;PTEAL;CALJA;CERAT;MACFA;MACMU;MANLE;GORGO;PANPA;PANTR;PONAB;MUSPF;FELCA;ODORO;LEPWE;TURTR;DELLE;PHYMC;LOXAF;PIG;BOVIN;CAPHI;RABIT;	59	66.7
A2RU30-S454	A2RU30	S454	S	454	LMGRKVKsLDLsITQ	48.8	56.2	82	100	0	0	0	0	0	0	0	0	72	41	ERIEU;LOXAF;TRIMA;FELCA;AILME;URSMA;CANLF;MUSPF;ODORO;MYOLU;HORSE;PTEAL;CAPHI;BOVIN;SHEEP;PIG;PHYMC;LIPVE;DELLE;TURTR;OTOGA;PROCO;TARSY;RHIBE;CHLSB;MANLE;PAPAN;CERAT;MACFA;MACMU;PONAB;NOMLE;GORGO;PANTR;PANPA;CALJA;SAIBB;AOTNA;ICTTR;CAVPO;HETGA;	Western European hedgehog;African elephant;Caribbean manatee;Cat;Giant panda;Polar bear;Dog;European domestic ferret;Pacific walrus;Little brown bat;Horse;Black flying fox;Goat;Bovine;Sheep;Pig;Sperm whale;Yangtze river dolphin;Beluga whale;Atlantic bottle-nosed dolphin;Small-eared galago;Coquerel's sifaka;Philippine tarsier;Black snub-nosed monkey;Green monkey;Drill;Olive baboon;Sooty mangabey;C…	Erinaceus europaeus;Loxodonta africana;Trichechus manatus;Felis catus;Ailuropoda melanoleuca;Ursus maritimus;Canis lupus familiaris;Mustela putorius furo;Odobenus rosmarus divergens;Myotis lucifugus;Equus caballus;Pteropus alecto;Capra hircus;Bos taurus;Ovis aries;Sus scrofa;Physeter macrocephalus;Lipotes vexillifer;Delphinapterus leucas;Tursiops truncatus;Otolemur garnettii;Propithecus coquereli…	High in mammals only	IPR043444	[Protein TESPA1-like]	[302-480]	K	L	1604	1606	59.7	56.9	0.723	Disordered	-	WNK3	Q9BYP7	WNK3	ENSG00000196632	99.75	WNK lysine deficient protein kinase 3 [Source:HGNC Symbol;Acc:HGNC:14543]	2.7.11.1	5478852at2759	DIPOR|CRIGR|MESAU|MUSCR|MOUSE|9FUNG|RAT|CAVPO|OCTDE|HETGA|TRIAD|ACREC|9SAUR|9HYME|DRORH|CAMFO|OPEBR|NOTFU|9AGAM|9CICH|9ASPA|HIPCM|MYOBR|BICAN|9DIPT|9EUKA|9CHLO|ENCRO|DRYPU|LIPVE|PEDHC|DIACI|MUCC1|STRMM|TRIMA|NIPNI|ATTCE|GALSU|BOMIM|RHOPR|PTEVA|FRAOC|RHIZD|GONPJ|9MICR|MONDO|SYNRA|PELSI|9AMPH|9TELE|BRADI|BETSP|THRPL|9SCAR|NEOAA|ECHNA|BACLA|DUFNO|SALFA|SERLL|CARSF|NEMA1|AEGTS|OOCBI|9POAL|LARCR|AYTFU…	315	1475	DIPOR;CRIGR;MESAU;MOUSE;CAVPO;HETGA;DRYPU;LIPVE;TRIMA;PELSI;OOCBI;ANOCA;URSMA;VOMUR;OTOGA;TAKRU;AOTNA;PROCO;ALLSI;SAIBB;SERDU;ANODA;ICTTR;WHEAT;MAIZE;MYOLU;TAEGU;CHLSB;RHIBE;NOMLE;TRICA;DROME;SALSA;XENLA;XENTR;ALLMI;FUKDA;APTFO;CALAN;ORNAN;ERIEU;PTEAL;CALJA;CERAT;MACFA;MACMU;PAPAN;MANLE;GORGO;PANPA;PANTR;PONAB;AILME;MUSPF;FELCA;ODORO;LEPWE;TURTR;DELLE;PHYMC;LOXAF;HORSE;PIG;BOVIN;CAPHI;SHEEP;RABIT;	67	77.4
A2RU67-S30	A2RU67	S30	S	30	DPLTQADsDEsEDDL	90.5	98.6	98	100	36.4	0	0	0	100	100	100	100	80	76	PAPXU;ONCMY;SALSA;TAKRU;GASAC;SERDU;XENLA;XENTR;ORNAN;ANOCA;DRYPU;TINGU;CALSU;MELGA;AMAAE;CALAN;ANAPL;TAEGU;COLLI;OPIHO;APTFO;EGRGA;PELSI;ALLMI;ALLSI;DIPOR;VOMUR;ERIEU;MOUSE;MESAU;FUKDA;HETGA;CAVPO;PIG;CAPHI;BOVIN;SHEEP;PHYMC;LIPVE;DELLE;TURTR;RABIT;LOXAF;TRIMA;HORSE;OTOGA;ICTTR;TARSY;PROCO;SAIBB;AOTNA;CALJA;PONAB;CHLSB;RHIBE;MACMU;MANLE;MACFA;PAPAN;CERAT;NOMLE;GORGO;PANPA;PANTR;FELCA;MUSPF;ODORO…	Asian swallowtail butterfly;Rainbow trout;Atlantic salmon;Japanese pufferfish;Three-spined stickleback;Greater amberjack;African clawed frog;Western clawed frog;Duckbill platypus;Green anole;Downy woodpecker;White-throated tinamou;Scaled quail;Wild turkey;Blue-fronted Amazon parrot;Anna's hummingbird;Mallard;Zebra finch;Rock dove;Hoatzin;Emperor penguin;Little egret;Chinese softshell turtle;Ameri…	Papilio xuthus;Oncorhynchus mykiss;Salmo salar;Takifugu rubripes;Gasterosteus aculeatus;Seriola dumerili;Xenopus laevis;Xenopus tropicalis;Ornithorhynchus anatinus;Anolis carolinensis;Dryobates pubescens;Tinamus guttatus;Callipepla squamata;Meleagris gallopavo;Amazona aestiva;Calypte anna;Anas platyrhynchos;Taeniopygia guttata;Columba livia;Opisthocomus hoazin;Aptenodytes forsteri;Egretta garzett…	High in vertebrates only	IPR045232	[Protein FAM234]	[15-615]	D	D	226	229	95	87.5	0.946	Disordered	-	FAM20C	Q8IXL6	FAM20C	ENSG00000177706	98.96	FAM20C golgi associated secretory pathway kinase [Source:HGNC Symbol;Acc:HGNC:22140]	-	5382325at2759	DIPOR|CRIGR|MESAU|BALRE|MUSCR|MOUSE|RAT|CAVPO|OCTDE|HETGA|9SAUR|9HYME|DRORH|CAMFO|OPEBR|NOTFU|9NEOP|9CICH|HIPCM|BICAN|9DIPT|SCLFO|DRYPU|LIPVE|PEDHC|DIACI|STRMM|TRIMA|NIPNI|ATTCE|BOMIM|RHOPR|PTEVA|FRAOC|ZOONE|MONDO|PELSI|9AMPH|9HEMI|9TELE|ANOCL|FOLCA|BETSP|THRPL|9SCAR|NEOAA|ECHNA|BUCRH|DUFNO|SALFA|SERLL|CARSF|9GRUI|LEPDC|EGRGA|ATHCN|OOCBI|LARCR|AYTFU|AQUCH|AGRPL|LOTGI|PERMB|9AVES|CYNSE|STRHB|TERCA…	282	798	DIPOR;CRIGR;MESAU;MOUSE;CAVPO;HETGA;9NEOP;DRYPU;LIPVE;TRIMA;ZOONE;PELSI;EGRGA;OOCBI;ANOCA;URSMA;VOMUR;OPIHO;OTOGA;TAKRU;AOTNA;PROCO;ALLSI;SAIBB;SERDU;ANODA;ICTTR;MYOLU;TAEGU;CHLSB;RHIBE;NOMLE;TRICA;DROME;SALSA;XENLA;XENTR;ALLMI;ANAPL;COLLI;MELGA;APTFO;CALAN;ORNAN;ERIEU;PTEAL;TINGU;CALJA;CERAT;MACFA;MACMU;PAPAN;MANLE;GORGO;PANPA;PANTR;PONAB;AILME;MUSPF;FELCA;ODORO;LEPWE;TURTR;DELLE;PHYMC;LOXAF;HOR…	72	85.7
A2RU67-S33	A2RU67	S33	S	33	TQADsDEsEDDLVLN	81	91.8	98	100	9.09	0	0	0	100	100	0	100	80	68	PAPXU;XENLA;XENTR;ORNAN;ANOCA;DRYPU;TINGU;CALSU;MELGA;AMAAE;CALAN;ANAPL;TAEGU;COLLI;OPIHO;APTFO;EGRGA;PELSI;ALLMI;ALLSI;DIPOR;VOMUR;ERIEU;MOUSE;MESAU;FUKDA;HETGA;CAVPO;PIG;CAPHI;BOVIN;SHEEP;PHYMC;LIPVE;DELLE;TURTR;RABIT;LOXAF;TRIMA;HORSE;OTOGA;ICTTR;TARSY;PROCO;SAIBB;AOTNA;CALJA;PONAB;CHLSB;RHIBE;MACMU;MANLE;MACFA;PAPAN;CERAT;NOMLE;GORGO;PANPA;PANTR;FELCA;MUSPF;ODORO;LEPWE;CANLF;AILME;URSMA;MYOLU…	Asian swallowtail butterfly;African clawed frog;Western clawed frog;Duckbill platypus;Green anole;Downy woodpecker;White-throated tinamou;Scaled quail;Wild turkey;Blue-fronted Amazon parrot;Anna's hummingbird;Mallard;Zebra finch;Rock dove;Hoatzin;Emperor penguin;Little egret;Chinese softshell turtle;American alligator;Chinese alligator;Ord's kangaroo rat;Common wombat;Western European hedgehog;Mo…	Papilio xuthus;Xenopus laevis;Xenopus tropicalis;Ornithorhynchus anatinus;Anolis carolinensis;Dryobates pubescens;Tinamus guttatus;Callipepla squamata;Meleagris gallopavo;Amazona aestiva;Calypte anna;Anas platyrhynchos;Taeniopygia guttata;Columba livia;Opisthocomus hoazin;Aptenodytes forsteri;Egretta garzetta;Pelodiscus sinensis;Alligator mississippiensis;Alligator sinensis;Dipodomys ordii;Vombat…	Medium in all vertebrates except fish	IPR045232	[Protein FAM234]	[15-615]	E	E	230	234	85	93.8	0.954	Disordered	-	CDC7	O00311	CDC7	ENSG00000097046	99.74	cell division cycle 7 [Source:HGNC Symbol;Acc:HGNC:1745]	-	12073at2759	9PEZI|DIPOR|CRIGR|EDHAE|KLUMD|MESAU|MUSCR|MOUSE|9FUNG|RAT|OCTDE|9EURO|HETGA|TRIAD|FUSPC|ACREC|ASPVE|9AGAM|9SAUR|TILAU|9HYME|DRORH|9HYPO|PENBI|AURPU|AURSE|OPEBR|EPING|9TREE|HIBSY|NAUCC|9CICH|PNEMU|NAUDC|TETBL|TETPH|KAZAF|KAZNA|9SACH|MARBU|ASPWE|9AGAR|PYROM|9APHY|ZASCE|SACEU|METAS|CORFA|METRR|CORDF|9ROSI|9ASPA|FUSC4|HIPCM|BRAOL|9HELO|BICAN|SERID|CLAP2|GLAL2|9DIPT|MACPH|CANO9|PLEOS|ASPLC|9EUKA|HYAVF…	616	1059	DIPOR;CRIGR;MESAU;MOUSE;HETGA;LIPVE;TRIMA;ZOONE;PELSI;OOCBI;ANOCA;YARLI;URSMA;VOMUR;PHYPA;NEUCR;ARATH;AOTNA;ARAHY;ALLSI;SAIBB;ANODA;YEAST;TAEGU;HARSA;RHIBE;DROME;SALSA;XENLA;XENTR;FUKDA;ERIEU;PTEAL;CALJA;CERAT;MACFA;MACMU;PAPAN;MANLE;GORGO;PANPA;PANTR;PONAB;AILME;FELCA;ODORO;LEPWE;TURTR;DELLE;PHYMC;HORSE;PIG;BOVIN;CAPHI;	54	57.1
A2RU67-S62	A2RU67	S62	S	62	GEAPEPDsDAEVAEA	81	91.8	96	100	9.09	0	0	0	100	100	20	100	80	68	PAPXU;TAKRU;XENLA;XENTR;ANOCA;DRYPU;TINGU;CALSU;MELGA;AMAAE;CALAN;ANAPL;TAEGU;COLLI;OPIHO;APTFO;EGRGA;PELSI;ALLMI;ALLSI;DIPOR;VOMUR;ERIEU;MOUSE;MESAU;FUKDA;HETGA;CAVPO;PIG;CAPHI;BOVIN;SHEEP;PHYMC;LIPVE;DELLE;TURTR;RABIT;LOXAF;TRIMA;HORSE;OTOGA;ICTTR;TARSY;PROCO;SAIBB;AOTNA;CALJA;PONAB;CHLSB;RHIBE;MACMU;MANLE;MACFA;PAPAN;CERAT;NOMLE;GORGO;PANPA;PANTR;FELCA;MUSPF;ODORO;LEPWE;CANLF;AILME;URSMA;MYOLU…	Asian swallowtail butterfly;Japanese pufferfish;African clawed frog;Western clawed frog;Green anole;Downy woodpecker;White-throated tinamou;Scaled quail;Wild turkey;Blue-fronted Amazon parrot;Anna's hummingbird;Mallard;Zebra finch;Rock dove;Hoatzin;Emperor penguin;Little egret;Chinese softshell turtle;American alligator;Chinese alligator;Ord's kangaroo rat;Common wombat;Western European hedgehog;…	Papilio xuthus;Takifugu rubripes;Xenopus laevis;Xenopus tropicalis;Anolis carolinensis;Dryobates pubescens;Tinamus guttatus;Callipepla squamata;Meleagris gallopavo;Amazona aestiva;Calypte anna;Anas platyrhynchos;Taeniopygia guttata;Columba livia;Opisthocomus hoazin;Aptenodytes forsteri;Egretta garzetta;Pelodiscus sinensis;Alligator mississippiensis;Alligator sinensis;Dipodomys ordii;Vombatus ursi…	High in vertebrates only	IPR045232	[Protein FAM234]	[15-615]	D	D	312	314	90	85	0.971	Disordered	-	MOS	P00540	MOS	ENSG00000172680	99.93	MOS proto-oncogene; serine/threonine kinase [Source:HGNC Symbol;Acc:HGNC:7199]	-	54134at2759	DIPOR|MESAU|MUSCR|MOUSE|RAT|CAVPO|OCTDE|HETGA|TRIAD|ACREC|9SAUR|9HYME|DRORH|CAMFO|9AGAM|9NEOP|9CICH|9ROSI|HIPCM|MYOBR|GRENI|9DIPT|9EUKA|SAPDV|DRYPU|LIPVE|9STRA|PEDHC|ACACF|STRMM|TRIMA|NIPNI|ATTCE|9FUNG|EXIGL|BOMIM|RHOPR|PTEVA|FRAOC|COFAR|ZOONE|MONDO|9AMPH|9TELE|MARPO|FISSO|THEEQ|FOLCA|BETSP|THRPL|9SCAR|NEOAA|ECHNA|BACLA|NESNO|CARSF|9GRUI|LEPDC|EGRGA|ATHCN|AEGTS|OOCBI|LARCR|AYTFU|AQUCH|AGRPL|LOTGI…	285	495	DIPOR;MESAU;MOUSE;CAVPO;HETGA;9NEOP;DRYPU;LIPVE;TRIMA;ZOONE;EGRGA;OOCBI;URSMA;OPIHO;CHLRE;TAKRU;ALLSI;SERDU;ICTTR;WHEAT;MAIZE;MYOLU;TAEGU;CHLSB;HARSA;NOMLE;TRICA;DROME;ONCMY;SALSA;XENLA;ALLMI;FUKDA;COLLI;APTFO;ORNAN;ERIEU;PTEAL;CALJA;CERAT;MACFA;MACMU;MANLE;GORGO;PANPA;PANTR;PONAB;MUSPF;FELCA;ODORO;LEPWE;TURTR;DELLE;PHYMC;LOXAF;PIG;BOVIN;CAPHI;RABIT;	59	66.7
A2RUS2-S472	A2RUS2	S472	S	472	THRRMVVsMPNLQDI	82.1	94.5	92	100	0	0	0	0	100	100	100	100	90	69	ONCMY;SALSA;TAKRU;GASAC;SERDU;XENLA;XENTR;VOMUR;ORNAN;ANOCA;PELSI;ALLMI;ALLSI;CALSU;MELGA;TAEGU;ANAPL;COLLI;AMAAE;TINGU;DRYPU;CALAN;EGRGA;OPIHO;APTFO;HORSE;LOXAF;TRIMA;PTEAL;ERIEU;DIPOR;PHYMC;FELCA;MUSPF;ODORO;AILME;URSMA;PIG;LIPVE;TURTR;DELLE;BOVIN;CAPHI;SHEEP;ICTTR;OTOGA;PROCO;TARSY;CHLSB;CALJA;AOTNA;SAIBB;RHIBE;MACFA;MACMU;PAPAN;CERAT;MANLE;NOMLE;PONAB;GORGO;PANPA;PANTR;CAVPO;FUKDA;HETGA;MOUSE…	Rainbow trout;Atlantic salmon;Japanese pufferfish;Three-spined stickleback;Greater amberjack;African clawed frog;Western clawed frog;Common wombat;Duckbill platypus;Green anole;Chinese softshell turtle;American alligator;Chinese alligator;Scaled quail;Wild turkey;Zebra finch;Mallard;Rock dove;Blue-fronted Amazon parrot;White-throated tinamou;Downy woodpecker;Anna's hummingbird;Little egret;Hoatzi…	Oncorhynchus mykiss;Salmo salar;Takifugu rubripes;Gasterosteus aculeatus;Seriola dumerili;Xenopus laevis;Xenopus tropicalis;Vombatus ursinus;Ornithorhynchus anatinus;Anolis carolinensis;Pelodiscus sinensis;Alligator mississippiensis;Alligator sinensis;Callipepla squamata;Meleagris gallopavo;Taeniopygia guttata;Anas platyrhynchos;Columba livia;Amazona aestiva;Tinamus guttatus;Dryobates pubescens;C…	High in vertebrates only	-	-	-	V	M	1751	1753	48.9	70	0.997	Disordered	-	BRSK2	Q8IWQ3	BRSK2	ENSG00000174672	99.62	BR serine/threonine kinase 2 [Source:HGNC Symbol;Acc:HGNC:11405]	-	5475340at2759	9PEZI|DIPOR|CRIGR|EDHAE|KLUMD|MESAU|BALRE|MUSCR|MOUSE|9FUNG|RAT|CAVPO|OCTDE|9EURO|HETGA|SACKO|TRIAD|FUSPC|ACREC|ASPVE|9AGAM|9SAUR|TILAU|9HYME|DRORH|9HYPO|PENBI|AURPU|AURSE|CAMFO|OPEBR|NOTFU|TRYVY|EPING|9NEOP|9TREE|9BASI|NAUCC|9CICH|TRYCI|ASPKA|PNEMU|NAUDC|TETBL|TETPH|KAZAF|KAZNA|9SACH|MARBU|ASPWE|9AGAR|PYROM|9APHY|ZASCE|SACEU|METAS|CORFA|METRR|CORDF|9ASPA|FUSC4|HIPCM|NANGC|MYOBR|9HELO|GRENI|BICAN…	789	5508	DIPOR;CRIGR;MESAU;MOUSE;CAVPO;HETGA;9NEOP;DRYPU;LIPVE;TRIMA;ZOONE;PELSI;EGRGA;OOCBI;EMENI;ANOCA;YARLI;URSMA;VOMUR;OPIHO;OTOGA;TAKRU;PLAF7;NEUCR;AOTNA;PROCO;ALLSI;SAIBB;SERDU;ANODA;ICTTR;WHEAT;YEAST;MYOLU;TAEGU;CHLSB;RHIBE;NOMLE;TRICA;BOMMO;DROME;LUCCU;SALSA;XENLA;XENTR;ALLMI;ANAPL;FUKDA;COLLI;MELGA;APTFO;CALAN;ORNAN;ERIEU;PTEAL;TINGU;CALJA;CERAT;MACFA;MACMU;PAPAN;MANLE;GORGO;PANPA;PANTR;PONAB;AIL…	81	89.3
A3KN83-S162	A3KN83	S162	S	162	KDLLKNNsLNELMKL	77.4	87.7	92	94.4	9.09	0	0	0	83.3	100	40	100	93	65	XENLA;XENTR;ANOCA;ALLMI;ALLSI;CALSU;TINGU;TAEGU;ANAPL;MELGA;COLLI;OPIHO;DRYPU;APTFO;EGRGA;RHIBE;PELSI;RABIT;VOMUR;LOXAF;CAVPO;FUKDA;NOMLE;MACFA;ERIEU;MOUSE;MYOLU;PTEAL;PIG;BOVIN;CAPHI;SHEEP;CANLF;LEPWE;ODORO;AILME;URSMA;FELCA;MUSPF;HORSE;PHYMC;TURTR;LIPVE;DELLE;DIPOR;SAIBB;PROCO;TRIMA;ICTTR;MESAU;TARSY;AOTNA;CALJA;PONAB;GORGO;PANPA;PANTR;MACMU;CERAT;OTOGA;MANLE;PAPAN;ONCMY;SALSA;DROME;	African clawed frog;Western clawed frog;Green anole;American alligator;Chinese alligator;Scaled quail;White-throated tinamou;Zebra finch;Mallard;Wild turkey;Rock dove;Hoatzin;Downy woodpecker;Emperor penguin;Little egret;Black snub-nosed monkey;Chinese softshell turtle;Rabbit;Common wombat;African elephant;Guinea pig;Damaraland mole rat;Northern white-cheeked gibbon;Crab-eating macaque;Western Eu…	Xenopus laevis;Xenopus tropicalis;Anolis carolinensis;Alligator mississippiensis;Alligator sinensis;Callipepla squamata;Tinamus guttatus;Taeniopygia guttata;Anas platyrhynchos;Meleagris gallopavo;Columba livia;Opisthocomus hoazin;Dryobates pubescens;Aptenodytes forsteri;Egretta garzetta;Rhinopithecus bieti;Pelodiscus sinensis;Oryctolagus cuniculus;Vombatus ursinus;Loxodonta africana;Cavia porcell…	High in vertebrates only	IPR026741	[Protein strawberry notch]	[151-1372]	N	L	521	523	71	66.7	0.827	Disordered	-	CHK1	O14757	CHEK1	ENSG00000149554	99.96	checkpoint kinase 1 [Source:HGNC Symbol;Acc:HGNC:1925]	2.7.11.1	1341507at2759	9PEZI|DIPOR|CRIGR|EDHAE|KLUMD|MESAU|MUSCR|MOUSE|RAT|OCTDE|9EURO|HETGA|TRIAD|FUSPC|ACREC|ASPVE|9AGAM|9SAUR|TILAU|9HYME|DRORH|9HYPO|PENBI|AURPU|AURSE|NOTFU|EPING|9NEOP|9TREE|9BASI|NAUCC|9CICH|9FUNG|PNEMU|NAUDC|TETPH|KAZAF|KAZNA|9SACH|MARBU|ASPWE|9AGAR|PYROM|9APHY|ZASCE|SACEU|METAS|CORFA|METRR|CORDF|FUSC4|HIPCM|9HELO|SERID|CLAP2|GLAL2|9DIPT|MACPH|RHOT1|PLEOS|ASPLC|9EUKA|HYAVF|9PLEO|PSEA3|HORWE|ASPGL…	528	893	DIPOR;CRIGR;MESAU;MOUSE;HETGA;9NEOP;LIPVE;TRIMA;ZOONE;OOCBI;EMENI;ANOCA;URSMA;VOMUR;NEUCR;PROCO;ALLSI;SAIBB;SERDU;ANODA;YEAST;TAEGU;CHLSB;HARSA;RHIBE;NOMLE;DROME;SALSA;XENLA;ALLMI;FUKDA;ORNAN;ERIEU;PTEAL;CALJA;CERAT;MACFA;GORGO;PANPA;PANTR;PONAB;MUSPF;FELCA;ODORO;LEPWE;TURTR;DELLE;PHYMC;HORSE;PIG;CAPHI;SHEEP;RABIT;	53	59.5
A3KN83-S214	A3KN83	S214	S	214	DMKMRsFsPTMKVPV	75	86.3	86	83.3	0	0	0	0	83.3	100	80	100	93	63	XENLA;XENTR;ANOCA;ALLMI;ALLSI;CALSU;TINGU;TAEGU;ANAPL;MELGA;COLLI;OPIHO;DRYPU;APTFO;EGRGA;RHIBE;PELSI;RABIT;VOMUR;LOXAF;CAVPO;FUKDA;NOMLE;MACFA;MOUSE;MYOLU;PTEAL;PIG;BOVIN;CAPHI;SHEEP;CANLF;LEPWE;ODORO;AILME;URSMA;FELCA;MUSPF;HORSE;PHYMC;TURTR;LIPVE;DELLE;DIPOR;PROCO;TRIMA;ICTTR;MESAU;TARSY;AOTNA;CALJA;PONAB;GORGO;PANPA;PANTR;MACMU;CERAT;MANLE;PAPAN;ONCMY;SALSA;TAKRU;SERDU;	African clawed frog;Western clawed frog;Green anole;American alligator;Chinese alligator;Scaled quail;White-throated tinamou;Zebra finch;Mallard;Wild turkey;Rock dove;Hoatzin;Downy woodpecker;Emperor penguin;Little egret;Black snub-nosed monkey;Chinese softshell turtle;Rabbit;Common wombat;African elephant;Guinea pig;Damaraland mole rat;Northern white-cheeked gibbon;Crab-eating macaque;Mouse;Litt…	Xenopus laevis;Xenopus tropicalis;Anolis carolinensis;Alligator mississippiensis;Alligator sinensis;Callipepla squamata;Tinamus guttatus;Taeniopygia guttata;Anas platyrhynchos;Meleagris gallopavo;Columba livia;Opisthocomus hoazin;Dryobates pubescens;Aptenodytes forsteri;Egretta garzetta;Rhinopithecus bieti;Pelodiscus sinensis;Oryctolagus cuniculus;Vombatus ursinus;Loxodonta africana;Cavia porcell…	High in vertebrates only	IPR026741	[Protein strawberry notch]	[151-1372]	F	P	648	650	67.7	64.5	0.96	Disordered	-	CDK14	O94921	CDK14	ENSG00000058091	99.42	cyclin dependent kinase 14 [Source:HGNC Symbol;Acc:HGNC:8883]	-	244018at2759	9PEZI|DIPOR|CRIGR|EDHAE|KLUMD|MESAU|BALRE|MUSCR|MOUSE|9FUNG|RAT|CAVPO|OCTDE|9EURO|HETGA|TRIAD|FUSPC|ACREC|ASPVE|9AGAM|9SAUR|TILAU|9HYME|DRORH|9HYPO|PENBI|AURPU|AURSE|CAMFO|OPEBR|NOTFU|KLENI|TRYVY|EPING|9NEOP|9TREE|9BASI|HIBSY|NAUCC|9CICH|TRYCI|ASPKA|PNEMU|NAUDC|TETBL|TETPH|KAZAF|KAZNA|9SACH|MARBU|ASPWE|9AGAR|ENTNP|PYROM|9APHY|ZASCE|SACEU|METAS|CORFA|METRR|CORDF|9ROSI|9ASPA|FUSC4|HIPCM|NANGC|BRAOL…	899	8736	DIPOR;CRIGR;MESAU;MOUSE;CAVPO;HETGA;9NEOP;DRYPU;LIPVE;TRIMA;ZOONE;PELSI;EGRGA;OOCBI;EMENI;ANOCA;YARLI;URSMA;VOMUR;OPIHO;CHLRE;OTOGA;TAKRU;PHYPA;PLAF7;NEUCR;ARATH;AOTNA;PROCO;ARAHY;ALLSI;SAIBB;SERDU;ANODA;ICTTR;WHEAT;MAIZE;YEAST;MYOLU;TAEGU;CHLSB;HARSA;RHIBE;NOMLE;PAPXU;DAPPU;TRICA;BOMMO;DROME;LUCCU;ONCMY;SALSA;XENLA;XENTR;ALLMI;ANAPL;FUKDA;COLLI;MELGA;APTFO;CALAN;ORNAN;ERIEU;PTEAL;CALJA;CERAT;MAC…	89	92.9
A3KN83-S754	A3KN83	S754	S	754	YEssKNMssGDDDDF	82.1	93.2	94	88.9	9.09	0	0	0	83.3	100	100	100	93	69	XENLA;XENTR;ANOCA;ALLMI;ALLSI;CALSU;TINGU;TAEGU;ANAPL;MELGA;COLLI;OPIHO;DRYPU;APTFO;EGRGA;PELSI;RABIT;VOMUR;LOXAF;CAVPO;FUKDA;NOMLE;MACFA;ERIEU;ORNAN;MOUSE;MYOLU;PTEAL;PIG;BOVIN;CAPHI;SHEEP;CANLF;LEPWE;ODORO;AILME;URSMA;FELCA;MUSPF;HORSE;PHYMC;TURTR;LIPVE;DELLE;DIPOR;SAIBB;PROCO;TRIMA;ICTTR;CRIGR;MESAU;TARSY;AOTNA;CALJA;PONAB;GORGO;PANPA;PANTR;MACMU;CERAT;MANLE;PAPAN;CHLSB;ONCMY;SALSA;TAKRU;GASAC…	African clawed frog;Western clawed frog;Green anole;American alligator;Chinese alligator;Scaled quail;White-throated tinamou;Zebra finch;Mallard;Wild turkey;Rock dove;Hoatzin;Downy woodpecker;Emperor penguin;Little egret;Chinese softshell turtle;Rabbit;Common wombat;African elephant;Guinea pig;Damaraland mole rat;Northern white-cheeked gibbon;Crab-eating macaque;Western European hedgehog;Duckbill…	Xenopus laevis;Xenopus tropicalis;Anolis carolinensis;Alligator mississippiensis;Alligator sinensis;Callipepla squamata;Tinamus guttatus;Taeniopygia guttata;Anas platyrhynchos;Meleagris gallopavo;Columba livia;Opisthocomus hoazin;Dryobates pubescens;Aptenodytes forsteri;Egretta garzetta;Pelodiscus sinensis;Oryctolagus cuniculus;Vombatus ursinus;Loxodonta africana;Cavia porcellus;Fukomys damarensi…	High in vertebrates only	IPR026741	[Protein strawberry notch]	[151-1372]	M	S	1974	1976	50.5	76.3	1	Disordered	-	-	-	-	-	-	-	-	-	-	-	-	-	-	0
A3KN83-S755	A3KN83	S755	S	755	EssKNMssGDDDDFN	83.3	93.2	94	88.9	18.2	0	0	20	83.3	100	100	100	93	71	THAPS;XENLA;XENTR;ANOCA;ALLMI;ALLSI;CALSU;TINGU;TAEGU;ANAPL;MELGA;COLLI;OPIHO;DRYPU;APTFO;EGRGA;PELSI;RABIT;VOMUR;LOXAF;CAVPO;FUKDA;NOMLE;MACFA;ERIEU;ORNAN;MOUSE;MYOLU;PTEAL;PIG;BOVIN;CAPHI;SHEEP;CANLF;LEPWE;ODORO;AILME;URSMA;FELCA;MUSPF;HORSE;PHYMC;TURTR;LIPVE;DELLE;DIPOR;SAIBB;PROCO;TRIMA;ICTTR;CRIGR;MESAU;TARSY;AOTNA;CALJA;PONAB;GORGO;PANPA;PANTR;MACMU;CERAT;MANLE;PAPAN;CHLSB;ONCMY;SALSA;TAKRU…	Marine diatom;African clawed frog;Western clawed frog;Green anole;American alligator;Chinese alligator;Scaled quail;White-throated tinamou;Zebra finch;Mallard;Wild turkey;Rock dove;Hoatzin;Downy woodpecker;Emperor penguin;Little egret;Chinese softshell turtle;Rabbit;Common wombat;African elephant;Guinea pig;Damaraland mole rat;Northern white-cheeked gibbon;Crab-eating macaque;Western European hed…	Thalassiosira pseudonana;Xenopus laevis;Xenopus tropicalis;Anolis carolinensis;Alligator mississippiensis;Alligator sinensis;Callipepla squamata;Tinamus guttatus;Taeniopygia guttata;Anas platyrhynchos;Meleagris gallopavo;Columba livia;Opisthocomus hoazin;Dryobates pubescens;Aptenodytes forsteri;Egretta garzetta;Pelodiscus sinensis;Oryctolagus cuniculus;Vombatus ursinus;Loxodonta africana;Cavia po…	High in vertebrates only	IPR026741	[Protein strawberry notch]	[151-1372]	S	G	1975	1977	74.2	71	1	Disordered	-	-	-	-	-	-	-	-	-	-	-	-	-	-	0
A3KN83-S794	A3KN83	S794	S	794	KEKKKKKsIDPDsIQ	82.1	91.8	94	94.4	18.2	0	0	0	83.3	75	100	100	93	69	XENLA;XENTR;ANOCA;ALLSI;CALSU;TINGU;TAEGU;ANAPL;MELGA;COLLI;OPIHO;DRYPU;APTFO;EGRGA;RHIBE;PELSI;RABIT;VOMUR;LOXAF;CAVPO;FUKDA;NOMLE;MACFA;ERIEU;MOUSE;MYOLU;PTEAL;PIG;BOVIN;CAPHI;SHEEP;CANLF;LEPWE;ODORO;AILME;URSMA;FELCA;MUSPF;HORSE;PHYMC;TURTR;LIPVE;DELLE;DIPOR;SAIBB;PROCO;TRIMA;ICTTR;CRIGR;MESAU;TARSY;AOTNA;CALJA;PONAB;GORGO;PANPA;PANTR;MACMU;CERAT;MANLE;PAPAN;CHLSB;ONCMY;SALSA;TAKRU;GASAC;SERDU…	African clawed frog;Western clawed frog;Green anole;Chinese alligator;Scaled quail;White-throated tinamou;Zebra finch;Mallard;Wild turkey;Rock dove;Hoatzin;Downy woodpecker;Emperor penguin;Little egret;Black snub-nosed monkey;Chinese softshell turtle;Rabbit;Common wombat;African elephant;Guinea pig;Damaraland mole rat;Northern white-cheeked gibbon;Crab-eating macaque;Western European hedgehog;Mou…	Xenopus laevis;Xenopus tropicalis;Anolis carolinensis;Alligator sinensis;Callipepla squamata;Tinamus guttatus;Taeniopygia guttata;Anas platyrhynchos;Meleagris gallopavo;Columba livia;Opisthocomus hoazin;Dryobates pubescens;Aptenodytes forsteri;Egretta garzetta;Rhinopithecus bieti;Pelodiscus sinensis;Oryctolagus cuniculus;Vombatus ursinus;Loxodonta africana;Cavia porcellus;Fukomys damarensis;Nomas…	High in vertebrates only	IPR026741	[Protein strawberry notch]	[151-1372]	K	I	2103	2105	67.7	71	1	Disordered	-	PRKX	P51817	PRKX	ENSG00000183943	99.99	protein kinase X-linked [Source:HGNC Symbol;Acc:HGNC:9441]	-	10768at2759	9PEZI|DIPOR|CRIGR|EDHAE|KLUMD|MESAU|MUSCR|MOUSE|9FUNG|RAT|CAVPO|OCTDE|9EURO|HETGA|TRIAD|FUSPC|ACREC|ASPVE|9AGAM|9SAUR|TILAU|9HYME|DRORH|9HYPO|PENBI|AURPU|AURSE|CAMFO|OPEBR|NOTFU|KLENI|TRYVY|EPING|9NEOP|9TREE|9BASI|NAUCC|9CICH|TRYCI|ASPKA|PNEMU|NAUDC|TETBL|TETPH|KAZAF|KAZNA|9SACH|MARBU|ASPWE|9AGAR|ENTNP|PYROM|9APHY|ZASCE|SACEU|METAS|CORFA|METRR|CORDF|9ASPA|FUSC4|HIPCM|9HELO|GRENI|BICAN|SERID|CLAP2…	763	8739	DIPOR;CRIGR;MESAU;MOUSE;CAVPO;HETGA;9NEOP;DRYPU;LIPVE;TRIMA;ZOONE;PELSI;EGRGA;OOCBI;EMENI;ANOCA;YARLI;EMIHU;URSMA;VOMUR;OPIHO;CHLRE;OTOGA;TAKRU;PLAF7;NEUCR;AOTNA;PROCO;ALLSI;SAIBB;SERDU;ANODA;ICTTR;YEAST;MYOLU;TAEGU;CHLSB;HARSA;RHIBE;NOMLE;PAPXU;TRICA;BOMMO;DROME;ONCMY;SALSA;XENLA;XENTR;ALLMI;ANAPL;FUKDA;COLLI;APTFO;ORNAN;ERIEU;CALJA;CERAT;MACFA;MACMU;PAPAN;MANLE;GORGO;PANPA;PANTR;PONAB;CANLF;AIL…	81	88.1
A4D1P6-S256	A4D1P6	S256	S	256	RNAsLsQsPRVGFLs	63.1	72.6	96	100	0	14.3	0	20	8.33	0	80	0	95	55	DRYPU;CHLRE;WHEAT;TAKRU;GASAC;SERDU;SALSA;ORNAN;VOMUR;MOUSE;CRIGR;MESAU;ERIEU;PIG;LIPVE;DELLE;TURTR;SHEEP;BOVIN;CAPHI;HORSE;MYOLU;CANLF;PTEAL;AILME;URSMA;ODORO;MUSPF;FELCA;DIPOR;CAVPO;FUKDA;HETGA;RABIT;ICTTR;PROCO;TARSY;MANLE;OTOGA;AOTNA;SAIBB;CALJA;NOMLE;PONAB;GORGO;PANPA;PANTR;RHIBE;MACMU;PAPAN;CERAT;MACFA;CHLSB;LOXAF;TRIMA;	Downy woodpecker;NA;Wheat;Japanese pufferfish;Three-spined stickleback;Greater amberjack;Atlantic salmon;Duckbill platypus;Common wombat;Mouse;Chinese hamster;Golden hamster;Western European hedgehog;Pig;Yangtze river dolphin;Beluga whale;Atlantic bottle-nosed dolphin;Sheep;Bovine;Goat;Horse;Little brown bat;Dog;Black flying fox;Giant panda;Polar bear;Pacific walrus;European domestic ferret;Cat;O…	Dryobates pubescens;Chlamydomonas reinhardtii;Triticum aestivum;Takifugu rubripes;Gasterosteus aculeatus;Seriola dumerili;Salmo salar;Ornithorhynchus anatinus;Vombatus ursinus;Mus musculus;Cricetulus griseus;Mesocricetus auratus;Erinaceus europaeus;Sus scrofa;Lipotes vexillifer;Delphinapterus leucas;Tursiops truncatus;Ovis aries;Bos taurus;Capra hircus;Equus caballus;Myotis lucifugus;Canis lupus …	High in mammals only	IPR039724	[WD repeat-containing protein 91]	[1-746]	Q	P	593	595	47.4	56.8	0.951	Disordered	-	PINK1	E0W1I1	PINK1	ENSG00000158828	99.5	PTEN induced kinase 1 [Source:HGNC Symbol;Acc:HGNC:14581]	-	2875890at2759	DIPOR|MESAU|MUSCR|MOUSE|RAT|OCTDE|TRIAD|ACREC|9SAUR|9HYME|DRORH|CAMFO|NOTFU|9NEOP|9CICH|9AGAR|9DIPT|LIPVE|PEDHC|DIACI|ACACF|STRMM|TRIMA|ATTCE|BLAHO|BOMIM|PTEVA|MONDO|PELSI|9HEMI|9TELE|9CHLO|BETSP|THRPL|9SCAR|NEOAA|ECHNA|BACLA|SALFA|SERLL|CARSF|AYTFU|AQUCH|AGRPL|LOTGI|PERMB|CYNSE|STRHB|TERCA|BACDO|NEOSC|VOMUR|CHACN|CRAGI|DROKI|ANOME|BOBOX|VICPA|OTOGA|ORYME|TAKRU|BALAS|PANHP|CAERE|9PASS|TETUR|NEOBR…	209	260	DIPOR;MESAU;MOUSE;9NEOP;LIPVE;TRIMA;PELSI;VOMUR;OTOGA;TAKRU;PROCO;ALLSI;SERDU;ANODA;ICTTR;TAEGU;CHLSB;HARSA;RHIBE;TRICA;DROME;SALSA;ORNAN;ERIEU;PTEAL;CALJA;CERAT;MACFA;MACMU;PAPAN;GORGO;PANTR;PONAB;FELCA;ODORO;LEPWE;TURTR;DELLE;PHYMC;LOXAF;HORSE;PIG;BOVIN;CAPHI;SHEEP;	45	53.6
A4D1S0-S158	A4D1S0	S158	S	158	LKVPVPEsPAFsRHA	40.5	46.6	62	83.3	0	0	0	0	25	0	0	0	66	34	TINGU;AMAAE;OPIHO;VOMUR;TURTR;ERIEU;MESAU;MOUSE;DIPOR;SAIBB;CALJA;AOTNA;RHIBE;PAPAN;CERAT;CHLSB;MACFA;MACMU;NOMLE;PONAB;PANPA;PANTR;PIG;OTOGA;PROCO;FELCA;BOVIN;SHEEP;PHYMC;DELLE;LIPVE;HORSE;ODORO;TRIMA;	White-throated tinamou;Blue-fronted Amazon parrot;Hoatzin;Common wombat;Atlantic bottle-nosed dolphin;Western European hedgehog;Golden hamster;Mouse;Ord's kangaroo rat;Bolivian squirrel monkey;White-tufted-ear marmoset;Ma's night monkey;Black snub-nosed monkey;Olive baboon;Sooty mangabey;Green monkey;Crab-eating macaque;Rhesus macaque;Northern white-cheeked gibbon;Sumatran orangutan;Pygmy chimpan…	Tinamus guttatus;Amazona aestiva;Opisthocomus hoazin;Vombatus ursinus;Tursiops truncatus;Erinaceus europaeus;Mesocricetus auratus;Mus musculus;Dipodomys ordii;Saimiri boliviensis boliviensis;Callithrix jacchus;Aotus nancymaae;Rhinopithecus bieti;Papio anubis;Cercocebus atys;Chlorocebus sabaeus;Macaca fascicularis;Macaca mulatta;Nomascus leucogenys;Pongo abelii;Pan paniscus;Pan troglodytes;Sus scr…	High in mammals only	IPR043318	[Killer cell lectin-like receptor subfamily G member 2]	[1-409]	E	P	280	282	43.9	63.6	0.889	Disordered	-	P38B	Q15759	MAPK11	ENSG00000185386	96.12	mitogen-activated protein kinase 11 [Source:HGNC Symbol;Acc:HGNC:6873]	2.7.11.24	158564at2759	9PEZI|DIPOR|CRIGR|EDHAE|KLUMD|MESAU|BALRE|MUSCR|MOUSE|9FUNG|RAT|CAVPO|OCTDE|9EURO|HETGA|SACKO|TRIAD|FUSPC|ACREC|ASPVE|9AGAM|9SAUR|TILAU|9HYME|DRORH|9HYPO|PENBI|AURPU|AURSE|CAMFO|OPEBR|NOTFU|TRYVY|EPING|9NEOP|9TREE|9BASI|NAUCC|9CICH|TRYCI|ASPKA|PNEMU|NAUDC|TETBL|TETPH|KAZAF|KAZNA|9SACH|MARBU|ASPWE|9AGAR|PYROM|9APHY|ZASCE|SACEU|METAS|CORFA|METRR|CORDF|FUSC4|HIPCM|NANGC|MYOBR|9HELO|BICAN|SERID|CLAP2…	758	5486	DIPOR;CRIGR;MESAU;MOUSE;CAVPO;HETGA;9NEOP;DRYPU;LIPVE;TRIMA;PELSI;EGRGA;OOCBI;EMENI;ANOCA;YARLI;URSMA;VOMUR;OPIHO;OTOGA;TAKRU;NEUCR;AOTNA;PROCO;ARAHY;ALLSI;SAIBB;SERDU;ANODA;ICTTR;YEAST;MYOLU;TAEGU;CHLSB;HARSA;RHIBE;NOMLE;PAPXU;DAPPU;TRICA;BOMMO;DROME;LUCCU;ONCMY;SALSA;XENLA;XENTR;ALLMI;ANAPL;FUKDA;COLLI;MELGA;APTFO;CALAN;ORNAN;ERIEU;PTEAL;TINGU;CALJA;CERAT;MACFA;MACMU;PAPAN;MANLE;GORGO;PANPA;PAN…	84	94
A5A3E0-S733	A5A3E0	S733	S	733	APRAVFPsIVGRPRQ	95.2	94.5	92	77.8	100	0	0	40	100	100	100	100	86	82	GORGO;PANTR;CHLSB;MACMU;EMIHU;ONCMY;MYOLU;TARSY;DICDI;ANODA;LOXAF;GASAC;SERDU;SALSA;TAKRU;ANOCA;URSMA;CALJA;FELCA;HETGA;PANPA;PELSI;TURTR;ALLMI;TAEGU;CERAT;PROCO;XENLA;XENTR;TRIMA;COLLI;OTOGA;RABIT;AILME;AMAAE;AOTNA;ANAPL;CALSU;MELGA;BOVIN;CANLF;CAPHI;CAVPO;CRIGR;DELLE;DIPOR;HORSE;ERIEU;ICTTR;LEPWE;LIPVE;MANLE;MESAU;MOUSE;MUSPF;ODORO;ORNAN;SHEEP;PTEAL;ALLSI;PIG;VOMUR;FUKDA;PHYMC;RHIBE;SAIBB;APTFO…	Western lowland gorilla;Chimpanzee;Green monkey;Rhesus macaque;NA;Rainbow trout;Little brown bat;Philippine tarsier;Slime mold;Mosquito;African elephant;Three-spined stickleback;Greater amberjack;Atlantic salmon;Japanese pufferfish;Green anole;Polar bear;White-tufted-ear marmoset;Cat;Naked mole rat;Pygmy chimpanzee;Chinese softshell turtle;Atlantic bottle-nosed dolphin;American alligator;Zebra fi…	Gorilla gorilla gorilla;Pan troglodytes;Chlorocebus sabaeus;Macaca mulatta;Emiliania huxleyi;Oncorhynchus mykiss;Myotis lucifugus;Tarsius syrichta;Dictyostelium discoideum;Anopheles darlingi;Loxodonta africana;Gasterosteus aculeatus;Seriola dumerili;Salmo salar;Takifugu rubripes;Anolis carolinensis;Ursus maritimus;Callithrix jacchus;Felis catus;Heterocephalus glaber;Pan paniscus;Pelodiscus sinens…	High in animals only	IPR043129;IPR004000	[ATPase; nucleotide binding domain];[Actin family]	[703-852];[726-735]	P	I	789	791	95.3	95.3	0.786	Disordered	-	MASTL	Q96GX5	MASTL	ENSG00000120539	98.75	microtubule associated serine/threonine kinase like [Source:HGNC Symbol;Acc:HGNC:19042]	2.7.11.1	5398702at2759	DIPOR|CRIGR|MESAU|MUSCR|MOUSE|OCTDE|ACREC|9SAUR|9HYME|DRORH|CAMFO|OPEBR|9NEOP|9CICH|BICAN|9DIPT|LIPVE|PEDHC|DIACI|STRMM|TRIMA|ATTCE|BOMIM|RHOPR|PTEVA|FRAOC|ZOONE|MONDO|9AMPH|FOLCA|BETSP|9TELE|THRPL|NEOAA|DUFNO|CARSF|OOCBI|AYTFU|AQUCH|AGRPL|LOTGI|MYODS|PERMB|CYNSE|GEOSA|BACDO|ZEUCU|CYPVA|PHLPP|URSMA|NEOSC|CHACN|DROBS|DROKI|ANOME|BOBOX|VICPA|ORYME|APHGL|BALAS|PANHP|9PASS|ACIJB|COLAP|CALUR|STOCA|PEL…	190	280	DIPOR;CRIGR;MESAU;MOUSE;9NEOP;LIPVE;TRIMA;ZOONE;OOCBI;URSMA;PROCO;ALLSI;SERDU;ANODA;MYOLU;TAEGU;HARSA;DROME;SALSA;XENLA;XENTR;ERIEU;CALJA;MACFA;MACMU;PAPAN;GORGO;PANPA;PANTR;PONAB;AILME;FELCA;LEPWE;TURTR;DELLE;PHYMC;HORSE;CAPHI;SHEEP;RABIT;	40	47.6
A5A3E0-T766	A5A3E0	T766	T	766	QSKRGILtLKYPMEH	95.2	94.5	92	77.8	100	0	0	40	100	100	100	100	86	82	GORGO;PANTR;CHLSB;MACMU;EMIHU;ONCMY;MYOLU;TARSY;DICDI;ANODA;LOXAF;GASAC;SERDU;SALSA;TAKRU;ANOCA;URSMA;CALJA;FELCA;HETGA;PANPA;PELSI;TURTR;ALLMI;TAEGU;CERAT;PROCO;XENLA;XENTR;TRIMA;COLLI;OTOGA;RABIT;AILME;AMAAE;AOTNA;ANAPL;CALSU;MELGA;BOVIN;CANLF;CAPHI;CAVPO;CRIGR;DELLE;DIPOR;HORSE;ERIEU;ICTTR;LEPWE;LIPVE;MANLE;MESAU;MOUSE;MUSPF;ODORO;ORNAN;SHEEP;PTEAL;ALLSI;PIG;VOMUR;FUKDA;PHYMC;RHIBE;SAIBB;APTFO…	Western lowland gorilla;Chimpanzee;Green monkey;Rhesus macaque;NA;Rainbow trout;Little brown bat;Philippine tarsier;Slime mold;Mosquito;African elephant;Three-spined stickleback;Greater amberjack;Atlantic salmon;Japanese pufferfish;Green anole;Polar bear;White-tufted-ear marmoset;Cat;Naked mole rat;Pygmy chimpanzee;Chinese softshell turtle;Atlantic bottle-nosed dolphin;American alligator;Zebra fi…	Gorilla gorilla gorilla;Pan troglodytes;Chlorocebus sabaeus;Macaca mulatta;Emiliania huxleyi;Oncorhynchus mykiss;Myotis lucifugus;Tarsius syrichta;Dictyostelium discoideum;Anopheles darlingi;Loxodonta africana;Gasterosteus aculeatus;Seriola dumerili;Salmo salar;Takifugu rubripes;Anolis carolinensis;Ursus maritimus;Callithrix jacchus;Felis catus;Heterocephalus glaber;Pan paniscus;Pelodiscus sinens…	High in animals only	IPR043129;IPR004000	[ATPase; nucleotide binding domain];[Actin family]	[703-852];[761-783]	L	L	826	828	96.5	94.2	0.236	Ordered	-	-	-	-	-	-	-	-	-	-	-	-	-	-	0
A5A3E0-Y791	A5A3E0	Y791	Y	791	KIWHHTFyNELRVAP	95.2	94.5	92	77.8	100	0	0	40	100	100	100	100	86	82	GORGO;PANTR;CHLSB;MACMU;EMIHU;ONCMY;MYOLU;TARSY;DICDI;ANODA;LOXAF;GASAC;SERDU;SALSA;TAKRU;ANOCA;URSMA;CALJA;FELCA;HETGA;PANPA;PELSI;TURTR;ALLMI;TAEGU;CERAT;PROCO;XENLA;XENTR;TRIMA;COLLI;OTOGA;RABIT;AILME;AMAAE;AOTNA;ANAPL;CALSU;MELGA;BOVIN;CANLF;CAPHI;CAVPO;CRIGR;DELLE;DIPOR;HORSE;ERIEU;ICTTR;LEPWE;LIPVE;MANLE;MESAU;MOUSE;MUSPF;ODORO;ORNAN;SHEEP;PTEAL;ALLSI;PIG;VOMUR;FUKDA;PHYMC;RHIBE;SAIBB;APTFO…	Western lowland gorilla;Chimpanzee;Green monkey;Rhesus macaque;NA;Rainbow trout;Little brown bat;Philippine tarsier;Slime mold;Mosquito;African elephant;Three-spined stickleback;Greater amberjack;Atlantic salmon;Japanese pufferfish;Green anole;Polar bear;White-tufted-ear marmoset;Cat;Naked mole rat;Pygmy chimpanzee;Chinese softshell turtle;Atlantic bottle-nosed dolphin;American alligator;Zebra fi…	Gorilla gorilla gorilla;Pan troglodytes;Chlorocebus sabaeus;Macaca mulatta;Emiliania huxleyi;Oncorhynchus mykiss;Myotis lucifugus;Tarsius syrichta;Dictyostelium discoideum;Anopheles darlingi;Loxodonta africana;Gasterosteus aculeatus;Seriola dumerili;Salmo salar;Takifugu rubripes;Anolis carolinensis;Ursus maritimus;Callithrix jacchus;Felis catus;Heterocephalus glaber;Pan paniscus;Pelodiscus sinens…	High in animals only	IPR043129;IPR004000	[ATPase; nucleotide binding domain];[Actin family]	[703-852];[705-1075]	F	N	851	853	95.3	95.3	0.025	Ordered	-	-	-	-	-	-	-	-	-	-	-	-	-	-	0
A5A3E0-S1065	A5A3E0	S1065	S	1065	sKQEYDEsGPsIVHR	91.7	90.4	88	72.2	100	0	0	40	100	100	80	100	86	79	GORGO;PANTR;CHLSB;MACMU;EMIHU;DICDI;ANODA;LOXAF;GASAC;SERDU;SALSA;TAKRU;ANOCA;URSMA;CALJA;FELCA;HETGA;PANPA;PELSI;TURTR;ALLMI;TAEGU;CERAT;PROCO;XENLA;XENTR;TRIMA;COLLI;OTOGA;RABIT;AILME;AMAAE;AOTNA;ANAPL;CALSU;MELGA;BOVIN;CANLF;CAPHI;CAVPO;CRIGR;DELLE;DIPOR;HORSE;ERIEU;ICTTR;LEPWE;LIPVE;MANLE;MESAU;MOUSE;MUSPF;ODORO;ORNAN;SHEEP;PTEAL;ALLSI;PIG;VOMUR;FUKDA;PHYMC;RHIBE;SAIBB;APTFO;CALAN;DRYPU;EGRGA…	Western lowland gorilla;Chimpanzee;Green monkey;Rhesus macaque;NA;Slime mold;Mosquito;African elephant;Three-spined stickleback;Greater amberjack;Atlantic salmon;Japanese pufferfish;Green anole;Polar bear;White-tufted-ear marmoset;Cat;Naked mole rat;Pygmy chimpanzee;Chinese softshell turtle;Atlantic bottle-nosed dolphin;American alligator;Zebra finch;Sooty mangabey;Coquerel's sifaka;African clawe…	Gorilla gorilla gorilla;Pan troglodytes;Chlorocebus sabaeus;Macaca mulatta;Emiliania huxleyi;Dictyostelium discoideum;Anopheles darlingi;Loxodonta africana;Gasterosteus aculeatus;Seriola dumerili;Salmo salar;Takifugu rubripes;Anolis carolinensis;Ursus maritimus;Callithrix jacchus;Felis catus;Heterocephalus glaber;Pan paniscus;Pelodiscus sinensis;Tursiops truncatus;Alligator mississippiensis;Taeni…	High in animals only	IPR043129;IPR004000	[ATPase; nucleotide binding domain];[Actin family]	[846-1075];[705-1075]	E	G	1168	1170	95.3	94.2	0.613	Disordered	-	NEK6	Q9HC98	NEK6	ENSG00000119408	98.07	NIMA related kinase 6 [Source:HGNC Symbol;Acc:HGNC:7749]	-	198307at2759	9PEZI|DIPOR|CRIGR|KLUMD|MESAU|BALRE|MUSCR|MOUSE|RAT|CAVPO|OCTDE|9EURO|HETGA|TRIAD|FUSPC|ASPVE|9AGAM|9SAUR|TILAU|DRORH|9HYPO|PENBI|AURPU|AURSE|OPEBR|NOTFU|KLENI|TRYVY|EPING|9NEOP|9TREE|9BASI|NAUCC|9CICH|TRYCI|PNEMU|NAUDC|TETBL|TETPH|KAZAF|KAZNA|9SACH|MARBU|ASPWE|9AGAR|PYROM|9APHY|ZASCE|SACEU|METAS|CORFA|METRR|CORDF|FUSC4|HIPCM|NANGC|MYOBR|9HELO|GRENI|BICAN|SERID|CLAP2|GLAL2|PLACD|APHAT|9DIPT|MACPH…	701	2960	DIPOR;CRIGR;MESAU;MOUSE;CAVPO;HETGA;9NEOP;LIPVE;TRIMA;ZOONE;PELSI;EGRGA;EMENI;ANOCA;YARLI;URSMA;VOMUR;CHLRE;OTOGA;TAKRU;PLAF7;NEUCR;AOTNA;PROCO;ALLSI;SAIBB;SERDU;ANODA;ICTTR;YEAST;MYOLU;TAEGU;CHLSB;RHIBE;NOMLE;DROME;ONCMY;SALSA;XENLA;XENTR;ALLMI;ANAPL;FUKDA;COLLI;MELGA;APTFO;ORNAN;ERIEU;PTEAL;TINGU;CALJA;CERAT;MACFA;MACMU;PAPAN;MANLE;GORGO;PANPA;PANTR;PONAB;AILME;MUSPF;FELCA;ODORO;LEPWE;TURTR;DEL…	75	82.1
A5A3E0-S1068	A5A3E0	S1068	S	1068	EYDEsGPsIVHRKCL	92.9	93.2	90	77.8	90.9	0	0	40	100	100	100	100	86	80	GORGO;PANTR;CHLSB;MACMU;EMIHU;ONCMY;MYOLU;TARSY;DICDI;GASAC;SERDU;SALSA;TAKRU;ANOCA;URSMA;CALJA;FELCA;HETGA;PANPA;PELSI;TURTR;ALLMI;TAEGU;CERAT;PROCO;XENLA;XENTR;TRIMA;COLLI;OTOGA;RABIT;AILME;AMAAE;AOTNA;ANAPL;CALSU;MELGA;BOVIN;CANLF;CAPHI;CAVPO;CRIGR;DELLE;DIPOR;HORSE;ERIEU;ICTTR;LEPWE;LIPVE;MANLE;MESAU;MOUSE;MUSPF;ODORO;ORNAN;SHEEP;PTEAL;ALLSI;PIG;VOMUR;FUKDA;PHYMC;RHIBE;SAIBB;APTFO;CALAN;DRYPU…	Western lowland gorilla;Chimpanzee;Green monkey;Rhesus macaque;NA;Rainbow trout;Little brown bat;Philippine tarsier;Slime mold;Three-spined stickleback;Greater amberjack;Atlantic salmon;Japanese pufferfish;Green anole;Polar bear;White-tufted-ear marmoset;Cat;Naked mole rat;Pygmy chimpanzee;Chinese softshell turtle;Atlantic bottle-nosed dolphin;American alligator;Zebra finch;Sooty mangabey;Coquere…	Gorilla gorilla gorilla;Pan troglodytes;Chlorocebus sabaeus;Macaca mulatta;Emiliania huxleyi;Oncorhynchus mykiss;Myotis lucifugus;Tarsius syrichta;Dictyostelium discoideum;Gasterosteus aculeatus;Seriola dumerili;Salmo salar;Takifugu rubripes;Anolis carolinensis;Ursus maritimus;Callithrix jacchus;Felis catus;Heterocephalus glaber;Pan paniscus;Pelodiscus sinensis;Tursiops truncatus;Alligator missis…	High in animals only	IPR043129;IPR004000	[ATPase; nucleotide binding domain];[Actin family]	[846-1075];[705-1075]	P	I	1171	1173	95.3	94.2	0.608	Disordered	-	TBK1	Q9UHD2	TBK1	ENSG00000183735	99.23	TANK binding kinase 1 [Source:HGNC Symbol;Acc:HGNC:11584]	-	2957757at2759	DIPOR|CRIGR|MESAU|MUSCR|MOUSE|RAT|CAVPO|OCTDE|HETGA|ACREC|9SAUR|9HYME|DRORH|CAMFO|NOTFU|9NEOP|9CICH|9HYPO|BICAN|9DIPT|9EUKA|LIPVE|PEDHC|DIACI|STRMM|TRIMA|ATTCE|BOMIM|PTEVA|FRAOC|ZOONE|PELSI|9AMPH|9TELE|FOLCA|BETSP|THRPL|NEOAA|ECHNA|BACLA|DUFNO|SALFA|SERLL|CARSF|ATHCN|OOCBI|AYTFU|AQUCH|AGRPL|LOTGI|MYODS|PERMB|CYNSE|STRHB|GEOSA|BACDO|DANPL|ANTCR|ANOCA|CYPVA|PHLPP|URSMA|NEOSC|VOMUR|CHACN|DROKI|ANOME…	238	418	DIPOR;CRIGR;MESAU;MOUSE;CAVPO;HETGA;9NEOP;LIPVE;TRIMA;ZOONE;PELSI;OOCBI;ANOCA;URSMA;VOMUR;OTOGA;TAKRU;AOTNA;PROCO;ALLSI;SAIBB;SERDU;ANODA;ICTTR;TAEGU;CHLSB;HARSA;RHIBE;NOMLE;TRICA;DROME;SALSA;XENLA;XENTR;ANAPL;FUKDA;COLLI;ORNAN;ERIEU;PTEAL;CALJA;CERAT;MACFA;MACMU;PAPAN;MANLE;GORGO;PANPA;PANTR;PONAB;AILME;MUSPF;ODORO;LEPWE;TURTR;DELLE;PHYMC;HORSE;PIG;BOVIN;RABIT;	61	72.6
A5PL33-S253	A5PL33	S253	S	253	RADLGPGsPPWAVKT	44	50.7	74	94.4	0	0	0	0	0	0	0	0	47	37	MOUSE;CRIGR;MESAU;RABIT;TARSY;CALJA;AOTNA;SAIBB;RHIBE;CHLSB;MACFA;MACMU;MANLE;CERAT;PAPAN;NOMLE;PONAB;GORGO;PANPA;PANTR;PROCO;PIG;PHYMC;LIPVE;DELLE;HORSE;FELCA;MUSPF;CANLF;ODORO;AILME;URSMA;MYOLU;ICTTR;CAVPO;FUKDA;HETGA;	Mouse;Chinese hamster;Golden hamster;Rabbit;Philippine tarsier;White-tufted-ear marmoset;Ma's night monkey;Bolivian squirrel monkey;Black snub-nosed monkey;Green monkey;Crab-eating macaque;Rhesus macaque;Drill;Sooty mangabey;Olive baboon;Northern white-cheeked gibbon;Sumatran orangutan;Western lowland gorilla;Pygmy chimpanzee;Chimpanzee;Coquerel's sifaka;Pig;Sperm whale;Yangtze river dolphin;Belu…	Mus musculus;Cricetulus griseus;Mesocricetus auratus;Oryctolagus cuniculus;Tarsius syrichta;Callithrix jacchus;Aotus nancymaae;Saimiri boliviensis boliviensis;Rhinopithecus bieti;Chlorocebus sabaeus;Macaca fascicularis;Macaca mulatta;Mandrillus leucophaeus;Cercocebus atys;Papio anubis;Nomascus leucogenys;Pongo abelii;Gorilla gorilla gorilla;Pan paniscus;Pan troglodytes;Propithecus coquereli;Sus s…	High in mammals only	-	-	-	G	P	587	589	78.7	76.6	0.922	Disordered	-	MTOR	P42345	MTOR	ENSG00000198793	99.82	mechanistic target of rapamycin kinase [Source:HGNC Symbol;Acc:HGNC:3942]	2.7.11.1	8448at2759	9PEZI|DIPOR|CRIGR|EDHAE|KLUMD|MESAU|MUSCR|MOUSE|9FUNG|RAT|CAVPO|OCTDE|9EURO|HETGA|TRIAD|FUSPC|ASPVE|9AGAM|9SAUR|TILAU|9HYME|DRORH|9HYPO|PENBI|AURPU|AURSE|CAMFO|OPEBR|NOTFU|KLENI|TRYVY|EPING|9NEOP|9TREE|9BASI|NAUCC|9CICH|TRYCI|PNEMU|NAUDC|TETBL|TETPH|KAZAF|KAZNA|9SACH|MARBU|ASPWE|9AGAR|ENTNP|PYROM|9APHY|ZASCE|SACEU|METAS|CORFA|METRR|CORDF|9ROSI|9ASPA|FUSC4|NANGC|BRAOL|9HELO|GRENI|BICAN|SERID|CLAP2…	743	4093	DIPOR;CRIGR;MESAU;MOUSE;CAVPO;HETGA;9NEOP;LIPVE;TRIMA;ZOONE;PELSI;OOCBI;EMENI;ANOCA;YARLI;EMIHU;URSMA;VOMUR;CHLRE;OTOGA;TAKRU;PHYPA;NEUCR;ARATH;AOTNA;PROCO;ARAHY;ALLSI;SAIBB;ANODA;ICTTR;WHEAT;MAIZE;YEAST;TAEGU;CHLSB;RHIBE;TRICA;BOMMO;DROME;LUCCU;SALSA;XENLA;XENTR;ALLMI;FUKDA;COLLI;ORNAN;ERIEU;CALJA;CERAT;MACFA;MACMU;MANLE;GORGO;PANPA;PANTR;PONAB;CANLF;AILME;MUSPF;FELCA;ODORO;LEPWE;TURTR;DELLE;PHY…	74	75
A5PL33-S355	A5PL33	S355	S	355	QPGRQPLsPsATGDT	41.7	47.9	70	94.4	0	0	0	0	0	0	0	0	47	35	LOXAF;ERIEU;MOUSE;CRIGR;MESAU;DIPOR;RABIT;TARSY;CALJA;AOTNA;SAIBB;RHIBE;CHLSB;MACFA;MACMU;MANLE;CERAT;PAPAN;PONAB;GORGO;PANPA;PANTR;OTOGA;PROCO;PIG;HORSE;FELCA;CANLF;ODORO;AILME;URSMA;PTEAL;CAVPO;FUKDA;HETGA;	African elephant;Western European hedgehog;Mouse;Chinese hamster;Golden hamster;Ord's kangaroo rat;Rabbit;Philippine tarsier;White-tufted-ear marmoset;Ma's night monkey;Bolivian squirrel monkey;Black snub-nosed monkey;Green monkey;Crab-eating macaque;Rhesus macaque;Drill;Sooty mangabey;Olive baboon;Sumatran orangutan;Western lowland gorilla;Pygmy chimpanzee;Chimpanzee;Small-eared galago;Coquerel'…	Loxodonta africana;Erinaceus europaeus;Mus musculus;Cricetulus griseus;Mesocricetus auratus;Dipodomys ordii;Oryctolagus cuniculus;Tarsius syrichta;Callithrix jacchus;Aotus nancymaae;Saimiri boliviensis boliviensis;Rhinopithecus bieti;Chlorocebus sabaeus;Macaca fascicularis;Macaca mulatta;Mandrillus leucophaeus;Cercocebus atys;Papio anubis;Pongo abelii;Gorilla gorilla gorilla;Pan paniscus;Pan trog…	High in mammals only	-	-	-	L	P	700	702	38.3	78.7	0.963	Disordered	-	ERK2	P28482	MAPK1	ENSG00000100030	99.35	mitogen-activated protein kinase 1 [Source:HGNC Symbol;Acc:HGNC:6871]	2.7.11.24	158564at2759	9PEZI|DIPOR|CRIGR|EDHAE|KLUMD|MESAU|BALRE|MUSCR|MOUSE|9FUNG|RAT|CAVPO|OCTDE|9EURO|HETGA|SACKO|TRIAD|FUSPC|ACREC|ASPVE|9AGAM|9SAUR|TILAU|9HYME|DRORH|9HYPO|PENBI|AURPU|AURSE|CAMFO|OPEBR|NOTFU|TRYVY|EPING|9NEOP|9TREE|9BASI|NAUCC|9CICH|TRYCI|ASPKA|PNEMU|NAUDC|TETBL|TETPH|KAZAF|KAZNA|9SACH|MARBU|ASPWE|9AGAR|PYROM|9APHY|ZASCE|SACEU|METAS|CORFA|METRR|CORDF|FUSC4|HIPCM|NANGC|MYOBR|9HELO|BICAN|SERID|CLAP2…	758	5486	DIPOR;CRIGR;MESAU;MOUSE;CAVPO;HETGA;9NEOP;DRYPU;LIPVE;TRIMA;PELSI;EGRGA;OOCBI;EMENI;ANOCA;YARLI;URSMA;VOMUR;OPIHO;OTOGA;TAKRU;NEUCR;AOTNA;PROCO;ARAHY;ALLSI;SAIBB;SERDU;ANODA;ICTTR;YEAST;MYOLU;TAEGU;CHLSB;HARSA;RHIBE;NOMLE;PAPXU;DAPPU;TRICA;BOMMO;DROME;LUCCU;ONCMY;SALSA;XENLA;XENTR;ALLMI;ANAPL;FUKDA;COLLI;MELGA;APTFO;CALAN;ORNAN;ERIEU;PTEAL;TINGU;CALJA;CERAT;MACFA;MACMU;PAPAN;MANLE;GORGO;PANPA;PAN…	84	94
A5YKK6-S1061	A5YKK6	S1061	S	1061	VTRPTGVsFKKDVPP	83.3	93.2	100	100	18.2	57.1	0	0	66.7	100	80	100	96	74	ONCMY;SALSA;GASAC;SERDU;XENLA;XENTR;DRYPU;ANOCA;PAPAN;FUKDA;SAIBB;AOTNA;HETGA;CAVPO;MYOLU;PANPA;RHIBE;ERIEU;TRIMA;MANLE;ICTTR;OTOGA;PIG;LOXAF;CANLF;RABIT;CALJA;NOMLE;PONAB;GORGO;MACMU;CERAT;CHLSB;MACFA;PANTR;AILME;BOVIN;CAPHI;SHEEP;TARSY;PTEAL;LEPWE;ODORO;HORSE;PROCO;LIPVE;DELLE;PHYMC;TURTR;MUSPF;FELCA;URSMA;DIPOR;MOUSE;MESAU;CRIGR;COLLI;TINGU;PELSI;ALLMI;ALLSI;TAEGU;CALSU;MELGA;AMAAE;ANAPL;ORNAN…	Rainbow trout;Atlantic salmon;Three-spined stickleback;Greater amberjack;African clawed frog;Western clawed frog;Downy woodpecker;Green anole;Olive baboon;Damaraland mole rat;Bolivian squirrel monkey;Ma's night monkey;Naked mole rat;Guinea pig;Little brown bat;Pygmy chimpanzee;Black snub-nosed monkey;Western European hedgehog;Caribbean manatee;Drill;Thirteen-lined ground squirrel;Small-eared gala…	Oncorhynchus mykiss;Salmo salar;Gasterosteus aculeatus;Seriola dumerili;Xenopus laevis;Xenopus tropicalis;Dryobates pubescens;Anolis carolinensis;Papio anubis;Fukomys damarensis;Saimiri boliviensis boliviensis;Aotus nancymaae;Heterocephalus glaber;Cavia porcellus;Myotis lucifugus;Pan paniscus;Rhinopithecus bieti;Erinaceus europaeus;Trichechus manatus;Mandrillus leucophaeus;Ictidomys tridecemlinea…	High in vertebrates only	IPR040398	[CCR4-NOT transcription complex subunit 1]	[9-2362]	V	F	1883	1893	65.6	70.8	0.94	Disordered	-	PRPK	Q96S44	TP53RK	ENSG00000172315	99.73	TP53 regulating kinase [Source:HGNC Symbol;Acc:HGNC:16197]	2.7.11.1	121617at2759	9PEZI|DIPOR|EDHAE|KLUMD|MESAU|MUSCR|MOUSE|9FUNG|RAT|CAVPO|OCTDE|9EURO|TRIAD|FUSPC|ASPVE|9AGAM|9SAUR|TILAU|DRORH|9HYPO|PENBI|AURPU|AURSE|CAMFO|OPEBR|NOTFU|KLENI|TRYVY|EPING|9NEOP|9TREE|9BASI|HIBSY|NAUCC|9CICH|TRYCI|ASPKA|PNEMU|NAUDC|TETBL|TETPH|KAZAF|KAZNA|9SACH|MARBU|ASPWE|9AGAR|ENTNP|PYROM|9APHY|ZASCE|SACEU|METAS|CORFA|METRR|CORDF|9ROSI|9ASPA|HIPCM|NANGC|9HELO|GRENI|BICAN|SERID|CLAP2|GLAL2|PLACD…	701	1100	DIPOR;MESAU;MOUSE;CAVPO;9NEOP;LIPVE;TRIMA;ZOONE;OOCBI;EMENI;YARLI;VOMUR;CHLRE;OTOGA;TAKRU;PHYPA;PLAF7;NEUCR;ARATH;AOTNA;PROCO;ARAHY;ALLSI;SAIBB;SERDU;ANODA;ICTTR;MAIZE;YEAST;MYOLU;TAEGU;CHLSB;RHIBE;NOMLE;TRICA;DROME;SALSA;XENLA;XENTR;ORNAN;ERIEU;PTEAL;CERAT;MACFA;MACMU;PAPAN;GORGO;PANPA;PANTR;PONAB;FELCA;ODORO;LEPWE;TURTR;DELLE;PHYMC;HORSE;PIG;BOVIN;CAPHI;SHEEP;	61	60.7
A5YM69-S11	A5YM69	S11	S	11	EEAQHGAsPPIsAIE	36.9	42.5	62	83.3	0	0	0	0	0	0	0	0	41	31	DIPOR;MOUSE;CRIGR;MESAU;CAVPO;FUKDA;HETGA;ICTTR;RABIT;TARSY;CALJA;SAIBB;AOTNA;RHIBE;CHLSB;CERAT;MACFA;MACMU;MANLE;PAPAN;PONAB;GORGO;PANTR;PANPA;BOVIN;SHEEP;MUSPF;ODORO;AILME;URSMA;PTEAL;	Ord's kangaroo rat;Mouse;Chinese hamster;Golden hamster;Guinea pig;Damaraland mole rat;Naked mole rat;Thirteen-lined ground squirrel;Rabbit;Philippine tarsier;White-tufted-ear marmoset;Bolivian squirrel monkey;Ma's night monkey;Black snub-nosed monkey;Green monkey;Sooty mangabey;Crab-eating macaque;Rhesus macaque;Drill;Olive baboon;Sumatran orangutan;Western lowland gorilla;Chimpanzee;Pygmy chimp…	Dipodomys ordii;Mus musculus;Cricetulus griseus;Mesocricetus auratus;Cavia porcellus;Fukomys damarensis;Heterocephalus glaber;Ictidomys tridecemlineatus;Oryctolagus cuniculus;Tarsius syrichta;Callithrix jacchus;Saimiri boliviensis boliviensis;Aotus nancymaae;Rhinopithecus bieti;Chlorocebus sabaeus;Cercocebus atys;Macaca fascicularis;Macaca mulatta;Mandrillus leucophaeus;Papio anubis;Pongo abelii;…	High in mammals only	IPR029212	[Rho guanine nucleotide exchange factor 5/35; N-terminal]	[1-478]	A	P	81	83	80.5	29.3	0.921	Disordered	-	PRPK	Q96S44	TP53RK	ENSG00000172315	94.06	TP53 regulating kinase [Source:HGNC Symbol;Acc:HGNC:16197]	2.7.11.1	121617at2759	9PEZI|DIPOR|EDHAE|KLUMD|MESAU|MUSCR|MOUSE|9FUNG|RAT|CAVPO|OCTDE|9EURO|TRIAD|FUSPC|ASPVE|9AGAM|9SAUR|TILAU|DRORH|9HYPO|PENBI|AURPU|AURSE|CAMFO|OPEBR|NOTFU|KLENI|TRYVY|EPING|9NEOP|9TREE|9BASI|HIBSY|NAUCC|9CICH|TRYCI|ASPKA|PNEMU|NAUDC|TETBL|TETPH|KAZAF|KAZNA|9SACH|MARBU|ASPWE|9AGAR|ENTNP|PYROM|9APHY|ZASCE|SACEU|METAS|CORFA|METRR|CORDF|9ROSI|9ASPA|HIPCM|NANGC|9HELO|GRENI|BICAN|SERID|CLAP2|GLAL2|PLACD…	701	1100	DIPOR;MESAU;MOUSE;CAVPO;9NEOP;LIPVE;TRIMA;ZOONE;OOCBI;EMENI;YARLI;VOMUR;CHLRE;OTOGA;TAKRU;PHYPA;PLAF7;NEUCR;ARATH;AOTNA;PROCO;ARAHY;ALLSI;SAIBB;SERDU;ANODA;ICTTR;MAIZE;YEAST;MYOLU;TAEGU;CHLSB;RHIBE;NOMLE;TRICA;DROME;SALSA;XENLA;XENTR;ORNAN;ERIEU;PTEAL;CERAT;MACFA;MACMU;PAPAN;GORGO;PANPA;PANTR;PONAB;FELCA;ODORO;LEPWE;TURTR;DELLE;PHYMC;HORSE;PIG;BOVIN;CAPHI;SHEEP;	61	60.7
A5YM69-S57	A5YM69	S57	S	57	WREEHRLsATQQsEL	23.8	27.4	40	77.8	0	0	0	0	0	0	0	0	41	20	TRIMA;RABIT;CALJA;SAIBB;AOTNA;RHIBE;CHLSB;CERAT;MACFA;MACMU;MANLE;PAPAN;PONAB;GORGO;PANTR;PANPA;MUSPF;ODORO;AILME;URSMA;	Caribbean manatee;Rabbit;White-tufted-ear marmoset;Bolivian squirrel monkey;Ma's night monkey;Black snub-nosed monkey;Green monkey;Sooty mangabey;Crab-eating macaque;Rhesus macaque;Drill;Olive baboon;Sumatran orangutan;Western lowland gorilla;Chimpanzee;Pygmy chimpanzee;European domestic ferret;Pacific walrus;Giant panda;Polar bear;	Trichechus manatus;Oryctolagus cuniculus;Callithrix jacchus;Saimiri boliviensis boliviensis;Aotus nancymaae;Rhinopithecus bieti;Chlorocebus sabaeus;Cercocebus atys;Macaca fascicularis;Macaca mulatta;Mandrillus leucophaeus;Papio anubis;Pongo abelii;Gorilla gorilla gorilla;Pan troglodytes;Pan paniscus;Mustela putorius furo;Odobenus rosmarus divergens;Ailuropoda melanoleuca;Ursus maritimus;	High or Medium in primates only	IPR029212	[Rho guanine nucleotide exchange factor 5/35; N-terminal]	[1-478]	L	A	127	129	80.5	39	0.801	Disordered	-	AURA	O14965	AURKA	ENSG00000087586	95.17	aurora kinase A [Source:HGNC Symbol;Acc:HGNC:11393]	2.7.11.1	117459at2759	9PEZI|DIPOR|CRIGR|EDHAE|KLUMD|MESAU|MUSCR|MOUSE|9FUNG|RAT|CAVPO|OCTDE|9EURO|HETGA|SACKO|TRIAD|FUSPC|ACREC|ASPVE|9AGAM|9SAUR|TILAU|9HYME|DRORH|PENBI|AURPU|AURSE|OPEBR|NOTFU|KLENI|TRYVY|EPING|9NEOP|9TREE|9BASI|HIBSY|NAUCC|9CICH|TRYCI|ASPKA|PNEMU|NAUDC|TETBL|TETPH|KAZAF|KAZNA|9SACH|MARBU|ASPWE|9AGAR|PYROM|9APHY|ZASCE|SACEU|9HYPO|METAS|CORFA|METRR|CORDF|9ROSI|9ASPA|FUSC4|HIPCM|BRAOL|9HELO|GRENI|BICAN…	742	1988	DIPOR;CRIGR;MESAU;MOUSE;CAVPO;HETGA;9NEOP;LIPVE;TRIMA;ZOONE;OOCBI;ANOCA;YARLI;URSMA;VOMUR;TAKRU;PHYPA;NEUCR;ARATH;AOTNA;ARAHY;ALLSI;SAIBB;SERDU;ANODA;WHEAT;MAIZE;YEAST;MYOLU;CHLSB;HARSA;RHIBE;NOMLE;TRICA;BOMMO;DROME;ONCMY;SALSA;XENLA;XENTR;ALLMI;FUKDA;COLLI;ERIEU;CALJA;CERAT;MACFA;MACMU;PAPAN;MANLE;GORGO;PANPA;PANTR;PONAB;AILME;MUSPF;FELCA;ODORO;LEPWE;TURTR;DELLE;PHYMC;HORSE;PIG;BOVIN;CAPHI;SHEEP…	68	71.4
A5YM69-S445	A5YM69	S445	S	445	EsRAEELsPAALsPL	38.1	43.8	64	83.3	0	0	0	0	0	0	0	0	41	32	TRIMA;DIPOR;MOUSE;ICTTR;OTOGA;RABIT;TARSY;CALJA;SAIBB;AOTNA;CHLSB;CERAT;MACFA;MACMU;MANLE;PAPAN;PONAB;GORGO;PANTR;PANPA;BOVIN;SHEEP;FELCA;CANLF;ODORO;AILME;URSMA;HORSE;PHYMC;LIPVE;TURTR;PTEAL;	Caribbean manatee;Ord's kangaroo rat;Mouse;Thirteen-lined ground squirrel;Small-eared galago;Rabbit;Philippine tarsier;White-tufted-ear marmoset;Bolivian squirrel monkey;Ma's night monkey;Green monkey;Sooty mangabey;Crab-eating macaque;Rhesus macaque;Drill;Olive baboon;Sumatran orangutan;Western lowland gorilla;Chimpanzee;Pygmy chimpanzee;Bovine;Sheep;Cat;Dog;Pacific walrus;Giant panda;Polar bear…	Trichechus manatus;Dipodomys ordii;Mus musculus;Ictidomys tridecemlineatus;Otolemur garnettii;Oryctolagus cuniculus;Tarsius syrichta;Callithrix jacchus;Saimiri boliviensis boliviensis;Aotus nancymaae;Chlorocebus sabaeus;Cercocebus atys;Macaca fascicularis;Macaca mulatta;Mandrillus leucophaeus;Papio anubis;Pongo abelii;Gorilla gorilla gorilla;Pan troglodytes;Pan paniscus;Bos taurus;Ovis aries;Feli…	High in mammals only	IPR029212	[Rho guanine nucleotide exchange factor 5/35; N-terminal]	[1-478]	L	P	885	887	73.2	95.1	0.927	Disordered	-	ALK4	P36896	ACVR1B	ENSG00000135503	97.92	activin A receptor type 1B [Source:HGNC Symbol;Acc:HGNC:172]	-	3900892at2759	DIPOR|CRIGR|MESAU|MUSCR|MOUSE|RAT|CAVPO|OCTDE|HETGA|SACKO|TRIAD|9SAUR|9HYME|DRORH|CAMFO|OPEBR|NOTFU|9AGAM|9NEOP|HIBSY|9CICH|9AGAR|ENTNP|9ROSI|9ASPA|HIPCM|BRAOL|BICAN|9DIPT|HORVV|9EUKA|HYAVF|HARAX|SAPDV|VITBC|9SPIT|LIPVE|PEDHC|DIACI|FUSPR|ACACF|STRMM|TRIMA|ATTCE|ARADU|9FUNG|EXIGL|BOMIM|RHOPR|PTEVA|AMBTC|FRAOC|COFAR|ZOONE|MONDO|PELSI|9AMPH|9HEMI|9TELE|MARPO|ANOCL|FISSO|BRADI|FOLCA|BETSP|THRPL|9SCAR…	416	3353	DIPOR;CRIGR;MESAU;MOUSE;CAVPO;HETGA;9NEOP;LIPVE;TRIMA;ZOONE;PELSI;OOCBI;ANOCA;URSMA;VOMUR;CHLRE;OTOGA;TAKRU;ARATH;AOTNA;PROCO;ARAHY;ALLSI;SAIBB;SERDU;ANODA;ICTTR;WHEAT;MAIZE;MYOLU;TAEGU;CHLSB;HARSA;RHIBE;NOMLE;PAPXU;TRICA;DROME;LUCCU;ONCMY;SALSA;XENLA;XENTR;ALLMI;FUKDA;COLLI;MELGA;ORNAN;ERIEU;PTEAL;CALJA;CERAT;MACFA;MACMU;PAPAN;MANLE;GORGO;PANPA;PANTR;PONAB;AILME;MUSPF;FELCA;ODORO;LEPWE;TURTR;DEL…	75	83.3
A5YM69-S450	A5YM69	S450	S	450	ELsPAALsPLLEPIR	36.9	42.5	62	83.3	0	0	0	0	0	0	0	0	41	31	DIPOR;CRIGR;MESAU;FUKDA;HETGA;ICTTR;RABIT;TARSY;CALJA;SAIBB;AOTNA;RHIBE;CHLSB;CERAT;MACFA;MACMU;MANLE;PAPAN;PONAB;GORGO;PANTR;PANPA;BOVIN;SHEEP;HORSE;PIG;PHYMC;LIPVE;TURTR;MYOLU;PTEAL;	Ord's kangaroo rat;Chinese hamster;Golden hamster;Damaraland mole rat;Naked mole rat;Thirteen-lined ground squirrel;Rabbit;Philippine tarsier;White-tufted-ear marmoset;Bolivian squirrel monkey;Ma's night monkey;Black snub-nosed monkey;Green monkey;Sooty mangabey;Crab-eating macaque;Rhesus macaque;Drill;Olive baboon;Sumatran orangutan;Western lowland gorilla;Chimpanzee;Pygmy chimpanzee;Bovine;Shee…	Dipodomys ordii;Cricetulus griseus;Mesocricetus auratus;Fukomys damarensis;Heterocephalus glaber;Ictidomys tridecemlineatus;Oryctolagus cuniculus;Tarsius syrichta;Callithrix jacchus;Saimiri boliviensis boliviensis;Aotus nancymaae;Rhinopithecus bieti;Chlorocebus sabaeus;Cercocebus atys;Macaca fascicularis;Macaca mulatta;Mandrillus leucophaeus;Papio anubis;Pongo abelii;Gorilla gorilla gorilla;Pan t…	High in mammals only	IPR029212	[Rho guanine nucleotide exchange factor 5/35; N-terminal]	[1-478]	L	P	890	892	75.6	90.2	0.909	Disordered	-	GSK3B	P49841	GSK3B	ENSG00000082701	99.76	glycogen synthase kinase 3 beta [Source:HGNC Symbol;Acc:HGNC:4617]	2.7.11.1	2872909at2759	9PEZI|DIPOR|CRIGR|EDHAE|KLUMD|MESAU|MUSCR|MOUSE|9FUNG|RAT|CAVPO|OCTDE|9EURO|HETGA|SACKO|TRIAD|FUSPC|ASPVE|9AGAM|9SAUR|TILAU|9HYME|DRORH|9HYPO|PENBI|AURPU|AURSE|OPEBR|NOTFU|KLENI|TRYVY|EPING|9TREE|9BASI|HIBSY|NAUCC|9CICH|TRYCI|PNEMU|NAUDC|TETBL|TETPH|KAZAF|KAZNA|9SACH|MARBU|ASPWE|9AGAR|ENTNP|PYROM|9APHY|ZASCE|SACEU|METAS|CORFA|METRR|CORDF|9ROSI|9ASPA|FUSC4|HIPCM|BRAOL|GRENI|BICAN|SERID|CLAP2|GLAL2…	778	2300	DIPOR;CRIGR;MESAU;MOUSE;CAVPO;HETGA;LIPVE;TRIMA;PELSI;OOCBI;EMENI;ANOCA;YARLI;URSMA;CHLRE;TAKRU;PHYPA;PLAF7;NEUCR;ARATH;AOTNA;PROCO;ARAHY;ALLSI;SAIBB;SERDU;ANODA;ICTTR;WHEAT;MAIZE;YEAST;TAEGU;CHLSB;RHIBE;NOMLE;TRICA;DROME;ONCMY;SALSA;XENLA;XENTR;ALLMI;COLLI;ORNAN;ERIEU;CALJA;CERAT;MACFA;MACMU;PAPAN;MANLE;GORGO;PANPA;PANTR;PONAB;AILME;MUSPF;FELCA;ODORO;LEPWE;TURTR;DELLE;PHYMC;LOXAF;HORSE;PIG;BOVIN…	70	70.2
A6H8Y1-S1524	A6H8Y1	S1524	S	1524	TQTERNLsPsNsCEP	45.2	52.1	76	94.4	0	0	0	0	0	0	0	0	87	38	OTOGA;HORSE;BOVIN;CAPHI;SHEEP;MOUSE;CRIGR;MESAU;MYOLU;FELCA;CANLF;MUSPF;TARSY;PIG;ODORO;URSMA;AILME;PHYMC;LIPVE;DELLE;TURTR;TRIMA;PTEAL;SAIBB;CALJA;AOTNA;RHIBE;CHLSB;MACFA;MACMU;MANLE;PAPAN;CERAT;NOMLE;PONAB;PANPA;PANTR;GORGO;	Small-eared galago;Horse;Bovine;Goat;Sheep;Mouse;Chinese hamster;Golden hamster;Little brown bat;Cat;Dog;European domestic ferret;Philippine tarsier;Pig;Pacific walrus;Polar bear;Giant panda;Sperm whale;Yangtze river dolphin;Beluga whale;Atlantic bottle-nosed dolphin;Caribbean manatee;Black flying fox;Bolivian squirrel monkey;White-tufted-ear marmoset;Ma's night monkey;Black snub-nosed monkey;Gre…	Otolemur garnettii;Equus caballus;Bos taurus;Capra hircus;Ovis aries;Mus musculus;Cricetulus griseus;Mesocricetus auratus;Myotis lucifugus;Felis catus;Canis lupus familiaris;Mustela putorius furo;Tarsius syrichta;Sus scrofa;Odobenus rosmarus divergens;Ursus maritimus;Ailuropoda melanoleuca;Physeter macrocephalus;Lipotes vexillifer;Delphinapterus leucas;Tursiops truncatus;Trichechus manatus;Pterop…	High in mammals only	-	-	-	L	P	3743	3745	42.5	42.5	0.987	Disordered	-	NUAK2	Q9H093	NUAK2	ENSG00000163545	98.09	NUAK family kinase 2 [Source:HGNC Symbol;Acc:HGNC:29558]	-	5475340at2759	9PEZI|DIPOR|CRIGR|EDHAE|KLUMD|MESAU|BALRE|MUSCR|MOUSE|9FUNG|RAT|CAVPO|OCTDE|9EURO|HETGA|SACKO|TRIAD|FUSPC|ACREC|ASPVE|9AGAM|9SAUR|TILAU|9HYME|DRORH|9HYPO|PENBI|AURPU|AURSE|CAMFO|OPEBR|NOTFU|TRYVY|EPING|9NEOP|9TREE|9BASI|NAUCC|9CICH|TRYCI|ASPKA|PNEMU|NAUDC|TETBL|TETPH|KAZAF|KAZNA|9SACH|MARBU|ASPWE|9AGAR|PYROM|9APHY|ZASCE|SACEU|METAS|CORFA|METRR|CORDF|9ASPA|FUSC4|HIPCM|NANGC|MYOBR|9HELO|GRENI|BICAN…	789	5508	DIPOR;CRIGR;MESAU;MOUSE;CAVPO;HETGA;9NEOP;DRYPU;LIPVE;TRIMA;ZOONE;PELSI;EGRGA;OOCBI;EMENI;ANOCA;YARLI;URSMA;VOMUR;OPIHO;OTOGA;TAKRU;PLAF7;NEUCR;AOTNA;PROCO;ALLSI;SAIBB;SERDU;ANODA;ICTTR;WHEAT;YEAST;MYOLU;TAEGU;CHLSB;RHIBE;NOMLE;TRICA;BOMMO;DROME;LUCCU;SALSA;XENLA;XENTR;ALLMI;ANAPL;FUKDA;COLLI;MELGA;APTFO;CALAN;ORNAN;ERIEU;PTEAL;TINGU;CALJA;CERAT;MACFA;MACMU;PAPAN;MANLE;GORGO;PANPA;PANTR;PONAB;AIL…	81	89.3
A6NC98-S1379	A6NC98	S1379	S	1379	APMRRAQssLCLRDE	45.2	52.1	70	83.3	0	0	0	0	0	25	40	0	82	38	PELSI;VOMUR;TRIMA;LOXAF;CAVPO;ERIEU;HETGA;MOUSE;ICTTR;CANLF;URSMA;AILME;LEPWE;ODORO;DELLE;LIPVE;MESAU;PTEAL;OTOGA;BOVIN;CAPHI;HORSE;PROCO;AOTNA;CALJA;SAIBB;PANPA;PANTR;NOMLE;PONAB;RHIBE;MACMU;PAPAN;MANLE;CHLSB;CERAT;GASAC;TAKRU;	Chinese softshell turtle;Common wombat;Caribbean manatee;African elephant;Guinea pig;Western European hedgehog;Naked mole rat;Mouse;Thirteen-lined ground squirrel;Dog;Polar bear;Giant panda;Weddell seal;Pacific walrus;Beluga whale;Yangtze river dolphin;Golden hamster;Black flying fox;Small-eared galago;Bovine;Goat;Horse;Coquerel's sifaka;Ma's night monkey;White-tufted-ear marmoset;Bolivian squirr…	Pelodiscus sinensis;Vombatus ursinus;Trichechus manatus;Loxodonta africana;Cavia porcellus;Erinaceus europaeus;Heterocephalus glaber;Mus musculus;Ictidomys tridecemlineatus;Canis lupus familiaris;Ursus maritimus;Ailuropoda melanoleuca;Leptonychotes weddellii;Odobenus rosmarus divergens;Delphinapterus leucas;Lipotes vexillifer;Mesocricetus auratus;Pteropus alecto;Otolemur garnettii;Bos taurus;Capr…	High or Medium in primates only	-	-	-	Q	S	2291	2293	43.9	67.1	1	Disordered	-	AMPKA1;AMPKA2;MARK1;MARK3;QIK;QSK	Q13131;P54646;Q9P0L2;P27448;Q9H0K1;Q9Y2K2	AMPKA1;AMPKA2;MARK1;MARK3;QIK;QSK	ENSG00000132356;ENSG00000162409;ENSG00000116141;ENSG00000075413;ENSG00000170145;ENSG00000160584	99.99	protein kinase AMP-activated catalytic subunit alpha 1 [Source:HGNC Symbol;Acc:HGNC:9376]	2.7.11.1	-	-	-	-	-	-	0
A6NC98-S1475	A6NC98	S1475	S	1475	VQEPEKRPLTPsLsQ	72.6	83.6	86	88.9	0	0	0	0	83.3	75	80	50	82	61	PELSI;VOMUR;TRIMA;LOXAF;CAVPO;ERIEU;HETGA;MOUSE;ICTTR;URSMA;AILME;LEPWE;ODORO;DELLE;LIPVE;MESAU;PTEAL;OTOGA;SHEEP;BOVIN;CAPHI;HORSE;PROCO;AOTNA;CALJA;SAIBB;PANPA;PANTR;NOMLE;PONAB;RHIBE;MACMU;PAPAN;MANLE;CHLSB;CERAT;GASAC;SERDU;ONCMY;SALSA;XENLA;ORNAN;CRIGR;FUKDA;MUSPF;RABIT;TARSY;MYOLU;TURTR;AMAAE;TAEGU;TINGU;COLLI;ANAPL;CALAN;EGRGA;OPIHO;CALSU;MELGA;ALLMI;ALLSI;	Chinese softshell turtle;Common wombat;Caribbean manatee;African elephant;Guinea pig;Western European hedgehog;Naked mole rat;Mouse;Thirteen-lined ground squirrel;Polar bear;Giant panda;Weddell seal;Pacific walrus;Beluga whale;Yangtze river dolphin;Golden hamster;Black flying fox;Small-eared galago;Sheep;Bovine;Goat;Horse;Coquerel's sifaka;Ma's night monkey;White-tufted-ear marmoset;Bolivian squi…	Pelodiscus sinensis;Vombatus ursinus;Trichechus manatus;Loxodonta africana;Cavia porcellus;Erinaceus europaeus;Heterocephalus glaber;Mus musculus;Ictidomys tridecemlineatus;Ursus maritimus;Ailuropoda melanoleuca;Leptonychotes weddellii;Odobenus rosmarus divergens;Delphinapterus leucas;Lipotes vexillifer;Mesocricetus auratus;Pteropus alecto;Otolemur garnettii;Ovis aries;Bos taurus;Capra hircus;Equ…	High in all vertebrates except amphibians	-	-	-	L	Q	3044	3046	54.9	64.6	0.956	Disordered	-	SMG1	Q96Q15	SMG1	ENSG00000157106	99.9	SMG1 nonsense mediated mRNA decay associated PI3K related kinase [Source:HGNC Symbol;Acc:HGNC:30045]	2.7.11.1	8448at2759	9PEZI|DIPOR|CRIGR|EDHAE|KLUMD|MESAU|MUSCR|MOUSE|9FUNG|RAT|CAVPO|OCTDE|9EURO|HETGA|TRIAD|FUSPC|ASPVE|9AGAM|9SAUR|TILAU|9HYME|DRORH|9HYPO|PENBI|AURPU|AURSE|CAMFO|OPEBR|NOTFU|KLENI|TRYVY|EPING|9NEOP|9TREE|9BASI|NAUCC|9CICH|TRYCI|PNEMU|NAUDC|TETBL|TETPH|KAZAF|KAZNA|9SACH|MARBU|ASPWE|9AGAR|ENTNP|PYROM|9APHY|ZASCE|SACEU|METAS|CORFA|METRR|CORDF|9ROSI|9ASPA|FUSC4|NANGC|BRAOL|9HELO|GRENI|BICAN|SERID|CLAP2…	743	4093	DIPOR;CRIGR;MESAU;MOUSE;CAVPO;HETGA;9NEOP;LIPVE;TRIMA;ZOONE;PELSI;OOCBI;EMENI;ANOCA;YARLI;EMIHU;URSMA;VOMUR;CHLRE;OTOGA;TAKRU;PHYPA;NEUCR;ARATH;AOTNA;PROCO;ARAHY;ALLSI;SAIBB;ANODA;ICTTR;WHEAT;MAIZE;YEAST;TAEGU;CHLSB;RHIBE;TRICA;BOMMO;DROME;LUCCU;SALSA;XENLA;XENTR;ALLMI;FUKDA;COLLI;ORNAN;ERIEU;CALJA;CERAT;MACFA;MACMU;MANLE;GORGO;PANPA;PANTR;PONAB;CANLF;AILME;MUSPF;FELCA;ODORO;LEPWE;TURTR;DELLE;PHY…	74	75
A6ND36-S4	A6ND36	S4	S	4	MAFsQVQCLDDNHVN	73.8	84.9	88	83.3	0	0	0	0	58.3	100	100	100	73	62	PTEAL;ANAPL;OPIHO;LEPWE;DRYPU;XENLA;XENTR;ONCMY;SALSA;TAKRU;SERDU;GASAC;ERIEU;RABIT;MYOLU;DIPOR;LOXAF;TRIMA;PHYMC;DELLE;LIPVE;MESAU;MOUSE;CANLF;PIG;BOVIN;CAPHI;FELCA;ODORO;MUSPF;AILME;URSMA;HORSE;OTOGA;PROCO;RHIBE;CERAT;PAPAN;MANLE;MACFA;MACMU;GORGO;PANPA;PANTR;PONAB;NOMLE;CALJA;SAIBB;ICTTR;CAVPO;FUKDA;HETGA;ORNAN;VOMUR;ANOCA;ALLMI;ALLSI;PELSI;CALSU;MELGA;COLLI;TAEGU;	Black flying fox;Mallard;Hoatzin;Weddell seal;Downy woodpecker;African clawed frog;Western clawed frog;Rainbow trout;Atlantic salmon;Japanese pufferfish;Greater amberjack;Three-spined stickleback;Western European hedgehog;Rabbit;Little brown bat;Ord's kangaroo rat;African elephant;Caribbean manatee;Sperm whale;Beluga whale;Yangtze river dolphin;Golden hamster;Mouse;Dog;Pig;Bovine;Goat;Cat;Pacific…	Pteropus alecto;Anas platyrhynchos;Opisthocomus hoazin;Leptonychotes weddellii;Dryobates pubescens;Xenopus laevis;Xenopus tropicalis;Oncorhynchus mykiss;Salmo salar;Takifugu rubripes;Seriola dumerili;Gasterosteus aculeatus;Erinaceus europaeus;Oryctolagus cuniculus;Myotis lucifugus;Dipodomys ordii;Loxodonta africana;Trichechus manatus;Physeter macrocephalus;Delphinapterus leucas;Lipotes vexillifer…	Medium in all vertebrates except birds	-	-	-	F	Q	145	147	63	80.8	0.769	Disordered	-	SMG1	Q96Q15	SMG1	ENSG00000157106	99.62	SMG1 nonsense mediated mRNA decay associated PI3K related kinase [Source:HGNC Symbol;Acc:HGNC:30045]	2.7.11.1	8448at2759	9PEZI|DIPOR|CRIGR|EDHAE|KLUMD|MESAU|MUSCR|MOUSE|9FUNG|RAT|CAVPO|OCTDE|9EURO|HETGA|TRIAD|FUSPC|ASPVE|9AGAM|9SAUR|TILAU|9HYME|DRORH|9HYPO|PENBI|AURPU|AURSE|CAMFO|OPEBR|NOTFU|KLENI|TRYVY|EPING|9NEOP|9TREE|9BASI|NAUCC|9CICH|TRYCI|PNEMU|NAUDC|TETBL|TETPH|KAZAF|KAZNA|9SACH|MARBU|ASPWE|9AGAR|ENTNP|PYROM|9APHY|ZASCE|SACEU|METAS|CORFA|METRR|CORDF|9ROSI|9ASPA|FUSC4|NANGC|BRAOL|9HELO|GRENI|BICAN|SERID|CLAP2…	743	4093	DIPOR;CRIGR;MESAU;MOUSE;CAVPO;HETGA;9NEOP;LIPVE;TRIMA;ZOONE;PELSI;OOCBI;EMENI;ANOCA;YARLI;EMIHU;URSMA;VOMUR;CHLRE;OTOGA;TAKRU;PHYPA;NEUCR;ARATH;AOTNA;PROCO;ARAHY;ALLSI;SAIBB;ANODA;ICTTR;WHEAT;MAIZE;YEAST;TAEGU;CHLSB;RHIBE;TRICA;BOMMO;DROME;LUCCU;SALSA;XENLA;XENTR;ALLMI;FUKDA;COLLI;ORNAN;ERIEU;CALJA;CERAT;MACFA;MACMU;MANLE;GORGO;PANPA;PANTR;PONAB;CANLF;AILME;MUSPF;FELCA;ODORO;LEPWE;TURTR;DELLE;PHY…	74	75
A6ND36-S124	A6ND36	S124	S	124	LEYWPQKsDRsIPQL	81	93.2	94	88.9	0	0	0	0	83.3	100	100	100	73	68	PTEAL;ANAPL;OPIHO;CRIGR;LEPWE;TINGU;CALAN;DRYPU;APTFO;XENLA;XENTR;ONCMY;SALSA;TAKRU;SERDU;GASAC;ERIEU;RABIT;MYOLU;DIPOR;LOXAF;TRIMA;PHYMC;DELLE;LIPVE;MESAU;MOUSE;CANLF;PIG;SHEEP;BOVIN;CAPHI;FELCA;ODORO;MUSPF;AILME;URSMA;HORSE;OTOGA;PROCO;TARSY;RHIBE;CERAT;PAPAN;MANLE;MACFA;MACMU;GORGO;PANPA;PANTR;PONAB;NOMLE;CALJA;SAIBB;ICTTR;CAVPO;FUKDA;HETGA;ORNAN;VOMUR;ANOCA;ALLMI;ALLSI;PELSI;CALSU;MELGA;COLLI…	Black flying fox;Mallard;Hoatzin;Chinese hamster;Weddell seal;White-throated tinamou;Anna's hummingbird;Downy woodpecker;Emperor penguin;African clawed frog;Western clawed frog;Rainbow trout;Atlantic salmon;Japanese pufferfish;Greater amberjack;Three-spined stickleback;Western European hedgehog;Rabbit;Little brown bat;Ord's kangaroo rat;African elephant;Caribbean manatee;Sperm whale;Beluga whale;…	Pteropus alecto;Anas platyrhynchos;Opisthocomus hoazin;Cricetulus griseus;Leptonychotes weddellii;Tinamus guttatus;Calypte anna;Dryobates pubescens;Aptenodytes forsteri;Xenopus laevis;Xenopus tropicalis;Oncorhynchus mykiss;Salmo salar;Takifugu rubripes;Seriola dumerili;Gasterosteus aculeatus;Erinaceus europaeus;Oryctolagus cuniculus;Myotis lucifugus;Dipodomys ordii;Loxodonta africana;Trichechus m…	High in vertebrates only	IPR012461	[FAM83; N-terminal]	[15-308]	K	D	286	288	60.3	86.3	0.645	Disordered	-	LATS1	O95835	LATS1	ENSG00000131023	97.88	large tumor suppressor kinase 1 [Source:HGNC Symbol;Acc:HGNC:6514]	2.7.11.1	5348633at2759	DIPOR|CRIGR|MESAU|BALRE|MUSCR|MOUSE|RAT|OCTDE|HETGA|9SAUR|9CICH|HIPCM|MYOBR|DRYPU|LIPVE|TAUER|TRIMA|NIPNI|PTEVA|MONDO|PELSI|9AMPH|9TELE|BETSP|NEOAA|ECHNA|BUCRH|SALFA|SERLL|CARSF|LEPDC|EGRGA|ATHCN|AYTFU|AQUCH|MYODS|PERMB|9AVES|CYNSE|STRHB|TERCA|GEOSA|ANTCR|CYPVA|NEOSC|VOMUR|CHACN|9PASE|OPIHO|FULGA|BOBOX|VICPA|OTOGA|ORYME|TAKRU|BALAS|PANHP|9PASS|NEOBR|ACIJB|COLAP|CALUR|PELCR|KRYMA|SURSU|GAVST|AOTNA…	182	374	DIPOR;CRIGR;MESAU;MOUSE;HETGA;DRYPU;LIPVE;TRIMA;PELSI;EGRGA;VOMUR;OPIHO;OTOGA;TAKRU;AOTNA;PROCO;ALLSI;SAIBB;SERDU;ICTTR;MYOLU;TAEGU;CHLSB;RHIBE;NOMLE;SALSA;XENLA;XENTR;ANAPL;COLLI;APTFO;CALAN;ORNAN;ERIEU;TINGU;CALJA;CERAT;MACMU;PAPAN;GORGO;PANPA;PANTR;PONAB;CANLF;AILME;MUSPF;FELCA;ODORO;LEPWE;TURTR;DELLE;PHYMC;LOXAF;HORSE;PIG;BOVIN;CAPHI;SHEEP;RABIT;	59	70.2
A6ND36-S127	A6ND36	S127	S	127	WPQKsDRsIPQLDLG	70.2	80.8	88	88.9	0	0	0	0	33.3	100	100	100	73	59	XENLA;XENTR;ONCMY;SALSA;TAKRU;SERDU;GASAC;ERIEU;RABIT;MYOLU;DIPOR;LOXAF;TRIMA;PHYMC;DELLE;LIPVE;MESAU;MOUSE;CANLF;PIG;SHEEP;BOVIN;CAPHI;FELCA;ODORO;MUSPF;AILME;URSMA;HORSE;OTOGA;PROCO;TARSY;RHIBE;CERAT;PAPAN;MANLE;MACFA;MACMU;GORGO;PANPA;PANTR;PONAB;NOMLE;CALJA;SAIBB;ICTTR;CAVPO;FUKDA;HETGA;ORNAN;VOMUR;ANOCA;ALLMI;ALLSI;PELSI;CALSU;MELGA;COLLI;TAEGU;	African clawed frog;Western clawed frog;Rainbow trout;Atlantic salmon;Japanese pufferfish;Greater amberjack;Three-spined stickleback;Western European hedgehog;Rabbit;Little brown bat;Ord's kangaroo rat;African elephant;Caribbean manatee;Sperm whale;Beluga whale;Yangtze river dolphin;Golden hamster;Mouse;Dog;Pig;Sheep;Bovine;Goat;Cat;Pacific walrus;European domestic ferret;Giant panda;Polar bear;H…	Xenopus laevis;Xenopus tropicalis;Oncorhynchus mykiss;Salmo salar;Takifugu rubripes;Seriola dumerili;Gasterosteus aculeatus;Erinaceus europaeus;Oryctolagus cuniculus;Myotis lucifugus;Dipodomys ordii;Loxodonta africana;Trichechus manatus;Physeter macrocephalus;Delphinapterus leucas;Lipotes vexillifer;Mesocricetus auratus;Mus musculus;Canis lupus familiaris;Sus scrofa;Ovis aries;Bos taurus;Capra hi…	Medium in all vertebrates except birds	IPR012461	[FAM83; N-terminal]	[15-308]	R	I	289	291	71.2	76.7	0.564	Disordered	-	MST1	Q13043	STK4	ENSG00000101109	96.75	serine/threonine kinase 4 [Source:HGNC Symbol;Acc:HGNC:11408]	2.7.11.1	152877at2759	9PEZI|DIPOR|CRIGR|EDHAE|KLUMD|MESAU|MUSCR|MOUSE|9FUNG|RAT|CAVPO|OCTDE|9EURO|HETGA|TRIAD|FUSPC|ACREC|ASPVE|9AGAM|9SAUR|TILAU|9HYME|DRORH|9HYPO|PENBI|AURPU|AURSE|CAMFO|OPEBR|NOTFU|KLENI|TRYVY|EPING|9NEOP|9TREE|9BASI|HIBSY|NAUCC|9CICH|TRYCI|ASPKA|PNEMU|NAUDC|TETBL|TETPH|KAZAF|KAZNA|9SACH|MARBU|ASPWE|9AGAR|ENTNP|PYROM|9APHY|ZASCE|SACEU|METAS|CORFA|METRR|CORDF|9ROSI|9ASPA|FUSC4|HIPCM|NANGC|BRAOL|MYOBR…	795	5074	DIPOR;CRIGR;MESAU;MOUSE;CAVPO;HETGA;9NEOP;LIPVE;TRIMA;PELSI;EGRGA;OOCBI;EMENI;ANOCA;YARLI;URSMA;VOMUR;CHLRE;OTOGA;TAKRU;PHYPA;NEUCR;ARATH;AOTNA;PROCO;ARAHY;ALLSI;SAIBB;SERDU;ANODA;ICTTR;WHEAT;MAIZE;YEAST;MYOLU;TAEGU;CHLSB;HARSA;RHIBE;NOMLE;PAPXU;TRICA;BOMMO;DROME;ONCMY;SALSA;XENLA;XENTR;ALLMI;FUKDA;COLLI;ORNAN;ERIEU;PTEAL;CALJA;CERAT;MACFA;MACMU;PAPAN;MANLE;GORGO;PANPA;PANTR;PONAB;AILME;MUSPF;FEL…	79	82.1
A6ND36-S356	A6ND36	S356	S	356	YALVKAKsVDEIAKI	76.2	87.7	94	100	0	0	0	0	83.3	100	20	100	73	64	TINGU;CALAN;DRYPU;APTFO;EGRGA;XENLA;XENTR;SERDU;ERIEU;RABIT;MYOLU;DIPOR;LOXAF;TRIMA;TURTR;PHYMC;DELLE;LIPVE;MESAU;MOUSE;CANLF;PIG;SHEEP;BOVIN;CAPHI;FELCA;ODORO;MUSPF;AILME;URSMA;HORSE;OTOGA;PROCO;TARSY;RHIBE;CERAT;PAPAN;MANLE;CHLSB;MACFA;MACMU;GORGO;PANPA;PANTR;PONAB;NOMLE;CALJA;AOTNA;SAIBB;ICTTR;CAVPO;FUKDA;HETGA;ORNAN;VOMUR;ANOCA;ALLMI;ALLSI;PELSI;CALSU;MELGA;AMAAE;COLLI;TAEGU;	White-throated tinamou;Anna's hummingbird;Downy woodpecker;Emperor penguin;Little egret;African clawed frog;Western clawed frog;Greater amberjack;Western European hedgehog;Rabbit;Little brown bat;Ord's kangaroo rat;African elephant;Caribbean manatee;Atlantic bottle-nosed dolphin;Sperm whale;Beluga whale;Yangtze river dolphin;Golden hamster;Mouse;Dog;Pig;Sheep;Bovine;Goat;Cat;Pacific walrus;Europe…	Tinamus guttatus;Calypte anna;Dryobates pubescens;Aptenodytes forsteri;Egretta garzetta;Xenopus laevis;Xenopus tropicalis;Seriola dumerili;Erinaceus europaeus;Oryctolagus cuniculus;Myotis lucifugus;Dipodomys ordii;Loxodonta africana;Trichechus manatus;Tursiops truncatus;Physeter macrocephalus;Delphinapterus leucas;Lipotes vexillifer;Mesocricetus auratus;Mus musculus;Canis lupus familiaris;Sus scr…	Medium in all vertebrates except fish	-	-	-	K	V	605	607	79.5	32.9	0.461	Ordered	-	CAMK2D	Q13557	CAMK2D	ENSG00000145349	99.68	calcium/calmodulin dependent protein kinase II delta [Source:HGNC Symbol;Acc:HGNC:1462]	-	1121238at2759	9PEZI|DIPOR|CRIGR|KLUMD|MESAU|BALRE|MUSCR|MOUSE|9FUNG|RAT|CAVPO|OCTDE|9EURO|HETGA|TRIAD|FUSPC|ACREC|ASPVE|9AGAM|9SAUR|TILAU|9HYME|DRORH|9HYPO|PENBI|AURPU|AURSE|CAMFO|OPEBR|NOTFU|KLENI|EPING|9TREE|9BASI|HIBSY|NAUCC|9CICH|PNEMU|NAUDC|TETBL|TETPH|KAZAF|KAZNA|9SACH|MARBU|ASPWE|9AGAR|PYROM|9APHY|ZASCE|SACEU|METAS|CORFA|METRR|CORDF|9ROSI|9ASPA|FUSC4|HIPCM|BRAOL|MYOBR|9HELO|BICAN|SERID|CLAP2|GLAL2|PLACD…	816	6075	DIPOR;CRIGR;MESAU;MOUSE;CAVPO;HETGA;DRYPU;LIPVE;TRIMA;ZOONE;PELSI;EGRGA;OOCBI;EMENI;ANOCA;YARLI;URSMA;VOMUR;OPIHO;CHLRE;OTOGA;TAKRU;PLAF7;NEUCR;ARATH;AOTNA;PROCO;ARAHY;ALLSI;SAIBB;SERDU;ANODA;ICTTR;WHEAT;MAIZE;YEAST;MYOLU;TAEGU;CHLSB;HARSA;RHIBE;NOMLE;PAPXU;TRICA;BOMMO;DROME;ONCMY;SALSA;XENLA;XENTR;ALLMI;ANAPL;FUKDA;COLLI;APTFO;CALAN;ORNAN;ERIEU;PTEAL;TINGU;CALJA;CERAT;MACFA;MACMU;PAPAN;MANLE;GOR…	85	89.3
A6ND36-S610	A6ND36	S610	S	610	GPGPRRPsVAssVsE	54.8	63	86	100	0	0	0	0	0	25	40	0	73	46	CRIGR;SALSA;SERDU;ERIEU;RABIT;MYOLU;DIPOR;LOXAF;TRIMA;DELLE;MESAU;MOUSE;CANLF;PIG;SHEEP;BOVIN;CAPHI;FELCA;ODORO;MUSPF;AILME;URSMA;HORSE;OTOGA;PROCO;TARSY;RHIBE;CERAT;PAPAN;MANLE;CHLSB;MACFA;MACMU;GORGO;PANPA;PANTR;PONAB;NOMLE;CALJA;AOTNA;SAIBB;ICTTR;CAVPO;FUKDA;HETGA;PELSI;	Chinese hamster;Atlantic salmon;Greater amberjack;Western European hedgehog;Rabbit;Little brown bat;Ord's kangaroo rat;African elephant;Caribbean manatee;Beluga whale;Golden hamster;Mouse;Dog;Pig;Sheep;Bovine;Goat;Cat;Pacific walrus;European domestic ferret;Giant panda;Polar bear;Horse;Small-eared galago;Coquerel's sifaka;Philippine tarsier;Black snub-nosed monkey;Sooty mangabey;Olive baboon;Dril…	Cricetulus griseus;Salmo salar;Seriola dumerili;Erinaceus europaeus;Oryctolagus cuniculus;Myotis lucifugus;Dipodomys ordii;Loxodonta africana;Trichechus manatus;Delphinapterus leucas;Mesocricetus auratus;Mus musculus;Canis lupus familiaris;Sus scrofa;Ovis aries;Bos taurus;Capra hircus;Felis catus;Odobenus rosmarus divergens;Mustela putorius furo;Ailuropoda melanoleuca;Ursus maritimus;Equus caball…	High in mammals only	-	-	-	P	V	1075	1079	53.4	42.5	0.981	Disordered	-	PKG2;RSK4	Q13237;Q9UK32	PKG2;RSK4	ENSG00000138669;ENSG00000072133	99.94	protein kinase cGMP-dependent 2 [Source:HGNC Symbol;Acc:HGNC:9416]	-	-	-	-	-	-	-	0
A6ND36-S650	A6ND36	S650	S	650	PPPRRQLsAPHITRG	69	79.5	92	100	0	0	0	0	41.7	75	40	100	73	58	XENLA;XENTR;TAKRU;SERDU;ERIEU;RABIT;MYOLU;DIPOR;LOXAF;TRIMA;TURTR;DELLE;LIPVE;MESAU;MOUSE;CANLF;PIG;SHEEP;BOVIN;CAPHI;FELCA;ODORO;MUSPF;AILME;URSMA;HORSE;OTOGA;PROCO;TARSY;RHIBE;CERAT;PAPAN;MANLE;CHLSB;MACFA;MACMU;GORGO;PANPA;PANTR;PONAB;NOMLE;CALJA;AOTNA;SAIBB;ICTTR;CAVPO;FUKDA;HETGA;ORNAN;VOMUR;ANOCA;ALLMI;ALLSI;CALSU;MELGA;AMAAE;COLLI;TAEGU;	African clawed frog;Western clawed frog;Japanese pufferfish;Greater amberjack;Western European hedgehog;Rabbit;Little brown bat;Ord's kangaroo rat;African elephant;Caribbean manatee;Atlantic bottle-nosed dolphin;Beluga whale;Yangtze river dolphin;Golden hamster;Mouse;Dog;Pig;Sheep;Bovine;Goat;Cat;Pacific walrus;European domestic ferret;Giant panda;Polar bear;Horse;Small-eared galago;Coquerel's si…	Xenopus laevis;Xenopus tropicalis;Takifugu rubripes;Seriola dumerili;Erinaceus europaeus;Oryctolagus cuniculus;Myotis lucifugus;Dipodomys ordii;Loxodonta africana;Trichechus manatus;Tursiops truncatus;Delphinapterus leucas;Lipotes vexillifer;Mesocricetus auratus;Mus musculus;Canis lupus familiaris;Sus scrofa;Ovis aries;Bos taurus;Capra hircus;Felis catus;Odobenus rosmarus divergens;Mustela putori…	Medium in all vertebrates except fish	-	-	-	L	A	1128	1130	78.1	57.5	0.989	Disordered	-	AMPKA2	P54646	PRKAA2	ENSG00000162409	99.91	protein kinase AMP-activated catalytic subunit alpha 2 [Source:HGNC Symbol;Acc:HGNC:9377]	2.7.11.1	5475340at2759	9PEZI|DIPOR|CRIGR|EDHAE|KLUMD|MESAU|BALRE|MUSCR|MOUSE|9FUNG|RAT|CAVPO|OCTDE|9EURO|HETGA|SACKO|TRIAD|FUSPC|ACREC|ASPVE|9AGAM|9SAUR|TILAU|9HYME|DRORH|9HYPO|PENBI|AURPU|AURSE|CAMFO|OPEBR|NOTFU|TRYVY|EPING|9NEOP|9TREE|9BASI|NAUCC|9CICH|TRYCI|ASPKA|PNEMU|NAUDC|TETBL|TETPH|KAZAF|KAZNA|9SACH|MARBU|ASPWE|9AGAR|PYROM|9APHY|ZASCE|SACEU|METAS|CORFA|METRR|CORDF|9ASPA|FUSC4|HIPCM|NANGC|MYOBR|9HELO|GRENI|BICAN…	789	5508	DIPOR;CRIGR;MESAU;MOUSE;CAVPO;HETGA;9NEOP;DRYPU;LIPVE;TRIMA;ZOONE;PELSI;EGRGA;OOCBI;EMENI;ANOCA;YARLI;URSMA;VOMUR;OPIHO;OTOGA;TAKRU;PLAF7;NEUCR;AOTNA;PROCO;ALLSI;SAIBB;SERDU;ANODA;ICTTR;WHEAT;YEAST;MYOLU;TAEGU;CHLSB;RHIBE;NOMLE;TRICA;BOMMO;DROME;LUCCU;SALSA;XENLA;XENTR;ALLMI;ANAPL;FUKDA;COLLI;MELGA;APTFO;CALAN;ORNAN;ERIEU;PTEAL;TINGU;CALJA;CERAT;MACFA;MACMU;PAPAN;MANLE;GORGO;PANPA;PANTR;PONAB;AIL…	81	89.3
A6ND36-S666	A6ND36	S666	S	666	FVGPQGGsPWAQsRG	46.4	53.4	78	100	0	0	0	0	0	0	0	0	73	39	CRIGR;ERIEU;MYOLU;DIPOR;LOXAF;TURTR;PHYMC;DELLE;LIPVE;SHEEP;BOVIN;CAPHI;FELCA;ODORO;AILME;URSMA;HORSE;OTOGA;PROCO;TARSY;RHIBE;CERAT;PAPAN;MANLE;CHLSB;MACFA;MACMU;GORGO;PANPA;PANTR;PONAB;NOMLE;CALJA;AOTNA;SAIBB;ICTTR;CAVPO;FUKDA;HETGA;	Chinese hamster;Western European hedgehog;Little brown bat;Ord's kangaroo rat;African elephant;Atlantic bottle-nosed dolphin;Sperm whale;Beluga whale;Yangtze river dolphin;Sheep;Bovine;Goat;Cat;Pacific walrus;Giant panda;Polar bear;Horse;Small-eared galago;Coquerel's sifaka;Philippine tarsier;Black snub-nosed monkey;Sooty mangabey;Olive baboon;Drill;Green monkey;Crab-eating macaque;Rhesus macaque…	Cricetulus griseus;Erinaceus europaeus;Myotis lucifugus;Dipodomys ordii;Loxodonta africana;Tursiops truncatus;Physeter macrocephalus;Delphinapterus leucas;Lipotes vexillifer;Ovis aries;Bos taurus;Capra hircus;Felis catus;Odobenus rosmarus divergens;Ailuropoda melanoleuca;Ursus maritimus;Equus caballus;Otolemur garnettii;Propithecus coquereli;Tarsius syrichta;Rhinopithecus bieti;Cercocebus atys;Pa…	High in mammals only	-	-	-	G	P	1144	1146	52.1	46.6	0.943	Disordered	-	PRPK	Q96S44	TP53RK	ENSG00000172315	99.95	TP53 regulating kinase [Source:HGNC Symbol;Acc:HGNC:16197]	2.7.11.1	121617at2759	9PEZI|DIPOR|EDHAE|KLUMD|MESAU|MUSCR|MOUSE|9FUNG|RAT|CAVPO|OCTDE|9EURO|TRIAD|FUSPC|ASPVE|9AGAM|9SAUR|TILAU|DRORH|9HYPO|PENBI|AURPU|AURSE|CAMFO|OPEBR|NOTFU|KLENI|TRYVY|EPING|9NEOP|9TREE|9BASI|HIBSY|NAUCC|9CICH|TRYCI|ASPKA|PNEMU|NAUDC|TETBL|TETPH|KAZAF|KAZNA|9SACH|MARBU|ASPWE|9AGAR|ENTNP|PYROM|9APHY|ZASCE|SACEU|METAS|CORFA|METRR|CORDF|9ROSI|9ASPA|HIPCM|NANGC|9HELO|GRENI|BICAN|SERID|CLAP2|GLAL2|PLACD…	701	1100	DIPOR;MESAU;MOUSE;CAVPO;9NEOP;LIPVE;TRIMA;ZOONE;OOCBI;EMENI;YARLI;VOMUR;CHLRE;OTOGA;TAKRU;PHYPA;PLAF7;NEUCR;ARATH;AOTNA;PROCO;ARAHY;ALLSI;SAIBB;SERDU;ANODA;ICTTR;MAIZE;YEAST;MYOLU;TAEGU;CHLSB;RHIBE;NOMLE;TRICA;DROME;SALSA;XENLA;XENTR;ORNAN;ERIEU;PTEAL;CERAT;MACFA;MACMU;PAPAN;GORGO;PANPA;PANTR;PONAB;FELCA;ODORO;LEPWE;TURTR;DELLE;PHYMC;HORSE;PIG;BOVIN;CAPHI;SHEEP;	61	60.7
A6ND36-S760	A6ND36	S760	S	760	RLLPDPGsPRLAQNA	59.5	68.5	88	100	0	0	0	0	16.7	25	60	0	73	50	ANAPL;OPIHO;SALSA;TAKRU;SERDU;ERIEU;RABIT;MYOLU;DIPOR;LOXAF;TRIMA;TURTR;PHYMC;DELLE;LIPVE;MESAU;MOUSE;PIG;SHEEP;BOVIN;CAPHI;FELCA;ODORO;MUSPF;AILME;URSMA;HORSE;OTOGA;PROCO;TARSY;RHIBE;CERAT;PAPAN;MANLE;CHLSB;MACFA;MACMU;GORGO;PANPA;PANTR;PONAB;NOMLE;CALJA;AOTNA;SAIBB;ICTTR;CAVPO;FUKDA;HETGA;ANOCA;	Mallard;Hoatzin;Atlantic salmon;Japanese pufferfish;Greater amberjack;Western European hedgehog;Rabbit;Little brown bat;Ord's kangaroo rat;African elephant;Caribbean manatee;Atlantic bottle-nosed dolphin;Sperm whale;Beluga whale;Yangtze river dolphin;Golden hamster;Mouse;Pig;Sheep;Bovine;Goat;Cat;Pacific walrus;European domestic ferret;Giant panda;Polar bear;Horse;Small-eared galago;Coquerel's si…	Anas platyrhynchos;Opisthocomus hoazin;Salmo salar;Takifugu rubripes;Seriola dumerili;Erinaceus europaeus;Oryctolagus cuniculus;Myotis lucifugus;Dipodomys ordii;Loxodonta africana;Trichechus manatus;Tursiops truncatus;Physeter macrocephalus;Delphinapterus leucas;Lipotes vexillifer;Mesocricetus auratus;Mus musculus;Sus scrofa;Ovis aries;Bos taurus;Capra hircus;Felis catus;Odobenus rosmarus diverge…	High in mammals only	-	-	-	G	P	1322	1324	60.3	67.1	0.946	Disordered	-	CDK18	Q07002	CDK18	ENSG00000117266	99.97	cyclin dependent kinase 18 [Source:HGNC Symbol;Acc:HGNC:8751]	-	244018at2759	9PEZI|DIPOR|CRIGR|EDHAE|KLUMD|MESAU|BALRE|MUSCR|MOUSE|9FUNG|RAT|CAVPO|OCTDE|9EURO|HETGA|TRIAD|FUSPC|ACREC|ASPVE|9AGAM|9SAUR|TILAU|9HYME|DRORH|9HYPO|PENBI|AURPU|AURSE|CAMFO|OPEBR|NOTFU|KLENI|TRYVY|EPING|9NEOP|9TREE|9BASI|HIBSY|NAUCC|9CICH|TRYCI|ASPKA|PNEMU|NAUDC|TETBL|TETPH|KAZAF|KAZNA|9SACH|MARBU|ASPWE|9AGAR|ENTNP|PYROM|9APHY|ZASCE|SACEU|METAS|CORFA|METRR|CORDF|9ROSI|9ASPA|FUSC4|HIPCM|NANGC|BRAOL…	899	8736	DIPOR;CRIGR;MESAU;MOUSE;CAVPO;HETGA;9NEOP;DRYPU;LIPVE;TRIMA;ZOONE;PELSI;EGRGA;OOCBI;EMENI;ANOCA;YARLI;URSMA;VOMUR;OPIHO;CHLRE;OTOGA;TAKRU;PHYPA;PLAF7;NEUCR;ARATH;AOTNA;PROCO;ARAHY;ALLSI;SAIBB;SERDU;ANODA;ICTTR;WHEAT;MAIZE;YEAST;MYOLU;TAEGU;CHLSB;HARSA;RHIBE;NOMLE;PAPXU;DAPPU;TRICA;BOMMO;DROME;LUCCU;ONCMY;SALSA;XENLA;XENTR;ALLMI;ANAPL;FUKDA;COLLI;MELGA;APTFO;CALAN;ORNAN;ERIEU;PTEAL;CALJA;CERAT;MAC…	89	92.9
A6NDB9-S260	A6NDB9	S260	S	260	GDRKGAGsLELPAWV	29.8	34.2	46	83.3	0	0	0	0	8.33	0	20	0	70	25	ERIEU;ONCMY;MELGA;TURTR;MOUSE;CRIGR;MESAU;ICTTR;HETGA;NOMLE;RHIBE;CHLSB;MANLE;PAPAN;CERAT;MACFA;MACMU;GORGO;PONAB;PANTR;PANPA;CALJA;AOTNA;SAIBB;TRIMA;	Western European hedgehog;Rainbow trout;Wild turkey;Atlantic bottle-nosed dolphin;Mouse;Chinese hamster;Golden hamster;Thirteen-lined ground squirrel;Naked mole rat;Northern white-cheeked gibbon;Black snub-nosed monkey;Green monkey;Drill;Olive baboon;Sooty mangabey;Crab-eating macaque;Rhesus macaque;Western lowland gorilla;Sumatran orangutan;Chimpanzee;Pygmy chimpanzee;White-tufted-ear marmoset;M…	Erinaceus europaeus;Oncorhynchus mykiss;Meleagris gallopavo;Tursiops truncatus;Mus musculus;Cricetulus griseus;Mesocricetus auratus;Ictidomys tridecemlineatus;Heterocephalus glaber;Nomascus leucogenys;Rhinopithecus bieti;Chlorocebus sabaeus;Mandrillus leucophaeus;Papio anubis;Cercocebus atys;Macaca fascicularis;Macaca mulatta;Gorilla gorilla gorilla;Pongo abelii;Pan troglodytes;Pan paniscus;Calli…	High or Medium in primates only	IPR024149	[Paralemmin-3]	[1-673]	G	L	594	596	42.9	21.4	0.712	Disordered	-	PRPK	Q96S44	TP53RK	ENSG00000172315	99.44	TP53 regulating kinase [Source:HGNC Symbol;Acc:HGNC:16197]	2.7.11.1	121617at2759	9PEZI|DIPOR|EDHAE|KLUMD|MESAU|MUSCR|MOUSE|9FUNG|RAT|CAVPO|OCTDE|9EURO|TRIAD|FUSPC|ASPVE|9AGAM|9SAUR|TILAU|DRORH|9HYPO|PENBI|AURPU|AURSE|CAMFO|OPEBR|NOTFU|KLENI|TRYVY|EPING|9NEOP|9TREE|9BASI|HIBSY|NAUCC|9CICH|TRYCI|ASPKA|PNEMU|NAUDC|TETBL|TETPH|KAZAF|KAZNA|9SACH|MARBU|ASPWE|9AGAR|ENTNP|PYROM|9APHY|ZASCE|SACEU|METAS|CORFA|METRR|CORDF|9ROSI|9ASPA|HIPCM|NANGC|9HELO|GRENI|BICAN|SERID|CLAP2|GLAL2|PLACD…	701	1100	DIPOR;MESAU;MOUSE;CAVPO;9NEOP;LIPVE;TRIMA;ZOONE;OOCBI;EMENI;YARLI;VOMUR;CHLRE;OTOGA;TAKRU;PHYPA;PLAF7;NEUCR;ARATH;AOTNA;PROCO;ARAHY;ALLSI;SAIBB;SERDU;ANODA;ICTTR;MAIZE;YEAST;MYOLU;TAEGU;CHLSB;RHIBE;NOMLE;TRICA;DROME;SALSA;XENLA;XENTR;ORNAN;ERIEU;PTEAL;CERAT;MACFA;MACMU;PAPAN;GORGO;PANPA;PANTR;PONAB;FELCA;ODORO;LEPWE;TURTR;DELLE;PHYMC;HORSE;PIG;BOVIN;CAPHI;SHEEP;	61	60.7
A6NDB9-S375	A6NDB9	S375	S	375	GRERGDEsPLGAEGA	35.7	41.1	60	83.3	0	0	0	0	0	0	0	0	70	30	PTEAL;PHYMC;DELLE;LIPVE;SHEEP;BOVIN;CAPHI;PIG;MYOLU;CANLF;NOMLE;RHIBE;CHLSB;MANLE;PAPAN;CERAT;MACFA;MACMU;GORGO;PONAB;PANTR;PANPA;CALJA;AOTNA;SAIBB;FELCA;AILME;URSMA;MUSPF;ODORO;	Black flying fox;Sperm whale;Beluga whale;Yangtze river dolphin;Sheep;Bovine;Goat;Pig;Little brown bat;Dog;Northern white-cheeked gibbon;Black snub-nosed monkey;Green monkey;Drill;Olive baboon;Sooty mangabey;Crab-eating macaque;Rhesus macaque;Western lowland gorilla;Sumatran orangutan;Chimpanzee;Pygmy chimpanzee;White-tufted-ear marmoset;Ma's night monkey;Bolivian squirrel monkey;Cat;Giant panda;…	Pteropus alecto;Physeter macrocephalus;Delphinapterus leucas;Lipotes vexillifer;Ovis aries;Bos taurus;Capra hircus;Sus scrofa;Myotis lucifugus;Canis lupus familiaris;Nomascus leucogenys;Rhinopithecus bieti;Chlorocebus sabaeus;Mandrillus leucophaeus;Papio anubis;Cercocebus atys;Macaca fascicularis;Macaca mulatta;Gorilla gorilla gorilla;Pongo abelii;Pan troglodytes;Pan paniscus;Callithrix jacchus;A…	High in mammals only	IPR024149	[Paralemmin-3]	[1-673]	E	P	920	928	65.7	45.7	0.954	Disordered	-	PRP4	Q13523	PRPF4B	ENSG00000112739	98.01	pre-mRNA processing factor 4B [Source:HGNC Symbol;Acc:HGNC:17346]	-	232702at2759	9PEZI|DIPOR|CRIGR|MESAU|BALRE|MUSCR|MOUSE|9FUNG|RAT|CAVPO|OCTDE|9EURO|TRIAD|FUSPC|ASPVE|9AGAM|9SAUR|TILAU|9HYME|DRORH|9HYPO|PENBI|AURPU|AURSE|OPEBR|NOTFU|KLENI|EPING|9NEOP|9TREE|9BASI|ASPKA|PNEMU|MARBU|ASPWE|9AGAR|ENTNP|PYROM|9APHY|ZASCE|METAS|CORFA|METRR|CORDF|9ROSI|9ASPA|FUSC4|HIPCM|BRAOL|9HELO|GRENI|BICAN|SERID|CLAP2|GLAL2|PLACD|9DIPT|MACPH|RHOT1|BABMR|PLEOS|ASPLC|9EUKA|HYAVF|9PLEO|PSEA3|HORWE…	625	1062	DIPOR;CRIGR;MESAU;MOUSE;CAVPO;9NEOP;LIPVE;TRIMA;OOCBI;EMENI;ANOCA;URSMA;VOMUR;CHLRE;TAKRU;PHYPA;PLAF7;NEUCR;ARATH;ALLSI;SAIBB;SERDU;ANODA;ICTTR;WHEAT;MAIZE;TAEGU;CHLSB;HARSA;RHIBE;NOMLE;TRICA;DROME;ONCMY;SALSA;XENLA;COLLI;ORNAN;ERIEU;PTEAL;CALJA;CERAT;MACMU;MANLE;GORGO;PANPA;PANTR;PONAB;MUSPF;FELCA;ODORO;LEPWE;TURTR;DELLE;PHYMC;HORSE;CAPHI;SHEEP;	58	59.5
A6NDB9-S420	A6NDB9	S420	S	420	GRDEAEMsPVVERKG	38.1	43.8	58	83.3	0	0	0	0	0	25	0	100	70	32	PELSI;TURTR;HORSE;PTEAL;OTOGA;DELLE;LIPVE;SHEEP;BOVIN;CAPHI;PIG;NOMLE;RHIBE;CHLSB;MANLE;PAPAN;CERAT;MACFA;MACMU;GORGO;PONAB;PANTR;PANPA;AOTNA;SAIBB;FELCA;AILME;URSMA;MUSPF;ODORO;XENLA;XENTR;	Chinese softshell turtle;Atlantic bottle-nosed dolphin;Horse;Black flying fox;Small-eared galago;Beluga whale;Yangtze river dolphin;Sheep;Bovine;Goat;Pig;Northern white-cheeked gibbon;Black snub-nosed monkey;Green monkey;Drill;Olive baboon;Sooty mangabey;Crab-eating macaque;Rhesus macaque;Western lowland gorilla;Sumatran orangutan;Chimpanzee;Pygmy chimpanzee;Ma's night monkey;Bolivian squirrel mo…	Pelodiscus sinensis;Tursiops truncatus;Equus caballus;Pteropus alecto;Otolemur garnettii;Delphinapterus leucas;Lipotes vexillifer;Ovis aries;Bos taurus;Capra hircus;Sus scrofa;Nomascus leucogenys;Rhinopithecus bieti;Chlorocebus sabaeus;Mandrillus leucophaeus;Papio anubis;Cercocebus atys;Macaca fascicularis;Macaca mulatta;Gorilla gorilla gorilla;Pongo abelii;Pan troglodytes;Pan paniscus;Aotus nanc…	High in mammals and amphibians only	IPR024149	[Paralemmin-3]	[1-673]	M	P	986	999	34.3	37.1	0.955	Disordered	-	GRK2	P25098	GRK2	ENSG00000173020	99.32	G protein-coupled receptor kinase 2 [Source:HGNC Symbol;Acc:HGNC:289]	-	3415459at2759	DIPOR|CRIGR|MESAU|MUSCR|MOUSE|RAT|CAVPO|OCTDE|HETGA|TRIAD|9SAUR|9HYME|DRORH|OPEBR|NOTFU|9CICH|BICAN|9DIPT|LIPVE|PEDHC|DIACI|STRMM|TRIMA|ATTCE|BOMIM|RHOPR|PTEVA|ZOONE|PELSI|9AMPH|9TELE|9EUKA|BETSP|THRPL|9SCAR|NEOAA|BACLA|CARSF|ATHCN|OOCBI|AYTFU|AQUCH|AGRPL|LOTGI|PERMB|CYNSE|STRHB|GEOSA|BACDO|ANOCA|ZEUCU|PHLPP|VOMUR|CHACN|9PASE|DROBS|DROKI|BOBOX|VICPA|BALAS|PANHP|CAERE|9PASS|TETUR|NEOBR|ACIJB|COLAP…	205	357	DIPOR;CRIGR;MESAU;MOUSE;CAVPO;HETGA;LIPVE;TRIMA;ZOONE;PELSI;OOCBI;ANOCA;VOMUR;AOTNA;PROCO;ALLSI;SAIBB;ANODA;ICTTR;CHLSB;DROME;SALSA;XENLA;ALLMI;COLLI;ORNAN;ERIEU;CALJA;CERAT;MACMU;MANLE;PANPA;PANTR;PONAB;MUSPF;FELCA;ODORO;LEPWE;TURTR;DELLE;PHYMC;LOXAF;HORSE;PIG;BOVIN;CAPHI;SHEEP;RABIT;	48	57.1
A6NEL2-S271	A6NEL2	S271	S	271	EAATsRAsPPALLPG	32.1	37	52	61.1	0	0	0	0	0	0	0	50	80	27	XENTR;RABIT;VOMUR;MESAU;MOUSE;PTEAL;LEPWE;ODORO;ICTTR;OTOGA;HORSE;LIPVE;PHYMC;DELLE;TURTR;DIPOR;NOMLE;PANPA;PANTR;GORGO;CHLSB;PAPAN;CERAT;MANLE;MACMU;CALJA;TRIMA;	Western clawed frog;Rabbit;Common wombat;Golden hamster;Mouse;Black flying fox;Weddell seal;Pacific walrus;Thirteen-lined ground squirrel;Small-eared galago;Horse;Yangtze river dolphin;Sperm whale;Beluga whale;Atlantic bottle-nosed dolphin;Ord's kangaroo rat;Northern white-cheeked gibbon;Pygmy chimpanzee;Chimpanzee;Western lowland gorilla;Green monkey;Olive baboon;Sooty mangabey;Drill;Rhesus maca…	Xenopus tropicalis;Oryctolagus cuniculus;Vombatus ursinus;Mesocricetus auratus;Mus musculus;Pteropus alecto;Leptonychotes weddellii;Odobenus rosmarus divergens;Ictidomys tridecemlineatus;Otolemur garnettii;Equus caballus;Lipotes vexillifer;Physeter macrocephalus;Delphinapterus leucas;Tursiops truncatus;Dipodomys ordii;Nomascus leucogenys;Pan paniscus;Pan troglodytes;Gorilla gorilla gorilla;Chloro…	High or Medium in primates only	-	-	-	A	P	600	602	35	50	0.967	Disordered	-	HIPK4	Q8NE63	HIPK4	ENSG00000160396	94.65	homeodomain interacting protein kinase 4 [Source:HGNC Symbol;Acc:HGNC:19007]	-	3095114at2759	DIPOR|CRIGR|MESAU|MUSCR|MOUSE|RAT|CAVPO|OCTDE|HETGA|9SAUR|9HYME|DRORH|OPEBR|NOTFU|MYOBR|BICAN|9DIPT|LIPVE|PEDHC|DIACI|STRMM|TRIMA|ATTCE|BOMIM|PTEVA|FRAOC|MONDO|PELSI|9AMPH|9TELE|FOLCA|BETSP|THRPL|NEOAA|ECHNA|DUFNO|SALFA|SERLL|CARSF|ATHCN|OOCBI|LARCR|AYTFU|AQUCH|AGRPL|PERMB|CYNSE|TUPCH|STRHB|TERCA|GEOSA|BACDO|ANOCA|CYPVA|PHLPP|URSMA|NEOSC|VOMUR|CHACN|HYAAZ|9PASE|DROKI|BOMTE|9CICH|BOBOX|VICPA|OTOGA…	217	828	DIPOR;CRIGR;MESAU;MOUSE;CAVPO;HETGA;LIPVE;TRIMA;PELSI;OOCBI;ANOCA;URSMA;VOMUR;OTOGA;TAKRU;AOTNA;PROCO;ALLSI;SAIBB;SERDU;ANODA;ICTTR;MYOLU;TAEGU;CHLSB;RHIBE;NOMLE;DROME;SALSA;XENLA;XENTR;ANAPL;FUKDA;COLLI;ORNAN;ERIEU;PTEAL;CALJA;CERAT;MACFA;MACMU;PAPAN;MANLE;GORGO;PANPA;PANTR;PONAB;CANLF;AILME;MUSPF;ODORO;LEPWE;TURTR;DELLE;PHYMC;LOXAF;HORSE;PIG;BOVIN;CAPHI;RABIT;	61	72.6
A6NER3-T40	A6NER3	T40	T	40	SDEVEPAtPEEGEPA	2.38	2.74	4	11.1	0	0	0	0	0	0	0	0	25	2	GORGO;RHIBE;	Western lowland gorilla;Black snub-nosed monkey;	Gorilla gorilla gorilla;Rhinopithecus bieti;	High or Medium in primates only	IPR008625;IPR031320	[G/X antigen];[GAGE]	[1-117];[1-117]	A	P	131	135	4	84	0.862	Disordered	-	-	-	-	-	-	-	-	-	-	-	-	-	-	0
A6NFI3-S10	A6NFI3	S10	S	10	ALHTTPDsPAAQLER	41.7	47.9	70	77.8	0	0	0	0	0	0	0	0	62	35	FUKDA;URSMA;PTEAL;VOMUR;ORNAN;HORSE;RHIBE;HETGA;MOUSE;CRIGR;MESAU;CAVPO;SHEEP;ICTTR;PROCO;PIG;BOVIN;CAPHI;OTOGA;MACFA;CHLSB;CERAT;PAPAN;MACMU;PANTR;PONAB;GORGO;CALJA;AOTNA;SAIBB;LIPVE;DELLE;PHYMC;ODORO;FELCA;	Damaraland mole rat;Polar bear;Black flying fox;Common wombat;Duckbill platypus;Horse;Black snub-nosed monkey;Naked mole rat;Mouse;Chinese hamster;Golden hamster;Guinea pig;Sheep;Thirteen-lined ground squirrel;Coquerel's sifaka;Pig;Bovine;Goat;Small-eared galago;Crab-eating macaque;Green monkey;Sooty mangabey;Olive baboon;Rhesus macaque;Chimpanzee;Sumatran orangutan;Western lowland gorilla;White-…	Fukomys damarensis;Ursus maritimus;Pteropus alecto;Vombatus ursinus;Ornithorhynchus anatinus;Equus caballus;Rhinopithecus bieti;Heterocephalus glaber;Mus musculus;Cricetulus griseus;Mesocricetus auratus;Cavia porcellus;Ovis aries;Ictidomys tridecemlineatus;Propithecus coquereli;Sus scrofa;Bos taurus;Capra hircus;Otolemur garnettii;Macaca fascicularis;Chlorocebus sabaeus;Cercocebus atys;Papio anub…	High in mammals only	-	-	-	D	P	499	501	56.5	61.3	1	Disordered	-	CDK19	Q9BWU1	CDK19	ENSG00000155111	98.78	cyclin dependent kinase 19 [Source:HGNC Symbol;Acc:HGNC:19338]	-	46620at2759	9PEZI|DIPOR|CRIGR|KLUMD|MESAU|MUSCR|MOUSE|9FUNG|RAT|CAVPO|OCTDE|9EURO|HETGA|TRIAD|FUSPC|ACREC|ASPVE|9AGAM|9SAUR|TILAU|DRORH|9HYPO|PENBI|AURPU|AURSE|CAMFO|OPEBR|NOTFU|KLENI|EPING|9NEOP|9TREE|9BASI|HIBSY|NAUCC|9CICH|NAUDC|TETBL|TETPH|KAZAF|KAZNA|9SACH|MARBU|ASPWE|9AGAR|PYROM|9APHY|ZASCE|SACEU|METAS|CORFA|METRR|CORDF|9ROSI|9ASPA|FUSC4|HIPCM|BRAOL|MYOBR|9HELO|BICAN|SERID|CLAP2|GLAL2|APHAT|9DIPT|HORVV…	667	1232	DIPOR;CRIGR;MESAU;MOUSE;CAVPO;HETGA;9NEOP;LIPVE;TRIMA;OOCBI;EMENI;ANOCA;YARLI;URSMA;CHLRE;TAKRU;NEUCR;ARATH;AOTNA;PROCO;ALLSI;SAIBB;SERDU;ANODA;ICTTR;WHEAT;MAIZE;YEAST;TAEGU;CHLSB;RHIBE;NOMLE;PAPXU;TRICA;BOMMO;DROME;LUCCU;ONCMY;SALSA;XENLA;XENTR;FUKDA;COLLI;ORNAN;ERIEU;PTEAL;CALJA;CERAT;MACFA;MACMU;PAPAN;MANLE;GORGO;PANPA;PANTR;PONAB;AILME;MUSPF;FELCA;ODORO;LEPWE;TURTR;DELLE;PHYMC;LOXAF;HORSE;PIG…	71	75
A6NFI3-S112	A6NFI3	S112	S	112	sRGGDAKsPVLQEKG	45.2	52.1	72	77.8	0	0	0	0	8.33	25	0	0	62	38	FUKDA;URSMA;PTEAL;VOMUR;RABIT;ORNAN;HORSE;RHIBE;HETGA;CRIGR;MESAU;DIPOR;ICTTR;PROCO;LOXAF;PIG;BOVIN;CAPHI;OTOGA;MACFA;CHLSB;CERAT;PAPAN;MACMU;PANTR;PONAB;GORGO;CALJA;AOTNA;SAIBB;LIPVE;DELLE;PHYMC;CANLF;ODORO;FELCA;ANOCA;TAEGU;	Damaraland mole rat;Polar bear;Black flying fox;Common wombat;Rabbit;Duckbill platypus;Horse;Black snub-nosed monkey;Naked mole rat;Chinese hamster;Golden hamster;Ord's kangaroo rat;Thirteen-lined ground squirrel;Coquerel's sifaka;African elephant;Pig;Bovine;Goat;Small-eared galago;Crab-eating macaque;Green monkey;Sooty mangabey;Olive baboon;Rhesus macaque;Chimpanzee;Sumatran orangutan;Western lo…	Fukomys damarensis;Ursus maritimus;Pteropus alecto;Vombatus ursinus;Oryctolagus cuniculus;Ornithorhynchus anatinus;Equus caballus;Rhinopithecus bieti;Heterocephalus glaber;Cricetulus griseus;Mesocricetus auratus;Dipodomys ordii;Ictidomys tridecemlineatus;Propithecus coquereli;Loxodonta africana;Sus scrofa;Bos taurus;Capra hircus;Otolemur garnettii;Macaca fascicularis;Chlorocebus sabaeus;Cercocebu…	High in mammals only	-	-	-	K	P	1019	1044	45.2	67.7	1	Disordered	-	KIS	Q8TAS1	UHMK1	ENSG00000152332	98.71	U2AF homology motif kinase 1 [Source:HGNC Symbol;Acc:HGNC:19683]	2.7.11.1	3136614at2759	DIPOR|MESAU|MUSCR|MOUSE|RAT|CAVPO|OCTDE|HETGA|9SAUR|NOTFU|9CICH|LIPVE|TRIMA|PTEVA|MONDO|9AMPH|9TELE|BETSP|ECHNA|SALFA|SERLL|CARSF|ATHCN|AYTFU|AQUCH|LOTGI|PERMB|CYNSE|TERCA|GEOSA|CYPVA|URSMA|NEOSC|VOMUR|CHACN|BOBOX|VICPA|OTOGA|BALAS|PANHP|9PASS|ACIJB|COLAP|CALUR|AOTNA|OCTBM|PROCO|PHACI|ALLSI|ENHLU|SAIBB|MONMO|SERDU|PYGNA|ICTTR|BISBB|NEMVE|POCDA|POEFO|GEOFO|AUSLI|COTGO|TAEGU|CHLSB|ACTTE|LYNCA|RHIBE…	129	163	DIPOR;MESAU;MOUSE;CAVPO;HETGA;LIPVE;TRIMA;URSMA;VOMUR;OTOGA;AOTNA;PROCO;ALLSI;SAIBB;SERDU;ICTTR;TAEGU;CHLSB;RHIBE;NOMLE;SALSA;COLLI;ERIEU;CALJA;CERAT;MACFA;MACMU;PAPAN;MANLE;GORGO;PANPA;PANTR;PONAB;AILME;MUSPF;FELCA;ODORO;LEPWE;TURTR;DELLE;LOXAF;PIG;BOVIN;CAPHI;SHEEP;RABIT;	46	54.8
A6NGB9-S149	A6NGB9	S149	S	149	GPLIPPAsPRLGNTs	54.8	63	78	100	0	0	0	0	8.33	50	40	100	70	46	SALSA;XENLA;XENTR;RHIBE;RABIT;HETGA;MOUSE;MESAU;ERIEU;PIG;DIPOR;CAVPO;AILME;LOXAF;HORSE;OTOGA;PROCO;ICTTR;TRIMA;TARSY;AOTNA;NOMLE;SAIBB;CALJA;PONAB;CHLSB;CERAT;PAPAN;MACMU;MACFA;MANLE;GORGO;PANPA;PANTR;LIPVE;PHYMC;DELLE;TURTR;SHEEP;CAPHI;FELCA;ODORO;ANOCA;PELSI;ANAPL;SERDU;	Atlantic salmon;African clawed frog;Western clawed frog;Black snub-nosed monkey;Rabbit;Naked mole rat;Mouse;Golden hamster;Western European hedgehog;Pig;Ord's kangaroo rat;Guinea pig;Giant panda;African elephant;Horse;Small-eared galago;Coquerel's sifaka;Thirteen-lined ground squirrel;Caribbean manatee;Philippine tarsier;Ma's night monkey;Northern white-cheeked gibbon;Bolivian squirrel monkey;Whi…	Salmo salar;Xenopus laevis;Xenopus tropicalis;Rhinopithecus bieti;Oryctolagus cuniculus;Heterocephalus glaber;Mus musculus;Mesocricetus auratus;Erinaceus europaeus;Sus scrofa;Dipodomys ordii;Cavia porcellus;Ailuropoda melanoleuca;Loxodonta africana;Equus caballus;Otolemur garnettii;Propithecus coquereli;Ictidomys tridecemlineatus;Trichechus manatus;Tarsius syrichta;Aotus nancymaae;Nomascus leucog…	Medium in all vertebrates except birds	-	-	-	A	P	835	837	57.1	81.4	0.873	Disordered	-	CDK14	O94921	CDK14	ENSG00000058091	100	cyclin dependent kinase 14 [Source:HGNC Symbol;Acc:HGNC:8883]	-	244018at2759	9PEZI|DIPOR|CRIGR|EDHAE|KLUMD|MESAU|BALRE|MUSCR|MOUSE|9FUNG|RAT|CAVPO|OCTDE|9EURO|HETGA|TRIAD|FUSPC|ACREC|ASPVE|9AGAM|9SAUR|TILAU|9HYME|DRORH|9HYPO|PENBI|AURPU|AURSE|CAMFO|OPEBR|NOTFU|KLENI|TRYVY|EPING|9NEOP|9TREE|9BASI|HIBSY|NAUCC|9CICH|TRYCI|ASPKA|PNEMU|NAUDC|TETBL|TETPH|KAZAF|KAZNA|9SACH|MARBU|ASPWE|9AGAR|ENTNP|PYROM|9APHY|ZASCE|SACEU|METAS|CORFA|METRR|CORDF|9ROSI|9ASPA|FUSC4|HIPCM|NANGC|BRAOL…	899	8736	DIPOR;CRIGR;MESAU;MOUSE;CAVPO;HETGA;9NEOP;DRYPU;LIPVE;TRIMA;ZOONE;PELSI;EGRGA;OOCBI;EMENI;ANOCA;YARLI;URSMA;VOMUR;OPIHO;CHLRE;OTOGA;TAKRU;PHYPA;PLAF7;NEUCR;ARATH;AOTNA;PROCO;ARAHY;ALLSI;SAIBB;SERDU;ANODA;ICTTR;WHEAT;MAIZE;YEAST;MYOLU;TAEGU;CHLSB;HARSA;RHIBE;NOMLE;PAPXU;DAPPU;TRICA;BOMMO;DROME;LUCCU;ONCMY;SALSA;XENLA;XENTR;ALLMI;ANAPL;FUKDA;COLLI;MELGA;APTFO;CALAN;ORNAN;ERIEU;PTEAL;CALJA;CERAT;MAC…	89	92.9
A6NHG4-S29	A6NHG4	S29	S	29	RLCAAAAsILGKPAD	32.1	37	44	88.9	0	0	0	20	8.33	50	0	100	79	28	XENLA;XENTR;CALSU;ALLMI;ALLSI;HETGA;SAIBB;FUKDA;CAVPO;PANTR;PONAB;CERAT;MACFA;MANLE;CHLSB;PAPAN;NOMLE;MACMU;RHIBE;GORGO;PANPA;MOUSE;CRIGR;AOTNA;CALJA;PROCO;LOXAF;CHLRE;	African clawed frog;Western clawed frog;Scaled quail;American alligator;Chinese alligator;Naked mole rat;Bolivian squirrel monkey;Damaraland mole rat;Guinea pig;Chimpanzee;Sumatran orangutan;Sooty mangabey;Crab-eating macaque;Drill;Green monkey;Olive baboon;Northern white-cheeked gibbon;Rhesus macaque;Black snub-nosed monkey;Western lowland gorilla;Pygmy chimpanzee;Mouse;Chinese hamster;Ma's nigh…	Xenopus laevis;Xenopus tropicalis;Callipepla squamata;Alligator mississippiensis;Alligator sinensis;Heterocephalus glaber;Saimiri boliviensis boliviensis;Fukomys damarensis;Cavia porcellus;Pan troglodytes;Pongo abelii;Cercocebus atys;Macaca fascicularis;Mandrillus leucophaeus;Chlorocebus sabaeus;Papio anubis;Nomascus leucogenys;Macaca mulatta;Rhinopithecus bieti;Gorilla gorilla gorilla;Pan panisc…	High or Medium in primates only	IPR014347;IPR001398	[Tautomerase/MIF superfamily];[Macrophage migration inhibitory factor]	[2-110];[1-107]	A	I	176	178	81	75.9	0.119	Ordered	-	ULK2	Q8IYT8	ULK2	ENSG00000083290	99.67	unc-51 like autophagy activating kinase 2 [Source:HGNC Symbol;Acc:HGNC:13480]	2.7.11.1	8335at2759	DIPOR|MESAU|MUSCR|MOUSE|RAT|CAVPO|OCTDE|HETGA|TRIAD|ACREC|9SAUR|9HYME|DRORH|CAMFO|OPEBR|NOTFU|9NEOP|9CICH|BICAN|APHAT|9DIPT|9EUKA|SAPDV|LIPVE|9STRA|PEDHC|DIACI|ACACF|STRMM|TRIMA|ATTCE|PHYPR|BOMIM|RHOPR|PTEVA|FRAOC|ZOONE|MONDO|9AMPH|9HEMI|9TELE|ANOCL|FISSO|FOLCA|BETSP|THRPL|9SCAR|NEOAA|ECHNA|BACLA|DUFNO|SALFA|SERLL|CARSF|ATHCN|OOCBI|LARCR|AYTFU|AQUCH|AGRPL|LOTGI|PERMB|STRHB|TERCA|GEOSA|PSEPJ|BACDO…	270	761	DIPOR;MESAU;MOUSE;CAVPO;HETGA;9NEOP;LIPVE;TRIMA;ZOONE;OOCBI;VOMUR;OTOGA;TAKRU;AOTNA;PROCO;ALLSI;SAIBB;SERDU;ANODA;ICTTR;MYOLU;TAEGU;CHLSB;HARSA;RHIBE;TRICA;BOMMO;DROME;SALSA;XENLA;XENTR;ALLMI;FUKDA;COLLI;ORNAN;ERIEU;PTEAL;CALJA;CERAT;MACFA;MACMU;PAPAN;GORGO;PANPA;PANTR;PONAB;MUSPF;FELCA;ODORO;LEPWE;TURTR;DELLE;PHYMC;HORSE;PIG;CAPHI;SHEEP;RABIT;	58	69
A6NHL2-Y406	A6NHL2	Y406	Y	406	DHKFDLMyAKRAFLH	92.9	91.8	92	100	100	0	0	0	83.3	100	100	100	82	78	ONCMY;ANOCA;ALLSI;ANAPL;DRYPU;APTFO;COLLI;TAEGU;CALAN;AMAAE;ALLMI;DAPPU;CALSU;TINGU;SALSA;GASAC;TAKRU;HARSA;ZOONE;OOCBI;DROME;ANODA;BOMMO;PAPXU;9NEOP;LUCCU;TRICA;PTEAL;ERIEU;LOXAF;VOMUR;SERDU;DELLE;CRIGR;MELGA;ORNAN;XENLA;XENTR;CAVPO;PELSI;FUKDA;TRIMA;LIPVE;PHYMC;TURTR;PROCO;OTOGA;HETGA;DIPOR;TARSY;MESAU;MOUSE;RHIBE;CHLSB;CERAT;PAPAN;MANLE;MACFA;MACMU;PONAB;NOMLE;GORGO;PANPA;PANTR;CALJA;AOTNA;SAI…	Rainbow trout;Green anole;Chinese alligator;Mallard;Downy woodpecker;Emperor penguin;Rock dove;Zebra finch;Anna's hummingbird;Blue-fronted Amazon parrot;American alligator;Water flea;Scaled quail;White-throated tinamou;Atlantic salmon;Three-spined stickleback;Japanese pufferfish;Jerdon's jumping ant;Dampwood termite;Clonal raider ant;Fruit fly;Mosquito;Silk moth;Asian swallowtail butterfly;NA;Gre…	Oncorhynchus mykiss;Anolis carolinensis;Alligator sinensis;Anas platyrhynchos;Dryobates pubescens;Aptenodytes forsteri;Columba livia;Taeniopygia guttata;Calypte anna;Amazona aestiva;Alligator mississippiensis;Daphnia pulex;Callipepla squamata;Tinamus guttatus;Salmo salar;Gasterosteus aculeatus;Takifugu rubripes;Harpegnathos saltator;Zootermopsis nevadensis;Ooceraea biroi;Drosophila melanogaster;A…	High in animals only	IPR023123;IPR002452;IPR000217;IPR008280	[Tubulin; C-terminal];[Alpha tubulin];[Tubulin];[Tubulin/FtsZ; C-terminal]	[391-443];[392-408];[387-415];[253-444]	M	A	498	500	100	97.6	0	Ordered	-	-	-	-	-	-	-	-	-	-	-	-	-	-	0
A6NHR9-S1709	A6NHR9	S1709	S	1709	LKKKPRRsCTLPNYT	71.4	82.2	96	94.4	0	0	0	0	58.3	75	0	100	73	60	XENLA;XENTR;ORNAN;TAEGU;TINGU;MYOLU;LOXAF;PELSI;DIPOR;CALSU;FUKDA;ERIEU;CRIGR;MESAU;PROCO;PTEAL;CAVPO;HETGA;ALLMI;ALLSI;RABIT;ICTTR;FELCA;AILME;URSMA;CANLF;MUSPF;LEPWE;ODORO;HORSE;PIG;TURTR;PHYMC;DELLE;LIPVE;BOVIN;CAPHI;SHEEP;TRIMA;CALJA;SAIBB;AOTNA;RHIBE;CHLSB;MACFA;MACMU;CERAT;PAPAN;MANLE;NOMLE;PONAB;GORGO;PANPA;PANTR;AMAAE;TARSY;MELGA;VOMUR;ANAPL;COLLI;	African clawed frog;Western clawed frog;Duckbill platypus;Zebra finch;White-throated tinamou;Little brown bat;African elephant;Chinese softshell turtle;Ord's kangaroo rat;Scaled quail;Damaraland mole rat;Western European hedgehog;Chinese hamster;Golden hamster;Coquerel's sifaka;Black flying fox;Guinea pig;Naked mole rat;American alligator;Chinese alligator;Rabbit;Thirteen-lined ground squirrel;Ca…	Xenopus laevis;Xenopus tropicalis;Ornithorhynchus anatinus;Taeniopygia guttata;Tinamus guttatus;Myotis lucifugus;Loxodonta africana;Pelodiscus sinensis;Dipodomys ordii;Callipepla squamata;Fukomys damarensis;Erinaceus europaeus;Cricetulus griseus;Mesocricetus auratus;Propithecus coquereli;Pteropus alecto;Cavia porcellus;Heterocephalus glaber;Alligator mississippiensis;Alligator sinensis;Oryctolagu…	Medium in all vertebrates except fish	IPR038892;IPR036277	[Structural maintenance of chromosomes flexible hinge domain-containing protein 1];[SMCs flexible hinge superfamily]	[1-1997];[1688-1875]	R	C	2973	2975	89	87.7	0.452	Ordered	-	AURC;MNK1;RIPK3	Q9UQB9;Q9BUB5;Q9Y572	AURC;MNK1;RIPK3	ENSG00000105146;ENSG00000079277;ENSG00000129465	99.96	aurora kinase C [Source:HGNC Symbol;Acc:HGNC:11391]	2.7.11.1	-	-	-	-	-	-	0
A6NHR9-S1974	A6NHR9	S1974	S	1974	CNDsLRHsPKVETTD	31	35.6	52	94.4	0	0	0	0	0	0	0	0	73	26	DIPOR;MOUSE;CRIGR;MESAU;PROCO;CAVPO;HETGA;RABIT;ICTTR;AILME;CALJA;SAIBB;AOTNA;RHIBE;CHLSB;MACFA;MACMU;CERAT;PAPAN;MANLE;NOMLE;PONAB;GORGO;PANPA;PANTR;TARSY;	Ord's kangaroo rat;Mouse;Chinese hamster;Golden hamster;Coquerel's sifaka;Guinea pig;Naked mole rat;Rabbit;Thirteen-lined ground squirrel;Giant panda;White-tufted-ear marmoset;Bolivian squirrel monkey;Ma's night monkey;Black snub-nosed monkey;Green monkey;Crab-eating macaque;Rhesus macaque;Sooty mangabey;Olive baboon;Drill;Northern white-cheeked gibbon;Sumatran orangutan;Western lowland gorilla;P…	Dipodomys ordii;Mus musculus;Cricetulus griseus;Mesocricetus auratus;Propithecus coquereli;Cavia porcellus;Heterocephalus glaber;Oryctolagus cuniculus;Ictidomys tridecemlineatus;Ailuropoda melanoleuca;Callithrix jacchus;Saimiri boliviensis boliviensis;Aotus nancymaae;Rhinopithecus bieti;Chlorocebus sabaeus;Macaca fascicularis;Macaca mulatta;Cercocebus atys;Papio anubis;Mandrillus leucophaeus;Noma…	High or Medium in primates only	IPR038892	[Structural maintenance of chromosomes flexible hinge domain-containing protein 1]	[1-1997]	H	P	3670	3672	56.2	30.1	0.905	Disordered	-	GSK3B	P49841	GSK3B	ENSG00000082701	97.88	glycogen synthase kinase 3 beta [Source:HGNC Symbol;Acc:HGNC:4617]	2.7.11.1	2872909at2759	9PEZI|DIPOR|CRIGR|EDHAE|KLUMD|MESAU|MUSCR|MOUSE|9FUNG|RAT|CAVPO|OCTDE|9EURO|HETGA|SACKO|TRIAD|FUSPC|ASPVE|9AGAM|9SAUR|TILAU|9HYME|DRORH|9HYPO|PENBI|AURPU|AURSE|OPEBR|NOTFU|KLENI|TRYVY|EPING|9TREE|9BASI|HIBSY|NAUCC|9CICH|TRYCI|PNEMU|NAUDC|TETBL|TETPH|KAZAF|KAZNA|9SACH|MARBU|ASPWE|9AGAR|ENTNP|PYROM|9APHY|ZASCE|SACEU|METAS|CORFA|METRR|CORDF|9ROSI|9ASPA|FUSC4|HIPCM|BRAOL|GRENI|BICAN|SERID|CLAP2|GLAL2…	778	2300	DIPOR;CRIGR;MESAU;MOUSE;CAVPO;HETGA;LIPVE;TRIMA;PELSI;OOCBI;EMENI;ANOCA;YARLI;URSMA;CHLRE;TAKRU;PHYPA;PLAF7;NEUCR;ARATH;AOTNA;PROCO;ARAHY;ALLSI;SAIBB;SERDU;ANODA;ICTTR;WHEAT;MAIZE;YEAST;TAEGU;CHLSB;RHIBE;NOMLE;TRICA;DROME;ONCMY;SALSA;XENLA;XENTR;ALLMI;COLLI;ORNAN;ERIEU;CALJA;CERAT;MACFA;MACMU;PAPAN;MANLE;GORGO;PANPA;PANTR;PONAB;AILME;MUSPF;FELCA;ODORO;LEPWE;TURTR;DELLE;PHYMC;LOXAF;HORSE;PIG;BOVIN…	70	70.2
A6NHT5-S153	A6NHT5	S153	S	153	AsGTDRDsPEPLLKA	77.4	80.8	86	94.4	54.5	0	0	0	41.7	100	100	100	84	65	URSMA;ZOONE;LUCCU;DROME;HARSA;ANAPL;COLLI;PAPXU;TRICA;ANOCA;ONCMY;SALSA;XENLA;XENTR;SAIBB;PELSI;TAKRU;SERDU;GASAC;CRIGR;MOUSE;MESAU;OTOGA;DIPOR;CAVPO;RABIT;HETGA;LIPVE;TRIMA;CANLF;PTEAL;PONAB;CAPHI;BOVIN;FELCA;PIG;LEPWE;NOMLE;PANTR;PANPA;PHYMC;DELLE;HORSE;TURTR;ICTTR;RHIBE;CERAT;PAPAN;MACMU;CHLSB;AOTNA;CALJA;GORGO;MACFA;MANLE;MUSPF;PROCO;ODORO;ALLMI;ALLSI;CALSU;ERIEU;VOMUR;AMAAE;MELGA;	Polar bear;Dampwood termite;Green bottle fly;Fruit fly;Jerdon's jumping ant;Mallard;Rock dove;Asian swallowtail butterfly;Red flour beetle;Green anole;Rainbow trout;Atlantic salmon;African clawed frog;Western clawed frog;Bolivian squirrel monkey;Chinese softshell turtle;Japanese pufferfish;Greater amberjack;Three-spined stickleback;Chinese hamster;Mouse;Golden hamster;Small-eared galago;Ord's kan…	Ursus maritimus;Zootermopsis nevadensis;Lucilia cuprina;Drosophila melanogaster;Harpegnathos saltator;Anas platyrhynchos;Columba livia;Papilio xuthus;Tribolium castaneum;Anolis carolinensis;Oncorhynchus mykiss;Salmo salar;Xenopus laevis;Xenopus tropicalis;Saimiri boliviensis boliviensis;Pelodiscus sinensis;Takifugu rubripes;Seriola dumerili;Gasterosteus aculeatus;Cricetulus griseus;Mus musculus;M…	Medium in all vertebrates except birds	-	-	-	D	P	560	563	71.4	85.7	0.928	Disordered	-	KIS	Q8TAS1	UHMK1	ENSG00000152332	98.82	U2AF homology motif kinase 1 [Source:HGNC Symbol;Acc:HGNC:19683]	2.7.11.1	3136614at2759	DIPOR|MESAU|MUSCR|MOUSE|RAT|CAVPO|OCTDE|HETGA|9SAUR|NOTFU|9CICH|LIPVE|TRIMA|PTEVA|MONDO|9AMPH|9TELE|BETSP|ECHNA|SALFA|SERLL|CARSF|ATHCN|AYTFU|AQUCH|LOTGI|PERMB|CYNSE|TERCA|GEOSA|CYPVA|URSMA|NEOSC|VOMUR|CHACN|BOBOX|VICPA|OTOGA|BALAS|PANHP|9PASS|ACIJB|COLAP|CALUR|AOTNA|OCTBM|PROCO|PHACI|ALLSI|ENHLU|SAIBB|MONMO|SERDU|PYGNA|ICTTR|BISBB|NEMVE|POCDA|POEFO|GEOFO|AUSLI|COTGO|TAEGU|CHLSB|ACTTE|LYNCA|RHIBE…	129	163	DIPOR;MESAU;MOUSE;CAVPO;HETGA;LIPVE;TRIMA;URSMA;VOMUR;OTOGA;AOTNA;PROCO;ALLSI;SAIBB;SERDU;ICTTR;TAEGU;CHLSB;RHIBE;NOMLE;SALSA;COLLI;ERIEU;CALJA;CERAT;MACFA;MACMU;PAPAN;MANLE;GORGO;PANPA;PANTR;PONAB;AILME;MUSPF;FELCA;ODORO;LEPWE;TURTR;DELLE;LOXAF;PIG;BOVIN;CAPHI;SHEEP;RABIT;	46	54.8
A6NI28-Y792	A6NI28	Y792	Y	792	DTASSNGyQRPGSVV	76.2	80.8	94	94.4	45.5	0	0	0	33.3	100	40	100	83	64	LUCCU;XENLA;XENTR;ANOCA;AMAAE;CALSU;COLLI;MELGA;PELSI;ALLMI;ALLSI;DIPOR;PROCO;ORNAN;MOUSE;MESAU;MYOLU;VOMUR;SAIBB;ERIEU;CAVPO;ICTTR;CANLF;HETGA;RHIBE;PTEAL;PAPAN;MACFA;CERAT;FUKDA;TARSY;FELCA;BOVIN;CAPHI;SHEEP;TRIMA;OTOGA;AOTNA;CALJA;NOMLE;GORGO;PANPA;PANTR;MACMU;CHLSB;MANLE;MUSPF;LEPWE;ODORO;AILME;URSMA;PIG;PHYMC;LIPVE;DELLE;TURTR;RABIT;HORSE;GASAC;SERDU;TRICA;ZOONE;HARSA;OOCBI;	Green bottle fly;African clawed frog;Western clawed frog;Green anole;Blue-fronted Amazon parrot;Scaled quail;Rock dove;Wild turkey;Chinese softshell turtle;American alligator;Chinese alligator;Ord's kangaroo rat;Coquerel's sifaka;Duckbill platypus;Mouse;Golden hamster;Little brown bat;Common wombat;Bolivian squirrel monkey;Western European hedgehog;Guinea pig;Thirteen-lined ground squirrel;Dog;Na…	Lucilia cuprina;Xenopus laevis;Xenopus tropicalis;Anolis carolinensis;Amazona aestiva;Callipepla squamata;Columba livia;Meleagris gallopavo;Pelodiscus sinensis;Alligator mississippiensis;Alligator sinensis;Dipodomys ordii;Propithecus coquereli;Ornithorhynchus anatinus;Mus musculus;Mesocricetus auratus;Myotis lucifugus;Vombatus ursinus;Saimiri boliviensis boliviensis;Erinaceus europaeus;Cavia porc…	Medium in all vertebrates	IPR047234	[GRAF family]	[1-865]	G	Q	1286	1289	75.9	74.7	0.933	Disordered	-	-	-	-	-	-	-	-	-	-	-	-	-	-	0
A6NIX2-S88	A6NIX2	S88	S	88	LsAQPAGsPRAsLAG	31	34.2	46	61.1	9.09	0	0	0	8.33	25	0	0	84	26	RABIT;PANPA;PAPAN;TARSY;ORNAN;CRIGR;ANOCA;CALSU;MACFA;TRIMA;CERAT;CHLSB;CALJA;PANTR;AOTNA;MACMU;LOXAF;HORSE;FELCA;PROCO;ODORO;PIG;PHYMC;DELLE;BOVIN;PAPXU;	Rabbit;Pygmy chimpanzee;Olive baboon;Philippine tarsier;Duckbill platypus;Chinese hamster;Green anole;Scaled quail;Crab-eating macaque;Caribbean manatee;Sooty mangabey;Green monkey;White-tufted-ear marmoset;Chimpanzee;Ma's night monkey;Rhesus macaque;African elephant;Horse;Cat;Coquerel's sifaka;Pacific walrus;Pig;Sperm whale;Beluga whale;Bovine;Asian swallowtail butterfly;	Oryctolagus cuniculus;Pan paniscus;Papio anubis;Tarsius syrichta;Ornithorhynchus anatinus;Cricetulus griseus;Anolis carolinensis;Callipepla squamata;Macaca fascicularis;Trichechus manatus;Cercocebus atys;Chlorocebus sabaeus;Callithrix jacchus;Pan troglodytes;Aotus nancymaae;Macaca mulatta;Loxodonta africana;Equus caballus;Felis catus;Propithecus coquereli;Odobenus rosmarus divergens;Sus scrofa;Ph…	High or Medium in primates only	-	-	-	G	P	424	426	16.7	31	0.963	Disordered	-	MTOR	P42345	MTOR	ENSG00000198793	99.87	mechanistic target of rapamycin kinase [Source:HGNC Symbol;Acc:HGNC:3942]	2.7.11.1	8448at2759	9PEZI|DIPOR|CRIGR|EDHAE|KLUMD|MESAU|MUSCR|MOUSE|9FUNG|RAT|CAVPO|OCTDE|9EURO|HETGA|TRIAD|FUSPC|ASPVE|9AGAM|9SAUR|TILAU|9HYME|DRORH|9HYPO|PENBI|AURPU|AURSE|CAMFO|OPEBR|NOTFU|KLENI|TRYVY|EPING|9NEOP|9TREE|9BASI|NAUCC|9CICH|TRYCI|PNEMU|NAUDC|TETBL|TETPH|KAZAF|KAZNA|9SACH|MARBU|ASPWE|9AGAR|ENTNP|PYROM|9APHY|ZASCE|SACEU|METAS|CORFA|METRR|CORDF|9ROSI|9ASPA|FUSC4|NANGC|BRAOL|9HELO|GRENI|BICAN|SERID|CLAP2…	743	4093	DIPOR;CRIGR;MESAU;MOUSE;CAVPO;HETGA;9NEOP;LIPVE;TRIMA;ZOONE;PELSI;OOCBI;EMENI;ANOCA;YARLI;EMIHU;URSMA;VOMUR;CHLRE;OTOGA;TAKRU;PHYPA;NEUCR;ARATH;AOTNA;PROCO;ARAHY;ALLSI;SAIBB;ANODA;ICTTR;WHEAT;MAIZE;YEAST;TAEGU;CHLSB;RHIBE;TRICA;BOMMO;DROME;LUCCU;SALSA;XENLA;XENTR;ALLMI;FUKDA;COLLI;ORNAN;ERIEU;CALJA;CERAT;MACFA;MACMU;MANLE;GORGO;PANPA;PANTR;PONAB;CANLF;AILME;MUSPF;FELCA;ODORO;LEPWE;TURTR;DELLE;PHY…	74	75
A6NKD9-S258	A6NKD9	S258	S	258	sAPPHHRsIPNGLHD	69	68.5	60	44.4	72.7	0	0	0	91.7	100	60	100	84	58	DAPPU;APTFO;EGRGA;FUKDA;HETGA;FELCA;CAVPO;LEPWE;LOXAF;XENLA;XENTR;ANOCA;CALSU;TINGU;COLLI;CALAN;MELGA;ANAPL;DRYPU;AMAAE;OPIHO;PELSI;ALLSI;ALLMI;ONCMY;TAKRU;SERDU;PTEAL;MOUSE;MESAU;TURTR;TRIMA;DIPOR;ICTTR;BOVIN;ODORO;CAPHI;LIPVE;CALJA;HORSE;MACMU;CHLSB;CERAT;PONAB;PANTR;PHYMC;DELLE;PROCO;OTOGA;PIG;ERIEU;LUCCU;BOMMO;ANODA;ZOONE;TRICA;HARSA;OOCBI;	Water flea;Emperor penguin;Little egret;Damaraland mole rat;Naked mole rat;Cat;Guinea pig;Weddell seal;African elephant;African clawed frog;Western clawed frog;Green anole;Scaled quail;White-throated tinamou;Rock dove;Anna's hummingbird;Wild turkey;Mallard;Downy woodpecker;Blue-fronted Amazon parrot;Hoatzin;Chinese softshell turtle;Chinese alligator;American alligator;Rainbow trout;Japanese puffe…	Daphnia pulex;Aptenodytes forsteri;Egretta garzetta;Fukomys damarensis;Heterocephalus glaber;Felis catus;Cavia porcellus;Leptonychotes weddellii;Loxodonta africana;Xenopus laevis;Xenopus tropicalis;Anolis carolinensis;Callipepla squamata;Tinamus guttatus;Columba livia;Calypte anna;Meleagris gallopavo;Anas platyrhynchos;Dryobates pubescens;Amazona aestiva;Opisthocomus hoazin;Pelodiscus sinensis;Al…	High in animals only	IPR019359	[CCDC85 family]	[5-401]	R	I	1154	1156	73.8	57.1	0.925	Disordered	-	DLK	Q12852	MAP3K12	ENSG00000139625	99.82	mitogen-activated protein kinase kinase kinase 12 [Source:HGNC Symbol;Acc:HGNC:6851]	-	876955at2759	DIPOR|CRIGR|MESAU|MUSCR|MOUSE|RAT|CAVPO|OCTDE|HETGA|TRIAD|9SAUR|9HYME|DRORH|OPEBR|NOTFU|9NEOP|9CICH|9ASPA|HIPCM|MYOBR|BICAN|9DIPT|9EUKA|9SPIT|LIPVE|PEDHC|DIACI|ACACF|STRMM|TRIMA|ATTCE|BOMIM|RHOPR|PTEVA|FRAOC|MONDO|PELSI|9AMPH|9HEMI|9TELE|BETSP|THRPL|9SCAR|NEOAA|ECHNA|BACLA|SALFA|SERLL|CARSF|ATHCN|LARCR|AYTFU|AGRPL|LOTGI|MYODS|PERMB|CYNSE|STRHB|TERCA|GEOSA|BACDO|DANPL|ANOCA|CYPVA|ECTSI|PHLPP|HELAM…	283	1430	DIPOR;CRIGR;MESAU;MOUSE;CAVPO;HETGA;9NEOP;LIPVE;TRIMA;PELSI;ANOCA;URSMA;VOMUR;OTOGA;TAKRU;AOTNA;PROCO;ALLSI;SAIBB;SERDU;ANODA;ICTTR;MYOLU;TAEGU;CHLSB;RHIBE;NOMLE;TRICA;DROME;SALSA;XENLA;XENTR;FUKDA;COLLI;ORNAN;ERIEU;PTEAL;CALJA;CERAT;MACFA;MACMU;PAPAN;MANLE;GORGO;PANPA;PANTR;PONAB;AILME;MUSPF;FELCA;ODORO;LEPWE;TURTR;DELLE;PHYMC;LOXAF;HORSE;PIG;BOVIN;CAPHI;SHEEP;RABIT;	62	73.8
A6NKF1-S402	A6NKF1	S402	S	402	AEEEDEGTDRPGsPA	47.6	54.8	80	77.8	0	28.6	25	40	0	0	0	0	98	45	NEUCR;DICDI;ORYSI;WHEAT;EMIHU;VOMUR;MOUSE;CRIGR;MESAU;LOXAF;CAVPO;FUKDA;HETGA;PROCO;ERIEU;OTOGA;TRIMA;MANLE;PANPA;GORGO;AOTNA;PANTR;CHLSB;PAPAN;MACMU;MACFA;CERAT;SAIBB;CALJA;PIG;DELLE;LIPVE;PHYMC;SHEEP;BOVIN;CAPHI;PTEAL;FELCA;HORSE;CANLF;LEPWE;ODORO;MUSPF;URSMA;AILME;	NA;Slime mold;Rice;Wheat;NA;Common wombat;Mouse;Chinese hamster;Golden hamster;African elephant;Guinea pig;Damaraland mole rat;Naked mole rat;Coquerel's sifaka;Western European hedgehog;Small-eared galago;Caribbean manatee;Drill;Pygmy chimpanzee;Western lowland gorilla;Ma's night monkey;Chimpanzee;Green monkey;Olive baboon;Rhesus macaque;Crab-eating macaque;Sooty mangabey;Bolivian squirrel monkey…	Neurospora crassa (strain ATCC 24698 / 74-OR23-1A / CBS 708.71 / DSM 1257 / FGSC 987);Dictyostelium discoideum;Oryza sativa subsp. indica;Triticum aestivum;Emiliania huxleyi;Vombatus ursinus;Mus musculus;Cricetulus griseus;Mesocricetus auratus;Loxodonta africana;Cavia porcellus;Fukomys damarensis;Heterocephalus glaber;Propithecus coquereli;Erinaceus europaeus;Otolemur garnettii;Trichechus manatus…	High in mammals only	-	-	-	G	P	2891	2893	17.3	43.9	0.96	Disordered	-	CDKL1	Q00532	CDKL1	ENSG00000100490	99.87	cyclin dependent kinase like 1 [Source:HGNC Symbol;Acc:HGNC:1781]	-	244018at2759	9PEZI|DIPOR|CRIGR|EDHAE|KLUMD|MESAU|BALRE|MUSCR|MOUSE|9FUNG|RAT|CAVPO|OCTDE|9EURO|HETGA|TRIAD|FUSPC|ACREC|ASPVE|9AGAM|9SAUR|TILAU|9HYME|DRORH|9HYPO|PENBI|AURPU|AURSE|CAMFO|OPEBR|NOTFU|KLENI|TRYVY|EPING|9NEOP|9TREE|9BASI|HIBSY|NAUCC|9CICH|TRYCI|ASPKA|PNEMU|NAUDC|TETBL|TETPH|KAZAF|KAZNA|9SACH|MARBU|ASPWE|9AGAR|ENTNP|PYROM|9APHY|ZASCE|SACEU|METAS|CORFA|METRR|CORDF|9ROSI|9ASPA|FUSC4|HIPCM|NANGC|BRAOL…	899	8736	DIPOR;CRIGR;MESAU;MOUSE;CAVPO;HETGA;9NEOP;DRYPU;LIPVE;TRIMA;ZOONE;PELSI;EGRGA;OOCBI;EMENI;ANOCA;YARLI;URSMA;VOMUR;OPIHO;CHLRE;OTOGA;TAKRU;PHYPA;PLAF7;NEUCR;ARATH;AOTNA;PROCO;ARAHY;ALLSI;SAIBB;SERDU;ANODA;ICTTR;WHEAT;MAIZE;YEAST;MYOLU;TAEGU;CHLSB;HARSA;RHIBE;NOMLE;PAPXU;DAPPU;TRICA;BOMMO;DROME;LUCCU;ONCMY;SALSA;XENLA;XENTR;ALLMI;ANAPL;FUKDA;COLLI;MELGA;APTFO;CALAN;ORNAN;ERIEU;PTEAL;CALJA;CERAT;MAC…	89	92.9
A6NKT7-S128	A6NKT7	S128	S	128	AAKLFPGsPAIYKLK	67.9	78.1	86	88.9	0	0	0	0	66.7	100	0	100	100	57	XENLA;XENTR;PELSI;ANOCA;ALLMI;ALLSI;TINGU;TAEGU;DRYPU;AMAAE;COLLI;CALAN;APTFO;EGRGA;BOVIN;CAPHI;SHEEP;PIG;PHYMC;LIPVE;DELLE;TURTR;ERIEU;MOUSE;CRIGR;MESAU;LOXAF;TRIMA;TARSY;ICTTR;MYOLU;PTEAL;HORSE;FELCA;CANLF;AILME;URSMA;MUSPF;LEPWE;ODORO;DIPOR;RABIT;PANTR;SAIBB;AOTNA;CALJA;PONAB;NOMLE;RHIBE;CERAT;MANLE;PAPAN;CHLSB;MACFA;MACMU;OTOGA;PROCO;	African clawed frog;Western clawed frog;Chinese softshell turtle;Green anole;American alligator;Chinese alligator;White-throated tinamou;Zebra finch;Downy woodpecker;Blue-fronted Amazon parrot;Rock dove;Anna's hummingbird;Emperor penguin;Little egret;Bovine;Goat;Sheep;Pig;Sperm whale;Yangtze river dolphin;Beluga whale;Atlantic bottle-nosed dolphin;Western European hedgehog;Mouse;Chinese hamster;G…	Xenopus laevis;Xenopus tropicalis;Pelodiscus sinensis;Anolis carolinensis;Alligator mississippiensis;Alligator sinensis;Tinamus guttatus;Taeniopygia guttata;Dryobates pubescens;Amazona aestiva;Columba livia;Calypte anna;Aptenodytes forsteri;Egretta garzetta;Bos taurus;Capra hircus;Ovis aries;Sus scrofa;Physeter macrocephalus;Lipotes vexillifer;Delphinapterus leucas;Tursiops truncatus;Erinaceus eu…	Medium in all vertebrates except fish	IPR011990	[Tetratricopeptide-like helical domain superfamily]	[31-191]	G	P	325	327	68	69	0.078	Ordered	-	P38A	Q16539	MAPK14	ENSG00000112062	99.86	mitogen-activated protein kinase 14 [Source:HGNC Symbol;Acc:HGNC:6876]	2.7.11.24	158564at2759	9PEZI|DIPOR|CRIGR|EDHAE|KLUMD|MESAU|BALRE|MUSCR|MOUSE|9FUNG|RAT|CAVPO|OCTDE|9EURO|HETGA|SACKO|TRIAD|FUSPC|ACREC|ASPVE|9AGAM|9SAUR|TILAU|9HYME|DRORH|9HYPO|PENBI|AURPU|AURSE|CAMFO|OPEBR|NOTFU|TRYVY|EPING|9NEOP|9TREE|9BASI|NAUCC|9CICH|TRYCI|ASPKA|PNEMU|NAUDC|TETBL|TETPH|KAZAF|KAZNA|9SACH|MARBU|ASPWE|9AGAR|PYROM|9APHY|ZASCE|SACEU|METAS|CORFA|METRR|CORDF|FUSC4|HIPCM|NANGC|MYOBR|9HELO|BICAN|SERID|CLAP2…	758	5486	DIPOR;CRIGR;MESAU;MOUSE;CAVPO;HETGA;9NEOP;DRYPU;LIPVE;TRIMA;PELSI;EGRGA;OOCBI;EMENI;ANOCA;YARLI;URSMA;VOMUR;OPIHO;OTOGA;TAKRU;NEUCR;AOTNA;PROCO;ARAHY;ALLSI;SAIBB;SERDU;ANODA;ICTTR;YEAST;MYOLU;TAEGU;CHLSB;HARSA;RHIBE;NOMLE;PAPXU;DAPPU;TRICA;BOMMO;DROME;LUCCU;ONCMY;SALSA;XENLA;XENTR;ALLMI;ANAPL;FUKDA;COLLI;MELGA;APTFO;CALAN;ORNAN;ERIEU;PTEAL;TINGU;CALJA;CERAT;MACFA;MACMU;PAPAN;MANLE;GORGO;PANPA;PAN…	84	94
A6NKT7-S395	A6NKT7	S395	S	395	DALFssQsPKDTsFL	57.1	61.6	86	88.9	27.3	0	0	0	8.33	25	0	0	100	48	BOMMO;9NEOP;DAPPU;ANOCA;TAEGU;VOMUR;CAVPO;FUKDA;HETGA;PIG;PHYMC;LIPVE;DELLE;TURTR;MOUSE;CRIGR;MESAU;LOXAF;TRIMA;TARSY;ICTTR;MYOLU;PTEAL;HORSE;FELCA;CANLF;AILME;URSMA;MUSPF;LEPWE;ODORO;DIPOR;RABIT;PANTR;SAIBB;AOTNA;CALJA;PONAB;NOMLE;RHIBE;CERAT;MANLE;PAPAN;CHLSB;MACFA;MACMU;OTOGA;PROCO;	Silk moth;NA;Water flea;Green anole;Zebra finch;Common wombat;Guinea pig;Damaraland mole rat;Naked mole rat;Pig;Sperm whale;Yangtze river dolphin;Beluga whale;Atlantic bottle-nosed dolphin;Mouse;Chinese hamster;Golden hamster;African elephant;Caribbean manatee;Philippine tarsier;Thirteen-lined ground squirrel;Little brown bat;Black flying fox;Horse;Cat;Dog;Giant panda;Polar bear;European domestic…	Bombyx mori;Neoptera;Daphnia pulex;Anolis carolinensis;Taeniopygia guttata;Vombatus ursinus;Cavia porcellus;Fukomys damarensis;Heterocephalus glaber;Sus scrofa;Physeter macrocephalus;Lipotes vexillifer;Delphinapterus leucas;Tursiops truncatus;Mus musculus;Cricetulus griseus;Mesocricetus auratus;Loxodonta africana;Trichechus manatus;Tarsius syrichta;Ictidomys tridecemlineatus;Myotis lucifugus;Pter…	High in mammals only	-	-	-	Q	P	710	712	40	40	0.417	Ordered	-	MTOR	P42345	MTOR	ENSG00000198793	92.5	mechanistic target of rapamycin kinase [Source:HGNC Symbol;Acc:HGNC:3942]	2.7.11.1	8448at2759	9PEZI|DIPOR|CRIGR|EDHAE|KLUMD|MESAU|MUSCR|MOUSE|9FUNG|RAT|CAVPO|OCTDE|9EURO|HETGA|TRIAD|FUSPC|ASPVE|9AGAM|9SAUR|TILAU|9HYME|DRORH|9HYPO|PENBI|AURPU|AURSE|CAMFO|OPEBR|NOTFU|KLENI|TRYVY|EPING|9NEOP|9TREE|9BASI|NAUCC|9CICH|TRYCI|PNEMU|NAUDC|TETBL|TETPH|KAZAF|KAZNA|9SACH|MARBU|ASPWE|9AGAR|ENTNP|PYROM|9APHY|ZASCE|SACEU|METAS|CORFA|METRR|CORDF|9ROSI|9ASPA|FUSC4|NANGC|BRAOL|9HELO|GRENI|BICAN|SERID|CLAP2…	743	4093	DIPOR;CRIGR;MESAU;MOUSE;CAVPO;HETGA;9NEOP;LIPVE;TRIMA;ZOONE;PELSI;OOCBI;EMENI;ANOCA;YARLI;EMIHU;URSMA;VOMUR;CHLRE;OTOGA;TAKRU;PHYPA;NEUCR;ARATH;AOTNA;PROCO;ARAHY;ALLSI;SAIBB;ANODA;ICTTR;WHEAT;MAIZE;YEAST;TAEGU;CHLSB;RHIBE;TRICA;BOMMO;DROME;LUCCU;SALSA;XENLA;XENTR;ALLMI;FUKDA;COLLI;ORNAN;ERIEU;CALJA;CERAT;MACFA;MACMU;MANLE;GORGO;PANPA;PANTR;PONAB;CANLF;AILME;MUSPF;FELCA;ODORO;LEPWE;TURTR;DELLE;PHY…	74	75
A6NKT7-S782	A6NKT7	S782	S	782	EIKHsTPsPTKYsLs	79.8	86.3	94	88.9	36.4	0	0	0	41.7	100	100	100	100	67	ANODA;HARSA;OOCBI;DAPPU;ONCMY;SALSA;TAKRU;GASAC;SERDU;XENLA;XENTR;ORNAN;CALSU;MELGA;PELSI;ANOCA;ALLMI;ALLSI;TAEGU;AMAAE;COLLI;VOMUR;CAVPO;HETGA;BOVIN;CAPHI;SHEEP;PIG;PHYMC;LIPVE;DELLE;TURTR;ERIEU;MOUSE;CRIGR;MESAU;LOXAF;TRIMA;TARSY;ICTTR;MYOLU;PTEAL;HORSE;FELCA;CANLF;AILME;URSMA;MUSPF;LEPWE;ODORO;DIPOR;RABIT;PANTR;GORGO;SAIBB;AOTNA;CALJA;PONAB;NOMLE;RHIBE;CERAT;MANLE;PAPAN;CHLSB;MACFA;MACMU;OTOGA;	Mosquito;Jerdon's jumping ant;Clonal raider ant;Water flea;Rainbow trout;Atlantic salmon;Japanese pufferfish;Three-spined stickleback;Greater amberjack;African clawed frog;Western clawed frog;Duckbill platypus;Scaled quail;Wild turkey;Chinese softshell turtle;Green anole;American alligator;Chinese alligator;Zebra finch;Blue-fronted Amazon parrot;Rock dove;Common wombat;Guinea pig;Naked mole rat;B…	Anopheles darlingi;Harpegnathos saltator;Ooceraea biroi;Daphnia pulex;Oncorhynchus mykiss;Salmo salar;Takifugu rubripes;Gasterosteus aculeatus;Seriola dumerili;Xenopus laevis;Xenopus tropicalis;Ornithorhynchus anatinus;Callipepla squamata;Meleagris gallopavo;Pelodiscus sinensis;Anolis carolinensis;Alligator mississippiensis;Alligator sinensis;Taeniopygia guttata;Amazona aestiva;Columba livia;Vomb…	Medium in all vertebrates except birds	IPR045255	[Ran binding protein RanBP1-like]	[671-1234]	P	P	1455	1457	61	64	0.968	Disordered	-	CDK2	P24941	CDK2	ENSG00000123374	99.22	cyclin dependent kinase 2 [Source:HGNC Symbol;Acc:HGNC:1771]	-	244018at2759	9PEZI|DIPOR|CRIGR|EDHAE|KLUMD|MESAU|BALRE|MUSCR|MOUSE|9FUNG|RAT|CAVPO|OCTDE|9EURO|HETGA|TRIAD|FUSPC|ACREC|ASPVE|9AGAM|9SAUR|TILAU|9HYME|DRORH|9HYPO|PENBI|AURPU|AURSE|CAMFO|OPEBR|NOTFU|KLENI|TRYVY|EPING|9NEOP|9TREE|9BASI|HIBSY|NAUCC|9CICH|TRYCI|ASPKA|PNEMU|NAUDC|TETBL|TETPH|KAZAF|KAZNA|9SACH|MARBU|ASPWE|9AGAR|ENTNP|PYROM|9APHY|ZASCE|SACEU|METAS|CORFA|METRR|CORDF|9ROSI|9ASPA|FUSC4|HIPCM|NANGC|BRAOL…	899	8736	DIPOR;CRIGR;MESAU;MOUSE;CAVPO;HETGA;9NEOP;DRYPU;LIPVE;TRIMA;ZOONE;PELSI;EGRGA;OOCBI;EMENI;ANOCA;YARLI;URSMA;VOMUR;OPIHO;CHLRE;OTOGA;TAKRU;PHYPA;PLAF7;NEUCR;ARATH;AOTNA;PROCO;ARAHY;ALLSI;SAIBB;SERDU;ANODA;ICTTR;WHEAT;MAIZE;YEAST;MYOLU;TAEGU;CHLSB;HARSA;RHIBE;NOMLE;PAPXU;DAPPU;TRICA;BOMMO;DROME;LUCCU;ONCMY;SALSA;XENLA;XENTR;ALLMI;ANAPL;FUKDA;COLLI;MELGA;APTFO;CALAN;ORNAN;ERIEU;PTEAL;CALJA;CERAT;MAC…	89	92.9
A6NKT7-S789	A6NKT7	S789	S	789	sPTKYsLsPsKsYKY	79.8	87.7	96	88.9	27.3	0	0	0	41.7	100	100	100	100	67	TRICA;HARSA;OOCBI;ONCMY;SALSA;TAKRU;GASAC;SERDU;XENLA;XENTR;ORNAN;CALSU;MELGA;PELSI;ANOCA;ALLMI;ALLSI;TAEGU;AMAAE;COLLI;VOMUR;CAVPO;FUKDA;HETGA;BOVIN;CAPHI;SHEEP;PIG;PHYMC;LIPVE;DELLE;TURTR;ERIEU;MOUSE;CRIGR;MESAU;LOXAF;TRIMA;TARSY;ICTTR;MYOLU;PTEAL;HORSE;FELCA;CANLF;AILME;URSMA;MUSPF;LEPWE;ODORO;DIPOR;RABIT;PANTR;GORGO;SAIBB;AOTNA;CALJA;PONAB;NOMLE;RHIBE;CERAT;MANLE;PAPAN;CHLSB;MACFA;MACMU;OTOGA;	Red flour beetle;Jerdon's jumping ant;Clonal raider ant;Rainbow trout;Atlantic salmon;Japanese pufferfish;Three-spined stickleback;Greater amberjack;African clawed frog;Western clawed frog;Duckbill platypus;Scaled quail;Wild turkey;Chinese softshell turtle;Green anole;American alligator;Chinese alligator;Zebra finch;Blue-fronted Amazon parrot;Rock dove;Common wombat;Guinea pig;Damaraland mole rat…	Tribolium castaneum;Harpegnathos saltator;Ooceraea biroi;Oncorhynchus mykiss;Salmo salar;Takifugu rubripes;Gasterosteus aculeatus;Seriola dumerili;Xenopus laevis;Xenopus tropicalis;Ornithorhynchus anatinus;Callipepla squamata;Meleagris gallopavo;Pelodiscus sinensis;Anolis carolinensis;Alligator mississippiensis;Alligator sinensis;Taeniopygia guttata;Amazona aestiva;Columba livia;Vombatus ursinus;…	Medium in all vertebrates except birds	IPR045255	[Ran binding protein RanBP1-like]	[671-1234]	L	P	1462	1464	50	69	0.995	Disordered	-	CDK2	P24941	CDK2	ENSG00000123374	99.47	cyclin dependent kinase 2 [Source:HGNC Symbol;Acc:HGNC:1771]	-	244018at2759	9PEZI|DIPOR|CRIGR|EDHAE|KLUMD|MESAU|BALRE|MUSCR|MOUSE|9FUNG|RAT|CAVPO|OCTDE|9EURO|HETGA|TRIAD|FUSPC|ACREC|ASPVE|9AGAM|9SAUR|TILAU|9HYME|DRORH|9HYPO|PENBI|AURPU|AURSE|CAMFO|OPEBR|NOTFU|KLENI|TRYVY|EPING|9NEOP|9TREE|9BASI|HIBSY|NAUCC|9CICH|TRYCI|ASPKA|PNEMU|NAUDC|TETBL|TETPH|KAZAF|KAZNA|9SACH|MARBU|ASPWE|9AGAR|ENTNP|PYROM|9APHY|ZASCE|SACEU|METAS|CORFA|METRR|CORDF|9ROSI|9ASPA|FUSC4|HIPCM|NANGC|BRAOL…	899	8736	DIPOR;CRIGR;MESAU;MOUSE;CAVPO;HETGA;9NEOP;DRYPU;LIPVE;TRIMA;ZOONE;PELSI;EGRGA;OOCBI;EMENI;ANOCA;YARLI;URSMA;VOMUR;OPIHO;CHLRE;OTOGA;TAKRU;PHYPA;PLAF7;NEUCR;ARATH;AOTNA;PROCO;ARAHY;ALLSI;SAIBB;SERDU;ANODA;ICTTR;WHEAT;MAIZE;YEAST;MYOLU;TAEGU;CHLSB;HARSA;RHIBE;NOMLE;PAPXU;DAPPU;TRICA;BOMMO;DROME;LUCCU;ONCMY;SALSA;XENLA;XENTR;ALLMI;ANAPL;FUKDA;COLLI;MELGA;APTFO;CALAN;ORNAN;ERIEU;PTEAL;CALJA;CERAT;MAC…	89	92.9
A6NKT7-T800	A6NKT7	T800	T	800	SYKYSPKtPPRWAED	79.8	86.3	96	94.4	36.4	0	0	0	41.7	100	80	100	100	67	TRICA;HARSA;OOCBI;DAPPU;ONCMY;TAKRU;GASAC;SERDU;XENLA;XENTR;ORNAN;CALSU;MELGA;PELSI;ANOCA;ALLMI;ALLSI;TAEGU;AMAAE;COLLI;VOMUR;CAVPO;FUKDA;HETGA;BOVIN;CAPHI;SHEEP;PIG;PHYMC;LIPVE;DELLE;TURTR;ERIEU;MOUSE;CRIGR;MESAU;LOXAF;TRIMA;TARSY;ICTTR;PTEAL;HORSE;FELCA;CANLF;AILME;URSMA;MUSPF;LEPWE;ODORO;DIPOR;RABIT;PANTR;GORGO;SAIBB;AOTNA;CALJA;PONAB;NOMLE;RHIBE;CERAT;MANLE;PAPAN;CHLSB;MACFA;MACMU;OTOGA;PROCO;	Red flour beetle;Jerdon's jumping ant;Clonal raider ant;Water flea;Rainbow trout;Japanese pufferfish;Three-spined stickleback;Greater amberjack;African clawed frog;Western clawed frog;Duckbill platypus;Scaled quail;Wild turkey;Chinese softshell turtle;Green anole;American alligator;Chinese alligator;Zebra finch;Blue-fronted Amazon parrot;Rock dove;Common wombat;Guinea pig;Damaraland mole rat;Nake…	Tribolium castaneum;Harpegnathos saltator;Ooceraea biroi;Daphnia pulex;Oncorhynchus mykiss;Takifugu rubripes;Gasterosteus aculeatus;Seriola dumerili;Xenopus laevis;Xenopus tropicalis;Ornithorhynchus anatinus;Callipepla squamata;Meleagris gallopavo;Pelodiscus sinensis;Anolis carolinensis;Alligator mississippiensis;Alligator sinensis;Taeniopygia guttata;Amazona aestiva;Columba livia;Vombatus ursinu…	Medium in all vertebrates except birds	IPR045255	[Ran binding protein RanBP1-like]	[671-1234]	K	P	1473	1500	63	67	0.959	Disordered	-	CDK4	P11802	CDK4	ENSG00000135446	99.84	cyclin dependent kinase 4 [Source:HGNC Symbol;Acc:HGNC:1773]	-	244018at2759	9PEZI|DIPOR|CRIGR|EDHAE|KLUMD|MESAU|BALRE|MUSCR|MOUSE|9FUNG|RAT|CAVPO|OCTDE|9EURO|HETGA|TRIAD|FUSPC|ACREC|ASPVE|9AGAM|9SAUR|TILAU|9HYME|DRORH|9HYPO|PENBI|AURPU|AURSE|CAMFO|OPEBR|NOTFU|KLENI|TRYVY|EPING|9NEOP|9TREE|9BASI|HIBSY|NAUCC|9CICH|TRYCI|ASPKA|PNEMU|NAUDC|TETBL|TETPH|KAZAF|KAZNA|9SACH|MARBU|ASPWE|9AGAR|ENTNP|PYROM|9APHY|ZASCE|SACEU|METAS|CORFA|METRR|CORDF|9ROSI|9ASPA|FUSC4|HIPCM|NANGC|BRAOL…	899	8736	DIPOR;CRIGR;MESAU;MOUSE;CAVPO;HETGA;9NEOP;DRYPU;LIPVE;TRIMA;ZOONE;PELSI;EGRGA;OOCBI;EMENI;ANOCA;YARLI;URSMA;VOMUR;OPIHO;CHLRE;OTOGA;TAKRU;PHYPA;PLAF7;NEUCR;ARATH;AOTNA;PROCO;ARAHY;ALLSI;SAIBB;SERDU;ANODA;ICTTR;WHEAT;MAIZE;YEAST;MYOLU;TAEGU;CHLSB;HARSA;RHIBE;NOMLE;PAPXU;DAPPU;TRICA;BOMMO;DROME;LUCCU;ONCMY;SALSA;XENLA;XENTR;ALLMI;ANAPL;FUKDA;COLLI;MELGA;APTFO;CALAN;ORNAN;ERIEU;PTEAL;CALJA;CERAT;MAC…	89	92.9
A6NKT7-S919	A6NKT7	S919	S	919	EGFsIPVsADGFKFG	56	63	90	94.4	9.09	0	0	0	0	25	0	0	100	47	PAPXU;PELSI;VOMUR;CAVPO;FUKDA;HETGA;BOVIN;CAPHI;SHEEP;PIG;PHYMC;LIPVE;DELLE;TURTR;MOUSE;CRIGR;MESAU;LOXAF;TRIMA;TARSY;ICTTR;HORSE;FELCA;CANLF;AILME;URSMA;MUSPF;LEPWE;ODORO;DIPOR;RABIT;PANTR;GORGO;PANPA;SAIBB;AOTNA;CALJA;NOMLE;RHIBE;CERAT;MANLE;PAPAN;CHLSB;MACFA;MACMU;OTOGA;PROCO;	Asian swallowtail butterfly;Chinese softshell turtle;Common wombat;Guinea pig;Damaraland mole rat;Naked mole rat;Bovine;Goat;Sheep;Pig;Sperm whale;Yangtze river dolphin;Beluga whale;Atlantic bottle-nosed dolphin;Mouse;Chinese hamster;Golden hamster;African elephant;Caribbean manatee;Philippine tarsier;Thirteen-lined ground squirrel;Horse;Cat;Dog;Giant panda;Polar bear;European domestic ferret;Wed…	Papilio xuthus;Pelodiscus sinensis;Vombatus ursinus;Cavia porcellus;Fukomys damarensis;Heterocephalus glaber;Bos taurus;Capra hircus;Ovis aries;Sus scrofa;Physeter macrocephalus;Lipotes vexillifer;Delphinapterus leucas;Tursiops truncatus;Mus musculus;Cricetulus griseus;Mesocricetus auratus;Loxodonta africana;Trichechus manatus;Tarsius syrichta;Ictidomys tridecemlineatus;Equus caballus;Felis catus…	High in mammals only	IPR045255	[Ran binding protein RanBP1-like]	[671-1234]	V	A	3100	3102	43	58	1	Disordered	-	CDKL5	O76039	CDKL5	ENSG00000008086	92.71	cyclin dependent kinase like 5 [Source:HGNC Symbol;Acc:HGNC:11411]	-	2957147at2759	DIPOR|MESAU|MUSCR|MOUSE|RAT|OCTDE|9SAUR|NOTFU|9CICH|LIPVE|TRIMA|PTEVA|9AMPH|BETSP|9TELE|NEOAA|SERLL|CARSF|ATHCN|AYTFU|LOTGI|PERMB|GEOSA|ANOCA|CYPVA|CHACN|BOBOX|VICPA|ORYME|TAKRU|BALAS|PANHP|9PASS|ACIJB|CALUR|KRYMA|PHACI|ALLSI|ENHLU|PYGNA|ICTTR|BISBB|MONAL|POCDA|OREAU|POEFO|AUSLI|COTGO|9LABR|TAEGU|FICAL|ACTTE|LYNCA|HELRO|BIOGL|SINGR|LINUN|CIOIN|BRABE|CALMI|LATCH|LEPOC|CLUHA|DANRE|CARAU|ASTMX|ICTPU…	109	201	DIPOR;MESAU;MOUSE;LIPVE;TRIMA;ANOCA;TAKRU;ALLSI;ICTTR;TAEGU;SALSA;XENLA;XENTR;COLLI;ORNAN;ERIEU;MANLE;GORGO;PANPA;PANTR;PONAB;FELCA;ODORO;LEPWE;TURTR;DELLE;PHYMC;PIG;BOVIN;SHEEP;RABIT;	31	36.9
A6NKT7-S980	A6NKT7	S980	S	980	ADVAKsTsGEGFQFG	67.9	68.5	96	94.4	63.6	0	0	0	0	50	0	0	100	57	ANODA;PAPXU;BOMMO;DROME;HARSA;OOCBI;DAPPU;ORNAN;PELSI;ALLSI;VOMUR;CAVPO;FUKDA;HETGA;BOVIN;CAPHI;SHEEP;PIG;PHYMC;LIPVE;DELLE;TURTR;ERIEU;MOUSE;CRIGR;MESAU;LOXAF;TRIMA;TARSY;ICTTR;MYOLU;HORSE;FELCA;CANLF;AILME;URSMA;MUSPF;LEPWE;ODORO;DIPOR;RABIT;PANTR;GORGO;PANPA;SAIBB;AOTNA;CALJA;NOMLE;RHIBE;CERAT;MANLE;PAPAN;CHLSB;MACFA;MACMU;OTOGA;PROCO;	Mosquito;Asian swallowtail butterfly;Silk moth;Fruit fly;Jerdon's jumping ant;Clonal raider ant;Water flea;Duckbill platypus;Chinese softshell turtle;Chinese alligator;Common wombat;Guinea pig;Damaraland mole rat;Naked mole rat;Bovine;Goat;Sheep;Pig;Sperm whale;Yangtze river dolphin;Beluga whale;Atlantic bottle-nosed dolphin;Western European hedgehog;Mouse;Chinese hamster;Golden hamster;African e…	Anopheles darlingi;Papilio xuthus;Bombyx mori;Drosophila melanogaster;Harpegnathos saltator;Ooceraea biroi;Daphnia pulex;Ornithorhynchus anatinus;Pelodiscus sinensis;Alligator sinensis;Vombatus ursinus;Cavia porcellus;Fukomys damarensis;Heterocephalus glaber;Bos taurus;Capra hircus;Ovis aries;Sus scrofa;Physeter macrocephalus;Lipotes vexillifer;Delphinapterus leucas;Tursiops truncatus;Erinaceus e…	High in mammals only	IPR045255	[Ran binding protein RanBP1-like]	[671-1234]	T	G	3211	3213	44	54	0.987	Disordered	-	BIKE	Q9NSY1	BMP2K	ENSG00000138756	98.08	BMP2 inducible kinase [Source:HGNC Symbol;Acc:HGNC:18041]	2.7.11.1	168953at2759	9PEZI|DIPOR|CRIGR|KLUMD|MESAU|MUSCR|MOUSE|9FUNG|RAT|CAVPO|OCTDE|9EURO|HETGA|TRIAD|FUSPC|ASPVE|9AGAM|9SAUR|TILAU|9HYME|DRORH|9HYPO|PENBI|AURPU|AURSE|CAMFO|NOTFU|KLENI|EPING|9NEOP|9TREE|9BASI|HIBSY|NAUCC|9CICH|ASPKA|NAUDC|TETBL|TETPH|KAZAF|KAZNA|9SACH|MARBU|ASPWE|9AGAR|PYROM|9APHY|ZASCE|SACEU|METAS|CORFA|METRR|CORDF|9ROSI|9ASPA|FUSC4|NANGC|BRAOL|MYOBR|9HELO|SERID|CLAP2|GLAL2|PLACD|APHAT|9DIPT|HORVV…	746	2600	DIPOR;CRIGR;MESAU;MOUSE;CAVPO;HETGA;9NEOP;LIPVE;TRIMA;ZOONE;PELSI;OOCBI;EMENI;ANOCA;YARLI;URSMA;VOMUR;CHLRE;OTOGA;TAKRU;PHYPA;PLAF7;NEUCR;ARATH;AOTNA;PROCO;ARAHY;ALLSI;SAIBB;SERDU;ANODA;ICTTR;WHEAT;MAIZE;YEAST;MYOLU;CHLSB;HARSA;RHIBE;TRICA;DROME;SALSA;XENLA;XENTR;FUKDA;ORNAN;ERIEU;CALJA;CERAT;MACFA;MACMU;PAPAN;MANLE;GORGO;PANPA;PANTR;PONAB;AILME;MUSPF;FELCA;ODORO;LEPWE;TURTR;DELLE;PHYMC;LOXAF;HOR…	70	70.2
A6NKT7-S1018	A6NKT7	S1018	S	1018	MANKANTsGDFEKDD	60.7	68.5	74	88.9	9.09	0	0	0	41.7	50	80	100	100	51	TRICA;ONCMY;SALSA;GASAC;SERDU;XENLA;XENTR;ORNAN;CALSU;MELGA;PELSI;ANOCA;TAEGU;AMAAE;COLLI;VOMUR;PIG;ERIEU;MOUSE;CRIGR;MESAU;LOXAF;TRIMA;TARSY;ICTTR;MYOLU;HORSE;FELCA;CANLF;AILME;URSMA;MUSPF;LEPWE;ODORO;DIPOR;RABIT;PANTR;PANPA;SAIBB;AOTNA;CALJA;NOMLE;RHIBE;CERAT;MANLE;PAPAN;CHLSB;MACFA;MACMU;OTOGA;PROCO;	Red flour beetle;Rainbow trout;Atlantic salmon;Three-spined stickleback;Greater amberjack;African clawed frog;Western clawed frog;Duckbill platypus;Scaled quail;Wild turkey;Chinese softshell turtle;Green anole;Zebra finch;Blue-fronted Amazon parrot;Rock dove;Common wombat;Pig;Western European hedgehog;Mouse;Chinese hamster;Golden hamster;African elephant;Caribbean manatee;Philippine tarsier;Thirt…	Tribolium castaneum;Oncorhynchus mykiss;Salmo salar;Gasterosteus aculeatus;Seriola dumerili;Xenopus laevis;Xenopus tropicalis;Ornithorhynchus anatinus;Callipepla squamata;Meleagris gallopavo;Pelodiscus sinensis;Anolis carolinensis;Taeniopygia guttata;Amazona aestiva;Columba livia;Vombatus ursinus;Sus scrofa;Erinaceus europaeus;Mus musculus;Cricetulus griseus;Mesocricetus auratus;Loxodonta african…	Medium in all vertebrates except birds	IPR045255	[Ran binding protein RanBP1-like]	[671-1234]	T	G	3250	3252	54	14	1	Disordered	-	CAMK2G	Q13555	CAMK2G	ENSG00000148660	96.84	calcium/calmodulin dependent protein kinase II gamma [Source:HGNC Symbol;Acc:HGNC:1463]	-	1121238at2759	9PEZI|DIPOR|CRIGR|KLUMD|MESAU|BALRE|MUSCR|MOUSE|9FUNG|RAT|CAVPO|OCTDE|9EURO|HETGA|TRIAD|FUSPC|ACREC|ASPVE|9AGAM|9SAUR|TILAU|9HYME|DRORH|9HYPO|PENBI|AURPU|AURSE|CAMFO|OPEBR|NOTFU|KLENI|EPING|9TREE|9BASI|HIBSY|NAUCC|9CICH|PNEMU|NAUDC|TETBL|TETPH|KAZAF|KAZNA|9SACH|MARBU|ASPWE|9AGAR|PYROM|9APHY|ZASCE|SACEU|METAS|CORFA|METRR|CORDF|9ROSI|9ASPA|FUSC4|HIPCM|BRAOL|MYOBR|9HELO|BICAN|SERID|CLAP2|GLAL2|PLACD…	816	6075	DIPOR;CRIGR;MESAU;MOUSE;CAVPO;HETGA;DRYPU;LIPVE;TRIMA;ZOONE;PELSI;EGRGA;OOCBI;EMENI;ANOCA;YARLI;URSMA;VOMUR;OPIHO;CHLRE;OTOGA;TAKRU;PLAF7;NEUCR;ARATH;AOTNA;PROCO;ARAHY;ALLSI;SAIBB;SERDU;ANODA;ICTTR;WHEAT;MAIZE;YEAST;MYOLU;TAEGU;CHLSB;HARSA;RHIBE;NOMLE;PAPXU;TRICA;BOMMO;DROME;ONCMY;SALSA;XENLA;XENTR;ALLMI;ANAPL;FUKDA;COLLI;APTFO;CALAN;ORNAN;ERIEU;PTEAL;TINGU;CALJA;CERAT;MACFA;MACMU;PAPAN;MANLE;GOR…	85	89.3
A6NKT7-T1030	A6NKT7	T1030	T	1030	KDDDAYKtEDSDDIH	78.6	86.3	96	94.4	27.3	0	0	0	41.7	100	80	100	100	66	ANODA;HARSA;OOCBI;ONCMY;SALSA;GASAC;SERDU;XENLA;XENTR;ORNAN;CALSU;MELGA;PELSI;ANOCA;ALLMI;ALLSI;TAEGU;AMAAE;COLLI;VOMUR;CAVPO;FUKDA;HETGA;BOVIN;CAPHI;SHEEP;PIG;PHYMC;LIPVE;DELLE;TURTR;ERIEU;MOUSE;CRIGR;MESAU;LOXAF;TRIMA;TARSY;ICTTR;MYOLU;HORSE;FELCA;CANLF;AILME;URSMA;MUSPF;LEPWE;ODORO;DIPOR;RABIT;PANTR;GORGO;PANPA;SAIBB;AOTNA;CALJA;NOMLE;RHIBE;CERAT;MANLE;PAPAN;CHLSB;MACFA;MACMU;OTOGA;PROCO;	Mosquito;Jerdon's jumping ant;Clonal raider ant;Rainbow trout;Atlantic salmon;Three-spined stickleback;Greater amberjack;African clawed frog;Western clawed frog;Duckbill platypus;Scaled quail;Wild turkey;Chinese softshell turtle;Green anole;American alligator;Chinese alligator;Zebra finch;Blue-fronted Amazon parrot;Rock dove;Common wombat;Guinea pig;Damaraland mole rat;Naked mole rat;Bovine;Goat;…	Anopheles darlingi;Harpegnathos saltator;Ooceraea biroi;Oncorhynchus mykiss;Salmo salar;Gasterosteus aculeatus;Seriola dumerili;Xenopus laevis;Xenopus tropicalis;Ornithorhynchus anatinus;Callipepla squamata;Meleagris gallopavo;Pelodiscus sinensis;Anolis carolinensis;Alligator mississippiensis;Alligator sinensis;Taeniopygia guttata;Amazona aestiva;Columba livia;Vombatus ursinus;Cavia porcellus;Fuk…	Medium in all vertebrates except birds	IPR045255;IPR011993	[Ran binding protein RanBP1-like];[PH-like domain superfamily]	[671-1234];[1022-1173]	K	E	3263	3265	59	62	1	Disordered	-	BRAF	P15056	BRAF	ENSG00000157764	99.9	B-Raf proto-oncogene; serine/threonine kinase [Source:HGNC Symbol;Acc:HGNC:1097]	-	4560496at2759	DIPOR|CRIGR|MESAU|MUSCR|MOUSE|RAT|CAVPO|OCTDE|HETGA|TRIAD|ACREC|9SAUR|9HYME|DRORH|CAMFO|OPEBR|NOTFU|9AGAM|9NEOP|9CICH|HIPCM|BICAN|9DIPT|SAPDV|DRYPU|LIPVE|9STRA|PEDHC|TAUER|DIACI|ACACF|STRMM|TRIMA|NIPNI|ATTCE|BOMIM|RHOPR|PTEVA|FRAOC|COFAR|9FUNG|ZOONE|9AMPH|9HEMI|9TELE|FISSO|BETSP|THRPL|9SCAR|NEOAA|9AGAR|BACLA|NESNO|SALFA|SERLL|CARSF|9GRUI|LEPDC|ATHCN|OOCBI|LARCR|AYTFU|AQUCH|AGRPL|LOTGI|MYODS|PERMB…	293	1123	DIPOR;CRIGR;MESAU;MOUSE;CAVPO;HETGA;9NEOP;DRYPU;LIPVE;TRIMA;ZOONE;OOCBI;ANOCA;URSMA;VOMUR;OPIHO;OTOGA;TAKRU;PHYPA;AOTNA;PROCO;ALLSI;SAIBB;SERDU;ANODA;ICTTR;MYOLU;TAEGU;CHLSB;HARSA;RHIBE;NOMLE;TRICA;BOMMO;DROME;LUCCU;ONCMY;SALSA;XENLA;XENTR;ALLMI;ANAPL;FUKDA;COLLI;MELGA;APTFO;ORNAN;ERIEU;CALJA;CERAT;MACFA;MACMU;PAPAN;MANLE;GORGO;PANPA;PANTR;PONAB;AILME;MUSPF;FELCA;ODORO;LEPWE;TURTR;DELLE;PHYMC;HOR…	72	84.5
A6NKT7-S1033	A6NKT7	S1033	S	1033	DAYKTEDsDDIHFEP	58.3	64.4	84	83.3	18.2	0	0	0	33.3	25	0	0	100	49	HARSA;OOCBI;ORNAN;MELGA;ANOCA;TAEGU;AMAAE;COLLI;CAVPO;FUKDA;HETGA;BOVIN;CAPHI;SHEEP;PIG;PHYMC;LIPVE;DELLE;TURTR;MOUSE;CRIGR;MESAU;LOXAF;TRIMA;TARSY;ICTTR;MYOLU;HORSE;FELCA;CANLF;AILME;URSMA;MUSPF;LEPWE;ODORO;PANTR;PANPA;SAIBB;AOTNA;CALJA;NOMLE;RHIBE;CERAT;MANLE;PAPAN;CHLSB;MACFA;MACMU;PROCO;	Jerdon's jumping ant;Clonal raider ant;Duckbill platypus;Wild turkey;Green anole;Zebra finch;Blue-fronted Amazon parrot;Rock dove;Guinea pig;Damaraland mole rat;Naked mole rat;Bovine;Goat;Sheep;Pig;Sperm whale;Yangtze river dolphin;Beluga whale;Atlantic bottle-nosed dolphin;Mouse;Chinese hamster;Golden hamster;African elephant;Caribbean manatee;Philippine tarsier;Thirteen-lined ground squirrel;Li…	Harpegnathos saltator;Ooceraea biroi;Ornithorhynchus anatinus;Meleagris gallopavo;Anolis carolinensis;Taeniopygia guttata;Amazona aestiva;Columba livia;Cavia porcellus;Fukomys damarensis;Heterocephalus glaber;Bos taurus;Capra hircus;Ovis aries;Sus scrofa;Physeter macrocephalus;Lipotes vexillifer;Delphinapterus leucas;Tursiops truncatus;Mus musculus;Cricetulus griseus;Mesocricetus auratus;Loxodont…	High in mammals only	IPR045255;IPR011993	[Ran binding protein RanBP1-like];[PH-like domain superfamily]	[671-1234];[1022-1173]	D	D	3266	3268	58	63	0.963	Disordered	-	TGFBR1	P36897	TGFBR1	ENSG00000106799	98.35	transforming growth factor beta receptor 1 [Source:HGNC Symbol;Acc:HGNC:11772]	-	3900892at2759	DIPOR|CRIGR|MESAU|MUSCR|MOUSE|RAT|CAVPO|OCTDE|HETGA|SACKO|TRIAD|9SAUR|9HYME|DRORH|CAMFO|OPEBR|NOTFU|9AGAM|9NEOP|HIBSY|9CICH|9AGAR|ENTNP|9ROSI|9ASPA|HIPCM|BRAOL|BICAN|9DIPT|HORVV|9EUKA|HYAVF|HARAX|SAPDV|VITBC|9SPIT|LIPVE|PEDHC|DIACI|FUSPR|ACACF|STRMM|TRIMA|ATTCE|ARADU|9FUNG|EXIGL|BOMIM|RHOPR|PTEVA|AMBTC|FRAOC|COFAR|ZOONE|MONDO|PELSI|9AMPH|9HEMI|9TELE|MARPO|ANOCL|FISSO|BRADI|FOLCA|BETSP|THRPL|9SCAR…	416	3353	DIPOR;CRIGR;MESAU;MOUSE;CAVPO;HETGA;9NEOP;LIPVE;TRIMA;ZOONE;PELSI;OOCBI;ANOCA;URSMA;VOMUR;CHLRE;OTOGA;TAKRU;ARATH;AOTNA;PROCO;ARAHY;ALLSI;SAIBB;SERDU;ANODA;ICTTR;WHEAT;MAIZE;MYOLU;TAEGU;CHLSB;HARSA;RHIBE;NOMLE;PAPXU;TRICA;DROME;LUCCU;ONCMY;SALSA;XENLA;XENTR;ALLMI;FUKDA;COLLI;MELGA;ORNAN;ERIEU;PTEAL;CALJA;CERAT;MACFA;MACMU;PAPAN;MANLE;GORGO;PANPA;PANTR;PONAB;AILME;MUSPF;FELCA;ODORO;LEPWE;TURTR;DEL…	75	83.3
A6NKT7-T1178	A6NKT7	T1178	T	1178	LLDIPLQtPHKLVDt	75	83.6	96	94.4	18.2	0	0	0	33.3	100	60	100	100	63	BOMMO;TRICA;SALSA;GASAC;SERDU;XENLA;XENTR;ORNAN;CALSU;MELGA;PELSI;ANOCA;ALLMI;ALLSI;AMAAE;COLLI;VOMUR;CAVPO;FUKDA;HETGA;BOVIN;CAPHI;SHEEP;PIG;PHYMC;LIPVE;DELLE;TURTR;ERIEU;MOUSE;CRIGR;MESAU;LOXAF;TRIMA;TARSY;ICTTR;MYOLU;HORSE;FELCA;CANLF;AILME;URSMA;MUSPF;LEPWE;ODORO;DIPOR;RABIT;PANTR;GORGO;PANPA;SAIBB;AOTNA;CALJA;NOMLE;RHIBE;CERAT;MANLE;PAPAN;CHLSB;MACFA;MACMU;OTOGA;PROCO;	Silk moth;Red flour beetle;Atlantic salmon;Three-spined stickleback;Greater amberjack;African clawed frog;Western clawed frog;Duckbill platypus;Scaled quail;Wild turkey;Chinese softshell turtle;Green anole;American alligator;Chinese alligator;Blue-fronted Amazon parrot;Rock dove;Common wombat;Guinea pig;Damaraland mole rat;Naked mole rat;Bovine;Goat;Sheep;Pig;Sperm whale;Yangtze river dolphin;Bel…	Bombyx mori;Tribolium castaneum;Salmo salar;Gasterosteus aculeatus;Seriola dumerili;Xenopus laevis;Xenopus tropicalis;Ornithorhynchus anatinus;Callipepla squamata;Meleagris gallopavo;Pelodiscus sinensis;Anolis carolinensis;Alligator mississippiensis;Alligator sinensis;Amazona aestiva;Columba livia;Vombatus ursinus;Cavia porcellus;Fukomys damarensis;Heterocephalus glaber;Bos taurus;Capra hircus;Ov…	Medium in all vertebrates except birds	IPR045255	[Ran binding protein RanBP1-like]	[671-1234]	Q	P	3414	3418	61	64	0.27	Ordered	-	ERK2	P28482	MAPK1	ENSG00000100030	99.76	mitogen-activated protein kinase 1 [Source:HGNC Symbol;Acc:HGNC:6871]	2.7.11.24	158564at2759	9PEZI|DIPOR|CRIGR|EDHAE|KLUMD|MESAU|BALRE|MUSCR|MOUSE|9FUNG|RAT|CAVPO|OCTDE|9EURO|HETGA|SACKO|TRIAD|FUSPC|ACREC|ASPVE|9AGAM|9SAUR|TILAU|9HYME|DRORH|9HYPO|PENBI|AURPU|AURSE|CAMFO|OPEBR|NOTFU|TRYVY|EPING|9NEOP|9TREE|9BASI|NAUCC|9CICH|TRYCI|ASPKA|PNEMU|NAUDC|TETBL|TETPH|KAZAF|KAZNA|9SACH|MARBU|ASPWE|9AGAR|PYROM|9APHY|ZASCE|SACEU|METAS|CORFA|METRR|CORDF|FUSC4|HIPCM|NANGC|MYOBR|9HELO|BICAN|SERID|CLAP2…	758	5486	DIPOR;CRIGR;MESAU;MOUSE;CAVPO;HETGA;9NEOP;DRYPU;LIPVE;TRIMA;PELSI;EGRGA;OOCBI;EMENI;ANOCA;YARLI;URSMA;VOMUR;OPIHO;OTOGA;TAKRU;NEUCR;AOTNA;PROCO;ARAHY;ALLSI;SAIBB;SERDU;ANODA;ICTTR;YEAST;MYOLU;TAEGU;CHLSB;HARSA;RHIBE;NOMLE;PAPXU;DAPPU;TRICA;BOMMO;DROME;LUCCU;ONCMY;SALSA;XENLA;XENTR;ALLMI;ANAPL;FUKDA;COLLI;MELGA;APTFO;CALAN;ORNAN;ERIEU;PTEAL;TINGU;CALJA;CERAT;MACFA;MACMU;PAPAN;MANLE;GORGO;PANPA;PAN…	84	94
A6NKT7-S1305	A6NKT7	S1305	S	1305	sALsLsKsPAKLNQs	78.6	87.7	96	94.4	18.2	0	0	0	41.7	100	100	100	100	66	BOMMO;DROME;ONCMY;SALSA;TAKRU;GASAC;SERDU;XENLA;XENTR;ORNAN;CALSU;MELGA;PELSI;ANOCA;ALLMI;ALLSI;TAEGU;AMAAE;COLLI;VOMUR;CAVPO;FUKDA;HETGA;BOVIN;CAPHI;SHEEP;PIG;PHYMC;LIPVE;DELLE;TURTR;ERIEU;MOUSE;CRIGR;MESAU;LOXAF;TRIMA;TARSY;ICTTR;MYOLU;HORSE;FELCA;CANLF;AILME;URSMA;MUSPF;LEPWE;ODORO;DIPOR;RABIT;PANTR;GORGO;PANPA;SAIBB;AOTNA;CALJA;NOMLE;RHIBE;CERAT;MANLE;PAPAN;CHLSB;MACFA;MACMU;OTOGA;PROCO;	Silk moth;Fruit fly;Rainbow trout;Atlantic salmon;Japanese pufferfish;Three-spined stickleback;Greater amberjack;African clawed frog;Western clawed frog;Duckbill platypus;Scaled quail;Wild turkey;Chinese softshell turtle;Green anole;American alligator;Chinese alligator;Zebra finch;Blue-fronted Amazon parrot;Rock dove;Common wombat;Guinea pig;Damaraland mole rat;Naked mole rat;Bovine;Goat;Sheep;Pi…	Bombyx mori;Drosophila melanogaster;Oncorhynchus mykiss;Salmo salar;Takifugu rubripes;Gasterosteus aculeatus;Seriola dumerili;Xenopus laevis;Xenopus tropicalis;Ornithorhynchus anatinus;Callipepla squamata;Meleagris gallopavo;Pelodiscus sinensis;Anolis carolinensis;Alligator mississippiensis;Alligator sinensis;Taeniopygia guttata;Amazona aestiva;Columba livia;Vombatus ursinus;Cavia porcellus;Fukom…	Medium in all vertebrates except birds	-	-	-	K	P	3756	3772	64	65	0.996	Disordered	-	CDK2	P24941	CDK2	ENSG00000123374	98.88	cyclin dependent kinase 2 [Source:HGNC Symbol;Acc:HGNC:1771]	-	244018at2759	9PEZI|DIPOR|CRIGR|EDHAE|KLUMD|MESAU|BALRE|MUSCR|MOUSE|9FUNG|RAT|CAVPO|OCTDE|9EURO|HETGA|TRIAD|FUSPC|ACREC|ASPVE|9AGAM|9SAUR|TILAU|9HYME|DRORH|9HYPO|PENBI|AURPU|AURSE|CAMFO|OPEBR|NOTFU|KLENI|TRYVY|EPING|9NEOP|9TREE|9BASI|HIBSY|NAUCC|9CICH|TRYCI|ASPKA|PNEMU|NAUDC|TETBL|TETPH|KAZAF|KAZNA|9SACH|MARBU|ASPWE|9AGAR|ENTNP|PYROM|9APHY|ZASCE|SACEU|METAS|CORFA|METRR|CORDF|9ROSI|9ASPA|FUSC4|HIPCM|NANGC|BRAOL…	899	8736	DIPOR;CRIGR;MESAU;MOUSE;CAVPO;HETGA;9NEOP;DRYPU;LIPVE;TRIMA;ZOONE;PELSI;EGRGA;OOCBI;EMENI;ANOCA;YARLI;URSMA;VOMUR;OPIHO;CHLRE;OTOGA;TAKRU;PHYPA;PLAF7;NEUCR;ARATH;AOTNA;PROCO;ARAHY;ALLSI;SAIBB;SERDU;ANODA;ICTTR;WHEAT;MAIZE;YEAST;MYOLU;TAEGU;CHLSB;HARSA;RHIBE;NOMLE;PAPXU;DAPPU;TRICA;BOMMO;DROME;LUCCU;ONCMY;SALSA;XENLA;XENTR;ALLMI;ANAPL;FUKDA;COLLI;MELGA;APTFO;CALAN;ORNAN;ERIEU;PTEAL;CALJA;CERAT;MAC…	89	92.9
A6NKT7-T1318	A6NKT7	T1318	T	1318	QSGtSVGtDEESDVt	75	83.6	94	94.4	18.2	0	0	0	41.7	100	60	100	100	63	BOMMO;HARSA;TAKRU;GASAC;SERDU;XENLA;XENTR;ORNAN;CALSU;MELGA;PELSI;ANOCA;ALLMI;ALLSI;TAEGU;AMAAE;COLLI;VOMUR;CAVPO;FUKDA;HETGA;BOVIN;CAPHI;SHEEP;PIG;PHYMC;LIPVE;DELLE;TURTR;ERIEU;MOUSE;CRIGR;MESAU;LOXAF;TRIMA;TARSY;ICTTR;HORSE;FELCA;CANLF;AILME;URSMA;MUSPF;LEPWE;ODORO;DIPOR;RABIT;PANTR;GORGO;PANPA;SAIBB;AOTNA;CALJA;NOMLE;RHIBE;CERAT;MANLE;PAPAN;CHLSB;MACFA;MACMU;OTOGA;PROCO;	Silk moth;Jerdon's jumping ant;Japanese pufferfish;Three-spined stickleback;Greater amberjack;African clawed frog;Western clawed frog;Duckbill platypus;Scaled quail;Wild turkey;Chinese softshell turtle;Green anole;American alligator;Chinese alligator;Zebra finch;Blue-fronted Amazon parrot;Rock dove;Common wombat;Guinea pig;Damaraland mole rat;Naked mole rat;Bovine;Goat;Sheep;Pig;Sperm whale;Yangt…	Bombyx mori;Harpegnathos saltator;Takifugu rubripes;Gasterosteus aculeatus;Seriola dumerili;Xenopus laevis;Xenopus tropicalis;Ornithorhynchus anatinus;Callipepla squamata;Meleagris gallopavo;Pelodiscus sinensis;Anolis carolinensis;Alligator mississippiensis;Alligator sinensis;Taeniopygia guttata;Amazona aestiva;Columba livia;Vombatus ursinus;Cavia porcellus;Fukomys damarensis;Heterocephalus glabe…	Medium in all vertebrates except birds	IPR011993	[PH-like domain superfamily]	[1318-1477]	G	D	3801	3803	64	69	1	Disordered	-	CK2A1	P68400	CSNK2A1	ENSG00000101266	96.65	casein kinase 2 alpha 1 [Source:HGNC Symbol;Acc:HGNC:2457]	-	5472858at2759	9PEZI|DIPOR|EDHAE|KLUMD|MESAU|MUSCR|MOUSE|9FUNG|RAT|CAVPO|OCTDE|9EURO|HETGA|SACKO|TRIAD|FUSPC|ACREC|ASPVE|9AGAM|9SAUR|TILAU|9HYME|DRORH|9HYPO|PENBI|AURPU|AURSE|CAMFO|OPEBR|NOTFU|KLENI|TRYVY|EPING|9NEOP|9TREE|9BASI|HIBSY|NAUCC|9CICH|TRYCI|PNEMU|NAUDC|TETBL|TETPH|KAZAF|KAZNA|9SACH|MARBU|ASPWE|9AGAR|ENTNP|PYROM|9APHY|ZASCE|SACEU|METAS|CORFA|METRR|CORDF|9ROSI|9ASPA|FUSC4|HIPCM|BRAOL|9HELO|GRENI|BICAN…	837	2053	DIPOR;MESAU;MOUSE;CAVPO;HETGA;9NEOP;DRYPU;LIPVE;TRIMA;ZOONE;PELSI;EGRGA;EMENI;ANOCA;YARLI;URSMA;VOMUR;CHLRE;OTOGA;TAKRU;PHYPA;PLAF7;NEUCR;ARATH;AOTNA;PROCO;ARAHY;ALLSI;SERDU;ANODA;ICTTR;WHEAT;MAIZE;YEAST;MYOLU;TAEGU;CHLSB;RHIBE;NOMLE;PAPXU;TRICA;BOMMO;DROME;ONCMY;SALSA;XENLA;XENTR;ANAPL;FUKDA;COLLI;MELGA;APTFO;CALAN;ORNAN;ERIEU;PTEAL;TINGU;CALJA;CERAT;MACFA;MACMU;PAPAN;MANLE;GORGO;PANPA;PANTR;PON…	81	83.3
A6NKT7-T1475	A6NKT7	T1475	T	1475	QEKDSLItPHVSRSS	78.6	80.8	88	77.8	63.6	0	0	0	41.7	100	80	100	100	66	ZOONE;ANODA;PAPXU;DROME;HARSA;OOCBI;DAPPU;ONCMY;SALSA;TAKRU;GASAC;XENLA;XENTR;ORNAN;CALSU;MELGA;PELSI;ANOCA;ALLMI;ALLSI;TAEGU;AMAAE;COLLI;CAVPO;FUKDA;HETGA;BOVIN;CAPHI;SHEEP;PIG;PHYMC;LIPVE;DELLE;TURTR;ERIEU;MOUSE;CRIGR;MESAU;LOXAF;TRIMA;TARSY;ICTTR;MYOLU;PTEAL;HORSE;FELCA;CANLF;AILME;MUSPF;LEPWE;ODORO;DIPOR;RABIT;GORGO;SAIBB;AOTNA;CALJA;NOMLE;CERAT;MANLE;PAPAN;CHLSB;MACFA;MACMU;OTOGA;PROCO;	Dampwood termite;Mosquito;Asian swallowtail butterfly;Fruit fly;Jerdon's jumping ant;Clonal raider ant;Water flea;Rainbow trout;Atlantic salmon;Japanese pufferfish;Three-spined stickleback;African clawed frog;Western clawed frog;Duckbill platypus;Scaled quail;Wild turkey;Chinese softshell turtle;Green anole;American alligator;Chinese alligator;Zebra finch;Blue-fronted Amazon parrot;Rock dove;Guin…	Zootermopsis nevadensis;Anopheles darlingi;Papilio xuthus;Drosophila melanogaster;Harpegnathos saltator;Ooceraea biroi;Daphnia pulex;Oncorhynchus mykiss;Salmo salar;Takifugu rubripes;Gasterosteus aculeatus;Xenopus laevis;Xenopus tropicalis;Ornithorhynchus anatinus;Callipepla squamata;Meleagris gallopavo;Pelodiscus sinensis;Anolis carolinensis;Alligator mississippiensis;Alligator sinensis;Taeniopy…	High in animals only	IPR011993	[PH-like domain superfamily]	[1318-1477]	I	P	4009	4011	54	65	0.909	Disordered	-	MEK1	Q02750	MAP2K1	ENSG00000169032	98.13	mitogen-activated protein kinase kinase 1 [Source:HGNC Symbol;Acc:HGNC:6840]	-	2900742at2759	9PEZI|DIPOR|CRIGR|KLUMD|MESAU|MUSCR|MOUSE|9FUNG|RAT|CAVPO|OCTDE|9EURO|HETGA|SACKO|TRIAD|FUSPC|ACREC|ASPVE|9AGAM|9SAUR|TILAU|9HYME|DRORH|9HYPO|PENBI|AURPU|AURSE|CAMFO|OPEBR|NOTFU|EPING|9NEOP|9TREE|9BASI|NAUCC|9CICH|ASPKA|PNEMU|NAUDC|TETBL|TETPH|KAZAF|KAZNA|9SACH|MARBU|ASPWE|9AGAR|PYROM|9APHY|ZASCE|SACEU|METAS|CORFA|METRR|CORDF|FUSC4|HIPCM|9HELO|BICAN|SERID|CLAP2|GLAL2|9DIPT|MACPH|RHOT1|CANO9|PLEOS…	667	3251	DIPOR;CRIGR;MESAU;MOUSE;CAVPO;HETGA;9NEOP;LIPVE;TRIMA;ZOONE;PELSI;OOCBI;EMENI;ANOCA;YARLI;URSMA;VOMUR;OTOGA;TAKRU;NEUCR;AOTNA;PROCO;ALLSI;SAIBB;SERDU;ANODA;ICTTR;YEAST;MYOLU;TAEGU;CHLSB;HARSA;RHIBE;NOMLE;PAPXU;TRICA;BOMMO;DROME;LUCCU;ONCMY;SALSA;XENLA;XENTR;ALLMI;COLLI;ORNAN;ERIEU;PTEAL;CALJA;CERAT;MACFA;MACMU;PAPAN;MANLE;GORGO;PANPA;PANTR;PONAB;CANLF;AILME;MUSPF;FELCA;ODORO;LEPWE;TURTR;DELLE;PHY…	74	83.3
A6NKT7-S1479	A6NKT7	S1479	S	1479	sLITPHVsRssTPRE	71.4	79.5	86	83.3	18.2	0	0	0	41.7	100	80	100	100	60	ZOONE;TRICA;ONCMY;SALSA;GASAC;SERDU;XENLA;XENTR;CALSU;MELGA;PELSI;ANOCA;ALLMI;ALLSI;TAEGU;AMAAE;COLLI;VOMUR;CAVPO;FUKDA;HETGA;PIG;PHYMC;LIPVE;DELLE;TURTR;ERIEU;MOUSE;CRIGR;MESAU;LOXAF;TRIMA;TARSY;ICTTR;MYOLU;PTEAL;HORSE;FELCA;CANLF;AILME;URSMA;MUSPF;LEPWE;ODORO;DIPOR;RABIT;PANTR;GORGO;SAIBB;AOTNA;CALJA;NOMLE;CERAT;MANLE;PAPAN;CHLSB;MACFA;MACMU;OTOGA;PROCO;	Dampwood termite;Red flour beetle;Rainbow trout;Atlantic salmon;Three-spined stickleback;Greater amberjack;African clawed frog;Western clawed frog;Scaled quail;Wild turkey;Chinese softshell turtle;Green anole;American alligator;Chinese alligator;Zebra finch;Blue-fronted Amazon parrot;Rock dove;Common wombat;Guinea pig;Damaraland mole rat;Naked mole rat;Pig;Sperm whale;Yangtze river dolphin;Beluga…	Zootermopsis nevadensis;Tribolium castaneum;Oncorhynchus mykiss;Salmo salar;Gasterosteus aculeatus;Seriola dumerili;Xenopus laevis;Xenopus tropicalis;Callipepla squamata;Meleagris gallopavo;Pelodiscus sinensis;Anolis carolinensis;Alligator mississippiensis;Alligator sinensis;Taeniopygia guttata;Amazona aestiva;Columba livia;Vombatus ursinus;Cavia porcellus;Fukomys damarensis;Heterocephalus glaber…	Medium in all vertebrates except birds	-	-	-	V	R	4013	4015	49	52	0.968	Disordered	-	RIPK1	Q13546	RIPK1	ENSG00000137275	97.41	receptor interacting serine/threonine kinase 1 [Source:HGNC Symbol;Acc:HGNC:10019]	2.7.11.1	3997405at2759	DIPOR|MESAU|MUSCR|MOUSE|RAT|CAVPO|OCTDE|HETGA|9SAUR|9CICH|HIPCM|MYOBR|9EUKA|9ALVE|LIPVE|TRIMA|PTEVA|MONDO|PELSI|9AMPH|9TELE|BETSP|NEOAA|ECHNA|SALFA|SERLL|CARSF|ATHCN|AYTFU|AQUCH|PERMB|CYNSE|STRHB|TERCA|GEOSA|ANOCA|URSMA|NEOSC|VOMUR|CHACN|9PASE|VICPA|ORYME|TAKRU|BALAS|TETTS|CAERE|9PASS|ACIJB|COLAP|CALUR|KRYMA|AOTNA|PHACI|ALLSI|ENHLU|SAIBB|MONMO|SERDU|PYGNA|ICTTR|BISBB|MONAL|OREAU|GEOFO|STYPI|SARSC…	131	183	DIPOR;MESAU;MOUSE;CAVPO;HETGA;LIPVE;TRIMA;PELSI;ANOCA;URSMA;VOMUR;TAKRU;AOTNA;ALLSI;SAIBB;SERDU;ICTTR;TAEGU;CHLSB;NOMLE;SALSA;XENLA;XENTR;COLLI;MELGA;ORNAN;ERIEU;CALJA;MACFA;GORGO;PANPA;PANTR;PONAB;ODORO;LEPWE;TURTR;DELLE;PHYMC;PIG;CAPHI;	40	47.6
A6NKT7-S1535	A6NKT7	S1535	S	1535	TTTKAVVsPPKFVFG	81	87.7	96	88.9	36.4	0	0	0	41.7	100	100	100	100	68	ANODA;BOMMO;TRICA;DROME;ONCMY;SALSA;TAKRU;GASAC;SERDU;XENLA;XENTR;ORNAN;CALSU;MELGA;PELSI;ANOCA;ALLMI;ALLSI;TAEGU;AMAAE;COLLI;VOMUR;CAVPO;FUKDA;HETGA;BOVIN;CAPHI;SHEEP;PIG;PHYMC;LIPVE;DELLE;TURTR;ERIEU;MOUSE;CRIGR;MESAU;LOXAF;TRIMA;TARSY;ICTTR;MYOLU;PTEAL;HORSE;FELCA;CANLF;AILME;URSMA;MUSPF;LEPWE;ODORO;DIPOR;RABIT;PANTR;GORGO;SAIBB;AOTNA;CALJA;NOMLE;RHIBE;CERAT;MANLE;PAPAN;CHLSB;MACFA;MACMU;OTOGA…	Mosquito;Silk moth;Red flour beetle;Fruit fly;Rainbow trout;Atlantic salmon;Japanese pufferfish;Three-spined stickleback;Greater amberjack;African clawed frog;Western clawed frog;Duckbill platypus;Scaled quail;Wild turkey;Chinese softshell turtle;Green anole;American alligator;Chinese alligator;Zebra finch;Blue-fronted Amazon parrot;Rock dove;Common wombat;Guinea pig;Damaraland mole rat;Naked mol…	Anopheles darlingi;Bombyx mori;Tribolium castaneum;Drosophila melanogaster;Oncorhynchus mykiss;Salmo salar;Takifugu rubripes;Gasterosteus aculeatus;Seriola dumerili;Xenopus laevis;Xenopus tropicalis;Ornithorhynchus anatinus;Callipepla squamata;Meleagris gallopavo;Pelodiscus sinensis;Anolis carolinensis;Alligator mississippiensis;Alligator sinensis;Taeniopygia guttata;Amazona aestiva;Columba livia…	Medium in all vertebrates except birds	-	-	-	V	P	4089	4091	62	66	1	Disordered	-	CDK2	P24941	CDK2	ENSG00000123374	97.44	cyclin dependent kinase 2 [Source:HGNC Symbol;Acc:HGNC:1771]	-	244018at2759	9PEZI|DIPOR|CRIGR|EDHAE|KLUMD|MESAU|BALRE|MUSCR|MOUSE|9FUNG|RAT|CAVPO|OCTDE|9EURO|HETGA|TRIAD|FUSPC|ACREC|ASPVE|9AGAM|9SAUR|TILAU|9HYME|DRORH|9HYPO|PENBI|AURPU|AURSE|CAMFO|OPEBR|NOTFU|KLENI|TRYVY|EPING|9NEOP|9TREE|9BASI|HIBSY|NAUCC|9CICH|TRYCI|ASPKA|PNEMU|NAUDC|TETBL|TETPH|KAZAF|KAZNA|9SACH|MARBU|ASPWE|9AGAR|ENTNP|PYROM|9APHY|ZASCE|SACEU|METAS|CORFA|METRR|CORDF|9ROSI|9ASPA|FUSC4|HIPCM|NANGC|BRAOL…	899	8736	DIPOR;CRIGR;MESAU;MOUSE;CAVPO;HETGA;9NEOP;DRYPU;LIPVE;TRIMA;ZOONE;PELSI;EGRGA;OOCBI;EMENI;ANOCA;YARLI;URSMA;VOMUR;OPIHO;CHLRE;OTOGA;TAKRU;PHYPA;PLAF7;NEUCR;ARATH;AOTNA;PROCO;ARAHY;ALLSI;SAIBB;SERDU;ANODA;ICTTR;WHEAT;MAIZE;YEAST;MYOLU;TAEGU;CHLSB;HARSA;RHIBE;NOMLE;PAPXU;DAPPU;TRICA;BOMMO;DROME;LUCCU;ONCMY;SALSA;XENLA;XENTR;ALLMI;ANAPL;FUKDA;COLLI;MELGA;APTFO;CALAN;ORNAN;ERIEU;PTEAL;CALJA;CERAT;MAC…	89	92.9
A7E2V4-S53	A7E2V4	S53	S	53	KQsAGPNsPTGGGGG	75	83.6	86	88.9	18.2	0	0	0	75	75	80	100	83	63	ONCMY;SALSA;GASAC;SERDU;XENLA;XENTR;ANOCA;CALSU;MELGA;AMAAE;DRYPU;TINGU;CALAN;OPIHO;ALLMI;ALLSI;TAEGU;APTFO;VOMUR;FUKDA;CAVPO;CALJA;AOTNA;PANPA;PAPAN;PANTR;NOMLE;ERIEU;HETGA;PROCO;ODORO;LEPWE;AILME;LOXAF;MESAU;DIPOR;PONAB;TRIMA;OTOGA;LIPVE;PHYMC;RABIT;ICTTR;MYOLU;MOUSE;SAIBB;RHIBE;GORGO;CERAT;MANLE;MACFA;MACMU;PTEAL;PIG;CAPHI;BOVIN;TURTR;HORSE;MUSPF;FELCA;CANLF;DAPPU;TRICA;	Rainbow trout;Atlantic salmon;Three-spined stickleback;Greater amberjack;African clawed frog;Western clawed frog;Green anole;Scaled quail;Wild turkey;Blue-fronted Amazon parrot;Downy woodpecker;White-throated tinamou;Anna's hummingbird;Hoatzin;American alligator;Chinese alligator;Zebra finch;Emperor penguin;Common wombat;Damaraland mole rat;Guinea pig;White-tufted-ear marmoset;Ma's night monkey;P…	Oncorhynchus mykiss;Salmo salar;Gasterosteus aculeatus;Seriola dumerili;Xenopus laevis;Xenopus tropicalis;Anolis carolinensis;Callipepla squamata;Meleagris gallopavo;Amazona aestiva;Dryobates pubescens;Tinamus guttatus;Calypte anna;Opisthocomus hoazin;Alligator mississippiensis;Alligator sinensis;Taeniopygia guttata;Aptenodytes forsteri;Vombatus ursinus;Fukomys damarensis;Cavia porcellus;Callithr…	High in vertebrates only	-	-	-	N	P	793	803	74.7	73.5	0.981	Disordered	-	P38G	P53778	MAPK12	ENSG00000188130	99.79	mitogen-activated protein kinase 12 [Source:HGNC Symbol;Acc:HGNC:6874]	2.7.11.24	158564at2759	9PEZI|DIPOR|CRIGR|EDHAE|KLUMD|MESAU|BALRE|MUSCR|MOUSE|9FUNG|RAT|CAVPO|OCTDE|9EURO|HETGA|SACKO|TRIAD|FUSPC|ACREC|ASPVE|9AGAM|9SAUR|TILAU|9HYME|DRORH|9HYPO|PENBI|AURPU|AURSE|CAMFO|OPEBR|NOTFU|TRYVY|EPING|9NEOP|9TREE|9BASI|NAUCC|9CICH|TRYCI|ASPKA|PNEMU|NAUDC|TETBL|TETPH|KAZAF|KAZNA|9SACH|MARBU|ASPWE|9AGAR|PYROM|9APHY|ZASCE|SACEU|METAS|CORFA|METRR|CORDF|FUSC4|HIPCM|NANGC|MYOBR|9HELO|BICAN|SERID|CLAP2…	758	5486	DIPOR;CRIGR;MESAU;MOUSE;CAVPO;HETGA;9NEOP;DRYPU;LIPVE;TRIMA;PELSI;EGRGA;OOCBI;EMENI;ANOCA;YARLI;URSMA;VOMUR;OPIHO;OTOGA;TAKRU;NEUCR;AOTNA;PROCO;ARAHY;ALLSI;SAIBB;SERDU;ANODA;ICTTR;YEAST;MYOLU;TAEGU;CHLSB;HARSA;RHIBE;NOMLE;PAPXU;DAPPU;TRICA;BOMMO;DROME;LUCCU;ONCMY;SALSA;XENLA;XENTR;ALLMI;ANAPL;FUKDA;COLLI;MELGA;APTFO;CALAN;ORNAN;ERIEU;PTEAL;TINGU;CALJA;CERAT;MACFA;MACMU;PAPAN;MANLE;GORGO;PANPA;PAN…	84	94
A7E2V4-S567	A7E2V4	S567	S	567	QRGPRRLsAEGGDKA	77.4	86.3	92	94.4	18.2	0	0	0	75	100	40	100	83	65	ONCMY;SALSA;XENLA;XENTR;PELSI;ANOCA;CALSU;MELGA;AMAAE;DRYPU;TINGU;CALAN;OPIHO;ALLMI;ALLSI;TAEGU;APTFO;VOMUR;FUKDA;CAVPO;CALJA;AOTNA;PANPA;PAPAN;PANTR;NOMLE;ERIEU;HETGA;PROCO;ODORO;LEPWE;AILME;LOXAF;MESAU;DIPOR;PONAB;TRIMA;OTOGA;LIPVE;PHYMC;RABIT;ICTTR;MYOLU;CRIGR;MOUSE;SAIBB;RHIBE;GORGO;CHLSB;CERAT;MANLE;MACFA;MACMU;PTEAL;URSMA;PIG;CAPHI;BOVIN;TURTR;HORSE;MUSPF;FELCA;CANLF;ANODA;TRICA;	Rainbow trout;Atlantic salmon;African clawed frog;Western clawed frog;Chinese softshell turtle;Green anole;Scaled quail;Wild turkey;Blue-fronted Amazon parrot;Downy woodpecker;White-throated tinamou;Anna's hummingbird;Hoatzin;American alligator;Chinese alligator;Zebra finch;Emperor penguin;Common wombat;Damaraland mole rat;Guinea pig;White-tufted-ear marmoset;Ma's night monkey;Pygmy chimpanzee;Ol…	Oncorhynchus mykiss;Salmo salar;Xenopus laevis;Xenopus tropicalis;Pelodiscus sinensis;Anolis carolinensis;Callipepla squamata;Meleagris gallopavo;Amazona aestiva;Dryobates pubescens;Tinamus guttatus;Calypte anna;Opisthocomus hoazin;Alligator mississippiensis;Alligator sinensis;Taeniopygia guttata;Aptenodytes forsteri;Vombatus ursinus;Fukomys damarensis;Cavia porcellus;Callithrix jacchus;Aotus nan…	Medium in all vertebrates except fish	-	-	-	L	A	1695	1698	77.1	71.1	1	Disordered	-	SKMLCK	Q9H1R3	MYLK2	ENSG00000101306	99.94	myosin light chain kinase 2 [Source:HGNC Symbol;Acc:HGNC:16243]	-	5402680at2759	DIPOR|MESAU|MUSCR|MOUSE|RAT|CAVPO|OCTDE|HETGA|SACKO|TRIAD|9SAUR|9HYME|DRORH|OPEBR|9NEOP|9CICH|HIPCM|BICAN|9DIPT|9SPIT|LIPVE|PEDHC|DIACI|STRMM|TRIMA|ATTCE|BOMIM|RHOPR|PTEVA|FRAOC|MONDO|9AMPH|9TELE|9CHLO|FOLCA|BETSP|THRPL|9SCAR|NEOAA|CARSF|OOCBI|AYTFU|AQUCH|AGRPL|LOTGI|PERMB|CYNSE|GEOSA|BACDO|DANPL|CYPVA|ECTSI|PHLPP|URSMA|NEOSC|CHACN|CRAGI|SYMMI|DROKI|BOBOX|VICPA|ORYME|TAKRU|BALAS|PANHP|CAERE|9PASS…	224	566	DIPOR;MESAU;MOUSE;CAVPO;HETGA;9NEOP;LIPVE;TRIMA;OOCBI;URSMA;TAKRU;AOTNA;PROCO;ALLSI;SAIBB;SERDU;ANODA;ICTTR;CHLSB;HARSA;RHIBE;NOMLE;PAPXU;TRICA;DROME;SALSA;XENLA;XENTR;ALLMI;COLLI;ERIEU;PTEAL;CALJA;CERAT;MACFA;MACMU;PAPAN;MANLE;GORGO;PANPA;PANTR;PONAB;FELCA;ODORO;LEPWE;TURTR;DELLE;PHYMC;HORSE;PIG;BOVIN;CAPHI;SHEEP;RABIT;	54	64.3
A7E2V4-S1130	A7E2V4	S1130	S	1130	YNGRGWGsPGRPKKK	78.6	90.4	94	100	0	0	0	0	75	100	80	100	83	66	ONCMY;SALSA;GASAC;SERDU;XENLA;XENTR;PELSI;ANOCA;CALSU;MELGA;AMAAE;DRYPU;CALAN;OPIHO;ALLMI;ALLSI;TAEGU;APTFO;COLLI;VOMUR;FUKDA;CAVPO;CALJA;AOTNA;PANPA;PAPAN;PANTR;NOMLE;ERIEU;TARSY;HETGA;PROCO;ODORO;LEPWE;AILME;LOXAF;MESAU;DIPOR;PONAB;TRIMA;OTOGA;LIPVE;PHYMC;RABIT;ICTTR;MYOLU;CRIGR;MOUSE;SAIBB;RHIBE;GORGO;CHLSB;CERAT;MANLE;MACFA;MACMU;PTEAL;URSMA;PIG;CAPHI;BOVIN;TURTR;HORSE;MUSPF;FELCA;CANLF;	Rainbow trout;Atlantic salmon;Three-spined stickleback;Greater amberjack;African clawed frog;Western clawed frog;Chinese softshell turtle;Green anole;Scaled quail;Wild turkey;Blue-fronted Amazon parrot;Downy woodpecker;Anna's hummingbird;Hoatzin;American alligator;Chinese alligator;Zebra finch;Emperor penguin;Rock dove;Common wombat;Damaraland mole rat;Guinea pig;White-tufted-ear marmoset;Ma's ni…	Oncorhynchus mykiss;Salmo salar;Gasterosteus aculeatus;Seriola dumerili;Xenopus laevis;Xenopus tropicalis;Pelodiscus sinensis;Anolis carolinensis;Callipepla squamata;Meleagris gallopavo;Amazona aestiva;Dryobates pubescens;Calypte anna;Opisthocomus hoazin;Alligator mississippiensis;Alligator sinensis;Taeniopygia guttata;Aptenodytes forsteri;Columba livia;Vombatus ursinus;Fukomys damarensis;Cavia p…	High in vertebrates only	-	-	-	G	P	2813	2815	78.3	79.5	0.962	Disordered	-	CDK12;CDK9	Q9NYV4;P50750	CDK12;CDK9	ENSG00000167258;ENSG00000136807	99.98	cyclin dependent kinase 12 [Source:HGNC Symbol;Acc:HGNC:24224]	-	-	-	-	-	-	-	0
A7E2V4-S1836	A7E2V4	S1836	S	1836	ELWQRVsLEMATFsP	54.8	63	58	55.6	0	0	0	0	66.7	75	80	100	83	46	ONCMY;SALSA;GASAC;SERDU;XENLA;XENTR;ANOCA;CALSU;AMAAE;DRYPU;CALAN;OPIHO;ALLMI;ALLSI;TAEGU;APTFO;COLLI;VOMUR;FUKDA;CAVPO;TARSY;LOXAF;OTOGA;RABIT;ICTTR;MYOLU;CRIGR;MOUSE;SAIBB;RHIBE;GORGO;CHLSB;CERAT;MANLE;MACFA;MACMU;PTEAL;URSMA;PIG;CAPHI;BOVIN;TURTR;HORSE;MUSPF;FELCA;CANLF;	Rainbow trout;Atlantic salmon;Three-spined stickleback;Greater amberjack;African clawed frog;Western clawed frog;Green anole;Scaled quail;Blue-fronted Amazon parrot;Downy woodpecker;Anna's hummingbird;Hoatzin;American alligator;Chinese alligator;Zebra finch;Emperor penguin;Rock dove;Common wombat;Damaraland mole rat;Guinea pig;Philippine tarsier;African elephant;Small-eared galago;Rabbit;Thirteen…	Oncorhynchus mykiss;Salmo salar;Gasterosteus aculeatus;Seriola dumerili;Xenopus laevis;Xenopus tropicalis;Anolis carolinensis;Callipepla squamata;Amazona aestiva;Dryobates pubescens;Calypte anna;Opisthocomus hoazin;Alligator mississippiensis;Alligator sinensis;Taeniopygia guttata;Aptenodytes forsteri;Columba livia;Vombatus ursinus;Fukomys damarensis;Cavia porcellus;Tarsius syrichta;Loxodonta afri…	Medium in all vertebrates except fish	-	-	-	F	P	4424	4426	59	55.4	0.495	Ordered	-	ERK7	Q8TD08	MAPK15	ENSG00000181085	95.46	mitogen-activated protein kinase 15 [Source:HGNC Symbol;Acc:HGNC:24667]	2.7.11.24	117891at2759	DIPOR|MESAU|MUSCR|MOUSE|RAT|OCTDE|TRIAD|9SAUR|9HYME|DRORH|CAMFO|OPEBR|KLENI|TRYVY|9NEOP|9CICH|TRYCI|ENTNP|HIPCM|GRENI|BICAN|PLACD|APHAT|BABMR|9EUKA|SAPDV|9CHLO|9ALVE|VITBC|9CRYT|9SPIT|LIPVE|9STRA|PEDHC|DIACI|AMPAM|9APIC|ACACF|STRMM|TRIMA|ATTCE|9EUGL|PHYPR|BOMIM|RHOPR|PTEVA|FRAOC|MONDO|PELSI|PLAVN|9AMPH|MARPO|THEEQ|LEPPY|FOLCA|BETSP|THRPL|9SCAR|9TELE|NEOAA|ECHNA|SALFA|SERLL|TRYB2|CARSF|ATHCN|OOCBI…	276	433	DIPOR;MESAU;MOUSE;9NEOP;LIPVE;TRIMA;PELSI;OOCBI;CHLRE;OTOGA;TAKRU;PLAF7;ALLSI;SERDU;TAEGU;RHIBE;TRICA;DROME;SALSA;XENLA;XENTR;FUKDA;ORNAN;ERIEU;CERAT;MACFA;MACMU;PAPAN;GORGO;PANPA;PANTR;PONAB;ODORO;LEPWE;TURTR;DELLE;BOVIN;	37	41.7
A7KAX9-S587	A7KAX9	S587	S	587	AsLsRPKsLLVssPs	94	97.3	98	94.4	72.7	0	0	0	91.7	100	100	100	83	79	TINGU;ANAPL;CALAN;OPIHO;XENLA;XENTR;SALSA;GASAC;SERDU;TAKRU;ONCMY;TAEGU;PELSI;ALLMI;ALLSI;CALSU;MELGA;AMAAE;COLLI;APTFO;EGRGA;ORNAN;ANOCA;DIPOR;LOXAF;TARSY;PTEAL;MOUSE;CRIGR;MESAU;FUKDA;CAVPO;PIG;HORSE;ERIEU;PHYMC;LIPVE;DELLE;TURTR;VOMUR;FELCA;MUSPF;ODORO;AILME;URSMA;MYOLU;ICTTR;PROCO;TRIMA;CANLF;RABIT;OTOGA;BOVIN;CAPHI;SHEEP;CALJA;AOTNA;SAIBB;RHIBE;CHLSB;MACFA;MACMU;MANLE;CERAT;PAPAN;NOMLE;GORGO…	White-throated tinamou;Mallard;Anna's hummingbird;Hoatzin;African clawed frog;Western clawed frog;Atlantic salmon;Three-spined stickleback;Greater amberjack;Japanese pufferfish;Rainbow trout;Zebra finch;Chinese softshell turtle;American alligator;Chinese alligator;Scaled quail;Wild turkey;Blue-fronted Amazon parrot;Rock dove;Emperor penguin;Little egret;Duckbill platypus;Green anole;Ord's kangaro…	Tinamus guttatus;Anas platyrhynchos;Calypte anna;Opisthocomus hoazin;Xenopus laevis;Xenopus tropicalis;Salmo salar;Gasterosteus aculeatus;Seriola dumerili;Takifugu rubripes;Oncorhynchus mykiss;Taeniopygia guttata;Pelodiscus sinensis;Alligator mississippiensis;Alligator sinensis;Callipepla squamata;Meleagris gallopavo;Amazona aestiva;Columba livia;Aptenodytes forsteri;Egretta garzetta;Ornithorhync…	High in animals only	-	-	-	K	L	1154	1156	90.4	95.2	0.851	Disordered	-	TBK1	Q9UHD2	TBK1	ENSG00000183735	99.65	TANK binding kinase 1 [Source:HGNC Symbol;Acc:HGNC:11584]	-	2957757at2759	DIPOR|CRIGR|MESAU|MUSCR|MOUSE|RAT|CAVPO|OCTDE|HETGA|ACREC|9SAUR|9HYME|DRORH|CAMFO|NOTFU|9NEOP|9CICH|9HYPO|BICAN|9DIPT|9EUKA|LIPVE|PEDHC|DIACI|STRMM|TRIMA|ATTCE|BOMIM|PTEVA|FRAOC|ZOONE|PELSI|9AMPH|9TELE|FOLCA|BETSP|THRPL|NEOAA|ECHNA|BACLA|DUFNO|SALFA|SERLL|CARSF|ATHCN|OOCBI|AYTFU|AQUCH|AGRPL|LOTGI|MYODS|PERMB|CYNSE|STRHB|GEOSA|BACDO|DANPL|ANTCR|ANOCA|CYPVA|PHLPP|URSMA|NEOSC|VOMUR|CHACN|DROKI|ANOME…	238	418	DIPOR;CRIGR;MESAU;MOUSE;CAVPO;HETGA;9NEOP;LIPVE;TRIMA;ZOONE;PELSI;OOCBI;ANOCA;URSMA;VOMUR;OTOGA;TAKRU;AOTNA;PROCO;ALLSI;SAIBB;SERDU;ANODA;ICTTR;TAEGU;CHLSB;HARSA;RHIBE;NOMLE;TRICA;DROME;SALSA;XENLA;XENTR;ANAPL;FUKDA;COLLI;ORNAN;ERIEU;PTEAL;CALJA;CERAT;MACFA;MACMU;PAPAN;MANLE;GORGO;PANPA;PANTR;PONAB;AILME;MUSPF;ODORO;LEPWE;TURTR;DELLE;PHYMC;HORSE;PIG;BOVIN;RABIT;	61	72.6
A7KAX9-S613	A7KAX9	S613	S	613	RTQAQVNsPIVTENK	77.4	89	94	94.4	0	0	0	0	58.3	100	100	100	83	65	XENLA;XENTR;SALSA;GASAC;SERDU;TAKRU;ONCMY;TAEGU;PELSI;ALLMI;ALLSI;CALSU;MELGA;AMAAE;COLLI;APTFO;EGRGA;ORNAN;ANOCA;DIPOR;LOXAF;TARSY;PTEAL;MOUSE;CRIGR;MESAU;FUKDA;CAVPO;PIG;HORSE;ERIEU;PHYMC;LIPVE;DELLE;TURTR;VOMUR;FELCA;MUSPF;ODORO;AILME;URSMA;MYOLU;ICTTR;PROCO;TRIMA;CANLF;RABIT;OTOGA;BOVIN;CAPHI;SHEEP;CALJA;AOTNA;SAIBB;RHIBE;CHLSB;MACFA;MACMU;MANLE;CERAT;PAPAN;NOMLE;GORGO;PANPA;PANTR;	African clawed frog;Western clawed frog;Atlantic salmon;Three-spined stickleback;Greater amberjack;Japanese pufferfish;Rainbow trout;Zebra finch;Chinese softshell turtle;American alligator;Chinese alligator;Scaled quail;Wild turkey;Blue-fronted Amazon parrot;Rock dove;Emperor penguin;Little egret;Duckbill platypus;Green anole;Ord's kangaroo rat;African elephant;Philippine tarsier;Black flying fox…	Xenopus laevis;Xenopus tropicalis;Salmo salar;Gasterosteus aculeatus;Seriola dumerili;Takifugu rubripes;Oncorhynchus mykiss;Taeniopygia guttata;Pelodiscus sinensis;Alligator mississippiensis;Alligator sinensis;Callipepla squamata;Meleagris gallopavo;Amazona aestiva;Columba livia;Aptenodytes forsteri;Egretta garzetta;Ornithorhynchus anatinus;Anolis carolinensis;Dipodomys ordii;Loxodonta africana;T…	Medium in all vertebrates except birds	-	-	-	N	P	1184	1186	67.5	85.5	0.898	Disordered	-	JNK1	P45983	MAPK8	ENSG00000107643	94.46	mitogen-activated protein kinase 8 [Source:HGNC Symbol;Acc:HGNC:6881]	2.7.11.24	158564at2759	9PEZI|DIPOR|CRIGR|EDHAE|KLUMD|MESAU|BALRE|MUSCR|MOUSE|9FUNG|RAT|CAVPO|OCTDE|9EURO|HETGA|SACKO|TRIAD|FUSPC|ACREC|ASPVE|9AGAM|9SAUR|TILAU|9HYME|DRORH|9HYPO|PENBI|AURPU|AURSE|CAMFO|OPEBR|NOTFU|TRYVY|EPING|9NEOP|9TREE|9BASI|NAUCC|9CICH|TRYCI|ASPKA|PNEMU|NAUDC|TETBL|TETPH|KAZAF|KAZNA|9SACH|MARBU|ASPWE|9AGAR|PYROM|9APHY|ZASCE|SACEU|METAS|CORFA|METRR|CORDF|FUSC4|HIPCM|NANGC|MYOBR|9HELO|BICAN|SERID|CLAP2…	758	5486	DIPOR;CRIGR;MESAU;MOUSE;CAVPO;HETGA;9NEOP;DRYPU;LIPVE;TRIMA;PELSI;EGRGA;OOCBI;EMENI;ANOCA;YARLI;URSMA;VOMUR;OPIHO;OTOGA;TAKRU;NEUCR;AOTNA;PROCO;ARAHY;ALLSI;SAIBB;SERDU;ANODA;ICTTR;YEAST;MYOLU;TAEGU;CHLSB;HARSA;RHIBE;NOMLE;PAPXU;DAPPU;TRICA;BOMMO;DROME;LUCCU;ONCMY;SALSA;XENLA;XENTR;ALLMI;ANAPL;FUKDA;COLLI;MELGA;APTFO;CALAN;ORNAN;ERIEU;PTEAL;TINGU;CALJA;CERAT;MACFA;MACMU;PAPAN;MANLE;GORGO;PANPA;PAN…	84	94
A7KAX9-S682	A7KAX9	S682	S	682	RKLQRNEsEPsEMKA	83.3	94.5	94	94.4	9.09	0	0	0	91.7	100	100	100	83	70	TINGU;ANAPL;CALAN;OPIHO;XENLA;XENTR;SALSA;GASAC;SERDU;TAKRU;ONCMY;TAEGU;PELSI;ALLMI;ALLSI;CALSU;MELGA;AMAAE;COLLI;APTFO;EGRGA;ORNAN;ANOCA;DIPOR;LOXAF;TARSY;PTEAL;MOUSE;CRIGR;MESAU;FUKDA;CAVPO;PIG;HORSE;ERIEU;PHYMC;LIPVE;DELLE;TURTR;VOMUR;FELCA;MUSPF;ODORO;AILME;URSMA;MYOLU;ICTTR;PROCO;TRIMA;CANLF;RABIT;OTOGA;BOVIN;CAPHI;SHEEP;CALJA;AOTNA;SAIBB;RHIBE;CHLSB;MACFA;MACMU;MANLE;CERAT;PAPAN;NOMLE;GORGO…	White-throated tinamou;Mallard;Anna's hummingbird;Hoatzin;African clawed frog;Western clawed frog;Atlantic salmon;Three-spined stickleback;Greater amberjack;Japanese pufferfish;Rainbow trout;Zebra finch;Chinese softshell turtle;American alligator;Chinese alligator;Scaled quail;Wild turkey;Blue-fronted Amazon parrot;Rock dove;Emperor penguin;Little egret;Duckbill platypus;Green anole;Ord's kangaro…	Tinamus guttatus;Anas platyrhynchos;Calypte anna;Opisthocomus hoazin;Xenopus laevis;Xenopus tropicalis;Salmo salar;Gasterosteus aculeatus;Seriola dumerili;Takifugu rubripes;Oncorhynchus mykiss;Taeniopygia guttata;Pelodiscus sinensis;Alligator mississippiensis;Alligator sinensis;Callipepla squamata;Meleagris gallopavo;Amazona aestiva;Columba livia;Aptenodytes forsteri;Egretta garzetta;Ornithorhync…	High in vertebrates only	-	-	-	E	E	1285	1287	56.6	78.3	1	Disordered	-	MAPKAPK2	P49137	MAPKAPK2	ENSG00000162889	98.94	MAPK activated protein kinase 2 [Source:HGNC Symbol;Acc:HGNC:6887]	2.7.11.1	1121238at2759	9PEZI|DIPOR|CRIGR|KLUMD|MESAU|BALRE|MUSCR|MOUSE|9FUNG|RAT|CAVPO|OCTDE|9EURO|HETGA|TRIAD|FUSPC|ACREC|ASPVE|9AGAM|9SAUR|TILAU|9HYME|DRORH|9HYPO|PENBI|AURPU|AURSE|CAMFO|OPEBR|NOTFU|KLENI|EPING|9TREE|9BASI|HIBSY|NAUCC|9CICH|PNEMU|NAUDC|TETBL|TETPH|KAZAF|KAZNA|9SACH|MARBU|ASPWE|9AGAR|PYROM|9APHY|ZASCE|SACEU|METAS|CORFA|METRR|CORDF|9ROSI|9ASPA|FUSC4|HIPCM|BRAOL|MYOBR|9HELO|BICAN|SERID|CLAP2|GLAL2|PLACD…	816	6075	DIPOR;CRIGR;MESAU;MOUSE;CAVPO;HETGA;DRYPU;LIPVE;TRIMA;ZOONE;PELSI;EGRGA;OOCBI;EMENI;ANOCA;YARLI;URSMA;VOMUR;OPIHO;CHLRE;OTOGA;TAKRU;PLAF7;NEUCR;ARATH;AOTNA;PROCO;ARAHY;ALLSI;SAIBB;SERDU;ANODA;ICTTR;WHEAT;MAIZE;YEAST;MYOLU;TAEGU;CHLSB;HARSA;RHIBE;NOMLE;PAPXU;TRICA;BOMMO;DROME;ONCMY;SALSA;XENLA;XENTR;ALLMI;ANAPL;FUKDA;COLLI;APTFO;CALAN;ORNAN;ERIEU;PTEAL;TINGU;CALJA;CERAT;MACFA;MACMU;PAPAN;MANLE;GOR…	85	89.3
A7KAX9-S706	A7KAX9	S706	S	706	GTLRsAKsEEsLTsL	81	93.2	94	94.4	0	0	0	0	83.3	100	100	100	83	68	TINGU;ANAPL;CALAN;OPIHO;XENLA;XENTR;SALSA;GASAC;SERDU;TAKRU;ONCMY;TAEGU;PELSI;ALLMI;ALLSI;CALSU;MELGA;COLLI;APTFO;EGRGA;ORNAN;ANOCA;DIPOR;LOXAF;TARSY;PTEAL;MOUSE;CRIGR;MESAU;FUKDA;CAVPO;PIG;HORSE;ERIEU;PHYMC;LIPVE;DELLE;TURTR;VOMUR;FELCA;MUSPF;ODORO;AILME;URSMA;MYOLU;ICTTR;PROCO;TRIMA;CANLF;RABIT;OTOGA;BOVIN;CAPHI;SHEEP;CALJA;AOTNA;SAIBB;RHIBE;CHLSB;MACFA;MACMU;MANLE;CERAT;PAPAN;NOMLE;GORGO;PANPA…	White-throated tinamou;Mallard;Anna's hummingbird;Hoatzin;African clawed frog;Western clawed frog;Atlantic salmon;Three-spined stickleback;Greater amberjack;Japanese pufferfish;Rainbow trout;Zebra finch;Chinese softshell turtle;American alligator;Chinese alligator;Scaled quail;Wild turkey;Rock dove;Emperor penguin;Little egret;Duckbill platypus;Green anole;Ord's kangaroo rat;African elephant;Phil…	Tinamus guttatus;Anas platyrhynchos;Calypte anna;Opisthocomus hoazin;Xenopus laevis;Xenopus tropicalis;Salmo salar;Gasterosteus aculeatus;Seriola dumerili;Takifugu rubripes;Oncorhynchus mykiss;Taeniopygia guttata;Pelodiscus sinensis;Alligator mississippiensis;Alligator sinensis;Callipepla squamata;Meleagris gallopavo;Columba livia;Aptenodytes forsteri;Egretta garzetta;Ornithorhynchus anatinus;Ano…	High in vertebrates only	-	-	-	K	E	1310	1312	81.9	78.3	1	Disordered	-	TSSK2	Q96PF2	TSSK2	ENSG00000206203	99.84	testis specific serine kinase 2 [Source:HGNC Symbol;Acc:HGNC:11401]	-	227821at2759	DIPOR|CRIGR|MESAU|MUSCR|MOUSE|RAT|CAVPO|OCTDE|HETGA|TRIAD|9SAUR|9HYME|OPEBR|NOTFU|KLENI|9NEOP|HIBSY|9CICH|9ROSI|9ASPA|HIPCM|BRAOL|MYOBR|BICAN|PLACD|APHAT|HORVV|BABMR|SAPDV|9CHLO|9ALVE|VITBC|9SPIT|LIPVE|9STRA|PEDHC|DIACI|9APIC|ACACF|STRMM|TRIMA|ATTCE|BLAHO|GALSU|ARADU|PHYPR|BOMIM|RHOPR|PTEVA|AMBTC|FRAOC|COFAR|ZOONE|MONDO|PLAVN|9DIPT|9AMPH|9TELE|MARPO|FISSO|BRADI|THEEQ|FOLCA|BETSP|THRPL|9SCAR|NEOAA…	379	489	DIPOR;CRIGR;MESAU;MOUSE;CAVPO;HETGA;9NEOP;LIPVE;TRIMA;ZOONE;OOCBI;ANOCA;URSMA;CHLRE;PHYPA;PLAF7;ARATH;AOTNA;ARAHY;ALLSI;SERDU;ANODA;ICTTR;WHEAT;MAIZE;MYOLU;PAPXU;DROME;SALSA;XENLA;XENTR;ALLMI;FUKDA;ERIEU;CALJA;CERAT;MACFA;MACMU;PAPAN;MANLE;PANPA;PANTR;PONAB;AILME;FELCA;ODORO;LEPWE;TURTR;DELLE;PHYMC;PIG;BOVIN;CAPHI;RABIT;	54	56
A7KAX9-S856	A7KAX9	S856	S	856	TAssEPVsPLQEKLs	77.4	87.7	96	100	9.09	0	0	0	58.3	100	60	100	83	65	XENLA;XENTR;SALSA;SERDU;ONCMY;TAEGU;PELSI;ALLMI;ALLSI;CALSU;MELGA;AMAAE;COLLI;APTFO;EGRGA;ORNAN;ANOCA;DIPOR;LOXAF;TARSY;PTEAL;MOUSE;CRIGR;MESAU;FUKDA;CAVPO;PIG;HORSE;ERIEU;PHYMC;LIPVE;DELLE;TURTR;VOMUR;FELCA;MUSPF;ODORO;AILME;URSMA;MYOLU;ICTTR;PROCO;TRIMA;CANLF;RABIT;OTOGA;BOVIN;CAPHI;SHEEP;PONAB;CALJA;AOTNA;SAIBB;RHIBE;CHLSB;MACFA;MACMU;MANLE;CERAT;PAPAN;NOMLE;GORGO;PANPA;PANTR;DAPPU;	African clawed frog;Western clawed frog;Atlantic salmon;Greater amberjack;Rainbow trout;Zebra finch;Chinese softshell turtle;American alligator;Chinese alligator;Scaled quail;Wild turkey;Blue-fronted Amazon parrot;Rock dove;Emperor penguin;Little egret;Duckbill platypus;Green anole;Ord's kangaroo rat;African elephant;Philippine tarsier;Black flying fox;Mouse;Chinese hamster;Golden hamster;Damaral…	Xenopus laevis;Xenopus tropicalis;Salmo salar;Seriola dumerili;Oncorhynchus mykiss;Taeniopygia guttata;Pelodiscus sinensis;Alligator mississippiensis;Alligator sinensis;Callipepla squamata;Meleagris gallopavo;Amazona aestiva;Columba livia;Aptenodytes forsteri;Egretta garzetta;Ornithorhynchus anatinus;Anolis carolinensis;Dipodomys ordii;Loxodonta africana;Tarsius syrichta;Pteropus alecto;Mus muscu…	Medium in all vertebrates except fish	-	-	-	V	P	1481	1483	67.5	78.3	1	Disordered	-	GSK3B	P49841	GSK3B	ENSG00000082701	98.28	glycogen synthase kinase 3 beta [Source:HGNC Symbol;Acc:HGNC:4617]	2.7.11.1	2872909at2759	9PEZI|DIPOR|CRIGR|EDHAE|KLUMD|MESAU|MUSCR|MOUSE|9FUNG|RAT|CAVPO|OCTDE|9EURO|HETGA|SACKO|TRIAD|FUSPC|ASPVE|9AGAM|9SAUR|TILAU|9HYME|DRORH|9HYPO|PENBI|AURPU|AURSE|OPEBR|NOTFU|KLENI|TRYVY|EPING|9TREE|9BASI|HIBSY|NAUCC|9CICH|TRYCI|PNEMU|NAUDC|TETBL|TETPH|KAZAF|KAZNA|9SACH|MARBU|ASPWE|9AGAR|ENTNP|PYROM|9APHY|ZASCE|SACEU|METAS|CORFA|METRR|CORDF|9ROSI|9ASPA|FUSC4|HIPCM|BRAOL|GRENI|BICAN|SERID|CLAP2|GLAL2…	778	2300	DIPOR;CRIGR;MESAU;MOUSE;CAVPO;HETGA;LIPVE;TRIMA;PELSI;OOCBI;EMENI;ANOCA;YARLI;URSMA;CHLRE;TAKRU;PHYPA;PLAF7;NEUCR;ARATH;AOTNA;PROCO;ARAHY;ALLSI;SAIBB;SERDU;ANODA;ICTTR;WHEAT;MAIZE;YEAST;TAEGU;CHLSB;RHIBE;NOMLE;TRICA;DROME;ONCMY;SALSA;XENLA;XENTR;ALLMI;COLLI;ORNAN;ERIEU;CALJA;CERAT;MACFA;MACMU;PAPAN;MANLE;GORGO;PANPA;PANTR;PONAB;AILME;MUSPF;FELCA;ODORO;LEPWE;TURTR;DELLE;PHYMC;LOXAF;HORSE;PIG;BOVIN…	70	70.2
A7KAX9-S892	A7KAX9	S892	S	892	EKVVYAFsPKIGRKL	83.3	87.7	94	94.4	54.5	0	0	0	58.3	100	80	100	83	70	XENLA;XENTR;SALSA;GASAC;SERDU;ONCMY;TAEGU;PELSI;ALLMI;ALLSI;CALSU;MELGA;AMAAE;COLLI;APTFO;EGRGA;ORNAN;ANOCA;DIPOR;LOXAF;TARSY;PTEAL;MOUSE;CRIGR;MESAU;FUKDA;CAVPO;PIG;HORSE;ERIEU;PHYMC;LIPVE;DELLE;TURTR;VOMUR;FELCA;MUSPF;ODORO;AILME;URSMA;MYOLU;ICTTR;PROCO;TRIMA;CANLF;RABIT;OTOGA;BOVIN;CAPHI;SHEEP;CALJA;AOTNA;SAIBB;RHIBE;CHLSB;MACFA;MACMU;MANLE;CERAT;PAPAN;NOMLE;GORGO;PANPA;PANTR;DROME;LUCCU;ANODA…	African clawed frog;Western clawed frog;Atlantic salmon;Three-spined stickleback;Greater amberjack;Rainbow trout;Zebra finch;Chinese softshell turtle;American alligator;Chinese alligator;Scaled quail;Wild turkey;Blue-fronted Amazon parrot;Rock dove;Emperor penguin;Little egret;Duckbill platypus;Green anole;Ord's kangaroo rat;African elephant;Philippine tarsier;Black flying fox;Mouse;Chinese hamst…	Xenopus laevis;Xenopus tropicalis;Salmo salar;Gasterosteus aculeatus;Seriola dumerili;Oncorhynchus mykiss;Taeniopygia guttata;Pelodiscus sinensis;Alligator mississippiensis;Alligator sinensis;Callipepla squamata;Meleagris gallopavo;Amazona aestiva;Columba livia;Aptenodytes forsteri;Egretta garzetta;Ornithorhynchus anatinus;Anolis carolinensis;Dipodomys ordii;Loxodonta africana;Tarsius syrichta;Pt…	High in animals only	-	-	-	F	P	1525	1527	65.1	89.2	0.969	Disordered	-	CDK13	Q14004	CDK13	ENSG00000065883	93.92	cyclin dependent kinase 13 [Source:HGNC Symbol;Acc:HGNC:1733]	-	5402490at2759	DIPOR|MUSCR|MOUSE|RAT|CAVPO|OCTDE|HETGA|9SAUR|NOTFU|9CICH|MYOBR|LIPVE|TRIMA|PTEVA|MONDO|PELSI|9AMPH|9TELE|BETSP|NEOAA|ECHNA|SALFA|SERLL|CARSF|ATHCN|AYTFU|AQUCH|PERMB|CYNSE|TERCA|GEOSA|CYPVA|URSMA|NEOSC|VOMUR|CHACN|9PASE|VICPA|OTOGA|ORYME|TAKRU|BALAS|9PASS|ACIJB|COLAP|CALUR|KRYMA|SURSU|AOTNA|PROCO|PHACI|ALLSI|ENHLU|MONMO|SERDU|PYGNA|ICTTR|BISBB|MONAL|POCDA|POEFO|STYPI|AUSLI|9PERO|COTGO|TAEGU|HYDVU…	141	310	DIPOR;MOUSE;CAVPO;HETGA;LIPVE;TRIMA;PELSI;URSMA;VOMUR;OTOGA;TAKRU;AOTNA;PROCO;ALLSI;SERDU;ICTTR;TAEGU;SALSA;XENLA;XENTR;COLLI;ORNAN;ERIEU;PTEAL;CALJA;CERAT;MACMU;PAPAN;GORGO;PANPA;PANTR;PONAB;AILME;FELCA;ODORO;LEPWE;TURTR;DELLE;PHYMC;LOXAF;HORSE;PIG;BOVIN;CAPHI;SHEEP;RABIT;	46	54.8
A7KAX9-S952	A7KAX9	S952	S	952	ERDATNRsPTQIVKM	71.4	75.3	92	94.4	45.5	0	0	0	41.7	75	20	0	83	60	SALSA;TAEGU;PELSI;ALLMI;ALLSI;AMAAE;COLLI;APTFO;EGRGA;DIPOR;LOXAF;TARSY;PTEAL;MOUSE;CRIGR;MESAU;FUKDA;CAVPO;PIG;HORSE;ERIEU;PHYMC;LIPVE;DELLE;TURTR;VOMUR;FELCA;MUSPF;ODORO;AILME;URSMA;MYOLU;ICTTR;PROCO;TRIMA;CANLF;RABIT;OTOGA;BOVIN;CAPHI;SHEEP;CALJA;AOTNA;SAIBB;RHIBE;CHLSB;MACFA;MACMU;MANLE;CERAT;PAPAN;NOMLE;GORGO;PANPA;PANTR;BOMMO;PAPXU;DROME;LUCCU;ANODA;	Atlantic salmon;Zebra finch;Chinese softshell turtle;American alligator;Chinese alligator;Blue-fronted Amazon parrot;Rock dove;Emperor penguin;Little egret;Ord's kangaroo rat;African elephant;Philippine tarsier;Black flying fox;Mouse;Chinese hamster;Golden hamster;Damaraland mole rat;Guinea pig;Pig;Horse;Western European hedgehog;Sperm whale;Yangtze river dolphin;Beluga whale;Atlantic bottle-nose…	Salmo salar;Taeniopygia guttata;Pelodiscus sinensis;Alligator mississippiensis;Alligator sinensis;Amazona aestiva;Columba livia;Aptenodytes forsteri;Egretta garzetta;Dipodomys ordii;Loxodonta africana;Tarsius syrichta;Pteropus alecto;Mus musculus;Cricetulus griseus;Mesocricetus auratus;Fukomys damarensis;Cavia porcellus;Sus scrofa;Equus caballus;Erinaceus europaeus;Physeter macrocephalus;Lipotes …	Medium in all vertebrates except fish	-	-	-	R	P	1622	1624	69.9	73.5	1	Disordered	-	CDK2	P24941	CDK2	ENSG00000123374	93.7	cyclin dependent kinase 2 [Source:HGNC Symbol;Acc:HGNC:1771]	-	244018at2759	9PEZI|DIPOR|CRIGR|EDHAE|KLUMD|MESAU|BALRE|MUSCR|MOUSE|9FUNG|RAT|CAVPO|OCTDE|9EURO|HETGA|TRIAD|FUSPC|ACREC|ASPVE|9AGAM|9SAUR|TILAU|9HYME|DRORH|9HYPO|PENBI|AURPU|AURSE|CAMFO|OPEBR|NOTFU|KLENI|TRYVY|EPING|9NEOP|9TREE|9BASI|HIBSY|NAUCC|9CICH|TRYCI|ASPKA|PNEMU|NAUDC|TETBL|TETPH|KAZAF|KAZNA|9SACH|MARBU|ASPWE|9AGAR|ENTNP|PYROM|9APHY|ZASCE|SACEU|METAS|CORFA|METRR|CORDF|9ROSI|9ASPA|FUSC4|HIPCM|NANGC|BRAOL…	899	8736	DIPOR;CRIGR;MESAU;MOUSE;CAVPO;HETGA;9NEOP;DRYPU;LIPVE;TRIMA;ZOONE;PELSI;EGRGA;OOCBI;EMENI;ANOCA;YARLI;URSMA;VOMUR;OPIHO;CHLRE;OTOGA;TAKRU;PHYPA;PLAF7;NEUCR;ARATH;AOTNA;PROCO;ARAHY;ALLSI;SAIBB;SERDU;ANODA;ICTTR;WHEAT;MAIZE;YEAST;MYOLU;TAEGU;CHLSB;HARSA;RHIBE;NOMLE;PAPXU;DAPPU;TRICA;BOMMO;DROME;LUCCU;ONCMY;SALSA;XENLA;XENTR;ALLMI;ANAPL;FUKDA;COLLI;MELGA;APTFO;CALAN;ORNAN;ERIEU;PTEAL;CALJA;CERAT;MAC…	89	92.9
A7KAX9-S1203	A7KAX9	S1203	S	1203	sFLDQDQsPPRFYsG	39.3	45.2	56	83.3	0	0	0	0	25	25	20	0	83	33	ONCMY;PELSI;CALSU;MELGA;AMAAE;LOXAF;TARSY;PTEAL;MOUSE;CRIGR;MESAU;FUKDA;CAVPO;HORSE;ERIEU;MYOLU;ICTTR;TRIMA;CANLF;CALJA;AOTNA;SAIBB;RHIBE;CHLSB;MACFA;MACMU;MANLE;CERAT;PAPAN;NOMLE;GORGO;PANPA;PANTR;	Rainbow trout;Chinese softshell turtle;Scaled quail;Wild turkey;Blue-fronted Amazon parrot;African elephant;Philippine tarsier;Black flying fox;Mouse;Chinese hamster;Golden hamster;Damaraland mole rat;Guinea pig;Horse;Western European hedgehog;Little brown bat;Thirteen-lined ground squirrel;Caribbean manatee;Dog;White-tufted-ear marmoset;Ma's night monkey;Bolivian squirrel monkey;Black snub-nosed…	Oncorhynchus mykiss;Pelodiscus sinensis;Callipepla squamata;Meleagris gallopavo;Amazona aestiva;Loxodonta africana;Tarsius syrichta;Pteropus alecto;Mus musculus;Cricetulus griseus;Mesocricetus auratus;Fukomys damarensis;Cavia porcellus;Equus caballus;Erinaceus europaeus;Myotis lucifugus;Ictidomys tridecemlineatus;Trichechus manatus;Canis lupus familiaris;Callithrix jacchus;Aotus nancymaae;Saimiri…	High in mammals only	-	-	-	Q	P	1959	1961	54.2	30.1	0.964	Disordered	-	KIS	Q8TAS1	UHMK1	ENSG00000152332	98.72	U2AF homology motif kinase 1 [Source:HGNC Symbol;Acc:HGNC:19683]	2.7.11.1	3136614at2759	DIPOR|MESAU|MUSCR|MOUSE|RAT|CAVPO|OCTDE|HETGA|9SAUR|NOTFU|9CICH|LIPVE|TRIMA|PTEVA|MONDO|9AMPH|9TELE|BETSP|ECHNA|SALFA|SERLL|CARSF|ATHCN|AYTFU|AQUCH|LOTGI|PERMB|CYNSE|TERCA|GEOSA|CYPVA|URSMA|NEOSC|VOMUR|CHACN|BOBOX|VICPA|OTOGA|BALAS|PANHP|9PASS|ACIJB|COLAP|CALUR|AOTNA|OCTBM|PROCO|PHACI|ALLSI|ENHLU|SAIBB|MONMO|SERDU|PYGNA|ICTTR|BISBB|NEMVE|POCDA|POEFO|GEOFO|AUSLI|COTGO|TAEGU|CHLSB|ACTTE|LYNCA|RHIBE…	129	163	DIPOR;MESAU;MOUSE;CAVPO;HETGA;LIPVE;TRIMA;URSMA;VOMUR;OTOGA;AOTNA;PROCO;ALLSI;SAIBB;SERDU;ICTTR;TAEGU;CHLSB;RHIBE;NOMLE;SALSA;COLLI;ERIEU;CALJA;CERAT;MACFA;MACMU;PAPAN;MANLE;GORGO;PANPA;PANTR;PONAB;AILME;MUSPF;FELCA;ODORO;LEPWE;TURTR;DELLE;LOXAF;PIG;BOVIN;CAPHI;SHEEP;RABIT;	46	54.8
A7KAX9-T1236	A7KAX9	T1236	T	1236	EFADKSPtPPNLPSD	38.1	43.8	58	94.4	0	0	0	0	16.7	0	20	0	83	32	ONCMY;CALSU;MELGA;LOXAF;TARSY;PIG;HORSE;ERIEU;FELCA;MUSPF;ODORO;AILME;URSMA;MYOLU;PROCO;CANLF;RABIT;OTOGA;CALJA;AOTNA;SAIBB;RHIBE;CHLSB;MACFA;MACMU;MANLE;CERAT;PAPAN;NOMLE;GORGO;PANPA;PANTR;	Rainbow trout;Scaled quail;Wild turkey;African elephant;Philippine tarsier;Pig;Horse;Western European hedgehog;Cat;European domestic ferret;Pacific walrus;Giant panda;Polar bear;Little brown bat;Coquerel's sifaka;Dog;Rabbit;Small-eared galago;White-tufted-ear marmoset;Ma's night monkey;Bolivian squirrel monkey;Black snub-nosed monkey;Green monkey;Crab-eating macaque;Rhesus macaque;Drill;Sooty man…	Oncorhynchus mykiss;Callipepla squamata;Meleagris gallopavo;Loxodonta africana;Tarsius syrichta;Sus scrofa;Equus caballus;Erinaceus europaeus;Felis catus;Mustela putorius furo;Odobenus rosmarus divergens;Ailuropoda melanoleuca;Ursus maritimus;Myotis lucifugus;Propithecus coquereli;Canis lupus familiaris;Oryctolagus cuniculus;Otolemur garnettii;Callithrix jacchus;Aotus nancymaae;Saimiri boliviensi…	High or Medium in primates only	-	-	-	P	P	2062	2071	50.6	77.1	0.961	Disordered	-	QSK	Q9Y2K2	SIK3	ENSG00000160584	97.06	SIK family kinase 3 [Source:HGNC Symbol;Acc:HGNC:29165]	2.7.11.1	2906940at2759	DIPOR|MESAU|MUSCR|MOUSE|OCTDE|9SAUR|HIPCM|TRIMA|PTEVA|PELSI|9AMPH|9TELE|NEOAA|SALFA|CARSF|AYTFU|AQUCH|PERMB|TERCA|GEOSA|ANOCA|CYPVA|CHACN|BOBOX|VICPA|ORYME|BALAS|9PASS|ACIJB|CALUR|KRYMA|AOTNA|PHACI|ALLSI|ENHLU|SAIBB|BISBB|NEMVE|POCDA|AUSLI|COTGO|RHIFE|ACTTE|HELRO|ANATE|BIOGL|LINUN|BRABE|LATCH|CLUHA|DANRE|CARAU|ICTPU|SALSA|FUNHE|GYMAC|XENLA|XENTR|9CHIR|ERIEU|PANGU|SAPAP|CERAT|MACMU|MACNE|PAPAN|PAN…	82	143	DIPOR;MESAU;MOUSE;TRIMA;PELSI;ANOCA;AOTNA;ALLSI;SAIBB;SALSA;XENLA;XENTR;ERIEU;CERAT;MACMU;PAPAN;PANTR;PONAB;MUSPF;LEPWE;TURTR;DELLE;PHYMC;BOVIN;CAPHI;RABIT;	26	31
A7KAX9-S1585	A7KAX9	S1585	S	1585	PTIRRVQsLHAPPss	78.6	87.7	94	94.4	18.2	0	0	0	58.3	100	80	100	83	66	XENLA;XENTR;SALSA;GASAC;SERDU;ONCMY;TAEGU;PELSI;ALLMI;ALLSI;CALSU;MELGA;AMAAE;COLLI;APTFO;EGRGA;ORNAN;ANOCA;DIPOR;LOXAF;TARSY;PTEAL;MOUSE;CRIGR;MESAU;FUKDA;CAVPO;PIG;HORSE;ERIEU;PHYMC;LIPVE;DELLE;TURTR;VOMUR;FELCA;MUSPF;ODORO;AILME;URSMA;MYOLU;ICTTR;PROCO;TRIMA;CANLF;RABIT;OTOGA;BOVIN;CAPHI;SHEEP;CALJA;AOTNA;SAIBB;RHIBE;CHLSB;MACFA;MACMU;MANLE;CERAT;PAPAN;NOMLE;GORGO;PANPA;PANTR;DROME;LUCCU;	African clawed frog;Western clawed frog;Atlantic salmon;Three-spined stickleback;Greater amberjack;Rainbow trout;Zebra finch;Chinese softshell turtle;American alligator;Chinese alligator;Scaled quail;Wild turkey;Blue-fronted Amazon parrot;Rock dove;Emperor penguin;Little egret;Duckbill platypus;Green anole;Ord's kangaroo rat;African elephant;Philippine tarsier;Black flying fox;Mouse;Chinese hamst…	Xenopus laevis;Xenopus tropicalis;Salmo salar;Gasterosteus aculeatus;Seriola dumerili;Oncorhynchus mykiss;Taeniopygia guttata;Pelodiscus sinensis;Alligator mississippiensis;Alligator sinensis;Callipepla squamata;Meleagris gallopavo;Amazona aestiva;Columba livia;Aptenodytes forsteri;Egretta garzetta;Ornithorhynchus anatinus;Anolis carolinensis;Dipodomys ordii;Loxodonta africana;Tarsius syrichta;Pt…	Medium in all vertebrates except birds	-	-	-	Q	L	2706	2708	71.1	75.9	0.977	Disordered	-	TSSK2	Q96PF2	TSSK2	ENSG00000206203	99.92	testis specific serine kinase 2 [Source:HGNC Symbol;Acc:HGNC:11401]	-	227821at2759	DIPOR|CRIGR|MESAU|MUSCR|MOUSE|RAT|CAVPO|OCTDE|HETGA|TRIAD|9SAUR|9HYME|OPEBR|NOTFU|KLENI|9NEOP|HIBSY|9CICH|9ROSI|9ASPA|HIPCM|BRAOL|MYOBR|BICAN|PLACD|APHAT|HORVV|BABMR|SAPDV|9CHLO|9ALVE|VITBC|9SPIT|LIPVE|9STRA|PEDHC|DIACI|9APIC|ACACF|STRMM|TRIMA|ATTCE|BLAHO|GALSU|ARADU|PHYPR|BOMIM|RHOPR|PTEVA|AMBTC|FRAOC|COFAR|ZOONE|MONDO|PLAVN|9DIPT|9AMPH|9TELE|MARPO|FISSO|BRADI|THEEQ|FOLCA|BETSP|THRPL|9SCAR|NEOAA…	379	489	DIPOR;CRIGR;MESAU;MOUSE;CAVPO;HETGA;9NEOP;LIPVE;TRIMA;ZOONE;OOCBI;ANOCA;URSMA;CHLRE;PHYPA;PLAF7;ARATH;AOTNA;ARAHY;ALLSI;SERDU;ANODA;ICTTR;WHEAT;MAIZE;MYOLU;PAPXU;DROME;SALSA;XENLA;XENTR;ALLMI;FUKDA;ERIEU;CALJA;CERAT;MACFA;MACMU;PAPAN;MANLE;PANPA;PANTR;PONAB;AILME;FELCA;ODORO;LEPWE;TURTR;DELLE;PHYMC;PIG;BOVIN;CAPHI;RABIT;	54	56
A7MBM2-S1175	A7MBM2	S1175	S	1175	LARRRsPsFDTsTAT	85.7	95.9	96	94.4	18.2	0	0	20	91.7	100	100	100	86	73	9NEOP;ONCMY;SALSA;TAKRU;GASAC;SERDU;ORNAN;VOMUR;ERIEU;OTOGA;PROCO;LOXAF;TRIMA;MYOLU;HORSE;MUSPF;URSMA;AILME;LEPWE;ODORO;FELCA;CANLF;PTEAL;SHEEP;BOVIN;CAPHI;PIG;TURTR;PHYMC;DELLE;LIPVE;TARSY;MANLE;AOTNA;CALJA;SAIBB;NOMLE;MACFA;PANPA;PONAB;GORGO;PANTR;CERAT;PAPAN;MACMU;CHLSB;MOUSE;CRIGR;MESAU;DIPOR;ICTTR;CAVPO;FUKDA;HETGA;XENLA;XENTR;ANOCA;PELSI;ALLMI;ALLSI;DRYPU;TINGU;CALAN;TAEGU;AMAAE;CALSU;MELGA…	NA;Rainbow trout;Atlantic salmon;Japanese pufferfish;Three-spined stickleback;Greater amberjack;Duckbill platypus;Common wombat;Western European hedgehog;Small-eared galago;Coquerel's sifaka;African elephant;Caribbean manatee;Little brown bat;Horse;European domestic ferret;Polar bear;Giant panda;Weddell seal;Pacific walrus;Cat;Dog;Black flying fox;Sheep;Bovine;Goat;Pig;Atlantic bottle-nosed dolph…	Neoptera;Oncorhynchus mykiss;Salmo salar;Takifugu rubripes;Gasterosteus aculeatus;Seriola dumerili;Ornithorhynchus anatinus;Vombatus ursinus;Erinaceus europaeus;Otolemur garnettii;Propithecus coquereli;Loxodonta africana;Trichechus manatus;Myotis lucifugus;Equus caballus;Mustela putorius furo;Ursus maritimus;Ailuropoda melanoleuca;Leptonychotes weddellii;Odobenus rosmarus divergens;Felis catus;Ca…	High in vertebrates only	-	-	-	P	F	2253	2255	55.8	82.6	0.989	Disordered	-	LATS2	Q9NRM7	LATS2	ENSG00000150457	99.96	large tumor suppressor kinase 2 [Source:HGNC Symbol;Acc:HGNC:6515]	2.7.11.1	5348633at2759	DIPOR|CRIGR|MESAU|BALRE|MUSCR|MOUSE|RAT|OCTDE|HETGA|9SAUR|9CICH|HIPCM|MYOBR|DRYPU|LIPVE|TAUER|TRIMA|NIPNI|PTEVA|MONDO|PELSI|9AMPH|9TELE|BETSP|NEOAA|ECHNA|BUCRH|SALFA|SERLL|CARSF|LEPDC|EGRGA|ATHCN|AYTFU|AQUCH|MYODS|PERMB|9AVES|CYNSE|STRHB|TERCA|GEOSA|ANTCR|CYPVA|NEOSC|VOMUR|CHACN|9PASE|OPIHO|FULGA|BOBOX|VICPA|OTOGA|ORYME|TAKRU|BALAS|PANHP|9PASS|NEOBR|ACIJB|COLAP|CALUR|PELCR|KRYMA|SURSU|GAVST|AOTNA…	182	374	DIPOR;CRIGR;MESAU;MOUSE;HETGA;DRYPU;LIPVE;TRIMA;PELSI;EGRGA;VOMUR;OPIHO;OTOGA;TAKRU;AOTNA;PROCO;ALLSI;SAIBB;SERDU;ICTTR;MYOLU;TAEGU;CHLSB;RHIBE;NOMLE;SALSA;XENLA;XENTR;ANAPL;COLLI;APTFO;CALAN;ORNAN;ERIEU;TINGU;CALJA;CERAT;MACMU;PAPAN;GORGO;PANPA;PANTR;PONAB;CANLF;AILME;MUSPF;FELCA;ODORO;LEPWE;TURTR;DELLE;PHYMC;LOXAF;HORSE;PIG;BOVIN;CAPHI;SHEEP;RABIT;	59	70.2
A7MBM2-S1252	A7MBM2	S1252	S	1252	KTRARQDsQGEEAEP	57.1	64.4	90	88.9	9.09	0	0	20	8.33	0	0	50	86	49	VOMUR;OTOGA;PROCO;LOXAF;TRIMA;MYOLU;HORSE;MUSPF;URSMA;AILME;LEPWE;ODORO;FELCA;CANLF;PTEAL;SHEEP;BOVIN;CAPHI;PIG;TURTR;PHYMC;DELLE;LIPVE;TARSY;AOTNA;CALJA;SAIBB;NOMLE;MACFA;PANPA;PONAB;GORGO;PANTR;CERAT;PAPAN;MACMU;CHLSB;MOUSE;CRIGR;MESAU;DIPOR;ICTTR;CAVPO;FUKDA;HETGA;XENTR;TINGU;HARSA;EMIHU;	Common wombat;Small-eared galago;Coquerel's sifaka;African elephant;Caribbean manatee;Little brown bat;Horse;European domestic ferret;Polar bear;Giant panda;Weddell seal;Pacific walrus;Cat;Dog;Black flying fox;Sheep;Bovine;Goat;Pig;Atlantic bottle-nosed dolphin;Sperm whale;Beluga whale;Yangtze river dolphin;Philippine tarsier;Ma's night monkey;White-tufted-ear marmoset;Bolivian squirrel monkey;No…	Vombatus ursinus;Otolemur garnettii;Propithecus coquereli;Loxodonta africana;Trichechus manatus;Myotis lucifugus;Equus caballus;Mustela putorius furo;Ursus maritimus;Ailuropoda melanoleuca;Leptonychotes weddellii;Odobenus rosmarus divergens;Felis catus;Canis lupus familiaris;Pteropus alecto;Ovis aries;Bos taurus;Capra hircus;Sus scrofa;Tursiops truncatus;Physeter macrocephalus;Delphinapterus leuc…	High in mammals only	-	-	-	D	Q	2466	2468	45.3	44.2	0.996	Disordered	-	MAPKAPK2	P49137	MAPKAPK2	ENSG00000162889	100	MAPK activated protein kinase 2 [Source:HGNC Symbol;Acc:HGNC:6887]	2.7.11.1	1121238at2759	9PEZI|DIPOR|CRIGR|KLUMD|MESAU|BALRE|MUSCR|MOUSE|9FUNG|RAT|CAVPO|OCTDE|9EURO|HETGA|TRIAD|FUSPC|ACREC|ASPVE|9AGAM|9SAUR|TILAU|9HYME|DRORH|9HYPO|PENBI|AURPU|AURSE|CAMFO|OPEBR|NOTFU|KLENI|EPING|9TREE|9BASI|HIBSY|NAUCC|9CICH|PNEMU|NAUDC|TETBL|TETPH|KAZAF|KAZNA|9SACH|MARBU|ASPWE|9AGAR|PYROM|9APHY|ZASCE|SACEU|METAS|CORFA|METRR|CORDF|9ROSI|9ASPA|FUSC4|HIPCM|BRAOL|MYOBR|9HELO|BICAN|SERID|CLAP2|GLAL2|PLACD…	816	6075	DIPOR;CRIGR;MESAU;MOUSE;CAVPO;HETGA;DRYPU;LIPVE;TRIMA;ZOONE;PELSI;EGRGA;OOCBI;EMENI;ANOCA;YARLI;URSMA;VOMUR;OPIHO;CHLRE;OTOGA;TAKRU;PLAF7;NEUCR;ARATH;AOTNA;PROCO;ARAHY;ALLSI;SAIBB;SERDU;ANODA;ICTTR;WHEAT;MAIZE;YEAST;MYOLU;TAEGU;CHLSB;HARSA;RHIBE;NOMLE;PAPXU;TRICA;BOMMO;DROME;ONCMY;SALSA;XENLA;XENTR;ALLMI;ANAPL;FUKDA;COLLI;APTFO;CALAN;ORNAN;ERIEU;PTEAL;TINGU;CALJA;CERAT;MACFA;MACMU;PAPAN;MANLE;GOR…	85	89.3
A7MBM2-S1263	A7MBM2	S1263	S	1263	EAEPLPAsPEAPAHs	52.4	60.3	84	88.9	0	0	0	0	16.7	0	0	0	86	44	VOMUR;RABIT;ERIEU;OTOGA;PROCO;LOXAF;TRIMA;MYOLU;HORSE;MUSPF;URSMA;AILME;ODORO;FELCA;CANLF;PTEAL;SHEEP;BOVIN;CAPHI;PIG;TURTR;PHYMC;DELLE;LIPVE;TARSY;AOTNA;CALJA;SAIBB;NOMLE;MACFA;PANPA;PONAB;GORGO;PANTR;CERAT;PAPAN;MACMU;CHLSB;DIPOR;ICTTR;FUKDA;HETGA;CALSU;MELGA;	Common wombat;Rabbit;Western European hedgehog;Small-eared galago;Coquerel's sifaka;African elephant;Caribbean manatee;Little brown bat;Horse;European domestic ferret;Polar bear;Giant panda;Pacific walrus;Cat;Dog;Black flying fox;Sheep;Bovine;Goat;Pig;Atlantic bottle-nosed dolphin;Sperm whale;Beluga whale;Yangtze river dolphin;Philippine tarsier;Ma's night monkey;White-tufted-ear marmoset;Bolivia…	Vombatus ursinus;Oryctolagus cuniculus;Erinaceus europaeus;Otolemur garnettii;Propithecus coquereli;Loxodonta africana;Trichechus manatus;Myotis lucifugus;Equus caballus;Mustela putorius furo;Ursus maritimus;Ailuropoda melanoleuca;Odobenus rosmarus divergens;Felis catus;Canis lupus familiaris;Pteropus alecto;Ovis aries;Bos taurus;Capra hircus;Sus scrofa;Tursiops truncatus;Physeter macrocephalus;D…	High in mammals only	-	-	-	A	P	2517	2519	53.5	58.1	0.994	Disordered	-	JNK1	P45983	MAPK8	ENSG00000107643	98.81	mitogen-activated protein kinase 8 [Source:HGNC Symbol;Acc:HGNC:6881]	2.7.11.24	158564at2759	9PEZI|DIPOR|CRIGR|EDHAE|KLUMD|MESAU|BALRE|MUSCR|MOUSE|9FUNG|RAT|CAVPO|OCTDE|9EURO|HETGA|SACKO|TRIAD|FUSPC|ACREC|ASPVE|9AGAM|9SAUR|TILAU|9HYME|DRORH|9HYPO|PENBI|AURPU|AURSE|CAMFO|OPEBR|NOTFU|TRYVY|EPING|9NEOP|9TREE|9BASI|NAUCC|9CICH|TRYCI|ASPKA|PNEMU|NAUDC|TETBL|TETPH|KAZAF|KAZNA|9SACH|MARBU|ASPWE|9AGAR|PYROM|9APHY|ZASCE|SACEU|METAS|CORFA|METRR|CORDF|FUSC4|HIPCM|NANGC|MYOBR|9HELO|BICAN|SERID|CLAP2…	758	5486	DIPOR;CRIGR;MESAU;MOUSE;CAVPO;HETGA;9NEOP;DRYPU;LIPVE;TRIMA;PELSI;EGRGA;OOCBI;EMENI;ANOCA;YARLI;URSMA;VOMUR;OPIHO;OTOGA;TAKRU;NEUCR;AOTNA;PROCO;ARAHY;ALLSI;SAIBB;SERDU;ANODA;ICTTR;YEAST;MYOLU;TAEGU;CHLSB;HARSA;RHIBE;NOMLE;PAPXU;DAPPU;TRICA;BOMMO;DROME;LUCCU;ONCMY;SALSA;XENLA;XENTR;ALLMI;ANAPL;FUKDA;COLLI;MELGA;APTFO;CALAN;ORNAN;ERIEU;PTEAL;TINGU;CALJA;CERAT;MACFA;MACMU;PAPAN;MANLE;GORGO;PANPA;PAN…	84	94
A7MCY6-S372	A7MCY6	S372	S	372	sPVPQRRsPVPPCPs	44	50.7	52	55.6	0	0	0	0	8.33	75	100	100	66	37	ONCMY;SALSA;GASAC;SERDU;TAKRU;XENLA;XENTR;AMAAE;ANOCA;ALLMI;ALLSI;VOMUR;TRIMA;MESAU;MOUSE;ERIEU;MYOLU;AOTNA;MACFA;GORGO;SHEEP;CAPHI;PTEAL;OTOGA;PROCO;CALJA;CHLSB;CERAT;PAPAN;PANTR;BOVIN;PIG;PHYMC;LIPVE;DELLE;FELCA;ODORO;	Rainbow trout;Atlantic salmon;Three-spined stickleback;Greater amberjack;Japanese pufferfish;African clawed frog;Western clawed frog;Blue-fronted Amazon parrot;Green anole;American alligator;Chinese alligator;Common wombat;Caribbean manatee;Golden hamster;Mouse;Western European hedgehog;Little brown bat;Ma's night monkey;Crab-eating macaque;Western lowland gorilla;Sheep;Goat;Black flying fox;Smal…	Oncorhynchus mykiss;Salmo salar;Gasterosteus aculeatus;Seriola dumerili;Takifugu rubripes;Xenopus laevis;Xenopus tropicalis;Amazona aestiva;Anolis carolinensis;Alligator mississippiensis;Alligator sinensis;Vombatus ursinus;Trichechus manatus;Mesocricetus auratus;Mus musculus;Erinaceus europaeus;Myotis lucifugus;Aotus nancymaae;Macaca fascicularis;Gorilla gorilla gorilla;Ovis aries;Capra hircus;Pt…	Medium in all vertebrates except birds	-	-	-	R	P	2155	2157	51.5	60.6	0.971	Disordered	-	HIPK2	Q9H2X6	HIPK2	ENSG00000064393	99.18	homeodomain interacting protein kinase 2 [Source:HGNC Symbol;Acc:HGNC:14402]	-	3095114at2759	DIPOR|CRIGR|MESAU|MUSCR|MOUSE|RAT|CAVPO|OCTDE|HETGA|9SAUR|9HYME|DRORH|OPEBR|NOTFU|MYOBR|BICAN|9DIPT|LIPVE|PEDHC|DIACI|STRMM|TRIMA|ATTCE|BOMIM|PTEVA|FRAOC|MONDO|PELSI|9AMPH|9TELE|FOLCA|BETSP|THRPL|NEOAA|ECHNA|DUFNO|SALFA|SERLL|CARSF|ATHCN|OOCBI|LARCR|AYTFU|AQUCH|AGRPL|PERMB|CYNSE|TUPCH|STRHB|TERCA|GEOSA|BACDO|ANOCA|CYPVA|PHLPP|URSMA|NEOSC|VOMUR|CHACN|HYAAZ|9PASE|DROKI|BOMTE|9CICH|BOBOX|VICPA|OTOGA…	217	828	DIPOR;CRIGR;MESAU;MOUSE;CAVPO;HETGA;LIPVE;TRIMA;PELSI;OOCBI;ANOCA;URSMA;VOMUR;OTOGA;TAKRU;AOTNA;PROCO;ALLSI;SAIBB;SERDU;ANODA;ICTTR;MYOLU;TAEGU;CHLSB;RHIBE;NOMLE;DROME;SALSA;XENLA;XENTR;ANAPL;FUKDA;COLLI;ORNAN;ERIEU;PTEAL;CALJA;CERAT;MACFA;MACMU;PAPAN;MANLE;GORGO;PANPA;PANTR;PONAB;CANLF;AILME;MUSPF;ODORO;LEPWE;TURTR;DELLE;PHYMC;LOXAF;HORSE;PIG;BOVIN;CAPHI;RABIT;	61	72.6
A7MCY6-S379	A7MCY6	S379	S	379	sPVPPCPsPQQRRsP	22.6	26	38	38.9	0	0	0	0	0	0	0	0	66	19	MESAU;MOUSE;ERIEU;RABIT;CAPHI;OTOGA;PROCO;CALJA;CHLSB;CERAT;PAPAN;PANTR;BOVIN;PIG;PHYMC;LIPVE;DELLE;FELCA;ODORO;	Golden hamster;Mouse;Western European hedgehog;Rabbit;Goat;Small-eared galago;Coquerel's sifaka;White-tufted-ear marmoset;Green monkey;Sooty mangabey;Olive baboon;Chimpanzee;Bovine;Pig;Sperm whale;Yangtze river dolphin;Beluga whale;Cat;Pacific walrus;	Mesocricetus auratus;Mus musculus;Erinaceus europaeus;Oryctolagus cuniculus;Capra hircus;Otolemur garnettii;Propithecus coquereli;Callithrix jacchus;Chlorocebus sabaeus;Cercocebus atys;Papio anubis;Pan troglodytes;Bos taurus;Sus scrofa;Physeter macrocephalus;Lipotes vexillifer;Delphinapterus leucas;Felis catus;Odobenus rosmarus divergens;	High or Medium in primates only	-	-	-	P	P	2175	2177	30.3	30.3	0.931	Disordered	-	-	-	-	-	-	-	-	-	-	-	-	-	-	0
A7MCY6-S385	A7MCY6	S385	S	385	PsPQQRRsPAsPsCP	31	35.6	38	38.9	0	0	0	0	0	75	40	100	66	26	ONCMY;SALSA;XENLA;XENTR;ANOCA;ALLMI;ALLSI;VOMUR;MESAU;MOUSE;ERIEU;CAPHI;OTOGA;PROCO;CALJA;CHLSB;CERAT;PAPAN;PANTR;BOVIN;PIG;PHYMC;LIPVE;DELLE;FELCA;ODORO;	Rainbow trout;Atlantic salmon;African clawed frog;Western clawed frog;Green anole;American alligator;Chinese alligator;Common wombat;Golden hamster;Mouse;Western European hedgehog;Goat;Small-eared galago;Coquerel's sifaka;White-tufted-ear marmoset;Green monkey;Sooty mangabey;Olive baboon;Chimpanzee;Bovine;Pig;Sperm whale;Yangtze river dolphin;Beluga whale;Cat;Pacific walrus;	Oncorhynchus mykiss;Salmo salar;Xenopus laevis;Xenopus tropicalis;Anolis carolinensis;Alligator mississippiensis;Alligator sinensis;Vombatus ursinus;Mesocricetus auratus;Mus musculus;Erinaceus europaeus;Capra hircus;Otolemur garnettii;Propithecus coquereli;Callithrix jacchus;Chlorocebus sabaeus;Cercocebus atys;Papio anubis;Pan troglodytes;Bos taurus;Sus scrofa;Physeter macrocephalus;Lipotes vexil…	High or Medium in primates only	-	-	-	R	P	2185	2187	37.9	45.5	0.986	Disordered	-	PAK4	O96013	PAK4	ENSG00000130669	99.59	p21 (RAC1) activated kinase 4 [Source:HGNC Symbol;Acc:HGNC:16059]	2.7.11.1	460351at2759	9PEZI|DIPOR|CRIGR|KLUMD|MESAU|BALRE|MUSCR|MOUSE|9FUNG|RAT|CAVPO|OCTDE|9EURO|HETGA|TRIAD|FUSPC|ACREC|ASPVE|9AGAM|9SAUR|TILAU|9HYME|DRORH|9HYPO|PENBI|AURPU|AURSE|CAMFO|OPEBR|NOTFU|EPING|9NEOP|9TREE|9BASI|HIBSY|NAUCC|9CICH|ASPKA|PNEMU|NAUDC|TETBL|TETPH|KAZAF|KAZNA|9SACH|MARBU|ASPWE|9AGAR|ENTNP|PYROM|9APHY|ZASCE|SACEU|METAS|CORFA|METRR|CORDF|9ROSI|9ASPA|FUSC4|HIPCM|BRAOL|9HELO|BICAN|SERID|CLAP2|GLAL2…	786	3487	DIPOR;CRIGR;MESAU;MOUSE;CAVPO;HETGA;9NEOP;DRYPU;LIPVE;TRIMA;ZOONE;PELSI;EGRGA;OOCBI;EMENI;ANOCA;YARLI;URSMA;VOMUR;OPIHO;OTOGA;TAKRU;PHYPA;NEUCR;ARATH;AOTNA;PROCO;ARAHY;ALLSI;SAIBB;SERDU;ANODA;ICTTR;WHEAT;YEAST;MYOLU;TAEGU;CHLSB;HARSA;RHIBE;NOMLE;PAPXU;TRICA;DROME;LUCCU;ONCMY;SALSA;XENLA;XENTR;ALLMI;ANAPL;FUKDA;COLLI;APTFO;CALAN;ORNAN;ERIEU;PTEAL;TINGU;CALJA;CERAT;MACFA;MACMU;PAPAN;MANLE;GORGO;PAN…	84	90.5
A7MCY6-S400	A7MCY6	S400	S	400	sPVPQRRsPVPPsCQ	31	35.6	42	50	0	0	0	0	0	75	40	0	66	26	GASAC;SERDU;ANOCA;ALLMI;ALLSI;VOMUR;TARSY;TRIMA;MESAU;MOUSE;ERIEU;RABIT;AOTNA;CAPHI;OTOGA;PROCO;CALJA;CHLSB;CERAT;PAPAN;PANTR;PIG;PHYMC;LIPVE;DELLE;FELCA;	Three-spined stickleback;Greater amberjack;Green anole;American alligator;Chinese alligator;Common wombat;Philippine tarsier;Caribbean manatee;Golden hamster;Mouse;Western European hedgehog;Rabbit;Ma's night monkey;Goat;Small-eared galago;Coquerel's sifaka;White-tufted-ear marmoset;Green monkey;Sooty mangabey;Olive baboon;Chimpanzee;Pig;Sperm whale;Yangtze river dolphin;Beluga whale;Cat;	Gasterosteus aculeatus;Seriola dumerili;Anolis carolinensis;Alligator mississippiensis;Alligator sinensis;Vombatus ursinus;Tarsius syrichta;Trichechus manatus;Mesocricetus auratus;Mus musculus;Erinaceus europaeus;Oryctolagus cuniculus;Aotus nancymaae;Capra hircus;Otolemur garnettii;Propithecus coquereli;Callithrix jacchus;Chlorocebus sabaeus;Cercocebus atys;Papio anubis;Pan troglodytes;Sus scrofa…	High or Medium in primates only	-	-	-	R	P	2200	2202	40.9	39.4	0.972	Disordered	-	HIPK2	Q9H2X6	HIPK2	ENSG00000064393	99.18	homeodomain interacting protein kinase 2 [Source:HGNC Symbol;Acc:HGNC:14402]	-	3095114at2759	DIPOR|CRIGR|MESAU|MUSCR|MOUSE|RAT|CAVPO|OCTDE|HETGA|9SAUR|9HYME|DRORH|OPEBR|NOTFU|MYOBR|BICAN|9DIPT|LIPVE|PEDHC|DIACI|STRMM|TRIMA|ATTCE|BOMIM|PTEVA|FRAOC|MONDO|PELSI|9AMPH|9TELE|FOLCA|BETSP|THRPL|NEOAA|ECHNA|DUFNO|SALFA|SERLL|CARSF|ATHCN|OOCBI|LARCR|AYTFU|AQUCH|AGRPL|PERMB|CYNSE|TUPCH|STRHB|TERCA|GEOSA|BACDO|ANOCA|CYPVA|PHLPP|URSMA|NEOSC|VOMUR|CHACN|HYAAZ|9PASE|DROKI|BOMTE|9CICH|BOBOX|VICPA|OTOGA…	217	828	DIPOR;CRIGR;MESAU;MOUSE;CAVPO;HETGA;LIPVE;TRIMA;PELSI;OOCBI;ANOCA;URSMA;VOMUR;OTOGA;TAKRU;AOTNA;PROCO;ALLSI;SAIBB;SERDU;ANODA;ICTTR;MYOLU;TAEGU;CHLSB;RHIBE;NOMLE;DROME;SALSA;XENLA;XENTR;ANAPL;FUKDA;COLLI;ORNAN;ERIEU;PTEAL;CALJA;CERAT;MACFA;MACMU;PAPAN;MANLE;GORGO;PANPA;PANTR;PONAB;CANLF;AILME;MUSPF;ODORO;LEPWE;TURTR;DELLE;PHYMC;LOXAF;HORSE;PIG;BOVIN;CAPHI;RABIT;	61	72.6
A7MCY6-S415	A7MCY6	S415	S	415	sPsPQRRsPVPPsCP	26.2	30.1	40	38.9	0	0	0	0	0	0	0	100	66	22	XENLA;XENTR;VOMUR;TRIMA;MESAU;MOUSE;ERIEU;RABIT;CAPHI;OTOGA;PROCO;CALJA;CHLSB;CERAT;PAPAN;PANTR;PIG;PHYMC;LIPVE;DELLE;FELCA;ODORO;	African clawed frog;Western clawed frog;Common wombat;Caribbean manatee;Golden hamster;Mouse;Western European hedgehog;Rabbit;Goat;Small-eared galago;Coquerel's sifaka;White-tufted-ear marmoset;Green monkey;Sooty mangabey;Olive baboon;Chimpanzee;Pig;Sperm whale;Yangtze river dolphin;Beluga whale;Cat;Pacific walrus;	Xenopus laevis;Xenopus tropicalis;Vombatus ursinus;Trichechus manatus;Mesocricetus auratus;Mus musculus;Erinaceus europaeus;Oryctolagus cuniculus;Capra hircus;Otolemur garnettii;Propithecus coquereli;Callithrix jacchus;Chlorocebus sabaeus;Cercocebus atys;Papio anubis;Pan troglodytes;Sus scrofa;Physeter macrocephalus;Lipotes vexillifer;Delphinapterus leucas;Felis catus;Odobenus rosmarus divergens;	High or Medium in primates only	-	-	-	R	P	2220	2222	39.4	37.9	0.982	Disordered	-	HIPK2	Q9H2X6	HIPK2	ENSG00000064393	99.43	homeodomain interacting protein kinase 2 [Source:HGNC Symbol;Acc:HGNC:14402]	-	3095114at2759	DIPOR|CRIGR|MESAU|MUSCR|MOUSE|RAT|CAVPO|OCTDE|HETGA|9SAUR|9HYME|DRORH|OPEBR|NOTFU|MYOBR|BICAN|9DIPT|LIPVE|PEDHC|DIACI|STRMM|TRIMA|ATTCE|BOMIM|PTEVA|FRAOC|MONDO|PELSI|9AMPH|9TELE|FOLCA|BETSP|THRPL|NEOAA|ECHNA|DUFNO|SALFA|SERLL|CARSF|ATHCN|OOCBI|LARCR|AYTFU|AQUCH|AGRPL|PERMB|CYNSE|TUPCH|STRHB|TERCA|GEOSA|BACDO|ANOCA|CYPVA|PHLPP|URSMA|NEOSC|VOMUR|CHACN|HYAAZ|9PASE|DROKI|BOMTE|9CICH|BOBOX|VICPA|OTOGA…	217	828	DIPOR;CRIGR;MESAU;MOUSE;CAVPO;HETGA;LIPVE;TRIMA;PELSI;OOCBI;ANOCA;URSMA;VOMUR;OTOGA;TAKRU;AOTNA;PROCO;ALLSI;SAIBB;SERDU;ANODA;ICTTR;MYOLU;TAEGU;CHLSB;RHIBE;NOMLE;DROME;SALSA;XENLA;XENTR;ANAPL;FUKDA;COLLI;ORNAN;ERIEU;PTEAL;CALJA;CERAT;MACFA;MACMU;PAPAN;MANLE;GORGO;PANPA;PANTR;PONAB;CANLF;AILME;MUSPF;ODORO;LEPWE;TURTR;DELLE;PHYMC;LOXAF;HORSE;PIG;BOVIN;CAPHI;RABIT;	61	72.6
A7MCY6-S504	A7MCY6	S504	S	504	YGPGRPLsPRRAFEG	44	50.7	66	72.2	0	0	0	0	16.7	50	0	0	66	37	AMAAE;COLLI;ALLMI;ALLSI;VOMUR;ORNAN;LOXAF;HETGA;SAIBB;TRIMA;MESAU;MOUSE;ERIEU;RABIT;AOTNA;MACFA;RHIBE;PONAB;GORGO;SHEEP;CAPHI;ICTTR;PTEAL;OTOGA;PROCO;CALJA;CHLSB;CERAT;PAPAN;PANTR;BOVIN;PIG;PHYMC;LIPVE;DELLE;FELCA;ODORO;	Blue-fronted Amazon parrot;Rock dove;American alligator;Chinese alligator;Common wombat;Duckbill platypus;African elephant;Naked mole rat;Bolivian squirrel monkey;Caribbean manatee;Golden hamster;Mouse;Western European hedgehog;Rabbit;Ma's night monkey;Crab-eating macaque;Black snub-nosed monkey;Sumatran orangutan;Western lowland gorilla;Sheep;Goat;Thirteen-lined ground squirrel;Black flying fox;…	Amazona aestiva;Columba livia;Alligator mississippiensis;Alligator sinensis;Vombatus ursinus;Ornithorhynchus anatinus;Loxodonta africana;Heterocephalus glaber;Saimiri boliviensis boliviensis;Trichechus manatus;Mesocricetus auratus;Mus musculus;Erinaceus europaeus;Oryctolagus cuniculus;Aotus nancymaae;Macaca fascicularis;Rhinopithecus bieti;Pongo abelii;Gorilla gorilla gorilla;Ovis aries;Capra hir…	High or Medium in primates only	-	-	-	L	P	2378	2380	56.1	51.5	0.902	Disordered	-	CDK4;ERK7;NLK	P11802;Q8TD08;Q9UBE8	CDK4;ERK7;NLK	ENSG00000135446;ENSG00000181085;ENSG00000087095	100	cyclin dependent kinase 4 [Source:HGNC Symbol;Acc:HGNC:1773]	-	-	-	-	-	-	-	0
A7XYQ1-S629	A7XYQ1	S629	S	629	DLTRRAGsPPGPPGA	63.1	72.6	68	72.2	0	0	0	0	100	100	40	50	80	53	XENLA;VOMUR;MOUSE;MESAU;CANLF;RABIT;DIPOR;LOXAF;PONAB;CALJA;AOTNA;PANTR;GORGO;NOMLE;CERAT;MACMU;MACFA;PAPAN;CHLSB;BOVIN;CAPHI;TRIMA;PHYMC;TURTR;DELLE;LIPVE;ICTTR;OTOGA;PROCO;FELCA;MUSPF;HORSE;PIG;ODORO;LEPWE;ANAPL;ANOCA;MELGA;TINGU;CALSU;DRYPU;AMAAE;CALAN;OPIHO;COLLI;TAEGU;APTFO;EGRGA;PELSI;ALLMI;ALLSI;ONCMY;SALSA;	African clawed frog;Common wombat;Mouse;Golden hamster;Dog;Rabbit;Ord's kangaroo rat;African elephant;Sumatran orangutan;White-tufted-ear marmoset;Ma's night monkey;Chimpanzee;Western lowland gorilla;Northern white-cheeked gibbon;Sooty mangabey;Rhesus macaque;Crab-eating macaque;Olive baboon;Green monkey;Bovine;Goat;Caribbean manatee;Sperm whale;Atlantic bottle-nosed dolphin;Beluga whale;Yangtze …	Xenopus laevis;Vombatus ursinus;Mus musculus;Mesocricetus auratus;Canis lupus familiaris;Oryctolagus cuniculus;Dipodomys ordii;Loxodonta africana;Pongo abelii;Callithrix jacchus;Aotus nancymaae;Pan troglodytes;Gorilla gorilla gorilla;Nomascus leucogenys;Cercocebus atys;Macaca mulatta;Macaca fascicularis;Papio anubis;Chlorocebus sabaeus;Bos taurus;Capra hircus;Trichechus manatus;Physeter macroceph…	Medium in all vertebrates except fish	IPR026092	[Retinoic acid-induced protein 2/sine oculis-binding protein homologue]	[8-855]	G	P	1261	1263	41.2	12.5	0.951	Disordered	-	SBK	Q52WX2	SBK1	ENSG00000188322	99.93	SH3 domain binding kinase 1 [Source:HGNC Symbol;Acc:HGNC:17699]	2.7.11.1	5351614at2759	DIPOR|CRIGR|MESAU|MUSCR|MOUSE|RAT|CAVPO|OCTDE|HETGA|9SAUR|9HYME|DRORH|OPEBR|NOTFU|9NEOP|9CICH|HIPCM|BICAN|9DIPT|SCLFO|9EUKA|9ALVE|LIPVE|PEDHC|DIACI|ACACF|STRMM|TRIMA|ATTCE|BOMIM|RHOPR|PTEVA|FRAOC|GONPJ|ZOONE|MONDO|9AMPH|9TELE|FOLCA|BETSP|THRPL|9SCAR|NEOAA|ECHNA|BACLA|DUFNO|SALFA|SERLL|CARSF|OOCBI|PORTR|AYTFU|AQUCH|AGRPL|LOTGI|MYODS|PERMB|CYNSE|GEOSA|BACDO|CYPVA|PHLPP|URSMA|NEOSC|VOMUR|CHACN|HYAAZ…	252	727	DIPOR;CRIGR;MESAU;MOUSE;CAVPO;HETGA;9NEOP;LIPVE;TRIMA;ZOONE;OOCBI;URSMA;VOMUR;CHLRE;TAKRU;PROCO;ALLSI;SAIBB;SERDU;ANODA;ICTTR;TAEGU;CHLSB;HARSA;NOMLE;TRICA;DROME;LUCCU;ONCMY;SALSA;XENLA;XENTR;ORNAN;ERIEU;PTEAL;CALJA;CERAT;MACFA;MACMU;PAPAN;MANLE;GORGO;PANPA;PANTR;PONAB;MUSPF;FELCA;ODORO;LEPWE;TURTR;DELLE;PHYMC;HORSE;PIG;BOVIN;CAPHI;SHEEP;	57	66.7
A8CG34-S2	A8CG34	S2	S	2	MsPAAAAAGAGERRR	32.1	37	54	72.2	0	0	0	0	0	0	0	0	70	27	CRIGR;MESAU;MOUSE;NOMLE;CALJA;AOTNA;RHIBE;MACMU;MACFA;PAPAN;CERAT;PANPA;PONAB;PANTR;MUSPF;ODORO;FELCA;BOVIN;CAPHI;PIG;LIPVE;DELLE;TURTR;HORSE;PTEAL;OTOGA;PROCO;	Chinese hamster;Golden hamster;Mouse;Northern white-cheeked gibbon;White-tufted-ear marmoset;Ma's night monkey;Black snub-nosed monkey;Rhesus macaque;Crab-eating macaque;Olive baboon;Sooty mangabey;Pygmy chimpanzee;Sumatran orangutan;Chimpanzee;European domestic ferret;Pacific walrus;Cat;Bovine;Goat;Pig;Yangtze river dolphin;Beluga whale;Atlantic bottle-nosed dolphin;Horse;Black flying fox;Small-…	Cricetulus griseus;Mesocricetus auratus;Mus musculus;Nomascus leucogenys;Callithrix jacchus;Aotus nancymaae;Rhinopithecus bieti;Macaca mulatta;Macaca fascicularis;Papio anubis;Cercocebus atys;Pan paniscus;Pongo abelii;Pan troglodytes;Mustela putorius furo;Odobenus rosmarus divergens;Felis catus;Bos taurus;Capra hircus;Sus scrofa;Lipotes vexillifer;Delphinapterus leucas;Tursiops truncatus;Equus ca…	High in mammals only	-	-	-	M	P	2	4	37.1	38.6	0.953	Disordered	-	CDK19	Q9BWU1	CDK19	ENSG00000155111	95.36	cyclin dependent kinase 19 [Source:HGNC Symbol;Acc:HGNC:19338]	-	46620at2759	9PEZI|DIPOR|CRIGR|KLUMD|MESAU|MUSCR|MOUSE|9FUNG|RAT|CAVPO|OCTDE|9EURO|HETGA|TRIAD|FUSPC|ACREC|ASPVE|9AGAM|9SAUR|TILAU|DRORH|9HYPO|PENBI|AURPU|AURSE|CAMFO|OPEBR|NOTFU|KLENI|EPING|9NEOP|9TREE|9BASI|HIBSY|NAUCC|9CICH|NAUDC|TETBL|TETPH|KAZAF|KAZNA|9SACH|MARBU|ASPWE|9AGAR|PYROM|9APHY|ZASCE|SACEU|METAS|CORFA|METRR|CORDF|9ROSI|9ASPA|FUSC4|HIPCM|BRAOL|MYOBR|9HELO|BICAN|SERID|CLAP2|GLAL2|APHAT|9DIPT|HORVV…	667	1232	DIPOR;CRIGR;MESAU;MOUSE;CAVPO;HETGA;9NEOP;LIPVE;TRIMA;OOCBI;EMENI;ANOCA;YARLI;URSMA;CHLRE;TAKRU;NEUCR;ARATH;AOTNA;PROCO;ALLSI;SAIBB;SERDU;ANODA;ICTTR;WHEAT;MAIZE;YEAST;TAEGU;CHLSB;RHIBE;NOMLE;PAPXU;TRICA;BOMMO;DROME;LUCCU;ONCMY;SALSA;XENLA;XENTR;FUKDA;COLLI;ORNAN;ERIEU;PTEAL;CALJA;CERAT;MACFA;MACMU;PAPAN;MANLE;GORGO;PANPA;PANTR;PONAB;AILME;MUSPF;FELCA;ODORO;LEPWE;TURTR;DELLE;PHYMC;LOXAF;HORSE;PIG…	71	75
A8CG34-S246	A8CG34	S246	S	246	RNsRMVCsPVTVRIA	71.4	82.2	96	100	0	0	0	0	16.7	75	100	100	70	60	XENLA;XENTR;ONCMY;SALSA;TAKRU;GASAC;SERDU;LEPWE;ORNAN;FUKDA;HETGA;DIPOR;CRIGR;MESAU;MOUSE;ERIEU;ICTTR;LOXAF;TRIMA;NOMLE;SAIBB;CALJA;AOTNA;RHIBE;CHLSB;MANLE;MACMU;MACFA;PAPAN;CERAT;PANPA;PONAB;GORGO;PANTR;MUSPF;ODORO;FELCA;CANLF;URSMA;AILME;TARSY;BOVIN;CAPHI;SHEEP;PIG;PHYMC;LIPVE;DELLE;TURTR;MYOLU;HORSE;PTEAL;OTOGA;PROCO;VOMUR;PELSI;ALLMI;ALLSI;TAEGU;CALSU;	African clawed frog;Western clawed frog;Rainbow trout;Atlantic salmon;Japanese pufferfish;Three-spined stickleback;Greater amberjack;Weddell seal;Duckbill platypus;Damaraland mole rat;Naked mole rat;Ord's kangaroo rat;Chinese hamster;Golden hamster;Mouse;Western European hedgehog;Thirteen-lined ground squirrel;African elephant;Caribbean manatee;Northern white-cheeked gibbon;Bolivian squirrel monk…	Xenopus laevis;Xenopus tropicalis;Oncorhynchus mykiss;Salmo salar;Takifugu rubripes;Gasterosteus aculeatus;Seriola dumerili;Leptonychotes weddellii;Ornithorhynchus anatinus;Fukomys damarensis;Heterocephalus glaber;Dipodomys ordii;Cricetulus griseus;Mesocricetus auratus;Mus musculus;Erinaceus europaeus;Ictidomys tridecemlineatus;Loxodonta africana;Trichechus manatus;Nomascus leucogenys;Saimiri bol…	Medium in all vertebrates except birds	IPR026054	[Nuclear pore complex protein]	[82-1224]	C	P	1101	1103	65.7	85.7	0.824	Disordered	-	NLK	Q9UBE8	NLK	ENSG00000087095	97.22	nemo like kinase [Source:HGNC Symbol;Acc:HGNC:29858]	2.7.11.24	158564at2759	9PEZI|DIPOR|CRIGR|EDHAE|KLUMD|MESAU|BALRE|MUSCR|MOUSE|9FUNG|RAT|CAVPO|OCTDE|9EURO|HETGA|SACKO|TRIAD|FUSPC|ACREC|ASPVE|9AGAM|9SAUR|TILAU|9HYME|DRORH|9HYPO|PENBI|AURPU|AURSE|CAMFO|OPEBR|NOTFU|TRYVY|EPING|9NEOP|9TREE|9BASI|NAUCC|9CICH|TRYCI|ASPKA|PNEMU|NAUDC|TETBL|TETPH|KAZAF|KAZNA|9SACH|MARBU|ASPWE|9AGAR|PYROM|9APHY|ZASCE|SACEU|METAS|CORFA|METRR|CORDF|FUSC4|HIPCM|NANGC|MYOBR|9HELO|BICAN|SERID|CLAP2…	758	5486	DIPOR;CRIGR;MESAU;MOUSE;CAVPO;HETGA;9NEOP;DRYPU;LIPVE;TRIMA;PELSI;EGRGA;OOCBI;EMENI;ANOCA;YARLI;URSMA;VOMUR;OPIHO;OTOGA;TAKRU;NEUCR;AOTNA;PROCO;ARAHY;ALLSI;SAIBB;SERDU;ANODA;ICTTR;YEAST;MYOLU;TAEGU;CHLSB;HARSA;RHIBE;NOMLE;PAPXU;DAPPU;TRICA;BOMMO;DROME;LUCCU;ONCMY;SALSA;XENLA;XENTR;ALLMI;ANAPL;FUKDA;COLLI;MELGA;APTFO;CALAN;ORNAN;ERIEU;PTEAL;TINGU;CALJA;CERAT;MACFA;MACMU;PAPAN;MANLE;GORGO;PANPA;PAN…	84	94
A8CG34-S291	A8CG34	S291	S	291	CAKETVLsALKEKKK	45.2	52.1	64	88.9	0	0	0	0	8.33	75	40	0	70	38	ONCMY;SALSA;RABIT;ORNAN;CRIGR;MESAU;LOXAF;TRIMA;NOMLE;SAIBB;AOTNA;RHIBE;CHLSB;MANLE;MACMU;MACFA;PAPAN;CERAT;PONAB;GORGO;PANTR;MUSPF;ODORO;FELCA;CANLF;URSMA;AILME;TARSY;PIG;MYOLU;HORSE;PTEAL;OTOGA;PROCO;PELSI;ALLMI;ALLSI;DRYPU;	Rainbow trout;Atlantic salmon;Rabbit;Duckbill platypus;Chinese hamster;Golden hamster;African elephant;Caribbean manatee;Northern white-cheeked gibbon;Bolivian squirrel monkey;Ma's night monkey;Black snub-nosed monkey;Green monkey;Drill;Rhesus macaque;Crab-eating macaque;Olive baboon;Sooty mangabey;Sumatran orangutan;Western lowland gorilla;Chimpanzee;European domestic ferret;Pacific walrus;Cat;D…	Oncorhynchus mykiss;Salmo salar;Oryctolagus cuniculus;Ornithorhynchus anatinus;Cricetulus griseus;Mesocricetus auratus;Loxodonta africana;Trichechus manatus;Nomascus leucogenys;Saimiri boliviensis boliviensis;Aotus nancymaae;Rhinopithecus bieti;Chlorocebus sabaeus;Mandrillus leucophaeus;Macaca mulatta;Macaca fascicularis;Papio anubis;Cercocebus atys;Pongo abelii;Gorilla gorilla gorilla;Pan troglo…	High in mammals only	IPR026054	[Nuclear pore complex protein]	[82-1224]	L	A	1195	1197	90	84.3	0.739	Disordered	-	ERK5	Q13164	MAPK7	ENSG00000166484	91.17	mitogen-activated protein kinase 7 [Source:HGNC Symbol;Acc:HGNC:6880]	2.7.11.24	158564at2759	9PEZI|DIPOR|CRIGR|EDHAE|KLUMD|MESAU|BALRE|MUSCR|MOUSE|9FUNG|RAT|CAVPO|OCTDE|9EURO|HETGA|SACKO|TRIAD|FUSPC|ACREC|ASPVE|9AGAM|9SAUR|TILAU|9HYME|DRORH|9HYPO|PENBI|AURPU|AURSE|CAMFO|OPEBR|NOTFU|TRYVY|EPING|9NEOP|9TREE|9BASI|NAUCC|9CICH|TRYCI|ASPKA|PNEMU|NAUDC|TETBL|TETPH|KAZAF|KAZNA|9SACH|MARBU|ASPWE|9AGAR|PYROM|9APHY|ZASCE|SACEU|METAS|CORFA|METRR|CORDF|FUSC4|HIPCM|NANGC|MYOBR|9HELO|BICAN|SERID|CLAP2…	758	5486	DIPOR;CRIGR;MESAU;MOUSE;CAVPO;HETGA;9NEOP;DRYPU;LIPVE;TRIMA;PELSI;EGRGA;OOCBI;EMENI;ANOCA;YARLI;URSMA;VOMUR;OPIHO;OTOGA;TAKRU;NEUCR;AOTNA;PROCO;ARAHY;ALLSI;SAIBB;SERDU;ANODA;ICTTR;YEAST;MYOLU;TAEGU;CHLSB;HARSA;RHIBE;NOMLE;PAPXU;DAPPU;TRICA;BOMMO;DROME;LUCCU;ONCMY;SALSA;XENLA;XENTR;ALLMI;ANAPL;FUKDA;COLLI;MELGA;APTFO;CALAN;ORNAN;ERIEU;PTEAL;TINGU;CALJA;CERAT;MACFA;MACMU;PAPAN;MANLE;GORGO;PANPA;PAN…	84	94
A8CG34-S412	A8CG34	S412	S	412	KRNGPsssPFssPAs	77.4	89	100	100	0	0	0	0	58.3	75	80	50	70	65	XENTR;ONCMY;SALSA;GASAC;SERDU;LEPWE;RABIT;ORNAN;CAVPO;FUKDA;HETGA;DIPOR;CRIGR;MESAU;MOUSE;ERIEU;ICTTR;LOXAF;TRIMA;NOMLE;SAIBB;CALJA;AOTNA;RHIBE;CHLSB;MANLE;MACMU;MACFA;PAPAN;CERAT;PANPA;PONAB;GORGO;PANTR;MUSPF;ODORO;FELCA;CANLF;URSMA;AILME;TARSY;BOVIN;CAPHI;SHEEP;PIG;PHYMC;LIPVE;DELLE;TURTR;MYOLU;HORSE;PTEAL;OTOGA;PROCO;VOMUR;PELSI;ALLMI;ALLSI;TAEGU;TINGU;CALSU;MELGA;EGRGA;CALAN;DRYPU;	Western clawed frog;Rainbow trout;Atlantic salmon;Three-spined stickleback;Greater amberjack;Weddell seal;Rabbit;Duckbill platypus;Guinea pig;Damaraland mole rat;Naked mole rat;Ord's kangaroo rat;Chinese hamster;Golden hamster;Mouse;Western European hedgehog;Thirteen-lined ground squirrel;African elephant;Caribbean manatee;Northern white-cheeked gibbon;Bolivian squirrel monkey;White-tufted-ear ma…	Xenopus tropicalis;Oncorhynchus mykiss;Salmo salar;Gasterosteus aculeatus;Seriola dumerili;Leptonychotes weddellii;Oryctolagus cuniculus;Ornithorhynchus anatinus;Cavia porcellus;Fukomys damarensis;Heterocephalus glaber;Dipodomys ordii;Cricetulus griseus;Mesocricetus auratus;Mus musculus;Erinaceus europaeus;Ictidomys tridecemlineatus;Loxodonta africana;Trichechus manatus;Nomascus leucogenys;Saimir…	High in all vertebrates except amphibians	IPR026054	[Nuclear pore complex protein]	[82-1224]	S	P	1350	1352	62.9	90	0.942	Disordered	-	ERK2	P28482	MAPK1	ENSG00000100030	94.54	mitogen-activated protein kinase 1 [Source:HGNC Symbol;Acc:HGNC:6871]	2.7.11.24	158564at2759	9PEZI|DIPOR|CRIGR|EDHAE|KLUMD|MESAU|BALRE|MUSCR|MOUSE|9FUNG|RAT|CAVPO|OCTDE|9EURO|HETGA|SACKO|TRIAD|FUSPC|ACREC|ASPVE|9AGAM|9SAUR|TILAU|9HYME|DRORH|9HYPO|PENBI|AURPU|AURSE|CAMFO|OPEBR|NOTFU|TRYVY|EPING|9NEOP|9TREE|9BASI|NAUCC|9CICH|TRYCI|ASPKA|PNEMU|NAUDC|TETBL|TETPH|KAZAF|KAZNA|9SACH|MARBU|ASPWE|9AGAR|PYROM|9APHY|ZASCE|SACEU|METAS|CORFA|METRR|CORDF|FUSC4|HIPCM|NANGC|MYOBR|9HELO|BICAN|SERID|CLAP2…	758	5486	DIPOR;CRIGR;MESAU;MOUSE;CAVPO;HETGA;9NEOP;DRYPU;LIPVE;TRIMA;PELSI;EGRGA;OOCBI;EMENI;ANOCA;YARLI;URSMA;VOMUR;OPIHO;OTOGA;TAKRU;NEUCR;AOTNA;PROCO;ARAHY;ALLSI;SAIBB;SERDU;ANODA;ICTTR;YEAST;MYOLU;TAEGU;CHLSB;HARSA;RHIBE;NOMLE;PAPXU;DAPPU;TRICA;BOMMO;DROME;LUCCU;ONCMY;SALSA;XENLA;XENTR;ALLMI;ANAPL;FUKDA;COLLI;MELGA;APTFO;CALAN;ORNAN;ERIEU;PTEAL;TINGU;CALJA;CERAT;MACFA;MACMU;PAPAN;MANLE;GORGO;PANPA;PAN…	84	94
A8CG34-T424	A8CG34	T424	T	424	PASSRSQtPERPAKK	78.6	90.4	98	100	0	0	0	0	58.3	75	100	100	70	66	XENLA;XENTR;ONCMY;SALSA;TAKRU;GASAC;SERDU;LEPWE;ORNAN;CAVPO;FUKDA;HETGA;DIPOR;CRIGR;MESAU;MOUSE;ERIEU;ICTTR;LOXAF;TRIMA;NOMLE;SAIBB;CALJA;AOTNA;RHIBE;CHLSB;MANLE;MACMU;MACFA;PAPAN;CERAT;PANPA;PONAB;GORGO;PANTR;MUSPF;ODORO;FELCA;CANLF;URSMA;AILME;TARSY;BOVIN;CAPHI;SHEEP;PIG;PHYMC;LIPVE;DELLE;TURTR;MYOLU;HORSE;PTEAL;OTOGA;PROCO;VOMUR;PELSI;ALLMI;ALLSI;TAEGU;TINGU;CALSU;MELGA;EGRGA;CALAN;DRYPU;	African clawed frog;Western clawed frog;Rainbow trout;Atlantic salmon;Japanese pufferfish;Three-spined stickleback;Greater amberjack;Weddell seal;Duckbill platypus;Guinea pig;Damaraland mole rat;Naked mole rat;Ord's kangaroo rat;Chinese hamster;Golden hamster;Mouse;Western European hedgehog;Thirteen-lined ground squirrel;African elephant;Caribbean manatee;Northern white-cheeked gibbon;Bolivian sq…	Xenopus laevis;Xenopus tropicalis;Oncorhynchus mykiss;Salmo salar;Takifugu rubripes;Gasterosteus aculeatus;Seriola dumerili;Leptonychotes weddellii;Ornithorhynchus anatinus;Cavia porcellus;Fukomys damarensis;Heterocephalus glaber;Dipodomys ordii;Cricetulus griseus;Mesocricetus auratus;Mus musculus;Erinaceus europaeus;Ictidomys tridecemlineatus;Loxodonta africana;Trichechus manatus;Nomascus leucog…	Medium in all vertebrates except fish	IPR026054	[Nuclear pore complex protein]	[82-1224]	Q	P	1362	1364	88.6	97.1	0.958	Disordered	-	-	-	-	-	-	-	-	-	-	-	-	-	-	0
A8CG34-S674	A8CG34	S674	S	674	PQATsAPsPAPKQsF	47.6	54.8	76	88.9	0	0	0	0	0	0	0	100	70	40	XENLA;XENTR;LEPWE;FUKDA;DIPOR;CRIGR;MESAU;MOUSE;ERIEU;ICTTR;LOXAF;TRIMA;NOMLE;SAIBB;AOTNA;RHIBE;CHLSB;MANLE;MACMU;MACFA;PAPAN;CERAT;PANPA;GORGO;PANTR;MUSPF;ODORO;FELCA;CANLF;AILME;TARSY;PIG;PHYMC;LIPVE;DELLE;TURTR;HORSE;PTEAL;OTOGA;PROCO;	African clawed frog;Western clawed frog;Weddell seal;Damaraland mole rat;Ord's kangaroo rat;Chinese hamster;Golden hamster;Mouse;Western European hedgehog;Thirteen-lined ground squirrel;African elephant;Caribbean manatee;Northern white-cheeked gibbon;Bolivian squirrel monkey;Ma's night monkey;Black snub-nosed monkey;Green monkey;Drill;Rhesus macaque;Crab-eating macaque;Olive baboon;Sooty mangabey…	Xenopus laevis;Xenopus tropicalis;Leptonychotes weddellii;Fukomys damarensis;Dipodomys ordii;Cricetulus griseus;Mesocricetus auratus;Mus musculus;Erinaceus europaeus;Ictidomys tridecemlineatus;Loxodonta africana;Trichechus manatus;Nomascus leucogenys;Saimiri boliviensis boliviensis;Aotus nancymaae;Rhinopithecus bieti;Chlorocebus sabaeus;Mandrillus leucophaeus;Macaca mulatta;Macaca fascicularis;Pa…	High in mammals and amphibians only	IPR026054	[Nuclear pore complex protein]	[82-1224]	P	P	1669	1671	62.9	81.4	0.948	Disordered	-	CLK3	P49761	CLK3	ENSG00000179335	98.7	CDC like kinase 3 [Source:HGNC Symbol;Acc:HGNC:2071]	-	5477821at2759	9PEZI|DIPOR|CRIGR|EDHAE|KLUMD|MESAU|BALRE|MUSCR|MOUSE|9FUNG|RAT|CAVPO|OCTDE|9EURO|HETGA|TRIAD|FUSPC|ACREC|ASPVE|9AGAM|9SAUR|TILAU|9HYME|DRORH|9HYPO|PENBI|AURPU|AURSE|CAMFO|OPEBR|NOTFU|KLENI|TRYVY|EPING|9NEOP|9TREE|9BASI|HIBSY|NAUCC|9CICH|TRYCI|ASPKA|PNEMU|NAUDC|TETBL|TETPH|KAZAF|KAZNA|9SACH|MARBU|ASPWE|9AGAR|ENTNP|PYROM|9APHY|ZASCE|SACEU|METAS|CORFA|METRR|CORDF|9ROSI|9ASPA|FUSC4|HIPCM|NANGC|BRAOL…	874	6556	DIPOR;CRIGR;MESAU;MOUSE;CAVPO;HETGA;9NEOP;DRYPU;LIPVE;TRIMA;ZOONE;PELSI;EGRGA;OOCBI;EMENI;ANOCA;YARLI;URSMA;VOMUR;OPIHO;CHLRE;OTOGA;TAKRU;PHYPA;PLAF7;NEUCR;ARATH;AOTNA;PROCO;ARAHY;ALLSI;SAIBB;SERDU;ANODA;ICTTR;WHEAT;MAIZE;YEAST;MYOLU;TAEGU;CHLSB;HARSA;RHIBE;NOMLE;PAPXU;TRICA;BOMMO;DROME;ONCMY;SALSA;XENLA;XENTR;ALLMI;ANAPL;FUKDA;COLLI;MELGA;APTFO;ORNAN;ERIEU;PTEAL;CALJA;CERAT;MACFA;MACMU;PAPAN;MAN…	86	89.3
A8K0R7-S316	A8K0R7	S316	S	316	GPRRRACsETLAEsR	42.9	49.3	66	88.9	0	0	0	0	0	0	20	100	70	36	XENLA;XENTR;TAKRU;TRIMA;MYOLU;PIG;BOVIN;CAPHI;SHEEP;HORSE;PHYMC;DELLE;LIPVE;TURTR;RHIBE;CHLSB;PAPAN;MANLE;CERAT;MACFA;MACMU;NOMLE;PONAB;PANTR;PANPA;GORGO;AOTNA;SAIBB;OTOGA;PROCO;MUSPF;CANLF;ODORO;AILME;URSMA;FUKDA;	African clawed frog;Western clawed frog;Japanese pufferfish;Caribbean manatee;Little brown bat;Pig;Bovine;Goat;Sheep;Horse;Sperm whale;Beluga whale;Yangtze river dolphin;Atlantic bottle-nosed dolphin;Black snub-nosed monkey;Green monkey;Olive baboon;Drill;Sooty mangabey;Crab-eating macaque;Rhesus macaque;Northern white-cheeked gibbon;Sumatran orangutan;Chimpanzee;Pygmy chimpanzee;Western lowland …	Xenopus laevis;Xenopus tropicalis;Takifugu rubripes;Trichechus manatus;Myotis lucifugus;Sus scrofa;Bos taurus;Capra hircus;Ovis aries;Equus caballus;Physeter macrocephalus;Delphinapterus leucas;Lipotes vexillifer;Tursiops truncatus;Rhinopithecus bieti;Chlorocebus sabaeus;Papio anubis;Mandrillus leucophaeus;Cercocebus atys;Macaca fascicularis;Macaca mulatta;Nomascus leucogenys;Pongo abelii;Pan tro…	High in mammals and amphibians only	IPR039946;IPR031885	[Zinc finger protein 839];[Domain of unknown function DUF4764]	[4-809];[7-804]	C	E	1295	1297	22.9	31.4	0.824	Disordered	-	DAPK1	P53355	DAPK1	ENSG00000196730	99.63	death associated protein kinase 1 [Source:HGNC Symbol;Acc:HGNC:2674]	2.7.11.1	4580305at2759	DIPOR|MESAU|MUSCR|MOUSE|RAT|CAVPO|OCTDE|HETGA|ACREC|9SAUR|9HYME|NOTFU|LIPVE|STRMM|TRIMA|ATTCE|BOMIM|RHOPR|PTEVA|FRAOC|MONDO|PELSI|9AMPH|9TELE|9PLEO|BETSP|THRPL|9SCAR|NEOAA|ECHNA|CARSF|OOCBI|AYTFU|AQUCH|AGRPL|LOTGI|PERMB|CYNSE|GEOSA|ANOCA|CYPVA|VOMUR|CHACN|9PASE|BOBOX|VICPA|TAKRU|BALAS|PANHP|CAERE|9PASS|TETUR|ACIJB|COLAP|STRRB|CALUR|KRYMA|AOTNA|OCTBM|PROCO|PHACI|ALLSI|ENHLU|SAIBB|AMPQE|STEMI|SERDU…	159	238	DIPOR;MESAU;MOUSE;CAVPO;HETGA;LIPVE;TRIMA;PELSI;OOCBI;ANOCA;VOMUR;TAKRU;AOTNA;PROCO;ALLSI;SAIBB;SERDU;ICTTR;TAEGU;CHLSB;NOMLE;TRICA;SALSA;XENLA;XENTR;ALLMI;ERIEU;CERAT;MACFA;MACMU;MANLE;PANTR;PONAB;CANLF;MUSPF;LEPWE;TURTR;DELLE;PHYMC;LOXAF;PIG;BOVIN;CAPHI;RABIT;	44	52.4
A8K855-S200	A8K855	S200	S	200	FGNHIEGsPERDPsP	60.7	69.9	76	83.3	0	0	0	0	66.7	100	0	50	97	51	ANOCA;XENTR;PELSI;ALLMI;ALLSI;TINGU;CALAN;CALSU;DRYPU;COLLI;OPIHO;APTFO;EGRGA;VOMUR;ORNAN;RABIT;MESAU;MOUSE;ERIEU;HORSE;SAIBB;AOTNA;MACMU;MACFA;MANLE;CERAT;PAPAN;CHLSB;RHIBE;PONAB;NOMLE;GORGO;PANPA;PANTR;PIG;LOXAF;TRIMA;PROCO;BOVIN;CAPHI;SHEEP;DELLE;TURTR;LIPVE;PHYMC;CANLF;MUSPF;AILME;URSMA;ODORO;LEPWE;	Green anole;Western clawed frog;Chinese softshell turtle;American alligator;Chinese alligator;White-throated tinamou;Anna's hummingbird;Scaled quail;Downy woodpecker;Rock dove;Hoatzin;Emperor penguin;Little egret;Common wombat;Duckbill platypus;Rabbit;Golden hamster;Mouse;Western European hedgehog;Horse;Bolivian squirrel monkey;Ma's night monkey;Rhesus macaque;Crab-eating macaque;Drill;Sooty mang…	Anolis carolinensis;Xenopus tropicalis;Pelodiscus sinensis;Alligator mississippiensis;Alligator sinensis;Tinamus guttatus;Calypte anna;Callipepla squamata;Dryobates pubescens;Columba livia;Opisthocomus hoazin;Aptenodytes forsteri;Egretta garzetta;Vombatus ursinus;Ornithorhynchus anatinus;Oryctolagus cuniculus;Mesocricetus auratus;Mus musculus;Erinaceus europaeus;Equus caballus;Saimiri boliviensis…	Medium in all vertebrates except fish	-	-	-	G	P	370	373	41.2	48.5	0.911	Disordered	-	CLK2	P49760	CLK2	ENSG00000176444	98.73	CDC like kinase 2 [Source:HGNC Symbol;Acc:HGNC:2069]	-	5477821at2759	9PEZI|DIPOR|CRIGR|EDHAE|KLUMD|MESAU|BALRE|MUSCR|MOUSE|9FUNG|RAT|CAVPO|OCTDE|9EURO|HETGA|TRIAD|FUSPC|ACREC|ASPVE|9AGAM|9SAUR|TILAU|9HYME|DRORH|9HYPO|PENBI|AURPU|AURSE|CAMFO|OPEBR|NOTFU|KLENI|TRYVY|EPING|9NEOP|9TREE|9BASI|HIBSY|NAUCC|9CICH|TRYCI|ASPKA|PNEMU|NAUDC|TETBL|TETPH|KAZAF|KAZNA|9SACH|MARBU|ASPWE|9AGAR|ENTNP|PYROM|9APHY|ZASCE|SACEU|METAS|CORFA|METRR|CORDF|9ROSI|9ASPA|FUSC4|HIPCM|NANGC|BRAOL…	874	6556	DIPOR;CRIGR;MESAU;MOUSE;CAVPO;HETGA;9NEOP;DRYPU;LIPVE;TRIMA;ZOONE;PELSI;EGRGA;OOCBI;EMENI;ANOCA;YARLI;URSMA;VOMUR;OPIHO;CHLRE;OTOGA;TAKRU;PHYPA;PLAF7;NEUCR;ARATH;AOTNA;PROCO;ARAHY;ALLSI;SAIBB;SERDU;ANODA;ICTTR;WHEAT;MAIZE;YEAST;MYOLU;TAEGU;CHLSB;HARSA;RHIBE;NOMLE;PAPXU;TRICA;BOMMO;DROME;ONCMY;SALSA;XENLA;XENTR;ALLMI;ANAPL;FUKDA;COLLI;MELGA;APTFO;ORNAN;ERIEU;PTEAL;CALJA;CERAT;MACFA;MACMU;PAPAN;MAN…	86	89.3
A8K855-S212	A8K855	S212	S	212	PsPVPKPsPKITRKT	73.8	84.9	96	100	0	14.3	0	0	75	75	20	50	97	63	GASAC;XENTR;PELSI;ALLMI;ALLSI;TAEGU;TINGU;CALAN;CALSU;DRYPU;COLLI;OPIHO;APTFO;EGRGA;ORNAN;RABIT;MESAU;MOUSE;ERIEU;DIPOR;TARSY;HORSE;ICTTR;OTOGA;FELCA;SAIBB;AOTNA;CALJA;MACMU;MACFA;MANLE;CERAT;PAPAN;CHLSB;RHIBE;PONAB;NOMLE;GORGO;PANPA;PANTR;PIG;LOXAF;TRIMA;PROCO;BOVIN;CAPHI;SHEEP;PTEAL;DELLE;TURTR;LIPVE;PHYMC;CANLF;MYOLU;MUSPF;AILME;URSMA;ODORO;LEPWE;CAVPO;FUKDA;HETGA;MUSAM;	Three-spined stickleback;Western clawed frog;Chinese softshell turtle;American alligator;Chinese alligator;Zebra finch;White-throated tinamou;Anna's hummingbird;Scaled quail;Downy woodpecker;Rock dove;Hoatzin;Emperor penguin;Little egret;Duckbill platypus;Rabbit;Golden hamster;Mouse;Western European hedgehog;Ord's kangaroo rat;Philippine tarsier;Horse;Thirteen-lined ground squirrel;Small-eared ga…	Gasterosteus aculeatus;Xenopus tropicalis;Pelodiscus sinensis;Alligator mississippiensis;Alligator sinensis;Taeniopygia guttata;Tinamus guttatus;Calypte anna;Callipepla squamata;Dryobates pubescens;Columba livia;Opisthocomus hoazin;Aptenodytes forsteri;Egretta garzetta;Ornithorhynchus anatinus;Oryctolagus cuniculus;Mesocricetus auratus;Mus musculus;Erinaceus europaeus;Dipodomys ordii;Tarsius syri…	Medium in all vertebrates except fish	-	-	-	P	P	392	394	56.7	69.1	0.958	Disordered	-	CDK17	Q00537	CDK17	ENSG00000059758	98.44	cyclin dependent kinase 17 [Source:HGNC Symbol;Acc:HGNC:8750]	-	244018at2759	9PEZI|DIPOR|CRIGR|EDHAE|KLUMD|MESAU|BALRE|MUSCR|MOUSE|9FUNG|RAT|CAVPO|OCTDE|9EURO|HETGA|TRIAD|FUSPC|ACREC|ASPVE|9AGAM|9SAUR|TILAU|9HYME|DRORH|9HYPO|PENBI|AURPU|AURSE|CAMFO|OPEBR|NOTFU|KLENI|TRYVY|EPING|9NEOP|9TREE|9BASI|HIBSY|NAUCC|9CICH|TRYCI|ASPKA|PNEMU|NAUDC|TETBL|TETPH|KAZAF|KAZNA|9SACH|MARBU|ASPWE|9AGAR|ENTNP|PYROM|9APHY|ZASCE|SACEU|METAS|CORFA|METRR|CORDF|9ROSI|9ASPA|FUSC4|HIPCM|NANGC|BRAOL…	899	8736	DIPOR;CRIGR;MESAU;MOUSE;CAVPO;HETGA;9NEOP;DRYPU;LIPVE;TRIMA;ZOONE;PELSI;EGRGA;OOCBI;EMENI;ANOCA;YARLI;URSMA;VOMUR;OPIHO;CHLRE;OTOGA;TAKRU;PHYPA;PLAF7;NEUCR;ARATH;AOTNA;PROCO;ARAHY;ALLSI;SAIBB;SERDU;ANODA;ICTTR;WHEAT;MAIZE;YEAST;MYOLU;TAEGU;CHLSB;HARSA;RHIBE;NOMLE;PAPXU;DAPPU;TRICA;BOMMO;DROME;LUCCU;ONCMY;SALSA;XENLA;XENTR;ALLMI;ANAPL;FUKDA;COLLI;MELGA;APTFO;CALAN;ORNAN;ERIEU;PTEAL;CALJA;CERAT;MAC…	89	92.9
A8K979-S302	A8K979	S302	S	302	MKsICANsPIKAQQD	52.4	60.3	76	83.3	0	0	0	0	25	50	20	0	90	44	VOMUR;MYOLU;LOXAF;TRIMA;MOUSE;FELCA;CANLF;AILME;URSMA;MUSPF;LEPWE;ODORO;PTEAL;FUKDA;MESAU;PIG;BOVIN;CAPHI;SHEEP;RABIT;TARSY;HETGA;DIPOR;PROCO;CAVPO;OTOGA;PONAB;NOMLE;GORGO;PANPA;PANTR;RHIBE;CHLSB;CERAT;PAPAN;MANLE;MACFA;MACMU;GASAC;ALLSI;PELSI;ANAPL;AMAAE;COLLI;	Common wombat;Little brown bat;African elephant;Caribbean manatee;Mouse;Cat;Dog;Giant panda;Polar bear;European domestic ferret;Weddell seal;Pacific walrus;Black flying fox;Damaraland mole rat;Golden hamster;Pig;Bovine;Goat;Sheep;Rabbit;Philippine tarsier;Naked mole rat;Ord's kangaroo rat;Coquerel's sifaka;Guinea pig;Small-eared galago;Sumatran orangutan;Northern white-cheeked gibbon;Western lowl…	Vombatus ursinus;Myotis lucifugus;Loxodonta africana;Trichechus manatus;Mus musculus;Felis catus;Canis lupus familiaris;Ailuropoda melanoleuca;Ursus maritimus;Mustela putorius furo;Leptonychotes weddellii;Odobenus rosmarus divergens;Pteropus alecto;Fukomys damarensis;Mesocricetus auratus;Sus scrofa;Bos taurus;Capra hircus;Ovis aries;Oryctolagus cuniculus;Tarsius syrichta;Heterocephalus glaber;Dip…	High in mammals only	-	-	-	N	P	1079	1081	55.6	38.9	0.904	Disordered	-	CDK2	P24941	CDK2	ENSG00000123374	98.36	cyclin dependent kinase 2 [Source:HGNC Symbol;Acc:HGNC:1771]	-	244018at2759	9PEZI|DIPOR|CRIGR|EDHAE|KLUMD|MESAU|BALRE|MUSCR|MOUSE|9FUNG|RAT|CAVPO|OCTDE|9EURO|HETGA|TRIAD|FUSPC|ACREC|ASPVE|9AGAM|9SAUR|TILAU|9HYME|DRORH|9HYPO|PENBI|AURPU|AURSE|CAMFO|OPEBR|NOTFU|KLENI|TRYVY|EPING|9NEOP|9TREE|9BASI|HIBSY|NAUCC|9CICH|TRYCI|ASPKA|PNEMU|NAUDC|TETBL|TETPH|KAZAF|KAZNA|9SACH|MARBU|ASPWE|9AGAR|ENTNP|PYROM|9APHY|ZASCE|SACEU|METAS|CORFA|METRR|CORDF|9ROSI|9ASPA|FUSC4|HIPCM|NANGC|BRAOL…	899	8736	DIPOR;CRIGR;MESAU;MOUSE;CAVPO;HETGA;9NEOP;DRYPU;LIPVE;TRIMA;ZOONE;PELSI;EGRGA;OOCBI;EMENI;ANOCA;YARLI;URSMA;VOMUR;OPIHO;CHLRE;OTOGA;TAKRU;PHYPA;PLAF7;NEUCR;ARATH;AOTNA;PROCO;ARAHY;ALLSI;SAIBB;SERDU;ANODA;ICTTR;WHEAT;MAIZE;YEAST;MYOLU;TAEGU;CHLSB;HARSA;RHIBE;NOMLE;PAPXU;DAPPU;TRICA;BOMMO;DROME;LUCCU;ONCMY;SALSA;XENLA;XENTR;ALLMI;ANAPL;FUKDA;COLLI;MELGA;APTFO;CALAN;ORNAN;ERIEU;PTEAL;CALJA;CERAT;MAC…	89	92.9
A8MQ03-Y12	A8MQ03	Y12	Y	12	EMVVKNPyAHISIPR	47.6	54.8	80	94.4	0	0	0	0	0	0	0	0	41	40	TARSY;VOMUR;ERIEU;FUKDA;ODORO;MUSPF;AILME;URSMA;CAVPO;HETGA;FELCA;MESAU;MOUSE;OTOGA;DIPOR;TRIMA;ICTTR;RHIBE;CHLSB;MACMU;CERAT;MACFA;MANLE;PAPAN;NOMLE;GORGO;PANPA;PANTR;AOTNA;CALJA;SAIBB;PROCO;PTEAL;HORSE;BOVIN;CAPHI;SHEEP;PHYMC;DELLE;TURTR;	Philippine tarsier;Common wombat;Western European hedgehog;Damaraland mole rat;Pacific walrus;European domestic ferret;Giant panda;Polar bear;Guinea pig;Naked mole rat;Cat;Golden hamster;Mouse;Small-eared galago;Ord's kangaroo rat;Caribbean manatee;Thirteen-lined ground squirrel;Black snub-nosed monkey;Green monkey;Rhesus macaque;Sooty mangabey;Crab-eating macaque;Drill;Olive baboon;Northern whit…	Tarsius syrichta;Vombatus ursinus;Erinaceus europaeus;Fukomys damarensis;Odobenus rosmarus divergens;Mustela putorius furo;Ailuropoda melanoleuca;Ursus maritimus;Cavia porcellus;Heterocephalus glaber;Felis catus;Mesocricetus auratus;Mus musculus;Otolemur garnettii;Dipodomys ordii;Trichechus manatus;Ictidomys tridecemlineatus;Rhinopithecus bieti;Chlorocebus sabaeus;Macaca mulatta;Cercocebus atys;M…	High in mammals only	IPR018904	[Uncharacterised protein family UPF0574]	[1-141]	P	A	129	131	97.6	82.9	0.754	Disordered	-	-	-	-	-	-	-	-	-	-	-	-	-	-	0
A8MU93-S54	A8MU93	S54	S	54	RsEGPsLsPsGKRLP	22.6	26	38	55.6	0	0	0	0	0	0	0	0	24	19	CALJA;NOMLE;GORGO;RHIBE;MACFA;PAPAN;CERAT;MANLE;TARSY;MESAU;MOUSE;PROCO;PIG;BOVIN;CAPHI;LIPVE;PHYMC;DELLE;TURTR;	White-tufted-ear marmoset;Northern white-cheeked gibbon;Western lowland gorilla;Black snub-nosed monkey;Crab-eating macaque;Olive baboon;Sooty mangabey;Drill;Philippine tarsier;Golden hamster;Mouse;Coquerel's sifaka;Pig;Bovine;Goat;Yangtze river dolphin;Sperm whale;Beluga whale;Atlantic bottle-nosed dolphin;	Callithrix jacchus;Nomascus leucogenys;Gorilla gorilla gorilla;Rhinopithecus bieti;Macaca fascicularis;Papio anubis;Cercocebus atys;Mandrillus leucophaeus;Tarsius syrichta;Mesocricetus auratus;Mus musculus;Propithecus coquereli;Sus scrofa;Bos taurus;Capra hircus;Lipotes vexillifer;Physeter macrocephalus;Delphinapterus leucas;Tursiops truncatus;	High or Medium in primates only	-	-	-	L	P	72	74	54.2	87.5	0.936	Disordered	-	NLK	Q9UBE8	NLK	ENSG00000087095	98.72	nemo like kinase [Source:HGNC Symbol;Acc:HGNC:29858]	2.7.11.24	158564at2759	9PEZI|DIPOR|CRIGR|EDHAE|KLUMD|MESAU|BALRE|MUSCR|MOUSE|9FUNG|RAT|CAVPO|OCTDE|9EURO|HETGA|SACKO|TRIAD|FUSPC|ACREC|ASPVE|9AGAM|9SAUR|TILAU|9HYME|DRORH|9HYPO|PENBI|AURPU|AURSE|CAMFO|OPEBR|NOTFU|TRYVY|EPING|9NEOP|9TREE|9BASI|NAUCC|9CICH|TRYCI|ASPKA|PNEMU|NAUDC|TETBL|TETPH|KAZAF|KAZNA|9SACH|MARBU|ASPWE|9AGAR|PYROM|9APHY|ZASCE|SACEU|METAS|CORFA|METRR|CORDF|FUSC4|HIPCM|NANGC|MYOBR|9HELO|BICAN|SERID|CLAP2…	758	5486	DIPOR;CRIGR;MESAU;MOUSE;CAVPO;HETGA;9NEOP;DRYPU;LIPVE;TRIMA;PELSI;EGRGA;OOCBI;EMENI;ANOCA;YARLI;URSMA;VOMUR;OPIHO;OTOGA;TAKRU;NEUCR;AOTNA;PROCO;ARAHY;ALLSI;SAIBB;SERDU;ANODA;ICTTR;YEAST;MYOLU;TAEGU;CHLSB;HARSA;RHIBE;NOMLE;PAPXU;DAPPU;TRICA;BOMMO;DROME;LUCCU;ONCMY;SALSA;XENLA;XENTR;ALLMI;ANAPL;FUKDA;COLLI;MELGA;APTFO;CALAN;ORNAN;ERIEU;PTEAL;TINGU;CALJA;CERAT;MACFA;MACMU;PAPAN;MANLE;GORGO;PANPA;PAN…	84	94
A8MVW0-S446	A8MVW0	S446	S	446	AGLKGARsAEGPGGL	66.7	76.7	80	94.4	0	0	0	0	91.7	75	0	100	73	56	XENLA;XENTR;VOMUR;LOXAF;TRIMA;ERIEU;CANLF;ICTTR;FELCA;LEPWE;ODORO;LIPVE;PHYMC;DELLE;PIG;CAPHI;BOVIN;MESAU;MOUSE;MUSPF;PTEAL;DIPOR;HORSE;OTOGA;MACFA;PROCO;PONAB;AOTNA;CHLSB;PAPAN;MACMU;CERAT;NOMLE;PANTR;GORGO;CALJA;SAIBB;ALLMI;ALLSI;PANPA;MANLE;RHIBE;MYOLU;TURTR;PELSI;DRYPU;CALSU;CALAN;COLLI;TAEGU;AMAAE;APTFO;EGRGA;OPIHO;ANAPL;MELGA;	African clawed frog;Western clawed frog;Common wombat;African elephant;Caribbean manatee;Western European hedgehog;Dog;Thirteen-lined ground squirrel;Cat;Weddell seal;Pacific walrus;Yangtze river dolphin;Sperm whale;Beluga whale;Pig;Goat;Bovine;Golden hamster;Mouse;European domestic ferret;Black flying fox;Ord's kangaroo rat;Horse;Small-eared galago;Crab-eating macaque;Coquerel's sifaka;Sumatran …	Xenopus laevis;Xenopus tropicalis;Vombatus ursinus;Loxodonta africana;Trichechus manatus;Erinaceus europaeus;Canis lupus familiaris;Ictidomys tridecemlineatus;Felis catus;Leptonychotes weddellii;Odobenus rosmarus divergens;Lipotes vexillifer;Physeter macrocephalus;Delphinapterus leucas;Sus scrofa;Capra hircus;Bos taurus;Mesocricetus auratus;Mus musculus;Mustela putorius furo;Pteropus alecto;Dipod…	Medium in all vertebrates except fish	IPR049175;IPR018890	[FAM171; C-terminal];[FAM171]	[383-824];[8-824]	R	A	739	741	61.6	21.9	0.967	Disordered	-	TSSK2	Q96PF2	TSSK2	ENSG00000206203	98.57	testis specific serine kinase 2 [Source:HGNC Symbol;Acc:HGNC:11401]	-	227821at2759	DIPOR|CRIGR|MESAU|MUSCR|MOUSE|RAT|CAVPO|OCTDE|HETGA|TRIAD|9SAUR|9HYME|OPEBR|NOTFU|KLENI|9NEOP|HIBSY|9CICH|9ROSI|9ASPA|HIPCM|BRAOL|MYOBR|BICAN|PLACD|APHAT|HORVV|BABMR|SAPDV|9CHLO|9ALVE|VITBC|9SPIT|LIPVE|9STRA|PEDHC|DIACI|9APIC|ACACF|STRMM|TRIMA|ATTCE|BLAHO|GALSU|ARADU|PHYPR|BOMIM|RHOPR|PTEVA|AMBTC|FRAOC|COFAR|ZOONE|MONDO|PLAVN|9DIPT|9AMPH|9TELE|MARPO|FISSO|BRADI|THEEQ|FOLCA|BETSP|THRPL|9SCAR|NEOAA…	379	489	DIPOR;CRIGR;MESAU;MOUSE;CAVPO;HETGA;9NEOP;LIPVE;TRIMA;ZOONE;OOCBI;ANOCA;URSMA;CHLRE;PHYPA;PLAF7;ARATH;AOTNA;ARAHY;ALLSI;SERDU;ANODA;ICTTR;WHEAT;MAIZE;MYOLU;PAPXU;DROME;SALSA;XENLA;XENTR;ALLMI;FUKDA;ERIEU;CALJA;CERAT;MACFA;MACMU;PAPAN;MANLE;PANPA;PANTR;PONAB;AILME;FELCA;ODORO;LEPWE;TURTR;DELLE;PHYMC;PIG;BOVIN;CAPHI;RABIT;	54	56
A8MVW0-S669	A8MVW0	S669	S	669	sNsQVRHsYIDLQAG	66.7	76.7	68	72.2	0	0	0	0	100	100	80	100	73	56	TINGU;SALSA;GASAC;SERDU;XENLA;XENTR;CAVPO;VOMUR;LOXAF;CANLF;ICTTR;FELCA;ODORO;LIPVE;PHYMC;DELLE;PIG;CAPHI;BOVIN;MOUSE;PTEAL;DIPOR;HORSE;OTOGA;MACFA;PROCO;PONAB;CHLSB;PAPAN;MACMU;CERAT;PANTR;CALJA;ANOCA;ALLMI;ALLSI;TAKRU;RABIT;FUKDA;PANPA;MANLE;RHIBE;MYOLU;TURTR;PELSI;DRYPU;CALSU;CALAN;COLLI;TAEGU;AMAAE;APTFO;EGRGA;OPIHO;ANAPL;MELGA;	White-throated tinamou;Atlantic salmon;Three-spined stickleback;Greater amberjack;African clawed frog;Western clawed frog;Guinea pig;Common wombat;African elephant;Dog;Thirteen-lined ground squirrel;Cat;Pacific walrus;Yangtze river dolphin;Sperm whale;Beluga whale;Pig;Goat;Bovine;Mouse;Black flying fox;Ord's kangaroo rat;Horse;Small-eared galago;Crab-eating macaque;Coquerel's sifaka;Sumatran oran…	Tinamus guttatus;Salmo salar;Gasterosteus aculeatus;Seriola dumerili;Xenopus laevis;Xenopus tropicalis;Cavia porcellus;Vombatus ursinus;Loxodonta africana;Canis lupus familiaris;Ictidomys tridecemlineatus;Felis catus;Odobenus rosmarus divergens;Lipotes vexillifer;Physeter macrocephalus;Delphinapterus leucas;Sus scrofa;Capra hircus;Bos taurus;Mus musculus;Pteropus alecto;Dipodomys ordii;Equus caba…	Medium in all vertebrates except fish	IPR049175;IPR018890	[FAM171; C-terminal];[FAM171]	[383-824];[8-824]	H	Y	1073	1075	76.7	74	0.596	Disordered	-	HUNK	P57058	HUNK	ENSG00000142149	99.01	hormonally up-regulated Neu-associated kinase [Source:HGNC Symbol;Acc:HGNC:13326]	2.7.11.1	5475340at2759	9PEZI|DIPOR|CRIGR|EDHAE|KLUMD|MESAU|BALRE|MUSCR|MOUSE|9FUNG|RAT|CAVPO|OCTDE|9EURO|HETGA|SACKO|TRIAD|FUSPC|ACREC|ASPVE|9AGAM|9SAUR|TILAU|9HYME|DRORH|9HYPO|PENBI|AURPU|AURSE|CAMFO|OPEBR|NOTFU|TRYVY|EPING|9NEOP|9TREE|9BASI|NAUCC|9CICH|TRYCI|ASPKA|PNEMU|NAUDC|TETBL|TETPH|KAZAF|KAZNA|9SACH|MARBU|ASPWE|9AGAR|PYROM|9APHY|ZASCE|SACEU|METAS|CORFA|METRR|CORDF|9ASPA|FUSC4|HIPCM|NANGC|MYOBR|9HELO|GRENI|BICAN…	789	5508	DIPOR;CRIGR;MESAU;MOUSE;CAVPO;HETGA;9NEOP;DRYPU;LIPVE;TRIMA;ZOONE;PELSI;EGRGA;OOCBI;EMENI;ANOCA;YARLI;URSMA;VOMUR;OPIHO;OTOGA;TAKRU;PLAF7;NEUCR;AOTNA;PROCO;ALLSI;SAIBB;SERDU;ANODA;ICTTR;WHEAT;YEAST;MYOLU;TAEGU;CHLSB;RHIBE;NOMLE;TRICA;BOMMO;DROME;LUCCU;SALSA;XENLA;XENTR;ALLMI;ANAPL;FUKDA;COLLI;MELGA;APTFO;CALAN;ORNAN;ERIEU;PTEAL;TINGU;CALJA;CERAT;MACFA;MACMU;PAPAN;MANLE;GORGO;PANPA;PANTR;PONAB;AIL…	81	89.3
A8MVW0-S789	A8MVW0	S789	S	789	AsELRRDsLTsPEDE	67.9	78.1	72	83.3	0	0	0	0	100	100	60	100	73	57	TINGU;SALSA;GASAC;SERDU;XENLA;XENTR;CAVPO;VOMUR;LOXAF;TRIMA;FELCA;ODORO;LIPVE;PHYMC;DELLE;PIG;CAPHI;BOVIN;MESAU;MOUSE;PTEAL;DIPOR;HORSE;OTOGA;MACFA;PROCO;PONAB;AOTNA;PAPAN;MACMU;CERAT;NOMLE;PANTR;GORGO;CALJA;SAIBB;ANOCA;ALLMI;ALLSI;RABIT;FUKDA;PANPA;MANLE;MYOLU;TURTR;PELSI;DRYPU;CALSU;CALAN;COLLI;TAEGU;AMAAE;APTFO;EGRGA;OPIHO;ANAPL;MELGA;	White-throated tinamou;Atlantic salmon;Three-spined stickleback;Greater amberjack;African clawed frog;Western clawed frog;Guinea pig;Common wombat;African elephant;Caribbean manatee;Cat;Pacific walrus;Yangtze river dolphin;Sperm whale;Beluga whale;Pig;Goat;Bovine;Golden hamster;Mouse;Black flying fox;Ord's kangaroo rat;Horse;Small-eared galago;Crab-eating macaque;Coquerel's sifaka;Sumatran orangu…	Tinamus guttatus;Salmo salar;Gasterosteus aculeatus;Seriola dumerili;Xenopus laevis;Xenopus tropicalis;Cavia porcellus;Vombatus ursinus;Loxodonta africana;Trichechus manatus;Felis catus;Odobenus rosmarus divergens;Lipotes vexillifer;Physeter macrocephalus;Delphinapterus leucas;Sus scrofa;Capra hircus;Bos taurus;Mesocricetus auratus;Mus musculus;Pteropus alecto;Dipodomys ordii;Equus caballus;Otole…	High in vertebrates only	IPR049175;IPR018890	[FAM171; C-terminal];[FAM171]	[383-824];[8-824]	D	L	1259	1261	53.4	42.5	0.99	Disordered	-	RAF1	P04049	RAF1	ENSG00000132155	99.93	Raf-1 proto-oncogene; serine/threonine kinase [Source:HGNC Symbol;Acc:HGNC:9829]	-	4560496at2759	DIPOR|CRIGR|MESAU|MUSCR|MOUSE|RAT|CAVPO|OCTDE|HETGA|TRIAD|ACREC|9SAUR|9HYME|DRORH|CAMFO|OPEBR|NOTFU|9AGAM|9NEOP|9CICH|HIPCM|BICAN|9DIPT|SAPDV|DRYPU|LIPVE|9STRA|PEDHC|TAUER|DIACI|ACACF|STRMM|TRIMA|NIPNI|ATTCE|BOMIM|RHOPR|PTEVA|FRAOC|COFAR|9FUNG|ZOONE|9AMPH|9HEMI|9TELE|FISSO|BETSP|THRPL|9SCAR|NEOAA|9AGAR|BACLA|NESNO|SALFA|SERLL|CARSF|9GRUI|LEPDC|ATHCN|OOCBI|LARCR|AYTFU|AQUCH|AGRPL|LOTGI|MYODS|PERMB…	293	1123	DIPOR;CRIGR;MESAU;MOUSE;CAVPO;HETGA;9NEOP;DRYPU;LIPVE;TRIMA;ZOONE;OOCBI;ANOCA;URSMA;VOMUR;OPIHO;OTOGA;TAKRU;PHYPA;AOTNA;PROCO;ALLSI;SAIBB;SERDU;ANODA;ICTTR;MYOLU;TAEGU;CHLSB;HARSA;RHIBE;NOMLE;TRICA;BOMMO;DROME;LUCCU;ONCMY;SALSA;XENLA;XENTR;ALLMI;ANAPL;FUKDA;COLLI;MELGA;APTFO;ORNAN;ERIEU;CALJA;CERAT;MACFA;MACMU;PAPAN;MANLE;GORGO;PANPA;PANTR;PONAB;AILME;MUSPF;FELCA;ODORO;LEPWE;TURTR;DELLE;PHYMC;HOR…	72	84.5
A8MW92-S433	A8MW92	S433	S	433	DsVEKVssPsPATDG	42.9	49.3	56	94.4	0	0	25	0	25	50	60	0	89	37	NEUCR;ONCMY;TAKRU;SERDU;MESAU;ORNAN;MOUSE;VOMUR;LOXAF;HETGA;CAVPO;RABIT;DIPOR;TARSY;ICTTR;FUKDA;OTOGA;CALJA;AOTNA;SAIBB;PONAB;NOMLE;GORGO;PANPA;PANTR;RHIBE;CHLSB;PAPAN;MACFA;MACMU;CERAT;MANLE;ANOCA;PELSI;MELGA;ANAPL;COLLI;	NA;Rainbow trout;Japanese pufferfish;Greater amberjack;Golden hamster;Duckbill platypus;Mouse;Common wombat;African elephant;Naked mole rat;Guinea pig;Rabbit;Ord's kangaroo rat;Philippine tarsier;Thirteen-lined ground squirrel;Damaraland mole rat;Small-eared galago;White-tufted-ear marmoset;Ma's night monkey;Bolivian squirrel monkey;Sumatran orangutan;Northern white-cheeked gibbon;Western lowland…	Neurospora crassa (strain ATCC 24698 / 74-OR23-1A / CBS 708.71 / DSM 1257 / FGSC 987);Oncorhynchus mykiss;Takifugu rubripes;Seriola dumerili;Mesocricetus auratus;Ornithorhynchus anatinus;Mus musculus;Vombatus ursinus;Loxodonta africana;Heterocephalus glaber;Cavia porcellus;Oryctolagus cuniculus;Dipodomys ordii;Tarsius syrichta;Ictidomys tridecemlineatus;Fukomys damarensis;Otolemur garnettii;Calli…	High or Medium in primates only	-	-	-	S	P	1670	1672	53.9	56.2	0.977	Disordered	-	KIS	Q8TAS1	UHMK1	ENSG00000152332	95.15	U2AF homology motif kinase 1 [Source:HGNC Symbol;Acc:HGNC:19683]	2.7.11.1	3136614at2759	DIPOR|MESAU|MUSCR|MOUSE|RAT|CAVPO|OCTDE|HETGA|9SAUR|NOTFU|9CICH|LIPVE|TRIMA|PTEVA|MONDO|9AMPH|9TELE|BETSP|ECHNA|SALFA|SERLL|CARSF|ATHCN|AYTFU|AQUCH|LOTGI|PERMB|CYNSE|TERCA|GEOSA|CYPVA|URSMA|NEOSC|VOMUR|CHACN|BOBOX|VICPA|OTOGA|BALAS|PANHP|9PASS|ACIJB|COLAP|CALUR|AOTNA|OCTBM|PROCO|PHACI|ALLSI|ENHLU|SAIBB|MONMO|SERDU|PYGNA|ICTTR|BISBB|NEMVE|POCDA|POEFO|GEOFO|AUSLI|COTGO|TAEGU|CHLSB|ACTTE|LYNCA|RHIBE…	129	163	DIPOR;MESAU;MOUSE;CAVPO;HETGA;LIPVE;TRIMA;URSMA;VOMUR;OTOGA;AOTNA;PROCO;ALLSI;SAIBB;SERDU;ICTTR;TAEGU;CHLSB;RHIBE;NOMLE;SALSA;COLLI;ERIEU;CALJA;CERAT;MACFA;MACMU;PAPAN;MANLE;GORGO;PANPA;PANTR;PONAB;AILME;MUSPF;FELCA;ODORO;LEPWE;TURTR;DELLE;LOXAF;PIG;BOVIN;CAPHI;SHEEP;RABIT;	46	54.8
A8MW92-S584	A8MW92	S584	S	584	KsKQHDYsDYEDssL	77.4	84.9	90	94.4	27.3	0	0	0	91.7	100	20	50	89	65	ZOONE;TINGU;DRYPU;CALAN;OPIHO;APTFO;EGRGA;SALSA;XENLA;AILME;MESAU;ORNAN;MOUSE;ERIEU;VOMUR;LOXAF;MUSPF;CANLF;URSMA;ODORO;PTEAL;HETGA;CAVPO;RABIT;DIPOR;HORSE;FELCA;PIG;SHEEP;CAPHI;LIPVE;DELLE;TURTR;PHYMC;TRIMA;TARSY;ICTTR;FUKDA;OTOGA;CALJA;AOTNA;SAIBB;PONAB;NOMLE;GORGO;PANPA;PANTR;RHIBE;CHLSB;PAPAN;MACFA;MACMU;CERAT;MANLE;ANOCA;PELSI;MELGA;AMAAE;ALLMI;ALLSI;CALSU;ANAPL;COLLI;DAPPU;HARSA;	Dampwood termite;White-throated tinamou;Downy woodpecker;Anna's hummingbird;Hoatzin;Emperor penguin;Little egret;Atlantic salmon;African clawed frog;Giant panda;Golden hamster;Duckbill platypus;Mouse;Western European hedgehog;Common wombat;African elephant;European domestic ferret;Dog;Polar bear;Pacific walrus;Black flying fox;Naked mole rat;Guinea pig;Rabbit;Ord's kangaroo rat;Horse;Cat;Pig;Shee…	Zootermopsis nevadensis;Tinamus guttatus;Dryobates pubescens;Calypte anna;Opisthocomus hoazin;Aptenodytes forsteri;Egretta garzetta;Salmo salar;Xenopus laevis;Ailuropoda melanoleuca;Mesocricetus auratus;Ornithorhynchus anatinus;Mus musculus;Erinaceus europaeus;Vombatus ursinus;Loxodonta africana;Mustela putorius furo;Canis lupus familiaris;Ursus maritimus;Odobenus rosmarus divergens;Pteropus alec…	Medium in all vertebrates except fish	IPR043449	[PHD finger protein 20-like]	[492-826]	Y	D	2106	2108	70.8	64	0.978	Disordered	-	GRK4	P32298	GRK4	ENSG00000125388	99.35	G protein-coupled receptor kinase 4 [Source:HGNC Symbol;Acc:HGNC:4543]	-	2906348at2759	DIPOR|CRIGR|MESAU|MUSCR|MOUSE|RAT|CAVPO|OCTDE|HETGA|TRIAD|9SAUR|9HYME|DRORH|OPEBR|NOTFU|9NEOP|9CICH|HIPCM|MYOBR|BICAN|9DIPT|SCLFO|DRYPU|LIPVE|PEDHC|DIACI|STRMM|TRIMA|ATTCE|BOMIM|RHOPR|PTEVA|FRAOC|ZOONE|MONDO|PELSI|9AMPH|9TELE|9EUKA|BETSP|THRPL|9SCAR|NEOAA|ECHNA|BACLA|SALFA|SERLL|CARSF|LEPDC|EGRGA|ATHCN|OOCBI|LARCR|AYTFU|AQUCH|AGRPL|LOTGI|MYODS|PERMB|CYNSE|TUPCH|STRHB|TERCA|GEOSA|ANOCA|ZEUCU|CYPVA…	269	1093	DIPOR;CRIGR;MESAU;MOUSE;CAVPO;HETGA;9NEOP;DRYPU;LIPVE;TRIMA;ZOONE;PELSI;EGRGA;OOCBI;ANOCA;URSMA;VOMUR;OTOGA;TAKRU;AOTNA;PROCO;ALLSI;SAIBB;SERDU;ANODA;ICTTR;CHLSB;RHIBE;NOMLE;DROME;ONCMY;SALSA;XENLA;XENTR;ALLMI;ANAPL;FUKDA;COLLI;MELGA;CALAN;ORNAN;ERIEU;PTEAL;TINGU;CALJA;CERAT;MACFA;MACMU;PAPAN;MANLE;GORGO;PANPA;PANTR;PONAB;AILME;MUSPF;FELCA;ODORO;LEPWE;TURTR;DELLE;PHYMC;LOXAF;HORSE;PIG;BOVIN;CAPHI…	69	82.1
B0I1T2-S992	B0I1T2	S992	S	992	RGVRRLIsVEPRPEQ	64.3	71.2	82	72.2	18.2	0	0	20	41.7	50	60	50	86	55	DICDI;TAKRU;GASAC;SALSA;XENTR;ANOCA;RABIT;HETGA;MESAU;TURTR;CANLF;TAEGU;ALLMI;CALSU;COLLI;AMAAE;APTFO;ORNAN;VOMUR;ERIEU;TRIMA;MOUSE;DIPOR;PIG;PTEAL;HORSE;PHYMC;DELLE;LIPVE;SHEEP;BOVIN;CAPHI;FELCA;MUSPF;AILME;LEPWE;ODORO;CAVPO;FUKDA;ICTTR;OTOGA;PROCO;NOMLE;RHIBE;CERAT;PAPAN;CHLSB;PONAB;GORGO;PANPA;PANTR;AOTNA;CALJA;TRICA;DROME;	Slime mold;Japanese pufferfish;Three-spined stickleback;Atlantic salmon;Western clawed frog;Green anole;Rabbit;Naked mole rat;Golden hamster;Atlantic bottle-nosed dolphin;Dog;Zebra finch;American alligator;Scaled quail;Rock dove;Blue-fronted Amazon parrot;Emperor penguin;Duckbill platypus;Common wombat;Western European hedgehog;Caribbean manatee;Mouse;Ord's kangaroo rat;Pig;Black flying fox;Horse…	Dictyostelium discoideum;Takifugu rubripes;Gasterosteus aculeatus;Salmo salar;Xenopus tropicalis;Anolis carolinensis;Oryctolagus cuniculus;Heterocephalus glaber;Mesocricetus auratus;Tursiops truncatus;Canis lupus familiaris;Taeniopygia guttata;Alligator mississippiensis;Callipepla squamata;Columba livia;Amazona aestiva;Aptenodytes forsteri;Ornithorhynchus anatinus;Vombatus ursinus;Erinaceus europ…	Medium in all vertebrates except fish	IPR010926	[Class I myosin tail homology domain]	[824-1017]	I	V	1697	1699	14	62.8	0.25	Ordered	-	MAPKAPK5	Q8IW41	MAPKAPK5	ENSG00000089022	99.92	MAPK activated protein kinase 5 [Source:HGNC Symbol;Acc:HGNC:6889]	-	1121238at2759	9PEZI|DIPOR|CRIGR|KLUMD|MESAU|BALRE|MUSCR|MOUSE|9FUNG|RAT|CAVPO|OCTDE|9EURO|HETGA|TRIAD|FUSPC|ACREC|ASPVE|9AGAM|9SAUR|TILAU|9HYME|DRORH|9HYPO|PENBI|AURPU|AURSE|CAMFO|OPEBR|NOTFU|KLENI|EPING|9TREE|9BASI|HIBSY|NAUCC|9CICH|PNEMU|NAUDC|TETBL|TETPH|KAZAF|KAZNA|9SACH|MARBU|ASPWE|9AGAR|PYROM|9APHY|ZASCE|SACEU|METAS|CORFA|METRR|CORDF|9ROSI|9ASPA|FUSC4|HIPCM|BRAOL|MYOBR|9HELO|BICAN|SERID|CLAP2|GLAL2|PLACD…	816	6075	DIPOR;CRIGR;MESAU;MOUSE;CAVPO;HETGA;DRYPU;LIPVE;TRIMA;ZOONE;PELSI;EGRGA;OOCBI;EMENI;ANOCA;YARLI;URSMA;VOMUR;OPIHO;CHLRE;OTOGA;TAKRU;PLAF7;NEUCR;ARATH;AOTNA;PROCO;ARAHY;ALLSI;SAIBB;SERDU;ANODA;ICTTR;WHEAT;MAIZE;YEAST;MYOLU;TAEGU;CHLSB;HARSA;RHIBE;NOMLE;PAPXU;TRICA;BOMMO;DROME;ONCMY;SALSA;XENLA;XENTR;ALLMI;ANAPL;FUKDA;COLLI;APTFO;CALAN;ORNAN;ERIEU;PTEAL;TINGU;CALJA;CERAT;MACFA;MACMU;PAPAN;MANLE;GOR…	85	89.3
B2RTY4-S1230	B2RTY4	S1230	S	1230	sVDCLKEsPNKQQER	59.5	65.8	88	94.4	18.2	0	0	0	25	25	0	0	87	50	ANODA;ZOONE;CALSU;ERIEU;ANOCA;MELGA;RHIBE;MANLE;CHLSB;MACFA;MACMU;CERAT;PAPAN;NOMLE;PONAB;GORGO;PANPA;PANTR;CALJA;SAIBB;AOTNA;FUKDA;BOVIN;TAEGU;RABIT;ODORO;DIPOR;PTEAL;HETGA;SHEEP;CAPHI;ICTTR;TRIMA;LIPVE;PHYMC;TURTR;DELLE;LOXAF;MYOLU;URSMA;HORSE;CAVPO;PIG;OTOGA;AILME;FELCA;CANLF;PROCO;CRIGR;MOUSE;	Mosquito;Dampwood termite;Scaled quail;Western European hedgehog;Green anole;Wild turkey;Black snub-nosed monkey;Drill;Green monkey;Crab-eating macaque;Rhesus macaque;Sooty mangabey;Olive baboon;Northern white-cheeked gibbon;Sumatran orangutan;Western lowland gorilla;Pygmy chimpanzee;Chimpanzee;White-tufted-ear marmoset;Bolivian squirrel monkey;Ma's night monkey;Damaraland mole rat;Bovine;Zebra f…	Anopheles darlingi;Zootermopsis nevadensis;Callipepla squamata;Erinaceus europaeus;Anolis carolinensis;Meleagris gallopavo;Rhinopithecus bieti;Mandrillus leucophaeus;Chlorocebus sabaeus;Macaca fascicularis;Macaca mulatta;Cercocebus atys;Papio anubis;Nomascus leucogenys;Pongo abelii;Gorilla gorilla gorilla;Pan paniscus;Pan troglodytes;Callithrix jacchus;Saimiri boliviensis boliviensis;Aotus nancym…	High in mammals only	-	-	-	E	P	2109	2111	56.3	52.9	1	Disordered	-	PINK1	E0W1I1	PINK1	ENSG00000158828	99.79	PTEN induced kinase 1 [Source:HGNC Symbol;Acc:HGNC:14581]	-	2875890at2759	DIPOR|MESAU|MUSCR|MOUSE|RAT|OCTDE|TRIAD|ACREC|9SAUR|9HYME|DRORH|CAMFO|NOTFU|9NEOP|9CICH|9AGAR|9DIPT|LIPVE|PEDHC|DIACI|ACACF|STRMM|TRIMA|ATTCE|BLAHO|BOMIM|PTEVA|MONDO|PELSI|9HEMI|9TELE|9CHLO|BETSP|THRPL|9SCAR|NEOAA|ECHNA|BACLA|SALFA|SERLL|CARSF|AYTFU|AQUCH|AGRPL|LOTGI|PERMB|CYNSE|STRHB|TERCA|BACDO|NEOSC|VOMUR|CHACN|CRAGI|DROKI|ANOME|BOBOX|VICPA|OTOGA|ORYME|TAKRU|BALAS|PANHP|CAERE|9PASS|TETUR|NEOBR…	209	260	DIPOR;MESAU;MOUSE;9NEOP;LIPVE;TRIMA;PELSI;VOMUR;OTOGA;TAKRU;PROCO;ALLSI;SERDU;ANODA;ICTTR;TAEGU;CHLSB;HARSA;RHIBE;TRICA;DROME;SALSA;ORNAN;ERIEU;PTEAL;CALJA;CERAT;MACFA;MACMU;PAPAN;GORGO;PANTR;PONAB;FELCA;ODORO;LEPWE;TURTR;DELLE;PHYMC;LOXAF;HORSE;PIG;BOVIN;CAPHI;SHEEP;	45	53.6
B2RTY4-S1299	B2RTY4	S1299	S	1299	VRsLGGIsPsEDRRW	79.8	91.8	94	94.4	0	0	0	0	91.7	75	80	100	87	67	TINGU;XENLA;XENTR;ONCMY;ORNAN;SERDU;TAKRU;SALSA;PELSI;DRYPU;CALSU;COLLI;CALAN;AMAAE;OPIHO;APTFO;EGRGA;ERIEU;ANOCA;MELGA;RHIBE;MANLE;CHLSB;MACFA;MACMU;CERAT;PAPAN;NOMLE;PONAB;GORGO;PANPA;PANTR;CALJA;SAIBB;AOTNA;FUKDA;ALLSI;BOVIN;TAEGU;RABIT;ODORO;VOMUR;DIPOR;PTEAL;HETGA;SHEEP;CAPHI;ICTTR;TRIMA;LIPVE;PHYMC;TURTR;DELLE;LOXAF;MYOLU;URSMA;HORSE;CAVPO;PIG;OTOGA;AILME;FELCA;MUSPF;CANLF;PROCO;CRIGR;MOUSE;	White-throated tinamou;African clawed frog;Western clawed frog;Rainbow trout;Duckbill platypus;Greater amberjack;Japanese pufferfish;Atlantic salmon;Chinese softshell turtle;Downy woodpecker;Scaled quail;Rock dove;Anna's hummingbird;Blue-fronted Amazon parrot;Hoatzin;Emperor penguin;Little egret;Western European hedgehog;Green anole;Wild turkey;Black snub-nosed monkey;Drill;Green monkey;Crab-eati…	Tinamus guttatus;Xenopus laevis;Xenopus tropicalis;Oncorhynchus mykiss;Ornithorhynchus anatinus;Seriola dumerili;Takifugu rubripes;Salmo salar;Pelodiscus sinensis;Dryobates pubescens;Callipepla squamata;Columba livia;Calypte anna;Amazona aestiva;Opisthocomus hoazin;Aptenodytes forsteri;Egretta garzetta;Erinaceus europaeus;Anolis carolinensis;Meleagris gallopavo;Rhinopithecus bieti;Mandrillus leuc…	High in vertebrates only	-	-	-	I	P	2184	2190	6.9	78.2	0.98	Disordered	-	PRP4	Q13523	PRPF4B	ENSG00000112739	97.65	pre-mRNA processing factor 4B [Source:HGNC Symbol;Acc:HGNC:17346]	-	232702at2759	9PEZI|DIPOR|CRIGR|MESAU|BALRE|MUSCR|MOUSE|9FUNG|RAT|CAVPO|OCTDE|9EURO|TRIAD|FUSPC|ASPVE|9AGAM|9SAUR|TILAU|9HYME|DRORH|9HYPO|PENBI|AURPU|AURSE|OPEBR|NOTFU|KLENI|EPING|9NEOP|9TREE|9BASI|ASPKA|PNEMU|MARBU|ASPWE|9AGAR|ENTNP|PYROM|9APHY|ZASCE|METAS|CORFA|METRR|CORDF|9ROSI|9ASPA|FUSC4|HIPCM|BRAOL|9HELO|GRENI|BICAN|SERID|CLAP2|GLAL2|PLACD|9DIPT|MACPH|RHOT1|BABMR|PLEOS|ASPLC|9EUKA|HYAVF|9PLEO|PSEA3|HORWE…	625	1062	DIPOR;CRIGR;MESAU;MOUSE;CAVPO;9NEOP;LIPVE;TRIMA;OOCBI;EMENI;ANOCA;URSMA;VOMUR;CHLRE;TAKRU;PHYPA;PLAF7;NEUCR;ARATH;ALLSI;SAIBB;SERDU;ANODA;ICTTR;WHEAT;MAIZE;TAEGU;CHLSB;HARSA;RHIBE;NOMLE;TRICA;DROME;ONCMY;SALSA;XENLA;COLLI;ORNAN;ERIEU;PTEAL;CALJA;CERAT;MACMU;MANLE;GORGO;PANPA;PANTR;PONAB;MUSPF;FELCA;ODORO;LEPWE;TURTR;DELLE;PHYMC;HORSE;CAPHI;SHEEP;	58	59.5
B2RTY4-S1317	B2RTY4	S1317	S	1317	LVPEGLQsPRGTPDs	76.2	87.7	94	94.4	0	0	0	0	83.3	75	80	0	87	64	ORNAN;GASAC;SERDU;TAKRU;SALSA;PELSI;DRYPU;CALSU;COLLI;CALAN;AMAAE;OPIHO;APTFO;EGRGA;ERIEU;ANOCA;MELGA;RHIBE;MANLE;CHLSB;MACFA;MACMU;CERAT;PAPAN;NOMLE;PONAB;GORGO;PANPA;PANTR;CALJA;SAIBB;AOTNA;FUKDA;ALLSI;BOVIN;TAEGU;RABIT;ODORO;VOMUR;DIPOR;PTEAL;HETGA;SHEEP;CAPHI;ICTTR;TRIMA;LIPVE;PHYMC;TURTR;DELLE;LOXAF;MYOLU;URSMA;HORSE;CAVPO;PIG;OTOGA;AILME;FELCA;MUSPF;CANLF;PROCO;CRIGR;MOUSE;	Duckbill platypus;Three-spined stickleback;Greater amberjack;Japanese pufferfish;Atlantic salmon;Chinese softshell turtle;Downy woodpecker;Scaled quail;Rock dove;Anna's hummingbird;Blue-fronted Amazon parrot;Hoatzin;Emperor penguin;Little egret;Western European hedgehog;Green anole;Wild turkey;Black snub-nosed monkey;Drill;Green monkey;Crab-eating macaque;Rhesus macaque;Sooty mangabey;Olive baboo…	Ornithorhynchus anatinus;Gasterosteus aculeatus;Seriola dumerili;Takifugu rubripes;Salmo salar;Pelodiscus sinensis;Dryobates pubescens;Callipepla squamata;Columba livia;Calypte anna;Amazona aestiva;Opisthocomus hoazin;Aptenodytes forsteri;Egretta garzetta;Erinaceus europaeus;Anolis carolinensis;Meleagris gallopavo;Rhinopithecus bieti;Mandrillus leucophaeus;Chlorocebus sabaeus;Macaca fascicularis;…	High in all vertebrates except amphibians	-	-	-	Q	P	2213	2215	52.9	50.6	0.994	Disordered	-	ERK5	Q13164	MAPK7	ENSG00000166484	99.89	mitogen-activated protein kinase 7 [Source:HGNC Symbol;Acc:HGNC:6880]	2.7.11.24	158564at2759	9PEZI|DIPOR|CRIGR|EDHAE|KLUMD|MESAU|BALRE|MUSCR|MOUSE|9FUNG|RAT|CAVPO|OCTDE|9EURO|HETGA|SACKO|TRIAD|FUSPC|ACREC|ASPVE|9AGAM|9SAUR|TILAU|9HYME|DRORH|9HYPO|PENBI|AURPU|AURSE|CAMFO|OPEBR|NOTFU|TRYVY|EPING|9NEOP|9TREE|9BASI|NAUCC|9CICH|TRYCI|ASPKA|PNEMU|NAUDC|TETBL|TETPH|KAZAF|KAZNA|9SACH|MARBU|ASPWE|9AGAR|PYROM|9APHY|ZASCE|SACEU|METAS|CORFA|METRR|CORDF|FUSC4|HIPCM|NANGC|MYOBR|9HELO|BICAN|SERID|CLAP2…	758	5486	DIPOR;CRIGR;MESAU;MOUSE;CAVPO;HETGA;9NEOP;DRYPU;LIPVE;TRIMA;PELSI;EGRGA;OOCBI;EMENI;ANOCA;YARLI;URSMA;VOMUR;OPIHO;OTOGA;TAKRU;NEUCR;AOTNA;PROCO;ARAHY;ALLSI;SAIBB;SERDU;ANODA;ICTTR;YEAST;MYOLU;TAEGU;CHLSB;HARSA;RHIBE;NOMLE;PAPXU;DAPPU;TRICA;BOMMO;DROME;LUCCU;ONCMY;SALSA;XENLA;XENTR;ALLMI;ANAPL;FUKDA;COLLI;MELGA;APTFO;CALAN;ORNAN;ERIEU;PTEAL;TINGU;CALJA;CERAT;MACFA;MACMU;PAPAN;MANLE;GORGO;PANPA;PAN…	84	94
B2RTY4-S1733	B2RTY4	S1733	S	1733	AKLHKTMsQGEITKL	78.6	90.4	94	88.9	0	0	0	0	83.3	100	80	50	87	66	LEPWE;XENLA;ORNAN;GASAC;SERDU;TAKRU;SALSA;PELSI;DRYPU;CALSU;COLLI;CALAN;AMAAE;OPIHO;APTFO;EGRGA;ERIEU;ANOCA;MELGA;RHIBE;CHLSB;MACFA;MACMU;CERAT;PAPAN;NOMLE;PONAB;GORGO;PANPA;PANTR;CALJA;SAIBB;AOTNA;FUKDA;ALLMI;ALLSI;BOVIN;TAEGU;RABIT;ODORO;VOMUR;DIPOR;PTEAL;HETGA;SHEEP;CAPHI;ICTTR;TRIMA;LIPVE;PHYMC;TURTR;DELLE;LOXAF;MYOLU;URSMA;HORSE;CAVPO;PIG;OTOGA;AILME;FELCA;MUSPF;CANLF;PROCO;CRIGR;MOUSE;	Weddell seal;African clawed frog;Duckbill platypus;Three-spined stickleback;Greater amberjack;Japanese pufferfish;Atlantic salmon;Chinese softshell turtle;Downy woodpecker;Scaled quail;Rock dove;Anna's hummingbird;Blue-fronted Amazon parrot;Hoatzin;Emperor penguin;Little egret;Western European hedgehog;Green anole;Wild turkey;Black snub-nosed monkey;Green monkey;Crab-eating macaque;Rhesus macaque…	Leptonychotes weddellii;Xenopus laevis;Ornithorhynchus anatinus;Gasterosteus aculeatus;Seriola dumerili;Takifugu rubripes;Salmo salar;Pelodiscus sinensis;Dryobates pubescens;Callipepla squamata;Columba livia;Calypte anna;Amazona aestiva;Opisthocomus hoazin;Aptenodytes forsteri;Egretta garzetta;Erinaceus europaeus;Anolis carolinensis;Meleagris gallopavo;Rhinopithecus bieti;Chlorocebus sabaeus;Maca…	High in all vertebrates except amphibians	-	-	-	M	Q	2977	2979	72.4	71.3	0.975	Disordered	-	SMG1	Q96Q15	SMG1	ENSG00000157106	99.53	SMG1 nonsense mediated mRNA decay associated PI3K related kinase [Source:HGNC Symbol;Acc:HGNC:30045]	2.7.11.1	8448at2759	9PEZI|DIPOR|CRIGR|EDHAE|KLUMD|MESAU|MUSCR|MOUSE|9FUNG|RAT|CAVPO|OCTDE|9EURO|HETGA|TRIAD|FUSPC|ASPVE|9AGAM|9SAUR|TILAU|9HYME|DRORH|9HYPO|PENBI|AURPU|AURSE|CAMFO|OPEBR|NOTFU|KLENI|TRYVY|EPING|9NEOP|9TREE|9BASI|NAUCC|9CICH|TRYCI|PNEMU|NAUDC|TETBL|TETPH|KAZAF|KAZNA|9SACH|MARBU|ASPWE|9AGAR|ENTNP|PYROM|9APHY|ZASCE|SACEU|METAS|CORFA|METRR|CORDF|9ROSI|9ASPA|FUSC4|NANGC|BRAOL|9HELO|GRENI|BICAN|SERID|CLAP2…	743	4093	DIPOR;CRIGR;MESAU;MOUSE;CAVPO;HETGA;9NEOP;LIPVE;TRIMA;ZOONE;PELSI;OOCBI;EMENI;ANOCA;YARLI;EMIHU;URSMA;VOMUR;CHLRE;OTOGA;TAKRU;PHYPA;NEUCR;ARATH;AOTNA;PROCO;ARAHY;ALLSI;SAIBB;ANODA;ICTTR;WHEAT;MAIZE;YEAST;TAEGU;CHLSB;RHIBE;TRICA;BOMMO;DROME;LUCCU;SALSA;XENLA;XENTR;ALLMI;FUKDA;COLLI;ORNAN;ERIEU;CALJA;CERAT;MACFA;MACMU;MANLE;GORGO;PANPA;PANTR;PONAB;CANLF;AILME;MUSPF;FELCA;ODORO;LEPWE;TURTR;DELLE;PHY…	74	75
B2RTY4-S2464	B2RTY4	S2464	S	2464	sPFYRAAsGNEALGM	52.4	60.3	82	94.4	0	0	0	0	0	50	20	0	87	44	SALSA;ERIEU;RHIBE;MANLE;CHLSB;MACFA;MACMU;CERAT;PAPAN;NOMLE;PONAB;GORGO;PANPA;PANTR;CALJA;SAIBB;AOTNA;FUKDA;ALLMI;ALLSI;BOVIN;VOMUR;DIPOR;PTEAL;HETGA;SHEEP;CAPHI;ICTTR;TRIMA;LIPVE;PHYMC;TURTR;DELLE;MYOLU;URSMA;HORSE;CAVPO;PIG;OTOGA;FELCA;CANLF;PROCO;CRIGR;MOUSE;	Atlantic salmon;Western European hedgehog;Black snub-nosed monkey;Drill;Green monkey;Crab-eating macaque;Rhesus macaque;Sooty mangabey;Olive baboon;Northern white-cheeked gibbon;Sumatran orangutan;Western lowland gorilla;Pygmy chimpanzee;Chimpanzee;White-tufted-ear marmoset;Bolivian squirrel monkey;Ma's night monkey;Damaraland mole rat;American alligator;Chinese alligator;Bovine;Common wombat;Ord…	Salmo salar;Erinaceus europaeus;Rhinopithecus bieti;Mandrillus leucophaeus;Chlorocebus sabaeus;Macaca fascicularis;Macaca mulatta;Cercocebus atys;Papio anubis;Nomascus leucogenys;Pongo abelii;Gorilla gorilla gorilla;Pan paniscus;Pan troglodytes;Callithrix jacchus;Saimiri boliviensis boliviensis;Aotus nancymaae;Fukomys damarensis;Alligator mississippiensis;Alligator sinensis;Bos taurus;Vombatus ur…	High in mammals only	-	-	-	A	G	3955	3957	40.2	5.75	1	Disordered	-	SBK	Q52WX2	SBK1	ENSG00000188322	99.6	SH3 domain binding kinase 1 [Source:HGNC Symbol;Acc:HGNC:17699]	2.7.11.1	5351614at2759	DIPOR|CRIGR|MESAU|MUSCR|MOUSE|RAT|CAVPO|OCTDE|HETGA|9SAUR|9HYME|DRORH|OPEBR|NOTFU|9NEOP|9CICH|HIPCM|BICAN|9DIPT|SCLFO|9EUKA|9ALVE|LIPVE|PEDHC|DIACI|ACACF|STRMM|TRIMA|ATTCE|BOMIM|RHOPR|PTEVA|FRAOC|GONPJ|ZOONE|MONDO|9AMPH|9TELE|FOLCA|BETSP|THRPL|9SCAR|NEOAA|ECHNA|BACLA|DUFNO|SALFA|SERLL|CARSF|OOCBI|PORTR|AYTFU|AQUCH|AGRPL|LOTGI|MYODS|PERMB|CYNSE|GEOSA|BACDO|CYPVA|PHLPP|URSMA|NEOSC|VOMUR|CHACN|HYAAZ…	252	727	DIPOR;CRIGR;MESAU;MOUSE;CAVPO;HETGA;9NEOP;LIPVE;TRIMA;ZOONE;OOCBI;URSMA;VOMUR;CHLRE;TAKRU;PROCO;ALLSI;SAIBB;SERDU;ANODA;ICTTR;TAEGU;CHLSB;HARSA;NOMLE;TRICA;DROME;LUCCU;ONCMY;SALSA;XENLA;XENTR;ORNAN;ERIEU;PTEAL;CALJA;CERAT;MACFA;MACMU;PAPAN;MANLE;GORGO;PANPA;PANTR;PONAB;MUSPF;FELCA;ODORO;LEPWE;TURTR;DELLE;PHYMC;HORSE;PIG;BOVIN;CAPHI;SHEEP;	57	66.7
B2RXH8-S196	B2RXH8	S196	S	196	QIKQKVDsLLENLEK	66.7	76.7	98	100	0	0	25	0	16.7	75	0	100	85	57	YEAST;RHIBE;XENLA;XENTR;ICTTR;DIPOR;CERAT;CAPHI;AILME;LOXAF;ERIEU;TARSY;NOMLE;MACFA;PANPA;OTOGA;SAIBB;CANLF;SHEEP;MOUSE;CRIGR;MESAU;HETGA;FUKDA;CAVPO;PAPAN;LIPVE;MACMU;DELLE;TURTR;PHYMC;RABIT;PIG;HORSE;CALJA;PROCO;PANTR;GORGO;MANLE;AOTNA;CHLSB;ORNAN;VOMUR;BOVIN;PTEAL;FELCA;LEPWE;ODORO;TRIMA;URSMA;MUSPF;ANOCA;ALLSI;PELSI;PONAB;ANAPL;TAEGU;	Baker's yeast;Black snub-nosed monkey;African clawed frog;Western clawed frog;Thirteen-lined ground squirrel;Ord's kangaroo rat;Sooty mangabey;Goat;Giant panda;African elephant;Western European hedgehog;Philippine tarsier;Northern white-cheeked gibbon;Crab-eating macaque;Pygmy chimpanzee;Small-eared galago;Bolivian squirrel monkey;Dog;Sheep;Mouse;Chinese hamster;Golden hamster;Naked mole rat;Dama…	Saccharomyces cerevisiae (strain ATCC 204508 / S288c);Rhinopithecus bieti;Xenopus laevis;Xenopus tropicalis;Ictidomys tridecemlineatus;Dipodomys ordii;Cercocebus atys;Capra hircus;Ailuropoda melanoleuca;Loxodonta africana;Erinaceus europaeus;Tarsius syrichta;Nomascus leucogenys;Macaca fascicularis;Pan paniscus;Otolemur garnettii;Saimiri boliviensis boliviensis;Canis lupus familiaris;Ovis aries;Mu…	Medium in all vertebrates except birds	IPR017347	[Heterogeneous nuclear ribonucleoprotein C]	[1-292]	D	L	1391	1393	92.9	91.8	0.109	Ordered	-	RAF1	P04049	RAF1	ENSG00000132155	99.37	Raf-1 proto-oncogene; serine/threonine kinase [Source:HGNC Symbol;Acc:HGNC:9829]	-	4560496at2759	DIPOR|CRIGR|MESAU|MUSCR|MOUSE|RAT|CAVPO|OCTDE|HETGA|TRIAD|ACREC|9SAUR|9HYME|DRORH|CAMFO|OPEBR|NOTFU|9AGAM|9NEOP|9CICH|HIPCM|BICAN|9DIPT|SAPDV|DRYPU|LIPVE|9STRA|PEDHC|TAUER|DIACI|ACACF|STRMM|TRIMA|NIPNI|ATTCE|BOMIM|RHOPR|PTEVA|FRAOC|COFAR|9FUNG|ZOONE|9AMPH|9HEMI|9TELE|FISSO|BETSP|THRPL|9SCAR|NEOAA|9AGAR|BACLA|NESNO|SALFA|SERLL|CARSF|9GRUI|LEPDC|ATHCN|OOCBI|LARCR|AYTFU|AQUCH|AGRPL|LOTGI|MYODS|PERMB…	293	1123	DIPOR;CRIGR;MESAU;MOUSE;CAVPO;HETGA;9NEOP;DRYPU;LIPVE;TRIMA;ZOONE;OOCBI;ANOCA;URSMA;VOMUR;OPIHO;OTOGA;TAKRU;PHYPA;AOTNA;PROCO;ALLSI;SAIBB;SERDU;ANODA;ICTTR;MYOLU;TAEGU;CHLSB;HARSA;RHIBE;NOMLE;TRICA;BOMMO;DROME;LUCCU;ONCMY;SALSA;XENLA;XENTR;ALLMI;ANAPL;FUKDA;COLLI;MELGA;APTFO;ORNAN;ERIEU;CALJA;CERAT;MACFA;MACMU;PAPAN;MANLE;GORGO;PANPA;PANTR;PONAB;AILME;MUSPF;FELCA;ODORO;LEPWE;TURTR;DELLE;PHYMC;HOR…	72	84.5
B5ME19-S9	B5ME19	S9	S	9	sRFFTTGsDsEsEss	72.6	72.6	90	83.3	72.7	42.9	50	20	0	50	100	50	88	67	DICDI;YARLI;EMENI;PHYPA;ARATH;ARAHY;BOMMO;PAPXU;DAPPU;ANODA;FELCA;ONCMY;SALSA;TAKRU;GASAC;SERDU;XENTR;NOMLE;PTEAL;RHIBE;MOUSE;CRIGR;MESAU;ERIEU;MYOLU;HETGA;FUKDA;DIPOR;CAVPO;TARSY;LOXAF;BOVIN;CAPHI;SHEEP;SAIBB;CALJA;CERAT;CHLSB;MACFA;MACMU;MANLE;PAPAN;AOTNA;PONAB;PHYMC;DELLE;TURTR;LIPVE;PIG;OTOGA;HORSE;ICTTR;CANLF;URSMA;AILME;LEPWE;ODORO;RABIT;PROCO;ORNAN;VOMUR;ANOCA;ALLMI;DROME;LUCCU;TRICA;OOCBI;	Slime mold;Yeast;NA;Moss;Mouse-ear cress;Peanut;Silk moth;Asian swallowtail butterfly;Water flea;Mosquito;Cat;Rainbow trout;Atlantic salmon;Japanese pufferfish;Three-spined stickleback;Greater amberjack;Western clawed frog;Northern white-cheeked gibbon;Black flying fox;Black snub-nosed monkey;Mouse;Chinese hamster;Golden hamster;Western European hedgehog;Little brown bat;Naked mole rat;Damaraland…	Dictyostelium discoideum;Yarrowia lipolytica (strain CLIB 122 / E 150);Emericella nidulans (strain FGSC A4 / ATCC 38163 / CBS 112.46 / NRRL 194 / M139);Physcomitrella patens subsp. patens;Arabidopsis thaliana;Arachis hypogaea;Bombyx mori;Papilio xuthus;Daphnia pulex;Anopheles darlingi;Felis catus;Oncorhynchus mykiss;Salmo salar;Takifugu rubripes;Gasterosteus aculeatus;Seriola dumerili;Xenopus tro…	Medium in all vertebrates except birds	IPR027516	[Eukaryotic translation initiation factor 3 subunit C]	[1-914]	G	D	125	186	80.7	78.4	0.952	Disordered	-	MEK1	Q02750	MAP2K1	ENSG00000169032	98.73	mitogen-activated protein kinase kinase 1 [Source:HGNC Symbol;Acc:HGNC:6840]	-	2900742at2759	9PEZI|DIPOR|CRIGR|KLUMD|MESAU|MUSCR|MOUSE|9FUNG|RAT|CAVPO|OCTDE|9EURO|HETGA|SACKO|TRIAD|FUSPC|ACREC|ASPVE|9AGAM|9SAUR|TILAU|9HYME|DRORH|9HYPO|PENBI|AURPU|AURSE|CAMFO|OPEBR|NOTFU|EPING|9NEOP|9TREE|9BASI|NAUCC|9CICH|ASPKA|PNEMU|NAUDC|TETBL|TETPH|KAZAF|KAZNA|9SACH|MARBU|ASPWE|9AGAR|PYROM|9APHY|ZASCE|SACEU|METAS|CORFA|METRR|CORDF|FUSC4|HIPCM|9HELO|BICAN|SERID|CLAP2|GLAL2|9DIPT|MACPH|RHOT1|CANO9|PLEOS…	667	3251	DIPOR;CRIGR;MESAU;MOUSE;CAVPO;HETGA;9NEOP;LIPVE;TRIMA;ZOONE;PELSI;OOCBI;EMENI;ANOCA;YARLI;URSMA;VOMUR;OTOGA;TAKRU;NEUCR;AOTNA;PROCO;ALLSI;SAIBB;SERDU;ANODA;ICTTR;YEAST;MYOLU;TAEGU;CHLSB;HARSA;RHIBE;NOMLE;PAPXU;TRICA;BOMMO;DROME;LUCCU;ONCMY;SALSA;XENLA;XENTR;ALLMI;COLLI;ORNAN;ERIEU;PTEAL;CALJA;CERAT;MACFA;MACMU;PAPAN;MANLE;GORGO;PANPA;PANTR;PONAB;CANLF;AILME;MUSPF;FELCA;ODORO;LEPWE;TURTR;DELLE;PHY…	74	83.3
B5ME19-S11	B5ME19	S11	S	11	FFTTGsDsEsEssLs	72.6	72.6	90	83.3	72.7	85.7	100	40	0	50	100	50	88	73	YEAST;DICDI;YARLI;EMENI;NEUCR;PHYPA;ARATH;ARAHY;MUSAM;WHEAT;ORYSI;THAPS;BOMMO;PAPXU;DAPPU;ANODA;FELCA;ONCMY;SALSA;TAKRU;GASAC;SERDU;XENTR;NOMLE;PTEAL;RHIBE;MOUSE;CRIGR;MESAU;ERIEU;MYOLU;HETGA;FUKDA;DIPOR;CAVPO;TARSY;LOXAF;BOVIN;CAPHI;SHEEP;SAIBB;CALJA;CERAT;CHLSB;MACFA;MACMU;MANLE;PAPAN;AOTNA;PONAB;PHYMC;DELLE;TURTR;LIPVE;PIG;OTOGA;HORSE;ICTTR;CANLF;URSMA;AILME;LEPWE;ODORO;RABIT;PROCO;ORNAN;VOMUR…	Baker's yeast;Slime mold;Yeast;NA;NA;Moss;Mouse-ear cress;Peanut;Wild banana;Wheat;Rice;Marine diatom;Silk moth;Asian swallowtail butterfly;Water flea;Mosquito;Cat;Rainbow trout;Atlantic salmon;Japanese pufferfish;Three-spined stickleback;Greater amberjack;Western clawed frog;Northern white-cheeked gibbon;Black flying fox;Black snub-nosed monkey;Mouse;Chinese hamster;Golden hamster;Western Europe…	Saccharomyces cerevisiae (strain ATCC 204508 / S288c);Dictyostelium discoideum;Yarrowia lipolytica (strain CLIB 122 / E 150);Emericella nidulans (strain FGSC A4 / ATCC 38163 / CBS 112.46 / NRRL 194 / M139);Neurospora crassa (strain ATCC 24698 / 74-OR23-1A / CBS 708.71 / DSM 1257 / FGSC 987);Physcomitrella patens subsp. patens;Arabidopsis thaliana;Arachis hypogaea;Musa acuminata subsp. malaccensis…	High or Medium in all species	IPR027516	[Eukaryotic translation initiation factor 3 subunit C]	[1-914]	D	E	186	188	78.4	75	0.948	Disordered	-	GRK5	P34947	GRK5	ENSG00000198873	98.92	G protein-coupled receptor kinase 5 [Source:HGNC Symbol;Acc:HGNC:4544]	-	2906348at2759	DIPOR|CRIGR|MESAU|MUSCR|MOUSE|RAT|CAVPO|OCTDE|HETGA|TRIAD|9SAUR|9HYME|DRORH|OPEBR|NOTFU|9NEOP|9CICH|HIPCM|MYOBR|BICAN|9DIPT|SCLFO|DRYPU|LIPVE|PEDHC|DIACI|STRMM|TRIMA|ATTCE|BOMIM|RHOPR|PTEVA|FRAOC|ZOONE|MONDO|PELSI|9AMPH|9TELE|9EUKA|BETSP|THRPL|9SCAR|NEOAA|ECHNA|BACLA|SALFA|SERLL|CARSF|LEPDC|EGRGA|ATHCN|OOCBI|LARCR|AYTFU|AQUCH|AGRPL|LOTGI|MYODS|PERMB|CYNSE|TUPCH|STRHB|TERCA|GEOSA|ANOCA|ZEUCU|CYPVA…	269	1093	DIPOR;CRIGR;MESAU;MOUSE;CAVPO;HETGA;9NEOP;DRYPU;LIPVE;TRIMA;ZOONE;PELSI;EGRGA;OOCBI;ANOCA;URSMA;VOMUR;OTOGA;TAKRU;AOTNA;PROCO;ALLSI;SAIBB;SERDU;ANODA;ICTTR;CHLSB;RHIBE;NOMLE;DROME;ONCMY;SALSA;XENLA;XENTR;ALLMI;ANAPL;FUKDA;COLLI;MELGA;CALAN;ORNAN;ERIEU;PTEAL;TINGU;CALJA;CERAT;MACFA;MACMU;PAPAN;MANLE;GORGO;PANPA;PANTR;PONAB;AILME;MUSPF;FELCA;ODORO;LEPWE;TURTR;DELLE;PHYMC;LOXAF;HORSE;PIG;BOVIN;CAPHI…	69	82.1
B5ME19-S39	B5ME19	S39	S	39	GKQPLLLsEDEEDTK	76.2	75.3	94	88.9	81.8	42.9	100	40	0	50	100	50	88	73	YEAST;DICDI;YARLI;EMENI;NEUCR;CHLRE;ARATH;ARAHY;WHEAT;BOMMO;PAPXU;DAPPU;ANODA;FELCA;ONCMY;SALSA;TAKRU;GASAC;SERDU;XENTR;NOMLE;PTEAL;RHIBE;MOUSE;CRIGR;MESAU;GORGO;ERIEU;MYOLU;HETGA;FUKDA;DIPOR;CAVPO;TARSY;LOXAF;BOVIN;CAPHI;SHEEP;SAIBB;CALJA;CERAT;CHLSB;MACFA;MACMU;MANLE;PAPAN;AOTNA;PONAB;PHYMC;DELLE;TURTR;LIPVE;PIG;OTOGA;MUSPF;HORSE;ICTTR;CANLF;URSMA;AILME;LEPWE;ODORO;RABIT;PROCO;ORNAN;VOMUR;ANOCA…	Baker's yeast;Slime mold;Yeast;NA;NA;NA;Mouse-ear cress;Peanut;Wheat;Silk moth;Asian swallowtail butterfly;Water flea;Mosquito;Cat;Rainbow trout;Atlantic salmon;Japanese pufferfish;Three-spined stickleback;Greater amberjack;Western clawed frog;Northern white-cheeked gibbon;Black flying fox;Black snub-nosed monkey;Mouse;Chinese hamster;Golden hamster;Western lowland gorilla;Western European hedgeh…	Saccharomyces cerevisiae (strain ATCC 204508 / S288c);Dictyostelium discoideum;Yarrowia lipolytica (strain CLIB 122 / E 150);Emericella nidulans (strain FGSC A4 / ATCC 38163 / CBS 112.46 / NRRL 194 / M139);Neurospora crassa (strain ATCC 24698 / 74-OR23-1A / CBS 708.71 / DSM 1257 / FGSC 987);Chlamydomonas reinhardtii;Arabidopsis thaliana;Arachis hypogaea;Triticum aestivum;Bombyx mori;Papilio xuthu…	High or Medium in all species	IPR027516;IPR008905	[Eukaryotic translation initiation factor 3 subunit C];[Eukaryotic translation initiation factor 3 subunit C; N-terminal domain]	[1-914];[31-706]	L	E	279	281	65.9	59.1	0.819	Disordered	-	GRK6	P43250	GRK6	ENSG00000198055	99.83	G protein-coupled receptor kinase 6 [Source:HGNC Symbol;Acc:HGNC:4545]	-	2906348at2759	DIPOR|CRIGR|MESAU|MUSCR|MOUSE|RAT|CAVPO|OCTDE|HETGA|TRIAD|9SAUR|9HYME|DRORH|OPEBR|NOTFU|9NEOP|9CICH|HIPCM|MYOBR|BICAN|9DIPT|SCLFO|DRYPU|LIPVE|PEDHC|DIACI|STRMM|TRIMA|ATTCE|BOMIM|RHOPR|PTEVA|FRAOC|ZOONE|MONDO|PELSI|9AMPH|9TELE|9EUKA|BETSP|THRPL|9SCAR|NEOAA|ECHNA|BACLA|SALFA|SERLL|CARSF|LEPDC|EGRGA|ATHCN|OOCBI|LARCR|AYTFU|AQUCH|AGRPL|LOTGI|MYODS|PERMB|CYNSE|TUPCH|STRHB|TERCA|GEOSA|ANOCA|ZEUCU|CYPVA…	269	1093	DIPOR;CRIGR;MESAU;MOUSE;CAVPO;HETGA;9NEOP;DRYPU;LIPVE;TRIMA;ZOONE;PELSI;EGRGA;OOCBI;ANOCA;URSMA;VOMUR;OTOGA;TAKRU;AOTNA;PROCO;ALLSI;SAIBB;SERDU;ANODA;ICTTR;CHLSB;RHIBE;NOMLE;DROME;ONCMY;SALSA;XENLA;XENTR;ALLMI;ANAPL;FUKDA;COLLI;MELGA;CALAN;ORNAN;ERIEU;PTEAL;TINGU;CALJA;CERAT;MACFA;MACMU;PAPAN;MANLE;GORGO;PANPA;PANTR;PONAB;AILME;MUSPF;FELCA;ODORO;LEPWE;TURTR;DELLE;PHYMC;LOXAF;HORSE;PIG;BOVIN;CAPHI…	69	82.1
B5ME19-S166	B5ME19	S166	S	166	YKQNPEQsADEDAEK	67.9	78.1	96	88.9	0	0	25	20	0	75	100	50	88	59	YEAST;DICDI;FELCA;ONCMY;SALSA;TAKRU;GASAC;SERDU;XENTR;NOMLE;PTEAL;RHIBE;MOUSE;CRIGR;MESAU;GORGO;ERIEU;MYOLU;HETGA;FUKDA;DIPOR;CAVPO;TARSY;LOXAF;TRIMA;BOVIN;CAPHI;SHEEP;SAIBB;CALJA;CERAT;CHLSB;MACFA;MACMU;MANLE;PAPAN;AOTNA;PONAB;PHYMC;DELLE;TURTR;LIPVE;PIG;OTOGA;MUSPF;HORSE;ICTTR;CANLF;URSMA;AILME;LEPWE;ODORO;RABIT;PROCO;ORNAN;VOMUR;ANOCA;ALLMI;ALLSI;	Baker's yeast;Slime mold;Cat;Rainbow trout;Atlantic salmon;Japanese pufferfish;Three-spined stickleback;Greater amberjack;Western clawed frog;Northern white-cheeked gibbon;Black flying fox;Black snub-nosed monkey;Mouse;Chinese hamster;Golden hamster;Western lowland gorilla;Western European hedgehog;Little brown bat;Naked mole rat;Damaraland mole rat;Ord's kangaroo rat;Guinea pig;Philippine tarsie…	Saccharomyces cerevisiae (strain ATCC 204508 / S288c);Dictyostelium discoideum;Felis catus;Oncorhynchus mykiss;Salmo salar;Takifugu rubripes;Gasterosteus aculeatus;Seriola dumerili;Xenopus tropicalis;Nomascus leucogenys;Pteropus alecto;Rhinopithecus bieti;Mus musculus;Cricetulus griseus;Mesocricetus auratus;Gorilla gorilla gorilla;Erinaceus europaeus;Myotis lucifugus;Heterocephalus glaber;Fukomys…	High in all vertebrates except amphibians	IPR027516;IPR008905	[Eukaryotic translation initiation factor 3 subunit C];[Eukaryotic translation initiation factor 3 subunit C; N-terminal domain]	[1-914];[31-706]	Q	A	457	462	65.9	68.2	0.948	Disordered	-	CAMK2G	Q13555	CAMK2G	ENSG00000148660	99.35	calcium/calmodulin dependent protein kinase II gamma [Source:HGNC Symbol;Acc:HGNC:1463]	-	1121238at2759	9PEZI|DIPOR|CRIGR|KLUMD|MESAU|BALRE|MUSCR|MOUSE|9FUNG|RAT|CAVPO|OCTDE|9EURO|HETGA|TRIAD|FUSPC|ACREC|ASPVE|9AGAM|9SAUR|TILAU|9HYME|DRORH|9HYPO|PENBI|AURPU|AURSE|CAMFO|OPEBR|NOTFU|KLENI|EPING|9TREE|9BASI|HIBSY|NAUCC|9CICH|PNEMU|NAUDC|TETBL|TETPH|KAZAF|KAZNA|9SACH|MARBU|ASPWE|9AGAR|PYROM|9APHY|ZASCE|SACEU|METAS|CORFA|METRR|CORDF|9ROSI|9ASPA|FUSC4|HIPCM|BRAOL|MYOBR|9HELO|BICAN|SERID|CLAP2|GLAL2|PLACD…	816	6075	DIPOR;CRIGR;MESAU;MOUSE;CAVPO;HETGA;DRYPU;LIPVE;TRIMA;ZOONE;PELSI;EGRGA;OOCBI;EMENI;ANOCA;YARLI;URSMA;VOMUR;OPIHO;CHLRE;OTOGA;TAKRU;PLAF7;NEUCR;ARATH;AOTNA;PROCO;ARAHY;ALLSI;SAIBB;SERDU;ANODA;ICTTR;WHEAT;MAIZE;YEAST;MYOLU;TAEGU;CHLSB;HARSA;RHIBE;NOMLE;PAPXU;TRICA;BOMMO;DROME;ONCMY;SALSA;XENLA;XENTR;ALLMI;ANAPL;FUKDA;COLLI;APTFO;CALAN;ORNAN;ERIEU;PTEAL;TINGU;CALJA;CERAT;MACFA;MACMU;PAPAN;MANLE;GOR…	85	89.3
B5ME19-S178	B5ME19	S178	S	178	AEKNEEDsEGssDED	69	75.3	96	88.9	27.3	0	25	20	0	75	80	0	88	60	DICDI;EMENI;DAPPU;FELCA;SALSA;TAKRU;GASAC;SERDU;NOMLE;PTEAL;RHIBE;MOUSE;CRIGR;MESAU;GORGO;ERIEU;MYOLU;HETGA;FUKDA;DIPOR;CAVPO;TARSY;LOXAF;TRIMA;BOVIN;CAPHI;SHEEP;SAIBB;CALJA;CERAT;CHLSB;MACFA;MACMU;MANLE;PAPAN;AOTNA;PONAB;PHYMC;DELLE;TURTR;LIPVE;PIG;OTOGA;MUSPF;HORSE;ICTTR;CANLF;URSMA;AILME;LEPWE;ODORO;RABIT;PROCO;ORNAN;VOMUR;ANOCA;ALLMI;ALLSI;DROME;TRICA;	Slime mold;NA;Water flea;Cat;Atlantic salmon;Japanese pufferfish;Three-spined stickleback;Greater amberjack;Northern white-cheeked gibbon;Black flying fox;Black snub-nosed monkey;Mouse;Chinese hamster;Golden hamster;Western lowland gorilla;Western European hedgehog;Little brown bat;Naked mole rat;Damaraland mole rat;Ord's kangaroo rat;Guinea pig;Philippine tarsier;African elephant;Caribbean manat…	Dictyostelium discoideum;Emericella nidulans (strain FGSC A4 / ATCC 38163 / CBS 112.46 / NRRL 194 / M139);Daphnia pulex;Felis catus;Salmo salar;Takifugu rubripes;Gasterosteus aculeatus;Seriola dumerili;Nomascus leucogenys;Pteropus alecto;Rhinopithecus bieti;Mus musculus;Cricetulus griseus;Mesocricetus auratus;Gorilla gorilla gorilla;Erinaceus europaeus;Myotis lucifugus;Heterocephalus glaber;Fukom…	High in all vertebrates except amphibians	IPR027516;IPR008905	[Eukaryotic translation initiation factor 3 subunit C];[Eukaryotic translation initiation factor 3 subunit C; N-terminal domain]	[1-914];[31-706]	D	E	475	477	70.5	63.6	0.997	Disordered	-	BMPR1A	P36894	BMPR1A	ENSG00000107779	99.92	bone morphogenetic protein receptor type 1A [Source:HGNC Symbol;Acc:HGNC:1076]	-	3900892at2759	DIPOR|CRIGR|MESAU|MUSCR|MOUSE|RAT|CAVPO|OCTDE|HETGA|SACKO|TRIAD|9SAUR|9HYME|DRORH|CAMFO|OPEBR|NOTFU|9AGAM|9NEOP|HIBSY|9CICH|9AGAR|ENTNP|9ROSI|9ASPA|HIPCM|BRAOL|BICAN|9DIPT|HORVV|9EUKA|HYAVF|HARAX|SAPDV|VITBC|9SPIT|LIPVE|PEDHC|DIACI|FUSPR|ACACF|STRMM|TRIMA|ATTCE|ARADU|9FUNG|EXIGL|BOMIM|RHOPR|PTEVA|AMBTC|FRAOC|COFAR|ZOONE|MONDO|PELSI|9AMPH|9HEMI|9TELE|MARPO|ANOCL|FISSO|BRADI|FOLCA|BETSP|THRPL|9SCAR…	416	3353	DIPOR;CRIGR;MESAU;MOUSE;CAVPO;HETGA;9NEOP;LIPVE;TRIMA;ZOONE;PELSI;OOCBI;ANOCA;URSMA;VOMUR;CHLRE;OTOGA;TAKRU;ARATH;AOTNA;PROCO;ARAHY;ALLSI;SAIBB;SERDU;ANODA;ICTTR;WHEAT;MAIZE;MYOLU;TAEGU;CHLSB;HARSA;RHIBE;NOMLE;PAPXU;TRICA;DROME;LUCCU;ONCMY;SALSA;XENLA;XENTR;ALLMI;FUKDA;COLLI;MELGA;ORNAN;ERIEU;PTEAL;CALJA;CERAT;MACFA;MACMU;PAPAN;MANLE;GORGO;PANPA;PANTR;PONAB;AILME;MUSPF;FELCA;ODORO;LEPWE;TURTR;DEL…	75	83.3
B5ME19-S181	B5ME19	S181	S	181	NEEDsEGssDEDEDE	65.5	71.2	94	83.3	27.3	14.3	25	0	0	75	20	50	88	57	YEAST;MAIZE;9NEOP;BOMMO;PAPXU;FELCA;SALSA;XENTR;PTEAL;RHIBE;MOUSE;CRIGR;MESAU;GORGO;ERIEU;MYOLU;HETGA;FUKDA;DIPOR;CAVPO;TARSY;LOXAF;TRIMA;BOVIN;CAPHI;SHEEP;SAIBB;CALJA;CERAT;CHLSB;MACFA;MACMU;MANLE;PAPAN;AOTNA;PONAB;PHYMC;DELLE;TURTR;LIPVE;PIG;OTOGA;MUSPF;HORSE;ICTTR;CANLF;URSMA;AILME;LEPWE;ODORO;RABIT;PROCO;ORNAN;VOMUR;ANOCA;ALLMI;ALLSI;	Baker's yeast;Maize;NA;Silk moth;Asian swallowtail butterfly;Cat;Atlantic salmon;Western clawed frog;Black flying fox;Black snub-nosed monkey;Mouse;Chinese hamster;Golden hamster;Western lowland gorilla;Western European hedgehog;Little brown bat;Naked mole rat;Damaraland mole rat;Ord's kangaroo rat;Guinea pig;Philippine tarsier;African elephant;Caribbean manatee;Bovine;Goat;Sheep;Bolivian squirre…	Saccharomyces cerevisiae (strain ATCC 204508 / S288c);Zea mays;Neoptera;Bombyx mori;Papilio xuthus;Felis catus;Salmo salar;Xenopus tropicalis;Pteropus alecto;Rhinopithecus bieti;Mus musculus;Cricetulus griseus;Mesocricetus auratus;Gorilla gorilla gorilla;Erinaceus europaeus;Myotis lucifugus;Heterocephalus glaber;Fukomys damarensis;Dipodomys ordii;Cavia porcellus;Tarsius syrichta;Loxodonta african…	Medium in all vertebrates except birds	IPR027516;IPR008905	[Eukaryotic translation initiation factor 3 subunit C];[Eukaryotic translation initiation factor 3 subunit C; N-terminal domain]	[1-914];[31-706]	G	S	494	498	59.1	69.3	1	Disordered	-	GRK7	Q8WTQ7	GRK7	ENSG00000114124	99.78	G protein-coupled receptor kinase 7 [Source:HGNC Symbol;Acc:HGNC:17031]	-	2906348at2759	DIPOR|CRIGR|MESAU|MUSCR|MOUSE|RAT|CAVPO|OCTDE|HETGA|TRIAD|9SAUR|9HYME|DRORH|OPEBR|NOTFU|9NEOP|9CICH|HIPCM|MYOBR|BICAN|9DIPT|SCLFO|DRYPU|LIPVE|PEDHC|DIACI|STRMM|TRIMA|ATTCE|BOMIM|RHOPR|PTEVA|FRAOC|ZOONE|MONDO|PELSI|9AMPH|9TELE|9EUKA|BETSP|THRPL|9SCAR|NEOAA|ECHNA|BACLA|SALFA|SERLL|CARSF|LEPDC|EGRGA|ATHCN|OOCBI|LARCR|AYTFU|AQUCH|AGRPL|LOTGI|MYODS|PERMB|CYNSE|TUPCH|STRHB|TERCA|GEOSA|ANOCA|ZEUCU|CYPVA…	269	1093	DIPOR;CRIGR;MESAU;MOUSE;CAVPO;HETGA;9NEOP;DRYPU;LIPVE;TRIMA;ZOONE;PELSI;EGRGA;OOCBI;ANOCA;URSMA;VOMUR;OTOGA;TAKRU;AOTNA;PROCO;ALLSI;SAIBB;SERDU;ANODA;ICTTR;CHLSB;RHIBE;NOMLE;DROME;ONCMY;SALSA;XENLA;XENTR;ALLMI;ANAPL;FUKDA;COLLI;MELGA;CALAN;ORNAN;ERIEU;PTEAL;TINGU;CALJA;CERAT;MACFA;MACMU;PAPAN;MANLE;GORGO;PANPA;PANTR;PONAB;AILME;MUSPF;FELCA;ODORO;LEPWE;TURTR;DELLE;PHYMC;LOXAF;HORSE;PIG;BOVIN;CAPHI…	69	82.1
B5ME19-S182	B5ME19	S182	S	182	EEDsEGssDEDEDED	70.2	76.7	94	83.3	27.3	14.3	0	20	0	75	100	50	88	61	DICDI;ARAHY;9NEOP;BOMMO;PAPXU;FELCA;ONCMY;SALSA;TAKRU;GASAC;SERDU;XENTR;PTEAL;RHIBE;MOUSE;CRIGR;MESAU;GORGO;ERIEU;MYOLU;HETGA;FUKDA;DIPOR;CAVPO;TARSY;LOXAF;TRIMA;BOVIN;CAPHI;SHEEP;SAIBB;CALJA;CERAT;CHLSB;MACFA;MACMU;MANLE;PAPAN;AOTNA;PONAB;PHYMC;DELLE;TURTR;LIPVE;PIG;OTOGA;MUSPF;HORSE;ICTTR;CANLF;URSMA;AILME;LEPWE;ODORO;RABIT;PROCO;ORNAN;VOMUR;ANOCA;ALLMI;ALLSI;	Slime mold;Peanut;NA;Silk moth;Asian swallowtail butterfly;Cat;Rainbow trout;Atlantic salmon;Japanese pufferfish;Three-spined stickleback;Greater amberjack;Western clawed frog;Black flying fox;Black snub-nosed monkey;Mouse;Chinese hamster;Golden hamster;Western lowland gorilla;Western European hedgehog;Little brown bat;Naked mole rat;Damaraland mole rat;Ord's kangaroo rat;Guinea pig;Philippine ta…	Dictyostelium discoideum;Arachis hypogaea;Neoptera;Bombyx mori;Papilio xuthus;Felis catus;Oncorhynchus mykiss;Salmo salar;Takifugu rubripes;Gasterosteus aculeatus;Seriola dumerili;Xenopus tropicalis;Pteropus alecto;Rhinopithecus bieti;Mus musculus;Cricetulus griseus;Mesocricetus auratus;Gorilla gorilla gorilla;Erinaceus europaeus;Myotis lucifugus;Heterocephalus glaber;Fukomys damarensis;Dipodomys…	High in all vertebrates except amphibians	IPR027516;IPR008905	[Eukaryotic translation initiation factor 3 subunit C];[Eukaryotic translation initiation factor 3 subunit C; N-terminal domain]	[1-914];[31-706]	S	D	497	499	63.6	62.5	1	Disordered	-	FAM20C	Q8IXL6	FAM20C	ENSG00000177706	99.54	FAM20C golgi associated secretory pathway kinase [Source:HGNC Symbol;Acc:HGNC:22140]	-	5382325at2759	DIPOR|CRIGR|MESAU|BALRE|MUSCR|MOUSE|RAT|CAVPO|OCTDE|HETGA|9SAUR|9HYME|DRORH|CAMFO|OPEBR|NOTFU|9NEOP|9CICH|HIPCM|BICAN|9DIPT|SCLFO|DRYPU|LIPVE|PEDHC|DIACI|STRMM|TRIMA|NIPNI|ATTCE|BOMIM|RHOPR|PTEVA|FRAOC|ZOONE|MONDO|PELSI|9AMPH|9HEMI|9TELE|ANOCL|FOLCA|BETSP|THRPL|9SCAR|NEOAA|ECHNA|BUCRH|DUFNO|SALFA|SERLL|CARSF|9GRUI|LEPDC|EGRGA|ATHCN|OOCBI|LARCR|AYTFU|AQUCH|AGRPL|LOTGI|PERMB|9AVES|CYNSE|STRHB|TERCA…	282	798	DIPOR;CRIGR;MESAU;MOUSE;CAVPO;HETGA;9NEOP;DRYPU;LIPVE;TRIMA;ZOONE;PELSI;EGRGA;OOCBI;ANOCA;URSMA;VOMUR;OPIHO;OTOGA;TAKRU;AOTNA;PROCO;ALLSI;SAIBB;SERDU;ANODA;ICTTR;MYOLU;TAEGU;CHLSB;RHIBE;NOMLE;TRICA;DROME;SALSA;XENLA;XENTR;ALLMI;ANAPL;COLLI;MELGA;APTFO;CALAN;ORNAN;ERIEU;PTEAL;TINGU;CALJA;CERAT;MACFA;MACMU;PAPAN;MANLE;GORGO;PANPA;PANTR;PONAB;AILME;MUSPF;FELCA;ODORO;LEPWE;TURTR;DELLE;PHYMC;LOXAF;HOR…	72	85.7
B5ME19-T525	B5ME19	T525	T	525	KAHQRQLtPPEGSSK	54.8	63	90	83.3	0	14.3	25	20	0	0	0	50	88	49	NEUCR;CHLRE;PHYPA;FELCA;XENTR;RHIBE;MOUSE;CRIGR;MESAU;GORGO;ERIEU;MYOLU;HETGA;FUKDA;DIPOR;CAVPO;TARSY;LOXAF;TRIMA;BOVIN;CAPHI;SHEEP;SAIBB;CALJA;CERAT;CHLSB;MACFA;MACMU;MANLE;PAPAN;AOTNA;PONAB;PHYMC;DELLE;TURTR;LIPVE;PIG;OTOGA;MUSPF;HORSE;ICTTR;CANLF;URSMA;AILME;LEPWE;ODORO;RABIT;PROCO;ORNAN;	NA;NA;Moss;Cat;Western clawed frog;Black snub-nosed monkey;Mouse;Chinese hamster;Golden hamster;Western lowland gorilla;Western European hedgehog;Little brown bat;Naked mole rat;Damaraland mole rat;Ord's kangaroo rat;Guinea pig;Philippine tarsier;African elephant;Caribbean manatee;Bovine;Goat;Sheep;Bolivian squirrel monkey;White-tufted-ear marmoset;Sooty mangabey;Green monkey;Crab-eating macaque;…	Neurospora crassa (strain ATCC 24698 / 74-OR23-1A / CBS 708.71 / DSM 1257 / FGSC 987);Chlamydomonas reinhardtii;Physcomitrella patens subsp. patens;Felis catus;Xenopus tropicalis;Rhinopithecus bieti;Mus musculus;Cricetulus griseus;Mesocricetus auratus;Gorilla gorilla gorilla;Erinaceus europaeus;Myotis lucifugus;Heterocephalus glaber;Fukomys damarensis;Dipodomys ordii;Cavia porcellus;Tarsius syric…	High in mammals only	IPR027516;IPR008905	[Eukaryotic translation initiation factor 3 subunit C];[Eukaryotic translation initiation factor 3 subunit C; N-terminal domain]	[1-914];[31-706]	L	P	1118	1120	67	63.6	0.694	Disordered	-	LATS1	O95835	LATS1	ENSG00000131023	98.55	large tumor suppressor kinase 1 [Source:HGNC Symbol;Acc:HGNC:6514]	2.7.11.1	5348633at2759	DIPOR|CRIGR|MESAU|BALRE|MUSCR|MOUSE|RAT|OCTDE|HETGA|9SAUR|9CICH|HIPCM|MYOBR|DRYPU|LIPVE|TAUER|TRIMA|NIPNI|PTEVA|MONDO|PELSI|9AMPH|9TELE|BETSP|NEOAA|ECHNA|BUCRH|SALFA|SERLL|CARSF|LEPDC|EGRGA|ATHCN|AYTFU|AQUCH|MYODS|PERMB|9AVES|CYNSE|STRHB|TERCA|GEOSA|ANTCR|CYPVA|NEOSC|VOMUR|CHACN|9PASE|OPIHO|FULGA|BOBOX|VICPA|OTOGA|ORYME|TAKRU|BALAS|PANHP|9PASS|NEOBR|ACIJB|COLAP|CALUR|PELCR|KRYMA|SURSU|GAVST|AOTNA…	182	374	DIPOR;CRIGR;MESAU;MOUSE;HETGA;DRYPU;LIPVE;TRIMA;PELSI;EGRGA;VOMUR;OPIHO;OTOGA;TAKRU;AOTNA;PROCO;ALLSI;SAIBB;SERDU;ICTTR;MYOLU;TAEGU;CHLSB;RHIBE;NOMLE;SALSA;XENLA;XENTR;ANAPL;COLLI;APTFO;CALAN;ORNAN;ERIEU;TINGU;CALJA;CERAT;MACMU;PAPAN;GORGO;PANPA;PANTR;PONAB;CANLF;AILME;MUSPF;FELCA;ODORO;LEPWE;TURTR;DELLE;PHYMC;LOXAF;HORSE;PIG;BOVIN;CAPHI;SHEEP;RABIT;	59	70.2
B7Z6K7-S87	B7Z6K7	S87	S	87	RTPMAGVsPKKAHPC	35.7	41.1	60	77.8	0	0	0	0	0	0	0	0	55	30	FUKDA;TARSY;PANTR;CHLSB;AOTNA;CALJA;NOMLE;GORGO;PANPA;RHIBE;MACFA;MANLE;PAPAN;CERAT;PHYMC;DIPOR;TURTR;OTOGA;CANLF;FELCA;ODORO;SHEEP;PIG;PTEAL;HORSE;MUSPF;URSMA;DELLE;LIPVE;CAPHI;	Damaraland mole rat;Philippine tarsier;Chimpanzee;Green monkey;Ma's night monkey;White-tufted-ear marmoset;Northern white-cheeked gibbon;Western lowland gorilla;Pygmy chimpanzee;Black snub-nosed monkey;Crab-eating macaque;Drill;Olive baboon;Sooty mangabey;Sperm whale;Ord's kangaroo rat;Atlantic bottle-nosed dolphin;Small-eared galago;Dog;Cat;Pacific walrus;Sheep;Pig;Black flying fox;Horse;Europea…	Fukomys damarensis;Tarsius syrichta;Pan troglodytes;Chlorocebus sabaeus;Aotus nancymaae;Callithrix jacchus;Nomascus leucogenys;Gorilla gorilla gorilla;Pan paniscus;Rhinopithecus bieti;Macaca fascicularis;Mandrillus leucophaeus;Papio anubis;Cercocebus atys;Physeter macrocephalus;Dipodomys ordii;Tursiops truncatus;Otolemur garnettii;Canis lupus familiaris;Felis catus;Odobenus rosmarus divergens;Ovi…	High in mammals only	IPR001909	[Krueppel-associated box]	[15-91]	V	P	273	275	25.5	27.3	0.892	Disordered	-	CDK3	Q00526	CDK3	ENSG00000250506	99.62	cyclin dependent kinase 3 [Source:HGNC Symbol;Acc:HGNC:1772]	-	244018at2759	9PEZI|DIPOR|CRIGR|EDHAE|KLUMD|MESAU|BALRE|MUSCR|MOUSE|9FUNG|RAT|CAVPO|OCTDE|9EURO|HETGA|TRIAD|FUSPC|ACREC|ASPVE|9AGAM|9SAUR|TILAU|9HYME|DRORH|9HYPO|PENBI|AURPU|AURSE|CAMFO|OPEBR|NOTFU|KLENI|TRYVY|EPING|9NEOP|9TREE|9BASI|HIBSY|NAUCC|9CICH|TRYCI|ASPKA|PNEMU|NAUDC|TETBL|TETPH|KAZAF|KAZNA|9SACH|MARBU|ASPWE|9AGAR|ENTNP|PYROM|9APHY|ZASCE|SACEU|METAS|CORFA|METRR|CORDF|9ROSI|9ASPA|FUSC4|HIPCM|NANGC|BRAOL…	899	8736	DIPOR;CRIGR;MESAU;MOUSE;CAVPO;HETGA;9NEOP;DRYPU;LIPVE;TRIMA;ZOONE;PELSI;EGRGA;OOCBI;EMENI;ANOCA;YARLI;URSMA;VOMUR;OPIHO;CHLRE;OTOGA;TAKRU;PHYPA;PLAF7;NEUCR;ARATH;AOTNA;PROCO;ARAHY;ALLSI;SAIBB;SERDU;ANODA;ICTTR;WHEAT;MAIZE;YEAST;MYOLU;TAEGU;CHLSB;HARSA;RHIBE;NOMLE;PAPXU;DAPPU;TRICA;BOMMO;DROME;LUCCU;ONCMY;SALSA;XENLA;XENTR;ALLMI;ANAPL;FUKDA;COLLI;MELGA;APTFO;CALAN;ORNAN;ERIEU;PTEAL;CALJA;CERAT;MAC…	89	92.9
[truncated: 20,567 more rows]
[truncated: 11 more columns]

## Sheet: Av_pST_conservation_per_prot
Protein	Animals	Vertebrates	Mammals	Primates	Invertebrates	Plants	Fungi	Protists	Birds	Reptiles	Fish	Amphibians	All species	Count of pST sites in protein	Coefficient of variation between phosphosites	Row number in Fig 1	Label in Fig 1	Conservation cluster description
P40938	76.2	74	100	100	90.9	42.9	100	40	0	25	20	100	73	1	NA	1	A	High in all vertebrates except birds
[truncated: 5,516 more rows]

## Sheet: Av_pY_conservation_per_prot
Protein	Animals	Vertebrates	Mammals	Primates	Invertebrates	Plants	Fungi	Protists	Birds	Reptiles	Fish	Amphibians	All species	Count of pY sites in protein	Coefficient of variation between phosphosites	Row number in Fig 1	Label in Fig 1	Conservation cluster description
[truncated: 703 more rows]
