# Supplementary material for: Applying a Conservation-Based Approach for Predicting Novel Phosphorylation Sites in Eukaryotes and Evaluating Their Functional Relevance
Source: J Proteome Res. 2025 Jul 29;24(9):4547–62. doi: 10.1021/acs.jproteome.5c00278 (PMC12418505; doi:10.1021/acs.jproteome.5c00278)
Supplement: Supplementary file 3 [file pr5c00278_si_003.xlsx]

## Sheet: Sheet1
Organism name from Uniprot	Organism ID	Proteome ID	Gene count
Homo sapiens (Human)	9606	UP000005640	21152
Pan troglodytes (Chimpanzee)	9598	UP000002277	23006
Pan paniscus (Pygmy chimpanzee) (Bonobo)	9597	UP000240080	21221
Gorilla gorilla gorilla (Western lowland gorilla)	9595	UP000001519	21795
Pongo abelii (Sumatran orangutan) (Pongo pygmaeus abelii)	9601	UP000001595	21999
Nomascus leucogenys (Northern white-cheeked gibbon) (Hylobates leucogenys)	61853	UP000001073	20762
Macaca mulatta (Rhesus macaque) (Strain: 17573)	9544	UP000006718	21211
Cercocebus atys (Sooty mangabey) (Cercocebus torquatus atys)	9531	UP000233060	20883
Rhinopithecus bieti (Black snub-nosed monkey) (Pygathrix bieti)	61621	UP000233180	20855
Chlorocebus sabaeus (Green monkey) (Cercopithecus sabaeus)	60711	UP000029965	19141
Macaca fascicularis (Crab-eating macaque) (Cynomolgus monkey) (Strain: CE-4)	9541	UP000009130	17395
Papio anubis (Olive baboon)	9555	UP000028761	21568
Saimiri boliviensis boliviensis (Bolivian squirrel monkey)	39432	UP000233220	19365
Callithrix jacchus (White-tufted-ear marmoset)	9483	UP000008225	19679
Aotus nancymaae (Ma's night monkey)	37293	UP000233020	20372
Tarsius syrichta (Philippine tarsier)	1868482	UP000189704	19956
Otolemur garnettii (Small-eared galago) (Garnett's greater bushbaby)	30611	UP000005225	19451
Propithecus coquereli (Coquerel's sifaka) (Propithecus verreauxi coquereli)	379532	UP000233160	17882
Ictidomys tridecemlineatus (Thirteen-lined ground squirrel) (Spermophilus tridecemlineatus)	43179	UP000005215	18446
Cavia porcellus (Guinea pig) (Strain: 2N)	10141	UP000005447	18253
Mus musculus (Mouse) (Strain: C57BL/6J)	10090	UP000000589	22287
Oryctolagus cuniculus (Rabbit) (Strain: Thorbecke inbred)	9986	UP000001811	19904
Cricetulus griseus (Chinese hamster) (Cricetulus barabensis griseus) (Strain: CHO K1 cell line)	10029	UP000001075	23882
Fukomys damarensis (Damaraland mole rat) (Cryptomys damarensis)	885580	UP000028990	20405
Mesocricetus auratus (Golden hamster)	10036	UP000189706	20468
Dipodomys ordii (Ord's kangaroo rat)	10020	UP000081671	19728
Heterocephalus glaber (Naked mole rat)	10181	UP000006813	21445
Myotis lucifugus (Little brown bat)	59463	UP000001074	19749
Canis lupus familiaris (Dog) (Canis familiaris) (Strain: Boxer)	9615	UP000002254	20271
Ovis aries (Sheep) (Strain: Texel)	9940	UP000002356	21218
Sus scrofa (Pig) (Strain: Duroc)	9823	UP000008227	23228
Felis catus (Cat) (Felis silvestris catus) (Strain: Abyssinian)	9685	UP000011712	19515
Ailuropoda melanoleuca (Giant panda)	9646	UP000008912	19388
Pteropus alecto (Black flying fox)	9402	UP000010552	19520
Erinaceus europaeus (Western European hedgehog)	9365	UP000079721	19242
Equus caballus (Horse) (Strain: Thoroughbred)	9796	UP000002281	21411
Bos taurus (Bovine) (Strain: Hereford)	9913	UP000009136	23523
Mustela putorius furo (European domestic ferret) (Mustela furo) (Strain: ID#1420)	9669	UP000000715	19909
Lipotes vexillifer (Yangtze river dolphin)	118797	UP000265300	18846
Leptonychotes weddellii (Weddell seal)	9713	UP000245341	20476
Ursus maritimus (Polar bear) (Thalarctos maritimus)	29073	UP000261680	19366
Delphinapterus leucas (Beluga whale)	9749	UP000248483	18472
Odobenus rosmarus divergens (Pacific walrus)	9708	UP000245340	19319
Physeter macrocephalus (Sperm whale) (Physeter catodon)	9755	UP000248484	18971
Tursiops truncatus (Atlantic bottle-nosed dolphin) (Delphinus truncatus)	9739	UP000245320	17075
Loxodonta africana (African elephant) (Strain: Isolate ISIS603380)	9785	UP000007646	20110
Trichechus manatus latirostris (Florida manatee)	127582	UP000248480	19066
Ornithorhynchus anatinus (Duckbill platypus) (Strain: Glennie)	9258	UP000002279	21678
Meleagris gallopavo (Wild turkey)	9103	UP000001645	14171
Taeniopygia guttata (Zebra finch) (Poephila guttata)	59729	UP000007754	17434
Anas platyrhynchos (Mallard) (Anas boschas)	8839	UP000016666	15659
Manacus vitellinus (golden-collared manakin)	328815	UP000053258	12707
Dryobates pubescens (Downy woodpecker) (Picoides pubescens)	118200	UP000053875	13097
Tinamus guttatus (White-throated tinamou)	94827	UP000053641	13377
Amazona aestiva (Blue-fronted Amazon parrot)	12930	UP000051836	16092
Calypte anna (Anna's hummingbird) (Archilochus anna)	9244	UP000054308	13267
Cuculus canorus (common cuckoo)	55661	UP000053760	13582
Columba livia (Rock dove)	8932	UP000053872	14726
Callipepla squamata (Scaled quail) (Strain: Texas)	9009	UP000198323	16973
Aptenodytes forsteri (Emperor penguin)	9233	UP000053286	13704
Opisthocomus hoazin (Hoatzin) (Phasianus hoazin)	30419	UP000053605	12773
Lonchura striata domestica (Bengalese finch)	299123	UP000197619	15248
Egretta garzetta (Little egret)	188379	UP000053119	13489
Alligator mississippiensis (American alligator)	8496	UP000050525	24656
Alligator sinensis (Chinese alligator)	38654	UP000189705	19111
Anolis carolinensis (Green anole) (American chameleon) (Strain: JBL SC #1)	28377	UP000001646	18550
Pelodiscus sinensis (Chinese softshell turtle) (Trionyx sinensis)	13735	UP000007267	18116
Salmo salar (Atlantic salmon) (Strain: double haploid)	8030	UP000087266	47721
Oncorhynchus mykiss (Rainbow trout) (Salmo gairdneri)	8022	UP000193380	46447
Gasterosteus aculeatus (Three-spined stickleback)	69293	UP000007635	20809
Tetraodon nigroviridis (Spotted green pufferfish) (Chelonodon nigroviridis)	99883	UP000007303	19573
Takifugu rubripes (Japanese pufferfish) (Fugu rubripes)	31033	UP000005226	20593
Xenopus laevis (African clawed frog) (Strain: J)	8355	UP000186698	41590
Xenopus tropicalis (Western clawed frog) (Silurana tropicalis) (Strain: Nigerian)	8364	UP000008143	24386
Daphnia pulex (Water flea)	6669	UP000000305	30119
Tribolium castaneum (Red flour beetle) (Strain: Georgia GA2)	7070	UP000007266	16579
Bombyx mori (Silk moth) (Strain: p50T)	7091	UP000005204	14773
Anopheles stephensi (Indo-Pakistan malaria mosquito) (Strain: Indian)	30069	UP000076408	11758
Anopheles darlingi (Mosquito)	43151	UP000000673	10447
Drosophila melanogaster (Fruit fly) (Strain: Berkeley)	7227	UP000000803	13788
Harpegnathos saltator (Jerdon's jumping ant) (Strain: R22 G/1)	610380	UP000008237	15029
Ooceraea biroi (Clonal raider ant) (Cerapachys biroi)	2015173	UP000053097	16497
Papilio xuthus (Asian swallowtail butterfly)	66420	UP000053268	15265
Zootermopsis nevadensis (Dampwood termite)	136037	UP000027135	14539
Operophtera brumata (winter moth)	104452	UP000037510	16814
Lucilia cuprina (Green bottle fly) (Australian sheep blowfly) (Strain: LS)	7375	UP000037069	14353
Saccharomyces cerevisiae (strain ATCC 204508 / S288c) (Baker's yeast)	559292	UP000002311	6049
Emericella nidulans (strain FGSC A4 / ATCC 38163 / CBS 112.46 / NRRL 194 / M139) (Aspergillus nidulans)	227321	UP000000560	10557
Arachis hypogaea (Peanut)	3818	UP000289738	71122
Neurospora crassa (strain ATCC 24698 / 74-OR23-1A / CBS 708.71 / DSM 1257 / FGSC 987)	367110	UP000001805	9759
Yarrowia lipolytica (strain CLIB 122 / E 150) (Yeast) (Candida lipolytica)	284591	UP000001300	6449
Arabidopsis thaliana (Mouse-ear cress) (Strain: cv. Columbia)	3702	UP000006548	27476
Oryza sativa subsp. indica (Rice) (Strain: cv. 93-11)	39946	UP000007015	37344
Zea mays (Maize) (Strain: cv. B73)	4577	UP000007305	39448
Triticum aestivum (Wheat) (Strain: cv. Chinese Spring)	4565	UP000019116	130673
Physcomitrella patens subsp. patens (Moss) (Strain: cv. Gransden 2004)	3218	UP000006727	30792
Emiliania huxleyi (Pontosphaera huxleyi) (Strain: CCMP1516)	2903	UP000013827	35676
Dictyostelium discoideum (Slime mold) (Strain: AX4)	44689	UP000002195	12739
Chlamydomonas reinhardtii (Chlamydomonas smithii) (Strain: CC-503)	3055	UP000006906	17614
Thalassiosira pseudonana (Marine diatom) (Cyclotella nana) (Strain: CCMP1335)	35128	UP000001449	11717
Plasmodium falciparum (isolate 3D7)	36329	UP000001450	5448
