# Supplementary material for: Applying a Conservation-Based Approach for Predicting Novel Phosphorylation Sites in Eukaryotes and Evaluating Their Functional Relevance
Source: J Proteome Res. 2025 Jul 29;24(9):4547–62. doi: 10.1021/acs.jproteome.5c00278 (PMC12418505; doi:10.1021/acs.jproteome.5c00278)
Supplement: Supplementary file 4 [file pr5c00278_si_004.xlsx]

## Sheet: Table S3. Kinase mastersheet
Uniprot_id	Matrix_name	Gene_name	Ensembl_name	Description	EC Numbers	OrthoDB	All species per group (OrthoDB)	All species per group (UP codes)	Species count per group (OrthoDB)	Protein count per group (OrthoDB)	Row in Fig S2	Conservation cluster in Fig SB2
E0W1I1	PINK1	PINK1	ENSG00000158828	PTEN induced kinase 1 [Source:HGNC Symbol;Acc:HGNC:14581]	-	2875890at2759	Dipodomysordii|Mesocricetusauratus|Muscaroli|Musmusculus|Rattusnorvegicus|Octodondegus|Trichoplaxadhaerens|Acromyrmexechinatior|Pogonavitticeps|Bombusbifarius|Drosophilarhopaloa|Camponotusfloridanus|Nothobranchiusfurzeri|Cryptotermessecundus|Maylandiazebra|Armillariasolidipes|Anophelesminimus|Lipotesvexillifer|Pediculushumanussubsp.corporis|Diaphorinacitri|Acanthamoebacastellanii|Strigamiamaritim…	DIPOR|MESAU|MUSCR|MOUSE|RAT|OCTDE|TRIAD|ACREC|9SAUR|9HYME|DRORH|CAMFO|NOTFU|9NEOP|9CICH|9AGAR|9DIPT|LIPVE|PEDHC|DIACI|ACACF|STRMM|TRIMA|ATTCE|BLAHO|BOMIM|PTEVA|MONDO|PELSI|9HEMI|9TELE|9CHLO|BETSP|THRPL|9SCAR|NEOAA|ECHNA|BACLA|SALFA|SERLL|CARSF|AYTFU|AQUCH|AGRPL|LOTGI|PERMB|CYNSE|STRHB|TERCA|BACDO|NEOSC|VOMUR|CHACN|CRAGI|DROKI|ANOME|BOBOX|VICPA|OTOGA|ORYME|TAKRU|BALAS|PANHP|CAERE|9PASS|TETUR|NEOBR…	239	260	2	A
O00141	SGK1	SGK1	ENSG00000118515	serum/glucocorticoid regulated kinase 1 [Source:HGNC Symbol;Acc:HGNC:10810]	-	3028764at2759	Dipodomysordii|Cricetulusgriseus|Mesocricetusauratus|Merionesunguiculatus|Muscaroli|Musmusculus|Rattusnorvegicus|Caviaporcellus|Octodondegus|Heterocephalusglaber|Saccoglossuskowalevskii|Trichoplaxadhaerens|Pogonavitticeps|Bombusbifarius|Drosophilarhopaloa|Operophterabrumata|Nothobranchiusfurzeri|Cryptotermessecundus|Maylandiazebra|Entamoebanuttalli|Hippocampuscomes|Nannochloropsisgaditana|Myotisb…	DIPOR|CRIGR|MESAU|MERUN|MUSCR|MOUSE|RAT|CAVPO|OCTDE|HETGA|SACKO|TRIAD|9SAUR|9HYME|DRORH|OPEBR|NOTFU|9NEOP|9CICH|ENTNP|HIPCM|NANGC|MYOBR|BICAN|APHAT|9DIPT|PARTP|9EUKA|SAPDV|9ALVE|VITBC|9SPIT|DRYPU|LIPVE|SINCH|9STRA|PEDHC|DIACI|TACFU|ACACF|STRMM|TRIMA|ATTCE|BLAHO|PHYPR|BOMIM|RHOPR|PTEVA|FRAOC|MONDO|PELSI|9AMPH|9HEMI|9TELE|FISSO|FOLCA|BETSP|THRPL|9SCAR|NEOAA|ECHNA|BACLA|SALFA|SERLL|CARSF|ATHCN|OOCBI…	359	1790	-	-
O00238	BMPR1B	BMPR1B	ENSG00000138696	bone morphogenetic protein receptor type 1B [Source:HGNC Symbol;Acc:HGNC:1077]	-	3900892at2759	Dipodomysordii|Cricetulusgriseus|Mesocricetusauratus|Muscaroli|Musmusculus|Rattusnorvegicus|Caviaporcellus|Octodondegus|Heterocephalusglaber|Saccoglossuskowalevskii|Trichoplaxadhaerens|Pogonavitticeps|Bombusbifarius|Drosophilarhopaloa|Camponotusfloridanus|Operophterabrumata|Nothobranchiusfurzeri|TulasnellacalosporaMUT4182|Cryptotermessecundus|Hibiscussyriacus|Maylandiazebra|Armillariasolidipes|En…	DIPOR|CRIGR|MESAU|MUSCR|MOUSE|RAT|CAVPO|OCTDE|HETGA|SACKO|TRIAD|9SAUR|9HYME|DRORH|CAMFO|OPEBR|NOTFU|9AGAM|9NEOP|HIBSY|9CICH|9AGAR|ENTNP|9ROSI|9ASPA|HIPCM|BRAOL|BICAN|9DIPT|HORVV|9EUKA|HYAVF|HARAX|SAPDV|VITBC|9SPIT|LIPVE|PEDHC|DIACI|FUSPR|ACACF|STRMM|TRIMA|ATTCE|ARADU|9FUNG|EXIGL|BOMIM|RHOPR|PTEVA|AMBTC|FRAOC|COFAR|ZOONE|MONDO|PELSI|9AMPH|9HEMI|9TELE|MARPO|ANOCL|FISSO|BRADI|FOLCA|BETSP|THRPL|9SCAR…	463	3353	42	B1
O00311	CDC7	CDC7	ENSG00000097046	cell division cycle 7 [Source:HGNC Symbol;Acc:HGNC:1745]	-	12073at2759	Daldiniasp.EC12|Hypoxylonsp.CI-4A|Hypoxylonsp.EC38|Dipodomysordii|Cricetulusgriseus|Edhazardiaaedis|Kluyveromycesmarxianus|Mesocricetusauratus|Verticilliumlongisporum|Madurellamycetomatis|Muscaroli|Musmusculus|Choanephoracucurbitarum|Hesseltinellavesiculosa|Rattusnorvegicus|Octodondegus|Exophialasideris|Heterocephalusglaber|Trichoplaxadhaerens|Fusariumpseudograminearum|Acromyrmexechinatior|Cerato…	9PEZI|DIPOR|CRIGR|EDHAE|KLUMD|MESAU|MUSCR|MOUSE|9FUNG|RAT|OCTDE|9EURO|HETGA|TRIAD|FUSPC|ACREC|ASPVE|9AGAM|9SAUR|TILAU|9HYME|DRORH|9HYPO|PENBI|AURPU|AURSE|OPEBR|EPING|9TREE|HIBSY|NAUCC|9CICH|PNEMU|NAUDC|TETBL|TETPH|KAZAF|KAZNA|9SACH|MARBU|ASPWE|9AGAR|PYROM|9APHY|ZASCE|SACEU|METAS|CORFA|METRR|CORDF|9ROSI|9ASPA|FUSC4|HIPCM|BRAOL|9HELO|BICAN|SERID|CLAP2|GLAL2|9DIPT|MACPH|CANO9|PLEOS|ASPLC|9EUKA|HYAVF…	892	1059	264	D
O00418	EEF2K	EEF2K	ENSG00000103319	eukaryotic elongation factor 2 kinase [Source:HGNC Symbol;Acc:HGNC:24615]	-	317178at2759	Dipodomysordii|Mesocricetusauratus|Muscaroli|Musmusculus|Rattusnorvegicus|Caviaporcellus|Octodondegus|Trichoplaxadhaerens|Pogonavitticeps|Nothobranchiusfurzeri|Maylandiazebra|Hippocampuscomes|Myotisbrandtii|Aphanomycesastaci|Saprolegniadiclina|Chlamydomonaseustigma|Oxytrichatrifallax|Dryobatespubescens|Lipotesvexillifer|Achlyahypogyna|Acanthamoebacastellanii|Trichechusmanatuslatirostris|Nipponian…	DIPOR|MESAU|MUSCR|MOUSE|RAT|CAVPO|OCTDE|TRIAD|9SAUR|NOTFU|9CICH|HIPCM|MYOBR|APHAT|SAPDV|9CHLO|9SPIT|DRYPU|LIPVE|9STRA|ACACF|TRIMA|NIPNI|GALSU|PHYPR|PTEVA|MONDO|PELSI|9AMPH|9TELE|9EUKA|FISSO|BETSP|NEOAA|ECHNA|BUCRH|NESNO|CARSF|9GRUI|LEPDC|EGRGA|AYTFU|AQUCH|LOTGI|PERMB|TERCA|GEOSA|ANTCR|ANOCA|CYPVA|ECTSI|URSMA|NEOSC|VOMUR|CHACN|CRAGI|SYMMI|OPIHO|FULGA|BOBOX|VICPA|CHLRE|OTOGA|VOLCA|ORYME|BALAS|CAERE…	217	321	33	A
O00444	PLK4	PLK4	ENSG00000142731	polo like kinase 4 [Source:HGNC Symbol;Acc:HGNC:11397]	-	5471704at2759	Daldiniasp.EC12|Hypoxylonsp.CI-4A|Hypoxylonsp.EC38|Dipodomysordii|Cricetulusgriseus|Edhazardiaaedis|Kluyveromycesmarxianus|Mesocricetusauratus|Verticilliumlongisporum|Madurellamycetomatis|Muscaroli|Musmusculus|Choanephoracucurbitarum|Hesseltinellavesiculosa|Rattusnorvegicus|Caviaporcellus|Octodondegus|Exophialasideris|Heterocephalusglaber|Trichoplaxadhaerens|Fusariumpseudograminearum|Acromyrmexec…	9PEZI|DIPOR|CRIGR|EDHAE|KLUMD|MESAU|MUSCR|MOUSE|9FUNG|RAT|CAVPO|OCTDE|9EURO|HETGA|TRIAD|FUSPC|ACREC|ASPVE|9AGAM|9SAUR|TILAU|9HYME|DRORH|9HYPO|PENBI|CAMFO|OPEBR|NOTFU|KLENI|TRYVY|EPING|9TREE|9BASI|NAUCC|9CICH|TRYCI|ASPKA|PNEMU|NAUDC|TETBL|TETPH|KAZAF|KAZNA|9SACH|MARBU|ASPWE|9AGAR|ENTNP|PYROM|9APHY|ZASCE|SACEU|METAS|CORFA|METRR|CORDF|FUSC4|HIPCM|MYOBR|9HELO|BICAN|SERID|CLAP2|GLAL2|APHAT|9DIPT|RHOT1…	962	1840	144	C1
O00506	YSK1	STK25	ENSG00000115694	serine/threonine kinase 25 [Source:HGNC Symbol;Acc:HGNC:11404]	2.7.11.1	152877at2759	Daldiniasp.EC12|Hypoxylonsp.CI-4A|Hypoxylonsp.EC38|Dipodomysordii|Cricetulusgriseus|Edhazardiaaedis|Kluyveromycesmarxianus|Mesocricetusauratus|Verticilliumlongisporum|Madurellamycetomatis|Muscaroli|Musmusculus|Choanephoracucurbitarum|Hesseltinellavesiculosa|Rattusnorvegicus|Caviaporcellus|Octodondegus|Exophialasideris|Heterocephalusglaber|Trichoplaxadhaerens|Fusariumpseudograminearum|Acromyrmexec…	9PEZI|DIPOR|CRIGR|EDHAE|KLUMD|MESAU|MUSCR|MOUSE|9FUNG|RAT|CAVPO|OCTDE|9EURO|HETGA|TRIAD|FUSPC|ACREC|ASPVE|9AGAM|9SAUR|TILAU|9HYME|DRORH|9HYPO|PENBI|AURPU|AURSE|CAMFO|OPEBR|NOTFU|KLENI|TRYVY|EPING|9NEOP|9TREE|9BASI|HIBSY|NAUCC|9CICH|TRYCI|ASPKA|PNEMU|NAUDC|TETBL|TETPH|KAZAF|KAZNA|9SACH|MARBU|ASPWE|9AGAR|ENTNP|PYROM|9APHY|ZASCE|SACEU|METAS|CORFA|METRR|CORDF|9ROSI|9ASPA|FUSC4|HIPCM|NANGC|BRAOL|MYOBR…	1107	5074	-	-
O14578	CRIK	CIT	ENSG00000122966	citron rho-interacting serine/threonine kinase [Source:HGNC Symbol;Acc:HGNC:1985]	-	3490126at2759	Dipodomysordii|Mesocricetusauratus|Muscaroli|Musmusculus|Rattusnorvegicus|Octodondegus|Trichoplaxadhaerens|Pogonavitticeps|Bombusbifarius|Drosophilarhopaloa|Nothobranchiusfurzeri|Anophelesminimus|Lipotesvexillifer|Pediculushumanussubsp.corporis|Diaphorinacitri|Strigamiamaritima|Trichechusmanatuslatirostris|Attacephalotes|Bombusimpatiens|Pteropusvampyrus|Frankliniellaoccidentalis|Zootermopsisnevad…	DIPOR|MESAU|MUSCR|MOUSE|RAT|OCTDE|TRIAD|9SAUR|9HYME|DRORH|NOTFU|9DIPT|LIPVE|PEDHC|DIACI|STRMM|TRIMA|ATTCE|BOMIM|PTEVA|FRAOC|ZOONE|9AMPH|9AGAM|FOLCA|BETSP|THRPL|9SCAR|NEOAA|DUFNO|CARSF|9TELE|AYTFU|AGRPL|LOTGI|PERMB|GEOSA|BACDO|PHLPP|URSMA|NEOSC|CHACN|DROBS|DROKI|VICPA|BALAS|9PASS|ACIJB|CALUR|STOCA|9MUSC|KRYMA|PHACI|ALLSI|ENHLU|SAIBB|ANOAO|ANODA|ICTTR|BISBB|NEOLC|ORCCI|GEOFO|DIAVI|AUSLI|COTGO|TAEGU…	146	245	6	A
O14757	CHK1	CHEK1	ENSG00000149554	checkpoint kinase 1 [Source:HGNC Symbol;Acc:HGNC:1925]	2.7.11.1	1341507at2759	Daldiniasp.EC12|Hypoxylonsp.CI-4A|Hypoxylonsp.EC38|Dipodomysordii|Cricetulusgriseus|Edhazardiaaedis|Kluyveromycesmarxianus|Mesocricetusauratus|Verticilliumlongisporum|Madurellamycetomatis|Muscaroli|Musmusculus|Rattusnorvegicus|Octodondegus|Exophialasideris|Heterocephalusglaber|Trichoplaxadhaerens|Fusariumpseudograminearum|Acromyrmexechinatior|CeratocystisfimbriataCBS114723|AspergillusversicolorCB…	9PEZI|DIPOR|CRIGR|EDHAE|KLUMD|MESAU|MUSCR|MOUSE|RAT|OCTDE|9EURO|HETGA|TRIAD|FUSPC|ACREC|ASPVE|9AGAM|9SAUR|TILAU|9HYME|DRORH|9HYPO|PENBI|AURPU|AURSE|NOTFU|EPING|9NEOP|9TREE|9BASI|NAUCC|9CICH|9FUNG|PNEMU|NAUDC|TETPH|KAZAF|KAZNA|9SACH|MARBU|ASPWE|9AGAR|PYROM|9APHY|ZASCE|SACEU|METAS|CORFA|METRR|CORDF|FUSC4|HIPCM|9HELO|SERID|CLAP2|GLAL2|9DIPT|MACPH|RHOT1|PLEOS|ASPLC|9EUKA|HYAVF|9PLEO|PSEA3|HORWE|ASPGL…	787	893	263	D
O14874	BCKDK	BCKDK	ENSG00000103507	branched chain keto acid dehydrogenase kinase [Source:HGNC Symbol;Acc:HGNC:16902]	-	3058550at2759	Daldiniasp.EC12|Hypoxylonsp.CI-4A|Hypoxylonsp.EC38|Dipodomysordii|Cricetulusgriseus|Kluyveromycesmarxianus|Mesocricetusauratus|Verticilliumlongisporum|Madurellamycetomatis|Muscaroli|Musmusculus|Choanephoracucurbitarum|Hesseltinellavesiculosa|Rattusnorvegicus|Caviaporcellus|Octodondegus|Exophialasideris|Heterocephalusglaber|Trichoplaxadhaerens|Fusariumpseudograminearum|CeratocystisfimbriataCBS1147…	9PEZI|DIPOR|CRIGR|KLUMD|MESAU|MUSCR|MOUSE|9FUNG|RAT|CAVPO|OCTDE|9EURO|HETGA|TRIAD|FUSPC|ASPVE|9AGAM|9SAUR|TILAU|9HYME|DRORH|9HYPO|PENBI|AURPU|AURSE|OPEBR|NOTFU|KLENI|TRYVY|EPING|9TREE|9BASI|NAUCC|9CICH|TRYCI|NAUDC|TETBL|TETPH|KAZAF|KAZNA|9SACH|MARBU|ASPWE|9AGAR|PYROM|9APHY|ZASCE|SACEU|METAS|CORFA|METRR|CORDF|9ASPA|FUSC4|HIPCM|NANGC|BRAOL|9HELO|BICAN|SERID|CLAP2|GLAL2|APHAT|9DIPT|HORVV|MACPH|RHOT1…	1055	3140	294	D
O14920	IKKB	IKBKB	ENSG00000104365	inhibitor of nuclear factor kappa B kinase subunit beta [Source:HGNC Symbol;Acc:HGNC:5960]	-	3949542at2759	Dipodomysordii|Mesocricetusauratus|Muscaroli|Musmusculus|Rattusnorvegicus|Caviaporcellus|Octodondegus|Heterocephalusglaber|Trichoplaxadhaerens|Pogonavitticeps|Bombusbifarius|Drosophilarhopaloa|Operophterabrumata|Nothobranchiusfurzeri|Cryptotermessecundus|Maylandiazebra|Hippocampuscomes|Myotisbrandtii|Bicyclusanynana|Anophelesminimus|Lipotesvexillifer|Pediculushumanussubsp.corporis|Strigamiamariti…	DIPOR|MESAU|MUSCR|MOUSE|RAT|CAVPO|OCTDE|HETGA|TRIAD|9SAUR|9HYME|DRORH|OPEBR|NOTFU|9NEOP|9CICH|HIPCM|MYOBR|BICAN|9DIPT|LIPVE|PEDHC|STRMM|TRIMA|ATTCE|BOMIM|PTEVA|FRAOC|ZOONE|MONDO|9AMPH|9TELE|FOLCA|BETSP|THRPL|NEOAA|ECHNA|SALFA|SERLL|CARSF|ATHCN|OOCBI|LARCR|AYTFU|AQUCH|AGRPL|LOTGI|PERMB|CYNSE|TERCA|GEOSA|BACDO|CYPVA|PHLPP|NEOSC|VOMUR|CHACN|CRAGI|9PASE|DROBS|DROKI|ANOME|VICPA|OTOGA|ORYME|TAKRU|BALAS…	249	467	137	B2
O14965	AURA	AURKA	ENSG00000087586	aurora kinase A [Source:HGNC Symbol;Acc:HGNC:11393]	2.7.11.1	117459at2759	Daldiniasp.EC12|Hypoxylonsp.CI-4A|Hypoxylonsp.EC38|Dipodomysordii|Cricetulusgriseus|Edhazardiaaedis|Kluyveromycesmarxianus|Mesocricetusauratus|Verticilliumlongisporum|Madurellamycetomatis|Muscaroli|Musmusculus|Choanephoracucurbitarum|Hesseltinellavesiculosa|Rattusnorvegicus|Caviaporcellus|Octodondegus|Exophialasideris|Heterocephalusglaber|Saccoglossuskowalevskii|Trichoplaxadhaerens|Fusariumpseudo…	9PEZI|DIPOR|CRIGR|EDHAE|KLUMD|MESAU|MUSCR|MOUSE|9FUNG|RAT|CAVPO|OCTDE|9EURO|HETGA|SACKO|TRIAD|FUSPC|ACREC|ASPVE|9AGAM|9SAUR|TILAU|9HYME|DRORH|PENBI|AURPU|AURSE|OPEBR|NOTFU|KLENI|TRYVY|EPING|9NEOP|9TREE|9BASI|HIBSY|NAUCC|9CICH|TRYCI|ASPKA|PNEMU|NAUDC|TETBL|TETPH|KAZAF|KAZNA|9SACH|MARBU|ASPWE|9AGAR|PYROM|9APHY|ZASCE|SACEU|9HYPO|METAS|CORFA|METRR|CORDF|9ROSI|9ASPA|FUSC4|HIPCM|BRAOL|9HELO|GRENI|BICAN…	1039	1988	196	C4
O14976	GAK	GAK	ENSG00000178950	cyclin G associated kinase [Source:HGNC Symbol;Acc:HGNC:4113]	-	103262at2759	Dipodomysordii|Cricetulusgriseus|Mesocricetusauratus|Muscaroli|Musmusculus|Rattusnorvegicus|Caviaporcellus|Octodondegus|Trichoplaxadhaerens|Pogonavitticeps|Bombusbifarius|Drosophilarhopaloa|Camponotusfloridanus|Operophterabrumata|Nothobranchiusfurzeri|Cryptotermessecundus|Nannochloropsisgaditana|Bicyclusanynana|Aphanomycesastaci|Anophelesminimus|Saprolegniadiclina|Lipotesvexillifer|Achlyahypogyna…	DIPOR|CRIGR|MESAU|MUSCR|MOUSE|RAT|CAVPO|OCTDE|TRIAD|9SAUR|9HYME|DRORH|CAMFO|OPEBR|NOTFU|9NEOP|NANGC|BICAN|APHAT|9DIPT|SAPDV|LIPVE|9STRA|PEDHC|DIACI|STRMM|TRIMA|ATTCE|BLAHO|PHYPR|BOMIM|RHOPR|PTEVA|FRAOC|ZOONE|MONDO|PELSI|9AMPH|9TELE|FISSO|FOLCA|BETSP|THRPL|9SCAR|NEOAA|CARSF|ATHCN|OOCBI|AYTFU|AQUCH|AGRPL|LOTGI|PERMB|CYNSE|TERCA|GEOSA|BACDO|CYPVA|ECTSI|PHLPP|URSMA|NEOSC|CHACN|SYMMI|9PASE|DROBS|DROKI…	263	474	115	B2
O15075	DCAMKL1	DCLK1	ENSG00000133083	doublecortin like kinase 1 [Source:HGNC Symbol;Acc:HGNC:2700]	-	2956627at2759	Dipodomysordii|Cricetulusgriseus|Mesocricetusauratus|Muscaroli|Musmusculus|Rattusnorvegicus|Caviaporcellus|Octodondegus|Saccoglossuskowalevskii|Trichoplaxadhaerens|Pogonavitticeps|Bombusbifarius|Drosophilarhopaloa|Operophterabrumata|Nothobranchiusfurzeri|Cryptotermessecundus|Maylandiazebra|Hippocampuscomes|Bicyclusanynana|Anophelesminimus|Scleropagesformosus|Tritrichomonasfoetus|Lipotesvexillifer…	DIPOR|CRIGR|MESAU|MUSCR|MOUSE|RAT|CAVPO|OCTDE|SACKO|TRIAD|9SAUR|9HYME|DRORH|OPEBR|NOTFU|9NEOP|9CICH|HIPCM|BICAN|9DIPT|SCLFO|9EUKA|LIPVE|PEDHC|DIACI|STRMM|TRIMA|ATTCE|BOMIM|RHOPR|PTEVA|FRAOC|MONDO|PELSI|9AMPH|9HEMI|9TELE|FOLCA|BETSP|THRPL|9SCAR|NEOAA|ECHNA|BACLA|CARSF|ATHCN|OOCBI|LARCR|AYTFU|AQUCH|AGRPL|LOTGI|MYODS|PERMB|CYNSE|TUPCH|STRHB|GEOSA|BACDO|DANPL|ZEUCU|CYPVA|PHLPP|URSMA|NEOSC|VOMUR|CHACN…	273	947	120	B2
O15111	IKKA	CHUK	ENSG00000213341	component of inhibitor of nuclear factor kappa B kinase complex [Source:HGNC Symbol;Acc:HGNC:1974]	-	3949542at2759	Dipodomysordii|Mesocricetusauratus|Muscaroli|Musmusculus|Rattusnorvegicus|Caviaporcellus|Octodondegus|Heterocephalusglaber|Trichoplaxadhaerens|Pogonavitticeps|Bombusbifarius|Drosophilarhopaloa|Operophterabrumata|Nothobranchiusfurzeri|Cryptotermessecundus|Maylandiazebra|Hippocampuscomes|Myotisbrandtii|Bicyclusanynana|Anophelesminimus|Lipotesvexillifer|Pediculushumanussubsp.corporis|Strigamiamariti…	DIPOR|MESAU|MUSCR|MOUSE|RAT|CAVPO|OCTDE|HETGA|TRIAD|9SAUR|9HYME|DRORH|OPEBR|NOTFU|9NEOP|9CICH|HIPCM|MYOBR|BICAN|9DIPT|LIPVE|PEDHC|STRMM|TRIMA|ATTCE|BOMIM|PTEVA|FRAOC|ZOONE|MONDO|9AMPH|9TELE|FOLCA|BETSP|THRPL|NEOAA|ECHNA|SALFA|SERLL|CARSF|ATHCN|OOCBI|LARCR|AYTFU|AQUCH|AGRPL|LOTGI|PERMB|CYNSE|TERCA|GEOSA|BACDO|CYPVA|PHLPP|NEOSC|VOMUR|CHACN|CRAGI|9PASE|DROBS|DROKI|ANOME|VICPA|OTOGA|ORYME|TAKRU|BALAS…	249	467	136	B2
O15264	P38D	MAPK13	ENSG00000156711	mitogen-activated protein kinase 13 [Source:HGNC Symbol;Acc:HGNC:6875]	2.7.11.24	158564at2759	Daldiniasp.EC12|Hypoxylonsp.CI-4A|Hypoxylonsp.EC38|Dipodomysordii|Cricetulusgriseus|Edhazardiaaedis|Kluyveromycesmarxianus|Mesocricetusauratus|Balearicaregulorumgibbericeps|Verticilliumlongisporum|Madurellamycetomatis|Muscaroli|Musmusculus|Choanephoracucurbitarum|Hesseltinellavesiculosa|Rattusnorvegicus|Caviaporcellus|Octodondegus|Exophialasideris|Heterocephalusglaber|Saccoglossuskowalevskii|Tric…	9PEZI|DIPOR|CRIGR|EDHAE|KLUMD|MESAU|BALRE|MUSCR|MOUSE|9FUNG|RAT|CAVPO|OCTDE|9EURO|HETGA|SACKO|TRIAD|FUSPC|ACREC|ASPVE|9AGAM|9SAUR|TILAU|9HYME|DRORH|9HYPO|PENBI|AURPU|AURSE|CAMFO|OPEBR|NOTFU|TRYVY|EPING|9NEOP|9TREE|9BASI|NAUCC|9CICH|TRYCI|ASPKA|PNEMU|NAUDC|TETBL|TETPH|KAZAF|KAZNA|9SACH|MARBU|ASPWE|9AGAR|PYROM|9APHY|ZASCE|SACEU|METAS|CORFA|METRR|CORDF|FUSC4|HIPCM|NANGC|MYOBR|9HELO|BICAN|SERID|CLAP2…	1061	5486	149	C1
O15530	PDK1	PDPK1	ENSG00000140992	3-phosphoinositide dependent protein kinase 1 [Source:HGNC Symbol;Acc:HGNC:8816]	2.7.11.1	208777at2759	Daldiniasp.EC12|Hypoxylonsp.CI-4A|Hypoxylonsp.EC38|Dipodomysordii|Kluyveromycesmarxianus|Mesocricetusauratus|Verticilliumlongisporum|Madurellamycetomatis|Muscaroli|Musmusculus|Choanephoracucurbitarum|Hesseltinellavesiculosa|Rattusnorvegicus|Octodondegus|Exophialasideris|Heterocephalusglaber|Trichoplaxadhaerens|Fusariumpseudograminearum|Acromyrmexechinatior|CeratocystisfimbriataCBS114723|Aspergill…	9PEZI|DIPOR|KLUMD|MESAU|MUSCR|MOUSE|9FUNG|RAT|OCTDE|9EURO|HETGA|TRIAD|FUSPC|ACREC|ASPVE|9AGAM|9SAUR|TILAU|9HYME|DRORH|9HYPO|PENBI|AURPU|AURSE|CAMFO|OPEBR|NOTFU|KLENI|EPING|9TREE|9BASI|NAUCC|9CICH|PNEMU|NAUDC|TETBL|TETPH|KAZAF|KAZNA|9SACH|MARBU|ASPWE|9AGAR|ENTNP|PYROM|9APHY|ZASCE|SACEU|METAS|CORFA|METRR|CORDF|9ROSI|9ASPA|FUSC4|HIPCM|BRAOL|9HELO|GRENI|BICAN|SERID|CLAP2|GLAL2|PLACD|APHAT|HORVV|MACPH…	1001	1396	269	D
O43293	DAPK3	DAPK3	ENSG00000167657	death associated protein kinase 3 [Source:HGNC Symbol;Acc:HGNC:2676]	2.7.11.1	5474191at2759	Dipodomysordii|Cricetulusgriseus|Mesocricetusauratus|Muscaroli|Musmusculus|Rattusnorvegicus|Caviaporcellus|Octodondegus|Heterocephalusglaber|Acromyrmexechinatior|Pogonavitticeps|Bombusbifarius|Drosophilarhopaloa|Operophterabrumata|Nothobranchiusfurzeri|Maylandiazebra|Hippocampuscomes|Bicyclusanynana|Anophelesminimus|Scleropagesformosus|Tritrichomonasfoetus|Oxytrichatrifallax|Dryobatespubescens|Li…	DIPOR|CRIGR|MESAU|MUSCR|MOUSE|RAT|CAVPO|OCTDE|HETGA|ACREC|9SAUR|9HYME|DRORH|OPEBR|NOTFU|9CICH|HIPCM|BICAN|9DIPT|SCLFO|9EUKA|9SPIT|DRYPU|LIPVE|PEDHC|TAUER|DIACI|STRMM|TRIMA|NIPNI|ATTCE|BOMIM|RHOPR|PTEVA|FRAOC|MONDO|PELSI|9AMPH|9TELE|BETSP|THRPL|9SCAR|NEOAA|ECHNA|BUCRH|DUFNO|SALFA|SERLL|CARSF|9GRUI|LEPDC|EGRGA|ATHCN|OOCBI|LARCR|AYTFU|AQUCH|AGRPL|LOTGI|MYODS|9AGAM|PERMB|CYNSE|STRHB|TERCA|GEOSA|BACDO…	322	991	88	B2
O43318	TAK1	MAP3K7	ENSG00000135341	mitogen-activated protein kinase kinase kinase 7 [Source:HGNC Symbol;Acc:HGNC:6859]	-	653199at2759	Dipodomysordii|Mesocricetusauratus|Muscaroli|Musmusculus|Rattusnorvegicus|Caviaporcellus|Octodondegus|Heterocephalusglaber|Saccoglossuskowalevskii|Trichoplaxadhaerens|Pogonavitticeps|Bombusbifarius|Drosophilarhopaloa|Camponotusfloridanus|Operophterabrumata|Nothobranchiusfurzeri|TulasnellacalosporaMUT4182|Maylandiazebra|Entamoebanuttalli|Hippocampuscomes|Bicyclusanynana|Anophelesminimus|Tritrichom…	DIPOR|MESAU|MUSCR|MOUSE|RAT|CAVPO|OCTDE|HETGA|SACKO|TRIAD|9SAUR|9HYME|DRORH|CAMFO|OPEBR|NOTFU|9AGAM|9CICH|ENTNP|HIPCM|BICAN|9DIPT|9EUKA|SAPDV|VITBC|LIPVE|9STRA|PEDHC|DIACI|ACACF|STRMM|TRIMA|ATTCE|9EUGL|PHYPR|BOMIM|RHOPR|PTEVA|FRAOC|MONDO|9AMPH|9TELE|9CHLO|FISSO|BETSP|THRPL|9SCAR|NEOAA|9AGAR|ECHNA|BACLA|DUFNO|SALFA|CARSF|OOCBI|LARCR|AQUCA|AYTFU|AGRPL|PERMB|CYNSE|TUPCH|GEOSA|BACDO|CYPVA|PHLPP|HELAM…	283	542	143	B2
O43353	RIPK2	RIPK2	ENSG00000104312	receptor interacting serine/threonine kinase 2 [Source:HGNC Symbol;Acc:HGNC:10020]	2.7.10.2; 2.7.11.1	5349889at2759	Dipodomysordii|Cricetulusgriseus|Mesocricetusauratus|Muscaroli|Musmusculus|Rattusnorvegicus|Octodondegus|Heterocephalusglaber|Pogonavitticeps|Maylandiazebra|Armillariasolidipes|Hippocampuscomes|Tritrichomonasfoetus|Lipotesvexillifer|Acanthamoebacastellanii|Trichechusmanatuslatirostris|ExidiaglandulosaHHB12029|Pteropusvampyrus|Monodelphisdomestica|Pelodiscussinensis|Microcaeciliaunicolor|Stegastes…	DIPOR|CRIGR|MESAU|MUSCR|MOUSE|RAT|OCTDE|HETGA|9SAUR|9CICH|9AGAR|HIPCM|9EUKA|LIPVE|ACACF|TRIMA|EXIGL|PTEVA|MONDO|PELSI|9AMPH|9TELE|BETSP|NEOAA|SERLL|CARSF|AQUCA|AYTFU|PERMB|GEOSA|ANOCA|URSMA|NEOSC|VOMUR|CHACN|VICPA|OTOGA|ORYME|BALAS|PANHP|9PASS|ACIJB|COLAP|PARAD|CALUR|KRYMA|ENTIV|AOTNA|PROCO|PHACI|ALLSI|ENHLU|SAIBB|AMPQE|SERDU|PYGNA|ICTTR|BISBB|MONAL|ARMOS|OREAU|POEFO|GEOFO|CASCN|AUSLI|COTGO|9LABR…	148	178	18	A
O43683	BUB1	BUB1	ENSG00000169679	BUB1 mitotic checkpoint serine/threonine kinase [Source:HGNC Symbol;Acc:HGNC:1148]	-	5479089at2759	Daldiniasp.EC12|Hypoxylonsp.CI-4A|Hypoxylonsp.EC38|Dipodomysordii|Kluyveromycesmarxianus|Mesocricetusauratus|Verticilliumlongisporum|Madurellamycetomatis|Muscaroli|Musmusculus|Choanephoracucurbitarum|Hesseltinellavesiculosa|Rattusnorvegicus|Caviaporcellus|Octodondegus|Exophialasideris|Heterocephalusglaber|Trichoplaxadhaerens|Fusariumpseudograminearum|Acromyrmexechinatior|CeratocystisfimbriataCBS1…	9PEZI|DIPOR|KLUMD|MESAU|MUSCR|MOUSE|9FUNG|RAT|CAVPO|OCTDE|9EURO|HETGA|TRIAD|FUSPC|ACREC|ASPVE|9AGAM|9SAUR|TILAU|9HYME|DRORH|9HYPO|PENBI|AURPU|AURSE|OPEBR|NOTFU|KLENI|EPING|9TREE|9BASI|HIBSY|NAUCC|9CICH|ASPKA|PNEMU|NAUDC|TETBL|TETPH|KAZAF|KAZNA|9SACH|MARBU|ASPWE|9AGAR|PYROM|9APHY|ZASCE|SACEU|METAS|CORFA|METRR|CORDF|9ROSI|9ASPA|FUSC4|HIPCM|BRAOL|9HELO|BICAN|SERID|CLAP2|GLAL2|9DIPT|MACPH|RHOT1|CANO9…	933	1482	272	D
O43781	DYRK3	DYRK3	ENSG00000143479	dual specificity tyrosine phosphorylation regulated kinase 3 [Source:HGNC Symbol;Acc:HGNC:3094]	-	452107at2759	Daldiniasp.EC12|Hypoxylonsp.CI-4A|Hypoxylonsp.EC38|Dipodomysordii|Cricetulusgriseus|Edhazardiaaedis|Kluyveromycesmarxianus|Mesocricetusauratus|Verticilliumlongisporum|Madurellamycetomatis|Muscaroli|Musmusculus|Choanephoracucurbitarum|Hesseltinellavesiculosa|Rattusnorvegicus|Caviaporcellus|Octodondegus|Exophialasideris|Heterocephalusglaber|Trichoplaxadhaerens|Fusariumpseudograminearum|Acromyrmexec…	9PEZI|DIPOR|CRIGR|EDHAE|KLUMD|MESAU|MUSCR|MOUSE|9FUNG|RAT|CAVPO|OCTDE|9EURO|HETGA|TRIAD|FUSPC|ACREC|ASPVE|9AGAM|9SAUR|TILAU|9HYME|DRORH|9HYPO|PENBI|AURPU|AURSE|OPEBR|NOTFU|KLENI|TRYVY|EPING|9NEOP|9TREE|9BASI|HIBSY|NAUCC|9CICH|TRYCI|ASPKA|PNEMU|NAUDC|TETBL|TETPH|KAZAF|KAZNA|9SACH|MARBU|ASPWE|9AGAR|PYROM|9APHY|ZASCE|SACEU|METAS|CORFA|METRR|CORDF|9ROSI|9ASPA|FUSC4|HIPCM|NANGC|BRAOL|MYOBR|9HELO|GRENI…	1099	3303	280	D
O60285	NUAK1	NUAK1	ENSG00000074590	NUAK family kinase 1 [Source:HGNC Symbol;Acc:HGNC:14311]	-	5475340at2759	Daldiniasp.EC12|Hypoxylonsp.CI-4A|Hypoxylonsp.EC38|Dipodomysordii|Cricetulusgriseus|Edhazardiaaedis|Kluyveromycesmarxianus|Mesocricetusauratus|Balearicaregulorumgibbericeps|Verticilliumlongisporum|Madurellamycetomatis|Muscaroli|Musmusculus|Choanephoracucurbitarum|Hesseltinellavesiculosa|Rattusnorvegicus|Caviaporcellus|Octodondegus|Exophialasideris|Heterocephalusglaber|Saccoglossuskowalevskii|Tric…	9PEZI|DIPOR|CRIGR|EDHAE|KLUMD|MESAU|BALRE|MUSCR|MOUSE|9FUNG|RAT|CAVPO|OCTDE|9EURO|HETGA|SACKO|TRIAD|FUSPC|ACREC|ASPVE|9AGAM|9SAUR|TILAU|9HYME|DRORH|9HYPO|PENBI|AURPU|AURSE|CAMFO|OPEBR|NOTFU|TRYVY|EPING|9NEOP|9TREE|9BASI|NAUCC|9CICH|TRYCI|ASPKA|PNEMU|NAUDC|TETBL|TETPH|KAZAF|KAZNA|9SACH|MARBU|ASPWE|9AGAR|PYROM|9APHY|ZASCE|SACEU|METAS|CORFA|METRR|CORDF|9ASPA|FUSC4|HIPCM|NANGC|MYOBR|9HELO|GRENI|BICAN…	1117	5508	182	C1
O75116	ROCK2	ROCK2	ENSG00000134318	Rho associated coiled-coil containing protein kinase 2 [Source:HGNC Symbol;Acc:HGNC:10252]	2.7.11.1	4221785at2759	Dipodomysordii|Mesocricetusauratus|Muscaroli|Musmusculus|Rattusnorvegicus|Caviaporcellus|Octodondegus|Acromyrmexechinatior|Pogonavitticeps|Bombusbifarius|Drosophilarhopaloa|Camponotusfloridanus|Operophterabrumata|Nothobranchiusfurzeri|Maylandiazebra|Bicyclusanynana|Anophelesminimus|Lipotesvexillifer|Pediculushumanussubsp.corporis|Diaphorinacitri|Strigamiamaritima|Trichechusmanatuslatirostris|Atta…	DIPOR|MESAU|MUSCR|MOUSE|RAT|CAVPO|OCTDE|ACREC|9SAUR|9HYME|DRORH|CAMFO|OPEBR|NOTFU|9CICH|BICAN|9DIPT|LIPVE|PEDHC|DIACI|STRMM|TRIMA|ATTCE|BOMIM|RHOPR|PTEVA|MONDO|9AMPH|9TELE|ANOCL|BETSP|THRPL|9SCAR|NEOAA|ECHNA|BACLA|DUFNO|SERLL|CARSF|AYTFU|AGRPL|LOTGI|PERMB|TERCA|GEOSA|BACDO|ANOCA|CYPVA|PHLPP|URSMA|VOMUR|CHACN|DROKI|BOBOX|VICPA|ORYME|TAKRU|BALAS|PANHP|CAERE|9PASS|ACIJB|COLAP|STRRB|CALUR|9CRUS|STOCA…	246	491	117	B2
O75385	ULK1	ULK1	ENSG00000177169	unc-51 like autophagy activating kinase 1 [Source:HGNC Symbol;Acc:HGNC:12558]	2.7.11.1	8335at2759	Dipodomysordii|Mesocricetusauratus|Muscaroli|Musmusculus|Rattusnorvegicus|Caviaporcellus|Octodondegus|Heterocephalusglaber|Trichoplaxadhaerens|Acromyrmexechinatior|Pogonavitticeps|Bombusbifarius|Drosophilarhopaloa|Camponotusfloridanus|Operophterabrumata|Nothobranchiusfurzeri|Cryptotermessecundus|Maylandiazebra|Bicyclusanynana|Aphanomycesastaci|Anophelesminimus|Tritrichomonasfoetus|Saprolegniadicl…	DIPOR|MESAU|MUSCR|MOUSE|RAT|CAVPO|OCTDE|HETGA|TRIAD|ACREC|9SAUR|9HYME|DRORH|CAMFO|OPEBR|NOTFU|9NEOP|9CICH|BICAN|APHAT|9DIPT|9EUKA|SAPDV|LIPVE|9STRA|PEDHC|DIACI|ACACF|STRMM|TRIMA|ATTCE|PHYPR|BOMIM|RHOPR|PTEVA|FRAOC|ZOONE|MONDO|9AMPH|9HEMI|9TELE|ANOCL|FISSO|FOLCA|BETSP|THRPL|9SCAR|NEOAA|ECHNA|BACLA|DUFNO|SALFA|SERLL|CARSF|ATHCN|OOCBI|LARCR|AYTFU|AQUCH|AGRPL|LOTGI|PERMB|STRHB|TERCA|GEOSA|PSEPJ|BACDO…	309	761	129	B2
O75460	IRE1	ERN1	ENSG00000178607	endoplasmic reticulum to nucleus signaling 1 [Source:HGNC Symbol;Acc:HGNC:3449]	2.7.11.1	1630at2759	Daldiniasp.EC12|Hypoxylonsp.CI-4A|Hypoxylonsp.EC38|Dipodomysordii|Edhazardiaaedis|Kluyveromycesmarxianus|Mesocricetusauratus|Verticilliumlongisporum|Madurellamycetomatis|Muscaroli|Musmusculus|Choanephoracucurbitarum|Hesseltinellavesiculosa|Rattusnorvegicus|Caviaporcellus|Octodondegus|Exophialasideris|Heterocephalusglaber|Trichoplaxadhaerens|Fusariumpseudograminearum|CeratocystisfimbriataCBS114723…	9PEZI|DIPOR|EDHAE|KLUMD|MESAU|MUSCR|MOUSE|9FUNG|RAT|CAVPO|OCTDE|9EURO|HETGA|TRIAD|FUSPC|ASPVE|9AGAM|9SAUR|TILAU|9HYME|DRORH|9HYPO|PENBI|AURPU|AURSE|OPEBR|NOTFU|KLENI|EPING|9NEOP|9TREE|9BASI|HIBSY|NAUCC|9CICH|ASPKA|PNEMU|NAUDC|TETBL|TETPH|KAZAF|KAZNA|9SACH|MARBU|ASPWE|9AGAR|ENTNP|PYROM|9APHY|ZASCE|SACEU|METAS|CORFA|METRR|CORDF|9ROSI|9ASPA|FUSC4|HIPCM|NANGC|BRAOL|9HELO|BICAN|SERID|CLAP2|GLAL2|HORVV…	944	1318	270	D
O75582	MSK1	RPS6KA5	ENSG00000100784	ribosomal protein S6 kinase A5 [Source:HGNC Symbol;Acc:HGNC:10434]	2.7.11.1	5489497at2759	Dipodomysordii|Cricetulusgriseus|Mesocricetusauratus|Muscaroli|Musmusculus|Rattusnorvegicus|Caviaporcellus|Octodondegus|Heterocephalusglaber|Trichoplaxadhaerens|Acromyrmexechinatior|Pogonavitticeps|Bombusbifarius|Drosophilarhopaloa|Camponotusfloridanus|Operophterabrumata|Nothobranchiusfurzeri|Klebsormidiumnitens|Cryptotermessecundus|Hibiscussyriacus|Maylandiazebra|Herraniaumbratica|Apostasiashenz…	DIPOR|CRIGR|MESAU|MUSCR|MOUSE|RAT|CAVPO|OCTDE|HETGA|TRIAD|ACREC|9SAUR|9HYME|DRORH|CAMFO|OPEBR|NOTFU|KLENI|9NEOP|HIBSY|9CICH|9ROSI|9ASPA|NILLU|HIPCM|BRAOL|MYOBR|BICAN|9DIPT|HORVV|9EUKA|9CHLO|LIPVE|PEDHC|DIACI|TACFU|STRMM|TRIMA|ATTCE|ARADU|BOMIM|RHOPR|PTEVA|AMBTC|FRAOC|COFAR|ZOONE|MONDO|PELSI|9AMPH|9HEMI|9TELE|MARPO|ANOCL|BRADI|FOLCA|BETSP|THRPL|9SCAR|NEOAA|ECHNA|BACLA|DUFNO|JATCU|SALFA|SERLL|CARSF…	434	2069	56	B1
O75676	MSK2	RPS6KA4	ENSG00000162302	ribosomal protein S6 kinase A4 [Source:HGNC Symbol;Acc:HGNC:10433]	2.7.11.1	5489497at2759	Dipodomysordii|Cricetulusgriseus|Mesocricetusauratus|Muscaroli|Musmusculus|Rattusnorvegicus|Caviaporcellus|Octodondegus|Heterocephalusglaber|Trichoplaxadhaerens|Acromyrmexechinatior|Pogonavitticeps|Bombusbifarius|Drosophilarhopaloa|Camponotusfloridanus|Operophterabrumata|Nothobranchiusfurzeri|Klebsormidiumnitens|Cryptotermessecundus|Hibiscussyriacus|Maylandiazebra|Herraniaumbratica|Apostasiashenz…	DIPOR|CRIGR|MESAU|MUSCR|MOUSE|RAT|CAVPO|OCTDE|HETGA|TRIAD|ACREC|9SAUR|9HYME|DRORH|CAMFO|OPEBR|NOTFU|KLENI|9NEOP|HIBSY|9CICH|9ROSI|9ASPA|NILLU|HIPCM|BRAOL|MYOBR|BICAN|9DIPT|HORVV|9EUKA|9CHLO|LIPVE|PEDHC|DIACI|TACFU|STRMM|TRIMA|ATTCE|ARADU|BOMIM|RHOPR|PTEVA|AMBTC|FRAOC|COFAR|ZOONE|MONDO|PELSI|9AMPH|9HEMI|9TELE|MARPO|ANOCL|BRADI|FOLCA|BETSP|THRPL|9SCAR|NEOAA|ECHNA|BACLA|DUFNO|JATCU|SALFA|SERLL|CARSF…	434	2069	57	B1
O75716	MPSK1	STK16	ENSG00000115661	serine/threonine kinase 16 [Source:HGNC Symbol;Acc:HGNC:11394]	-	168953at2759	Daldiniasp.EC12|Hypoxylonsp.CI-4A|Hypoxylonsp.EC38|Dipodomysordii|Cricetulusgriseus|Kluyveromycesmarxianus|Mesocricetusauratus|Verticilliumlongisporum|Madurellamycetomatis|Muscaroli|Musmusculus|Choanephoracucurbitarum|Hesseltinellavesiculosa|Rattusnorvegicus|Caviaporcellus|Octodondegus|Exophialasideris|Heterocephalusglaber|Trichoplaxadhaerens|Fusariumpseudograminearum|CeratocystisfimbriataCBS1147…	9PEZI|DIPOR|CRIGR|KLUMD|MESAU|MUSCR|MOUSE|9FUNG|RAT|CAVPO|OCTDE|9EURO|HETGA|TRIAD|FUSPC|ASPVE|9AGAM|9SAUR|TILAU|9HYME|DRORH|9HYPO|PENBI|AURPU|AURSE|CAMFO|NOTFU|KLENI|EPING|9NEOP|9TREE|9BASI|HIBSY|NAUCC|9CICH|ASPKA|NAUDC|TETBL|TETPH|KAZAF|KAZNA|9SACH|MARBU|ASPWE|9AGAR|PYROM|9APHY|ZASCE|SACEU|METAS|CORFA|METRR|CORDF|9ROSI|9ASPA|FUSC4|NANGC|BRAOL|MYOBR|9HELO|SERID|CLAP2|GLAL2|PLACD|APHAT|9DIPT|HORVV…	1062	2600	287	D
O75914	PAK3	PAK3	ENSG00000077264	p21 (RAC1) activated kinase 3 [Source:HGNC Symbol;Acc:HGNC:8592]	2.7.11.1	460351at2759	Daldiniasp.EC12|Hypoxylonsp.CI-4A|Hypoxylonsp.EC38|Dipodomysordii|Cricetulusgriseus|Kluyveromycesmarxianus|Mesocricetusauratus|Balearicaregulorumgibbericeps|Verticilliumlongisporum|Madurellamycetomatis|Muscaroli|Musmusculus|Choanephoracucurbitarum|Hesseltinellavesiculosa|Rattusnorvegicus|Caviaporcellus|Octodondegus|Exophialasideris|Heterocephalusglaber|Trichoplaxadhaerens|Fusariumpseudograminearu…	9PEZI|DIPOR|CRIGR|KLUMD|MESAU|BALRE|MUSCR|MOUSE|9FUNG|RAT|CAVPO|OCTDE|9EURO|HETGA|TRIAD|FUSPC|ACREC|ASPVE|9AGAM|9SAUR|TILAU|9HYME|DRORH|9HYPO|PENBI|AURPU|AURSE|CAMFO|OPEBR|NOTFU|EPING|9NEOP|9TREE|9BASI|HIBSY|NAUCC|9CICH|ASPKA|PNEMU|NAUDC|TETBL|TETPH|KAZAF|KAZNA|9SACH|MARBU|ASPWE|9AGAR|ENTNP|PYROM|9APHY|ZASCE|SACEU|METAS|CORFA|METRR|CORDF|9ROSI|9ASPA|FUSC4|HIPCM|BRAOL|9HELO|BICAN|SERID|CLAP2|GLAL2…	1080	3487	207	C4
O76039	CDKL5	CDKL5	ENSG00000008086	cyclin dependent kinase like 5 [Source:HGNC Symbol;Acc:HGNC:11411]	-	2957147at2759	Dipodomysordii|Mesocricetusauratus|Muscaroli|Musmusculus|Rattusnorvegicus|Octodondegus|Pogonavitticeps|Nothobranchiusfurzeri|Maylandiazebra|Lipotesvexillifer|Trichechusmanatuslatirostris|Pteropusvampyrus|Microcaeciliaunicolor|Bettasplendens|Sinocyclocheilusanshuiensis|Neophocaenaasiaeorientalisasiaeorientalis|Seriolalalandidorsalis|Carlitosyrichta|Athenecunicularia|Parambassisranga|Aythyafuligula…	DIPOR|MESAU|MUSCR|MOUSE|RAT|OCTDE|9SAUR|NOTFU|9CICH|LIPVE|TRIMA|PTEVA|9AMPH|BETSP|9TELE|NEOAA|SERLL|CARSF|ATHCN|AYTFU|LOTGI|PERMB|GEOSA|ANOCA|CYPVA|CHACN|BOBOX|VICPA|ORYME|TAKRU|BALAS|PANHP|9PASS|ACIJB|CALUR|KRYMA|PHACI|ALLSI|ENHLU|PYGNA|ICTTR|BISBB|MONAL|POCDA|OREAU|POEFO|AUSLI|COTGO|9LABR|TAEGU|FICAL|ACTTE|LYNCA|HELRO|BIOGL|SINGR|LINUN|CIOIN|BRABE|CALMI|LATCH|LEPOC|CLUHA|DANRE|CARAU|ASTMX|ICTPU…	115	201	7	A
O94804	LOK	STK10	ENSG00000072786	serine/threonine kinase 10 [Source:HGNC Symbol;Acc:HGNC:11388]	2.7.11.1	2880940at2759	Dipodomysordii|Cricetulusgriseus|Mesocricetusauratus|Muscaroli|Musmusculus|Rattusnorvegicus|Caviaporcellus|Octodondegus|Heterocephalusglaber|Trichoplaxadhaerens|Pogonavitticeps|Bombusbifarius|Drosophilarhopaloa|Operophterabrumata|Maylandiazebra|Hippocampuscomes|Myotisbrandtii|Bicyclusanynana|Anophelesminimus|Saprolegniadiclina|Lipotesvexillifer|Pediculushumanussubsp.corporis|Diaphorinacitri|Acant…	DIPOR|CRIGR|MESAU|MUSCR|MOUSE|RAT|CAVPO|OCTDE|HETGA|TRIAD|9SAUR|9HYME|DRORH|OPEBR|9CICH|HIPCM|MYOBR|BICAN|9DIPT|SAPDV|LIPVE|PEDHC|DIACI|ACACF|STRMM|TRIMA|NIPNI|ATTCE|BOMIM|RHOPR|PTEVA|FRAOC|MONDO|PELSI|9AMPH|9TELE|FOLCA|BETSP|9SCAR|NEOAA|ECHNA|NESNO|SALFA|SERLL|CARSF|OOCBI|LARCR|AYTFU|AQUCH|AGRPL|LOTGI|MYODS|PERMB|CYNSE|GEOSA|BACDO|ANTCR|CYPVA|PHLPP|URSMA|NEOSC|VOMUR|CHACN|DROKI|BOBOX|VICPA|OTOGA…	262	563	101	B2
O94806	PRKD3	PRKD3	ENSG00000115825	protein kinase D3 [Source:HGNC Symbol;Acc:HGNC:9408]	2.7.11.13	2939922at2759	Dipodomysordii|Cricetulusgriseus|Mesocricetusauratus|Muscaroli|Musmusculus|Rattusnorvegicus|Caviaporcellus|Octodondegus|Heterocephalusglaber|Trichoplaxadhaerens|Acromyrmexechinatior|Pogonavitticeps|Bombusbifarius|Drosophilarhopaloa|Operophterabrumata|Nothobranchiusfurzeri|Maylandiazebra|Hippocampuscomes|Bicyclusanynana|Anophelesminimus|Parasteatodatepidariorum|Tritrichomonasfoetus|Lipotesvexillif…	DIPOR|CRIGR|MESAU|MUSCR|MOUSE|RAT|CAVPO|OCTDE|HETGA|TRIAD|ACREC|9SAUR|9HYME|DRORH|OPEBR|NOTFU|9CICH|HIPCM|BICAN|9DIPT|PARTP|9EUKA|LIPVE|PEDHC|DIACI|STRMM|TRIMA|ATTCE|BOMIM|RHOPR|PTEVA|FRAOC|MONDO|9AMPH|9HEMI|9TELE|BETSP|THRPL|9SCAR|NEOAA|ECHNA|BACLA|DUFNO|SALFA|SERLL|CARSF|EGRGA|ATHCN|OOCBI|AYTFU|AQUCH|AGRPL|LOTGI|PERMB|9AVES|CYNSE|TUPCH|TERCA|GEOSA|BACDO|ANOCA|CYPVA|PHLPP|URSMA|NEOSC|VOMUR|CHACN…	273	596	138	B2
O94921	CDK14	CDK14	ENSG00000058091	cyclin dependent kinase 14 [Source:HGNC Symbol;Acc:HGNC:8883]	-	244018at2759	Daldiniasp.EC12|Hypoxylonsp.CI-4A|Hypoxylonsp.EC38|Dipodomysordii|Cricetulusgriseus|Edhazardiaaedis|Kluyveromycesmarxianus|Mesocricetusauratus|Balearicaregulorumgibbericeps|Verticilliumlongisporum|Madurellamycetomatis|Muscaroli|Musmusculus|Choanephoracucurbitarum|Hesseltinellavesiculosa|Rattusnorvegicus|Caviaporcellus|Octodondegus|Exophialasideris|Heterocephalusglaber|Trichoplaxadhaerens|Fusarium…	9PEZI|DIPOR|CRIGR|EDHAE|KLUMD|MESAU|BALRE|MUSCR|MOUSE|9FUNG|RAT|CAVPO|OCTDE|9EURO|HETGA|TRIAD|FUSPC|ACREC|ASPVE|9AGAM|9SAUR|TILAU|9HYME|DRORH|9HYPO|PENBI|AURPU|AURSE|CAMFO|OPEBR|NOTFU|KLENI|TRYVY|EPING|9NEOP|9TREE|9BASI|HIBSY|NAUCC|9CICH|TRYCI|ASPKA|PNEMU|NAUDC|TETBL|TETPH|KAZAF|KAZNA|9SACH|MARBU|ASPWE|9AGAR|ENTNP|PYROM|9APHY|ZASCE|SACEU|METAS|CORFA|METRR|CORDF|9ROSI|9ASPA|FUSC4|HIPCM|NANGC|BRAOL…	1238	8736	221	C4
O95382	MEKK6	MAP3K6	ENSG00000142733	mitogen-activated protein kinase kinase kinase 6 [Source:HGNC Symbol;Acc:HGNC:6858]	-	5388799at2759	Dipodomysordii|Mesocricetusauratus|Muscaroli|Musmusculus|Rattusnorvegicus|Octodondegus|Trichoplaxadhaerens|Pogonavitticeps|Bombusbifarius|Drosophilarhopaloa|Operophterabrumata|Nothobranchiusfurzeri|Maylandiazebra|Hippocampuscomes|Bicyclusanynana|Anophelesminimus|Lipotesvexillifer|Pediculushumanussubsp.corporis|Diaphorinacitri|Strigamiamaritima|Trichechusmanatuslatirostris|Attacephalotes|Bombusimp…	DIPOR|MESAU|MUSCR|MOUSE|RAT|OCTDE|TRIAD|9SAUR|9HYME|DRORH|OPEBR|NOTFU|9CICH|HIPCM|BICAN|9DIPT|LIPVE|PEDHC|DIACI|STRMM|TRIMA|ATTCE|BOMIM|RHOPR|PTEVA|FRAOC|MONDO|9AMPH|9TELE|BETSP|THRPL|9SCAR|NEOAA|ECHNA|BACLA|SALFA|SERLL|CARSF|OOCBI|AYTFU|AGRPL|LOTGI|PERMB|CYNSE|TERCA|GEOSA|BACDO|CYPVA|PHLPP|URSMA|NEOSC|VOMUR|CHACN|DROBS|DROKI|ANOME|BOMTE|BOBOX|VICPA|ORYME|TAKRU|BALAS|PANHP|CAERE|9PASS|NEOBR|ACIJB…	234	480	133	B2
O95747	OSR1	OXSR1	ENSG00000172939	oxidative stress responsive kinase 1 [Source:HGNC Symbol;Acc:HGNC:8508]	2.7.11.1	152877at2759	Daldiniasp.EC12|Hypoxylonsp.CI-4A|Hypoxylonsp.EC38|Dipodomysordii|Cricetulusgriseus|Edhazardiaaedis|Kluyveromycesmarxianus|Mesocricetusauratus|Verticilliumlongisporum|Madurellamycetomatis|Muscaroli|Musmusculus|Choanephoracucurbitarum|Hesseltinellavesiculosa|Rattusnorvegicus|Caviaporcellus|Octodondegus|Exophialasideris|Heterocephalusglaber|Trichoplaxadhaerens|Fusariumpseudograminearum|Acromyrmexec…	9PEZI|DIPOR|CRIGR|EDHAE|KLUMD|MESAU|MUSCR|MOUSE|9FUNG|RAT|CAVPO|OCTDE|9EURO|HETGA|TRIAD|FUSPC|ACREC|ASPVE|9AGAM|9SAUR|TILAU|9HYME|DRORH|9HYPO|PENBI|AURPU|AURSE|CAMFO|OPEBR|NOTFU|KLENI|TRYVY|EPING|9NEOP|9TREE|9BASI|HIBSY|NAUCC|9CICH|TRYCI|ASPKA|PNEMU|NAUDC|TETBL|TETPH|KAZAF|KAZNA|9SACH|MARBU|ASPWE|9AGAR|ENTNP|PYROM|9APHY|ZASCE|SACEU|METAS|CORFA|METRR|CORDF|9ROSI|9ASPA|FUSC4|HIPCM|NANGC|BRAOL|MYOBR…	1107	5074	227	C4
O95819	HGK	MAP4K4	ENSG00000071054	mitogen-activated protein kinase kinase kinase kinase 4 [Source:HGNC Symbol;Acc:HGNC:6866]	-	2904475at2759	Dipodomysordii|Mesocricetusauratus|Muscaroli|Musmusculus|Rattusnorvegicus|Caviaporcellus|Octodondegus|Heterocephalusglaber|Trichoplaxadhaerens|Pogonavitticeps|Bombusbifarius|Drosophilarhopaloa|Operophterabrumata|Nothobranchiusfurzeri|Maylandiazebra|Hippocampuscomes|Bicyclusanynana|Anophelesminimus|Lipotesvexillifer|Pediculushumanussubsp.corporis|Diaphorinacitri|Strigamiamaritima|Trichechusmanatus…	DIPOR|MESAU|MUSCR|MOUSE|RAT|CAVPO|OCTDE|HETGA|TRIAD|9SAUR|9HYME|DRORH|OPEBR|NOTFU|9CICH|HIPCM|BICAN|9DIPT|LIPVE|PEDHC|DIACI|STRMM|TRIMA|ATTCE|BOMIM|RHOPR|PTEVA|MONDO|PELSI|9AMPH|9TELE|BETSP|THRPL|NEOAA|ECHNA|9FUNG|CARSF|ATHCN|OOCBI|AYTFU|AGRPL|LOTGI|PERMB|CYNSE|GEOSA|BACDO|CYPVA|PHLPP|NEOSC|VOMUR|CHACN|9PASE|DROKI|BOBOX|VICPA|ORYME|TAKRU|BALAS|PANHP|CAERE|9PASS|TETUR|ACIJB|COLAP|STRRB|CALUR|STOCA…	221	1010	-	-
O95835	LATS1	LATS1	ENSG00000131023	large tumor suppressor kinase 1 [Source:HGNC Symbol;Acc:HGNC:6514]	2.7.11.1	5348633at2759	Dipodomysordii|Cricetulusgriseus|Mesocricetusauratus|Balearicaregulorumgibbericeps|Muscaroli|Musmusculus|Rattusnorvegicus|Octodondegus|Heterocephalusglaber|Pogonavitticeps|Maylandiazebra|Hippocampuscomes|Myotisbrandtii|Dryobatespubescens|Lipotesvexillifer|Tauracoerythrolophus|Trichechusmanatuslatirostris|Nipponianippon|Pteropusvampyrus|Monodelphisdomestica|Pelodiscussinensis|Microcaeciliaunicolor…	DIPOR|CRIGR|MESAU|BALRE|MUSCR|MOUSE|RAT|OCTDE|HETGA|9SAUR|9CICH|HIPCM|MYOBR|DRYPU|LIPVE|TAUER|TRIMA|NIPNI|PTEVA|MONDO|PELSI|9AMPH|9TELE|BETSP|NEOAA|ECHNA|BUCRH|SALFA|SERLL|CARSF|LEPDC|EGRGA|ATHCN|AYTFU|AQUCH|MYODS|PERMB|9AVES|CYNSE|STRHB|TERCA|GEOSA|ANTCR|CYPVA|NEOSC|VOMUR|CHACN|9PASE|OPIHO|FULGA|BOBOX|VICPA|OTOGA|ORYME|TAKRU|BALAS|PANHP|9PASS|NEOBR|ACIJB|COLAP|CALUR|PELCR|KRYMA|SURSU|GAVST|AOTNA…	200	374	27	A
O96013	PAK4	PAK4	ENSG00000130669	p21 (RAC1) activated kinase 4 [Source:HGNC Symbol;Acc:HGNC:16059]	2.7.11.1	460351at2759	Daldiniasp.EC12|Hypoxylonsp.CI-4A|Hypoxylonsp.EC38|Dipodomysordii|Cricetulusgriseus|Kluyveromycesmarxianus|Mesocricetusauratus|Balearicaregulorumgibbericeps|Verticilliumlongisporum|Madurellamycetomatis|Muscaroli|Musmusculus|Choanephoracucurbitarum|Hesseltinellavesiculosa|Rattusnorvegicus|Caviaporcellus|Octodondegus|Exophialasideris|Heterocephalusglaber|Trichoplaxadhaerens|Fusariumpseudograminearu…	9PEZI|DIPOR|CRIGR|KLUMD|MESAU|BALRE|MUSCR|MOUSE|9FUNG|RAT|CAVPO|OCTDE|9EURO|HETGA|TRIAD|FUSPC|ACREC|ASPVE|9AGAM|9SAUR|TILAU|9HYME|DRORH|9HYPO|PENBI|AURPU|AURSE|CAMFO|OPEBR|NOTFU|EPING|9NEOP|9TREE|9BASI|HIBSY|NAUCC|9CICH|ASPKA|PNEMU|NAUDC|TETBL|TETPH|KAZAF|KAZNA|9SACH|MARBU|ASPWE|9AGAR|ENTNP|PYROM|9APHY|ZASCE|SACEU|METAS|CORFA|METRR|CORDF|9ROSI|9ASPA|FUSC4|HIPCM|BRAOL|9HELO|BICAN|SERID|CLAP2|GLAL2…	1080	3487	206	C4
O96017	CHK2	CHEK2	ENSG00000183765	checkpoint kinase 2 [Source:HGNC Symbol;Acc:HGNC:16627]	-	20430at2759	Daldiniasp.EC12|Hypoxylonsp.CI-4A|Hypoxylonsp.EC38|Dipodomysordii|Cricetulusgriseus|Kluyveromycesmarxianus|Mesocricetusauratus|Verticilliumlongisporum|Madurellamycetomatis|Muscaroli|Musmusculus|Choanephoracucurbitarum|Hesseltinellavesiculosa|Rattusnorvegicus|Octodondegus|Exophialasideris|Heterocephalusglaber|Trichoplaxadhaerens|Fusariumpseudograminearum|Acromyrmexechinatior|CeratocystisfimbriataC…	9PEZI|DIPOR|CRIGR|KLUMD|MESAU|MUSCR|MOUSE|9FUNG|RAT|OCTDE|9EURO|HETGA|TRIAD|FUSPC|ACREC|ASPVE|9SAUR|9HYME|DRORH|9HYPO|PENBI|AURPU|AURSE|OPEBR|NOTFU|EPING|9NEOP|NAUCC|NAUDC|TETBL|TETPH|KAZAF|KAZNA|9SACH|MARBU|ASPWE|ENTNP|PYROM|ZASCE|SACEU|METAS|CORFA|METRR|CORDF|FUSC4|HIPCM|MYOBR|9HELO|BICAN|CLAP2|GLAL2|9DIPT|MACPH|CANO9|ASPLC|9EUKA|HYAVF|9PLEO|HORWE|ASPGL|SACAR|TOLOC|CONA1|PEND2|PEND1|COLSU|DRYPU…	662	804	131	B2
P00540	MOS	MOS	ENSG00000172680	MOS proto-oncogene; serine/threonine kinase [Source:HGNC Symbol;Acc:HGNC:7199]	-	54134at2759	Dipodomysordii|Mesocricetusauratus|Muscaroli|Musmusculus|Rattusnorvegicus|Caviaporcellus|Octodondegus|Heterocephalusglaber|Trichoplaxadhaerens|Acromyrmexechinatior|Pogonavitticeps|Bombusbifarius|Drosophilarhopaloa|Camponotusfloridanus|TulasnellacalosporaMUT4182|Cryptotermessecundus|Maylandiazebra|Herraniaumbratica|Hippocampuscomes|Myotisbrandtii|Gregarinaniphandrodes|Anophelesminimus|Tritrichomon…	DIPOR|MESAU|MUSCR|MOUSE|RAT|CAVPO|OCTDE|HETGA|TRIAD|ACREC|9SAUR|9HYME|DRORH|CAMFO|9AGAM|9NEOP|9CICH|9ROSI|HIPCM|MYOBR|GRENI|9DIPT|9EUKA|SAPDV|DRYPU|LIPVE|9STRA|PEDHC|ACACF|STRMM|TRIMA|NIPNI|ATTCE|9FUNG|EXIGL|BOMIM|RHOPR|PTEVA|FRAOC|COFAR|ZOONE|MONDO|9AMPH|9TELE|MARPO|FISSO|THEEQ|FOLCA|BETSP|THRPL|9SCAR|NEOAA|ECHNA|BACLA|NESNO|CARSF|9GRUI|LEPDC|EGRGA|ATHCN|AEGTS|OOCBI|LARCR|AYTFU|AQUCH|AGRPL|LOTGI…	324	495	70	B1
P04049	RAF1	RAF1	ENSG00000132155	Raf-1 proto-oncogene; serine/threonine kinase [Source:HGNC Symbol;Acc:HGNC:9829]	-	4560496at2759	Dipodomysordii|Cricetulusgriseus|Mesocricetusauratus|Muscaroli|Musmusculus|Rattusnorvegicus|Caviaporcellus|Octodondegus|Heterocephalusglaber|Trichoplaxadhaerens|Acromyrmexechinatior|Pogonavitticeps|Bombusbifarius|Drosophilarhopaloa|Camponotusfloridanus|Operophterabrumata|Nothobranchiusfurzeri|TulasnellacalosporaMUT4182|Cryptotermessecundus|Maylandiazebra|Hippocampuscomes|Bicyclusanynana|Anopheles…	DIPOR|CRIGR|MESAU|MUSCR|MOUSE|RAT|CAVPO|OCTDE|HETGA|TRIAD|ACREC|9SAUR|9HYME|DRORH|CAMFO|OPEBR|NOTFU|9AGAM|9NEOP|9CICH|HIPCM|BICAN|9DIPT|SAPDV|DRYPU|LIPVE|9STRA|PEDHC|TAUER|DIACI|ACACF|STRMM|TRIMA|NIPNI|ATTCE|BOMIM|RHOPR|PTEVA|FRAOC|COFAR|9FUNG|ZOONE|9AMPH|9HEMI|9TELE|FISSO|BETSP|THRPL|9SCAR|NEOAA|9AGAR|BACLA|NESNO|SALFA|SERLL|CARSF|9GRUI|LEPDC|ATHCN|OOCBI|LARCR|AYTFU|AQUCH|AGRPL|LOTGI|MYODS|PERMB…	331	1123	114	B2
P05771	PKCB	PRKCB	ENSG00000166501	protein kinase C beta [Source:HGNC Symbol;Acc:HGNC:9395]	2.7.11.13	841660at2759	Dipodomysordii|Cricetulusgriseus|Mesocricetusauratus|Muscaroli|Musmusculus|Rattusnorvegicus|Caviaporcellus|Octodondegus|Heterocephalusglaber|Trichoplaxadhaerens|Acromyrmexechinatior|Pogonavitticeps|Bombusbifarius|Drosophilarhopaloa|Operophterabrumata|Nothobranchiusfurzeri|Trypanosomavivax|Cryptotermessecundus|Hibiscussyriacus|Maylandiazebra|Trypanosomacongolense|Entamoebanuttalli|Herraniaumbratic…	DIPOR|CRIGR|MESAU|MUSCR|MOUSE|RAT|CAVPO|OCTDE|HETGA|TRIAD|ACREC|9SAUR|9HYME|DRORH|OPEBR|NOTFU|TRYVY|9NEOP|HIBSY|9CICH|TRYCI|ENTNP|9ROSI|9ASPA|HIPCM|BRAOL|GRENI|BICAN|APHAT|9DIPT|HORVV|9EUKA|SAPDV|9CHLO|9ALVE|VITBC|9SPIT|LIPVE|9STRA|PEDHC|TAUER|DIACI|ACACF|STRMM|TRIMA|ATTCE|BLAHO|GALSU|ARADU|PHYPR|BOMIM|RHOPR|PTEVA|AMBTC|FRAOC|COFAR|MONDO|PELSI|9AMPH|9TELE|MARPO|BRADI|LEPPY|BETSP|THRPL|9SCAR|NEOAA…	508	2727	69	B1
P06493	CDK1	CDK1	ENSG00000170312	cyclin dependent kinase 1 [Source:HGNC Symbol;Acc:HGNC:1722]	-	244018at2759	Daldiniasp.EC12|Hypoxylonsp.CI-4A|Hypoxylonsp.EC38|Dipodomysordii|Cricetulusgriseus|Edhazardiaaedis|Kluyveromycesmarxianus|Mesocricetusauratus|Balearicaregulorumgibbericeps|Verticilliumlongisporum|Madurellamycetomatis|Muscaroli|Musmusculus|Choanephoracucurbitarum|Hesseltinellavesiculosa|Rattusnorvegicus|Caviaporcellus|Octodondegus|Exophialasideris|Heterocephalusglaber|Trichoplaxadhaerens|Fusarium…	9PEZI|DIPOR|CRIGR|EDHAE|KLUMD|MESAU|BALRE|MUSCR|MOUSE|9FUNG|RAT|CAVPO|OCTDE|9EURO|HETGA|TRIAD|FUSPC|ACREC|ASPVE|9AGAM|9SAUR|TILAU|9HYME|DRORH|9HYPO|PENBI|AURPU|AURSE|CAMFO|OPEBR|NOTFU|KLENI|TRYVY|EPING|9NEOP|9TREE|9BASI|HIBSY|NAUCC|9CICH|TRYCI|ASPKA|PNEMU|NAUDC|TETBL|TETPH|KAZAF|KAZNA|9SACH|MARBU|ASPWE|9AGAR|ENTNP|PYROM|9APHY|ZASCE|SACEU|METAS|CORFA|METRR|CORDF|9ROSI|9ASPA|FUSC4|HIPCM|NANGC|BRAOL…	1238	8736	222	C4
P11309	PIM1	PIM1	ENSG00000137193	Pim-1 proto-oncogene; serine/threonine kinase [Source:HGNC Symbol;Acc:HGNC:8986]	2.7.11.1	4292089at2759	Dipodomysordii|Cricetulusgriseus|Mesocricetusauratus|Muscaroli|Musmusculus|Rattusnorvegicus|Caviaporcellus|Octodondegus|Heterocephalusglaber|Pogonavitticeps|Nothobranchiusfurzeri|Maylandiazebra|Hippocampuscomes|Tritrichomonasfoetus|Chlamydomonaseustigma|Oxytrichatrifallax|Lipotesvexillifer|Acanthamoebacastellanii|Strigamiamaritima|Trichechusmanatuslatirostris|Helicosporidiumsp.ATCC50920|Pteropusv…	DIPOR|CRIGR|MESAU|MUSCR|MOUSE|RAT|CAVPO|OCTDE|HETGA|9SAUR|NOTFU|9CICH|HIPCM|9EUKA|9CHLO|9SPIT|LIPVE|ACACF|STRMM|TRIMA|PTEVA|9FUNG|ZOONE|MONDO|9AMPH|9TELE|FISSO|FOLCA|BETSP|NEOAA|ECHNA|SALFA|SERLL|CARSF|PORTR|LARCR|AYTFU|AQUCH|LOTGI|PERMB|CYNSE|STRHB|TERCA|GEOSA|ANOCA|CYPVA|NEOSC|VOMUR|CHACN|BOBOX|VICPA|CHLRE|ORYME|TAKRU|BALAS|PANHP|CAERE|9PASS|NEOBR|ACIJB|GONPE|COLAP|STRRB|CALUR|9CRUS|TIELA|KRYMA…	224	575	20	A
P11802	CDK4	CDK4	ENSG00000135446	cyclin dependent kinase 4 [Source:HGNC Symbol;Acc:HGNC:1773]	-	244018at2759	Daldiniasp.EC12|Hypoxylonsp.CI-4A|Hypoxylonsp.EC38|Dipodomysordii|Cricetulusgriseus|Edhazardiaaedis|Kluyveromycesmarxianus|Mesocricetusauratus|Balearicaregulorumgibbericeps|Verticilliumlongisporum|Madurellamycetomatis|Muscaroli|Musmusculus|Choanephoracucurbitarum|Hesseltinellavesiculosa|Rattusnorvegicus|Caviaporcellus|Octodondegus|Exophialasideris|Heterocephalusglaber|Trichoplaxadhaerens|Fusarium…	9PEZI|DIPOR|CRIGR|EDHAE|KLUMD|MESAU|BALRE|MUSCR|MOUSE|9FUNG|RAT|CAVPO|OCTDE|9EURO|HETGA|TRIAD|FUSPC|ACREC|ASPVE|9AGAM|9SAUR|TILAU|9HYME|DRORH|9HYPO|PENBI|AURPU|AURSE|CAMFO|OPEBR|NOTFU|KLENI|TRYVY|EPING|9NEOP|9TREE|9BASI|HIBSY|NAUCC|9CICH|TRYCI|ASPKA|PNEMU|NAUDC|TETBL|TETPH|KAZAF|KAZNA|9SACH|MARBU|ASPWE|9AGAR|ENTNP|PYROM|9APHY|ZASCE|SACEU|METAS|CORFA|METRR|CORDF|9ROSI|9ASPA|FUSC4|HIPCM|NANGC|BRAOL…	1238	8736	215	C4
P15056	BRAF	BRAF	ENSG00000157764	B-Raf proto-oncogene; serine/threonine kinase [Source:HGNC Symbol;Acc:HGNC:1097]	-	4560496at2759	Dipodomysordii|Cricetulusgriseus|Mesocricetusauratus|Muscaroli|Musmusculus|Rattusnorvegicus|Caviaporcellus|Octodondegus|Heterocephalusglaber|Trichoplaxadhaerens|Acromyrmexechinatior|Pogonavitticeps|Bombusbifarius|Drosophilarhopaloa|Camponotusfloridanus|Operophterabrumata|Nothobranchiusfurzeri|TulasnellacalosporaMUT4182|Cryptotermessecundus|Maylandiazebra|Hippocampuscomes|Bicyclusanynana|Anopheles…	DIPOR|CRIGR|MESAU|MUSCR|MOUSE|RAT|CAVPO|OCTDE|HETGA|TRIAD|ACREC|9SAUR|9HYME|DRORH|CAMFO|OPEBR|NOTFU|9AGAM|9NEOP|9CICH|HIPCM|BICAN|9DIPT|SAPDV|DRYPU|LIPVE|9STRA|PEDHC|TAUER|DIACI|ACACF|STRMM|TRIMA|NIPNI|ATTCE|BOMIM|RHOPR|PTEVA|FRAOC|COFAR|9FUNG|ZOONE|9AMPH|9HEMI|9TELE|FISSO|BETSP|THRPL|9SCAR|NEOAA|9AGAR|BACLA|NESNO|SALFA|SERLL|CARSF|9GRUI|LEPDC|ATHCN|OOCBI|LARCR|AYTFU|AQUCH|AGRPL|LOTGI|MYODS|PERMB…	331	1123	113	B2
P15735	PHKG2	PHKG2	ENSG00000156873	phosphorylase kinase catalytic subunit gamma 2 [Source:HGNC Symbol;Acc:HGNC:8931]	-	1121238at2759	Daldiniasp.EC12|Hypoxylonsp.CI-4A|Hypoxylonsp.EC38|Dipodomysordii|Cricetulusgriseus|Kluyveromycesmarxianus|Mesocricetusauratus|Balearicaregulorumgibbericeps|Verticilliumlongisporum|Madurellamycetomatis|Muscaroli|Musmusculus|Choanephoracucurbitarum|Hesseltinellavesiculosa|Rattusnorvegicus|Caviaporcellus|Octodondegus|Exophialasideris|Heterocephalusglaber|Trichoplaxadhaerens|Fusariumpseudograminearu…	9PEZI|DIPOR|CRIGR|KLUMD|MESAU|BALRE|MUSCR|MOUSE|9FUNG|RAT|CAVPO|OCTDE|9EURO|HETGA|TRIAD|FUSPC|ACREC|ASPVE|9AGAM|9SAUR|TILAU|9HYME|DRORH|9HYPO|PENBI|AURPU|AURSE|CAMFO|OPEBR|NOTFU|KLENI|EPING|9TREE|9BASI|HIBSY|NAUCC|9CICH|PNEMU|NAUDC|TETBL|TETPH|KAZAF|KAZNA|9SACH|MARBU|ASPWE|9AGAR|PYROM|9APHY|ZASCE|SACEU|METAS|CORFA|METRR|CORDF|9ROSI|9ASPA|FUSC4|HIPCM|BRAOL|MYOBR|9HELO|BICAN|SERID|CLAP2|GLAL2|PLACD…	1115	6075	236	C4
P17252	PKCA	PRKCA	ENSG00000154229	protein kinase C alpha [Source:HGNC Symbol;Acc:HGNC:9393]	2.7.11.13	841660at2759	Dipodomysordii|Cricetulusgriseus|Mesocricetusauratus|Muscaroli|Musmusculus|Rattusnorvegicus|Caviaporcellus|Octodondegus|Heterocephalusglaber|Trichoplaxadhaerens|Acromyrmexechinatior|Pogonavitticeps|Bombusbifarius|Drosophilarhopaloa|Operophterabrumata|Nothobranchiusfurzeri|Trypanosomavivax|Cryptotermessecundus|Hibiscussyriacus|Maylandiazebra|Trypanosomacongolense|Entamoebanuttalli|Herraniaumbratic…	DIPOR|CRIGR|MESAU|MUSCR|MOUSE|RAT|CAVPO|OCTDE|HETGA|TRIAD|ACREC|9SAUR|9HYME|DRORH|OPEBR|NOTFU|TRYVY|9NEOP|HIBSY|9CICH|TRYCI|ENTNP|9ROSI|9ASPA|HIPCM|BRAOL|GRENI|BICAN|APHAT|9DIPT|HORVV|9EUKA|SAPDV|9CHLO|9ALVE|VITBC|9SPIT|LIPVE|9STRA|PEDHC|TAUER|DIACI|ACACF|STRMM|TRIMA|ATTCE|BLAHO|GALSU|ARADU|PHYPR|BOMIM|RHOPR|PTEVA|AMBTC|FRAOC|COFAR|MONDO|PELSI|9AMPH|9TELE|MARPO|BRADI|LEPPY|BETSP|THRPL|9SCAR|NEOAA…	508	2727	68	B1
P17612	PKACA	PRKACA	ENSG00000072062	protein kinase cAMP-activated catalytic subunit alpha [Source:HGNC Symbol;Acc:HGNC:9380]	2.7.11.11	10768at2759	Daldiniasp.EC12|Hypoxylonsp.CI-4A|Hypoxylonsp.EC38|Dipodomysordii|Cricetulusgriseus|Edhazardiaaedis|Kluyveromycesmarxianus|Mesocricetusauratus|Verticilliumlongisporum|Madurellamycetomatis|Muscaroli|Musmusculus|Choanephoracucurbitarum|Hesseltinellavesiculosa|Rattusnorvegicus|Caviaporcellus|Octodondegus|Exophialasideris|Heterocephalusglaber|Trichoplaxadhaerens|Fusariumpseudograminearum|Acromyrmexec…	9PEZI|DIPOR|CRIGR|EDHAE|KLUMD|MESAU|MUSCR|MOUSE|9FUNG|RAT|CAVPO|OCTDE|9EURO|HETGA|TRIAD|FUSPC|ACREC|ASPVE|9AGAM|9SAUR|TILAU|9HYME|DRORH|9HYPO|PENBI|AURPU|AURSE|CAMFO|OPEBR|NOTFU|KLENI|TRYVY|EPING|9NEOP|9TREE|9BASI|NAUCC|9CICH|TRYCI|ASPKA|PNEMU|NAUDC|TETBL|TETPH|KAZAF|KAZNA|9SACH|MARBU|ASPWE|9AGAR|ENTNP|PYROM|9APHY|ZASCE|SACEU|METAS|CORFA|METRR|CORDF|9ASPA|FUSC4|HIPCM|9HELO|GRENI|BICAN|SERID|CLAP2…	1082	8739	176	C3
P19525	PKR	EIF2AK2	ENSG00000055332	eukaryotic translation initiation factor 2 alpha kinase 2 [Source:HGNC Symbol;Acc:HGNC:9437]	-	8734at2759	Daldiniasp.EC12|Hypoxylonsp.CI-4A|Hypoxylonsp.EC38|Dipodomysordii|Cricetulusgriseus|Kluyveromycesmarxianus|Mesocricetusauratus|Verticilliumlongisporum|Madurellamycetomatis|Muscaroli|Musmusculus|Choanephoracucurbitarum|Hesseltinellavesiculosa|Rattusnorvegicus|Caviaporcellus|Octodondegus|Exophialasideris|Trichoplaxadhaerens|Fusariumpseudograminearum|Acromyrmexechinatior|CeratocystisfimbriataCBS1147…	9PEZI|DIPOR|CRIGR|KLUMD|MESAU|MUSCR|MOUSE|9FUNG|RAT|CAVPO|OCTDE|9EURO|TRIAD|FUSPC|ACREC|ASPVE|9AGAM|9SAUR|TILAU|9HYME|DRORH|9HYPO|PENBI|AURPU|AURSE|OPEBR|NOTFU|KLENI|EPING|9TREE|9BASI|HIBSY|NAUCC|9CICH|ASPKA|PNEMU|NAUDC|TETBL|TETPH|KAZAF|KAZNA|9SACH|MARBU|ASPWE|9AGAR|ENTNP|PYROM|9APHY|ZASCE|SACEU|METAS|CORFA|METRR|CORDF|9ROSI|9ASPA|FUSC4|NANGC|BRAOL|9HELO|BICAN|SERID|CLAP2|GLAL2|APHAT|9DIPT|HORVV…	983	2124	200	C4
P19784	CK2A2	CSNK2A2	ENSG00000070770	casein kinase 2 alpha 2 [Source:HGNC Symbol;Acc:HGNC:2459]	-	5472858at2759	Daldiniasp.EC12|Hypoxylonsp.CI-4A|Hypoxylonsp.EC38|Dipodomysordii|Edhazardiaaedis|Kluyveromycesmarxianus|Mesocricetusauratus|Verticilliumlongisporum|Madurellamycetomatis|Muscaroli|Musmusculus|Choanephoracucurbitarum|Hesseltinellavesiculosa|Rattusnorvegicus|Caviaporcellus|Octodondegus|Exophialasideris|Heterocephalusglaber|Saccoglossuskowalevskii|Trichoplaxadhaerens|Fusariumpseudograminearum|Acromy…	9PEZI|DIPOR|EDHAE|KLUMD|MESAU|MUSCR|MOUSE|9FUNG|RAT|CAVPO|OCTDE|9EURO|HETGA|SACKO|TRIAD|FUSPC|ACREC|ASPVE|9AGAM|9SAUR|TILAU|9HYME|DRORH|9HYPO|PENBI|AURPU|AURSE|CAMFO|OPEBR|NOTFU|KLENI|TRYVY|EPING|9NEOP|9TREE|9BASI|HIBSY|NAUCC|9CICH|TRYCI|PNEMU|NAUDC|TETBL|TETPH|KAZAF|KAZNA|9SACH|MARBU|ASPWE|9AGAR|ENTNP|PYROM|9APHY|ZASCE|SACEU|METAS|CORFA|METRR|CORDF|9ROSI|9ASPA|FUSC4|HIPCM|BRAOL|9HELO|GRENI|BICAN…	1160	2053	225	C4
P20794	MAK	MAK	ENSG00000111837	male germ cell associated kinase [Source:HGNC Symbol;Acc:HGNC:6816]	-	5478252at2759	Dipodomysordii|Cricetulusgriseus|Mesocricetusauratus|Muscaroli|Musmusculus|Rattusnorvegicus|Caviaporcellus|Octodondegus|Trichoplaxadhaerens|Acromyrmexechinatior|Pogonavitticeps|Bombusbifarius|Drosophilarhopaloa|Operophterabrumata|Klebsormidiumnitens|Trypanosomavivax|Cryptotermessecundus|Hibiscussyriacus|Maylandiazebra|Trypanosomacongolense|Herraniaumbratica|Apostasiashenzhenica|Brassicaoleraceava…	DIPOR|CRIGR|MESAU|MUSCR|MOUSE|RAT|CAVPO|OCTDE|TRIAD|ACREC|9SAUR|9HYME|DRORH|OPEBR|KLENI|TRYVY|9NEOP|HIBSY|9CICH|TRYCI|9ROSI|9ASPA|BRAOL|MYOBR|BICAN|APHAT|9DIPT|HORVV|9EUKA|SAPDV|9CHLO|9ALVE|VITBC|9SPIT|LIPVE|9STRA|PEDHC|DIACI|ACACF|TRIMA|ATTCE|BLAHO|GALSU|ARADU|PHYPR|BOMIM|RHOPR|PTEVA|AMBTC|FRAOC|COFAR|MONDO|PELSI|9AMPH|9HEMI|9TELE|MARPO|FISSO|BRADI|LEPPY|BETSP|THRPL|NEOAA|ECHNA|DUFNO|JATCU|SALFA…	437	980	73	B1
P22612	PKACG	PRKACG	ENSG00000165059	protein kinase cAMP-activated catalytic subunit gamma [Source:HGNC Symbol;Acc:HGNC:9382]	2.7.11.11	10768at2759	Daldiniasp.EC12|Hypoxylonsp.CI-4A|Hypoxylonsp.EC38|Dipodomysordii|Cricetulusgriseus|Edhazardiaaedis|Kluyveromycesmarxianus|Mesocricetusauratus|Verticilliumlongisporum|Madurellamycetomatis|Muscaroli|Musmusculus|Choanephoracucurbitarum|Hesseltinellavesiculosa|Rattusnorvegicus|Caviaporcellus|Octodondegus|Exophialasideris|Heterocephalusglaber|Trichoplaxadhaerens|Fusariumpseudograminearum|Acromyrmexec…	9PEZI|DIPOR|CRIGR|EDHAE|KLUMD|MESAU|MUSCR|MOUSE|9FUNG|RAT|CAVPO|OCTDE|9EURO|HETGA|TRIAD|FUSPC|ACREC|ASPVE|9AGAM|9SAUR|TILAU|9HYME|DRORH|9HYPO|PENBI|AURPU|AURSE|CAMFO|OPEBR|NOTFU|KLENI|TRYVY|EPING|9NEOP|9TREE|9BASI|NAUCC|9CICH|TRYCI|ASPKA|PNEMU|NAUDC|TETBL|TETPH|KAZAF|KAZNA|9SACH|MARBU|ASPWE|9AGAR|ENTNP|PYROM|9APHY|ZASCE|SACEU|METAS|CORFA|METRR|CORDF|9ASPA|FUSC4|HIPCM|9HELO|GRENI|BICAN|SERID|CLAP2…	1082	8739	175	C3
P22694	PKACB	PRKACB	ENSG00000142875	protein kinase cAMP-activated catalytic subunit beta [Source:HGNC Symbol;Acc:HGNC:9381]	2.7.11.11	10768at2759	Daldiniasp.EC12|Hypoxylonsp.CI-4A|Hypoxylonsp.EC38|Dipodomysordii|Cricetulusgriseus|Edhazardiaaedis|Kluyveromycesmarxianus|Mesocricetusauratus|Verticilliumlongisporum|Madurellamycetomatis|Muscaroli|Musmusculus|Choanephoracucurbitarum|Hesseltinellavesiculosa|Rattusnorvegicus|Caviaporcellus|Octodondegus|Exophialasideris|Heterocephalusglaber|Trichoplaxadhaerens|Fusariumpseudograminearum|Acromyrmexec…	9PEZI|DIPOR|CRIGR|EDHAE|KLUMD|MESAU|MUSCR|MOUSE|9FUNG|RAT|CAVPO|OCTDE|9EURO|HETGA|TRIAD|FUSPC|ACREC|ASPVE|9AGAM|9SAUR|TILAU|9HYME|DRORH|9HYPO|PENBI|AURPU|AURSE|CAMFO|OPEBR|NOTFU|KLENI|TRYVY|EPING|9NEOP|9TREE|9BASI|NAUCC|9CICH|TRYCI|ASPKA|PNEMU|NAUDC|TETBL|TETPH|KAZAF|KAZNA|9SACH|MARBU|ASPWE|9AGAR|ENTNP|PYROM|9APHY|ZASCE|SACEU|METAS|CORFA|METRR|CORDF|9ASPA|FUSC4|HIPCM|9HELO|GRENI|BICAN|SERID|CLAP2…	1082	8739	177	C3
P23443	P70S6K	RPS6KB1	ENSG00000108443	ribosomal protein S6 kinase B1 [Source:HGNC Symbol;Acc:HGNC:10436]	2.7.11.1	5489497at2759	Dipodomysordii|Cricetulusgriseus|Mesocricetusauratus|Muscaroli|Musmusculus|Rattusnorvegicus|Caviaporcellus|Octodondegus|Heterocephalusglaber|Trichoplaxadhaerens|Acromyrmexechinatior|Pogonavitticeps|Bombusbifarius|Drosophilarhopaloa|Camponotusfloridanus|Operophterabrumata|Nothobranchiusfurzeri|Klebsormidiumnitens|Cryptotermessecundus|Hibiscussyriacus|Maylandiazebra|Herraniaumbratica|Apostasiashenz…	DIPOR|CRIGR|MESAU|MUSCR|MOUSE|RAT|CAVPO|OCTDE|HETGA|TRIAD|ACREC|9SAUR|9HYME|DRORH|CAMFO|OPEBR|NOTFU|KLENI|9NEOP|HIBSY|9CICH|9ROSI|9ASPA|NILLU|HIPCM|BRAOL|MYOBR|BICAN|9DIPT|HORVV|9EUKA|9CHLO|LIPVE|PEDHC|DIACI|TACFU|STRMM|TRIMA|ATTCE|ARADU|BOMIM|RHOPR|PTEVA|AMBTC|FRAOC|COFAR|ZOONE|MONDO|PELSI|9AMPH|9HEMI|9TELE|MARPO|ANOCL|BRADI|FOLCA|BETSP|THRPL|9SCAR|NEOAA|ECHNA|BACLA|DUFNO|JATCU|SALFA|SERLL|CARSF…	434	2069	55	B1
P24723	PKCH	PRKCH	ENSG00000027075	protein kinase C eta [Source:HGNC Symbol;Acc:HGNC:9403]	2.7.11.13	841660at2759	Dipodomysordii|Cricetulusgriseus|Mesocricetusauratus|Muscaroli|Musmusculus|Rattusnorvegicus|Caviaporcellus|Octodondegus|Heterocephalusglaber|Trichoplaxadhaerens|Acromyrmexechinatior|Pogonavitticeps|Bombusbifarius|Drosophilarhopaloa|Operophterabrumata|Nothobranchiusfurzeri|Trypanosomavivax|Cryptotermessecundus|Hibiscussyriacus|Maylandiazebra|Trypanosomacongolense|Entamoebanuttalli|Herraniaumbratic…	DIPOR|CRIGR|MESAU|MUSCR|MOUSE|RAT|CAVPO|OCTDE|HETGA|TRIAD|ACREC|9SAUR|9HYME|DRORH|OPEBR|NOTFU|TRYVY|9NEOP|HIBSY|9CICH|TRYCI|ENTNP|9ROSI|9ASPA|HIPCM|BRAOL|GRENI|BICAN|APHAT|9DIPT|HORVV|9EUKA|SAPDV|9CHLO|9ALVE|VITBC|9SPIT|LIPVE|9STRA|PEDHC|TAUER|DIACI|ACACF|STRMM|TRIMA|ATTCE|BLAHO|GALSU|ARADU|PHYPR|BOMIM|RHOPR|PTEVA|AMBTC|FRAOC|COFAR|MONDO|PELSI|9AMPH|9TELE|MARPO|BRADI|LEPPY|BETSP|THRPL|9SCAR|NEOAA…	508	2727	66	B1
P24941	CDK2	CDK2	ENSG00000123374	cyclin dependent kinase 2 [Source:HGNC Symbol;Acc:HGNC:1771]	-	244018at2759	Daldiniasp.EC12|Hypoxylonsp.CI-4A|Hypoxylonsp.EC38|Dipodomysordii|Cricetulusgriseus|Edhazardiaaedis|Kluyveromycesmarxianus|Mesocricetusauratus|Balearicaregulorumgibbericeps|Verticilliumlongisporum|Madurellamycetomatis|Muscaroli|Musmusculus|Choanephoracucurbitarum|Hesseltinellavesiculosa|Rattusnorvegicus|Caviaporcellus|Octodondegus|Exophialasideris|Heterocephalusglaber|Trichoplaxadhaerens|Fusarium…	9PEZI|DIPOR|CRIGR|EDHAE|KLUMD|MESAU|BALRE|MUSCR|MOUSE|9FUNG|RAT|CAVPO|OCTDE|9EURO|HETGA|TRIAD|FUSPC|ACREC|ASPVE|9AGAM|9SAUR|TILAU|9HYME|DRORH|9HYPO|PENBI|AURPU|AURSE|CAMFO|OPEBR|NOTFU|KLENI|TRYVY|EPING|9NEOP|9TREE|9BASI|HIBSY|NAUCC|9CICH|TRYCI|ASPKA|PNEMU|NAUDC|TETBL|TETPH|KAZAF|KAZNA|9SACH|MARBU|ASPWE|9AGAR|ENTNP|PYROM|9APHY|ZASCE|SACEU|METAS|CORFA|METRR|CORDF|9ROSI|9ASPA|FUSC4|HIPCM|NANGC|BRAOL…	1238	8736	217	C4
P25098	GRK2	GRK2	ENSG00000173020	G protein-coupled receptor kinase 2 [Source:HGNC Symbol;Acc:HGNC:289]	-	3415459at2759	Dipodomysordii|Cricetulusgriseus|Mesocricetusauratus|Muscaroli|Musmusculus|Rattusnorvegicus|Caviaporcellus|Octodondegus|Heterocephalusglaber|Trichoplaxadhaerens|Pogonavitticeps|Bombusbifarius|Drosophilarhopaloa|Operophterabrumata|Nothobranchiusfurzeri|Maylandiazebra|Bicyclusanynana|Anophelesminimus|Lipotesvexillifer|Pediculushumanussubsp.corporis|Diaphorinacitri|Strigamiamaritima|Trichechusmanatu…	DIPOR|CRIGR|MESAU|MUSCR|MOUSE|RAT|CAVPO|OCTDE|HETGA|TRIAD|9SAUR|9HYME|DRORH|OPEBR|NOTFU|9CICH|BICAN|9DIPT|LIPVE|PEDHC|DIACI|STRMM|TRIMA|ATTCE|BOMIM|RHOPR|PTEVA|ZOONE|PELSI|9AMPH|9TELE|9EUKA|BETSP|THRPL|9SCAR|NEOAA|BACLA|CARSF|ATHCN|OOCBI|AYTFU|AQUCH|AGRPL|LOTGI|PERMB|CYNSE|STRHB|GEOSA|BACDO|ANOCA|ZEUCU|PHLPP|VOMUR|CHACN|9PASE|DROBS|DROKI|BOBOX|VICPA|BALAS|PANHP|CAERE|9PASS|TETUR|NEOBR|ACIJB|COLAP…	231	357	12	A
P27037	ACVR2A	ACVR2A	ENSG00000121989	activin A receptor type 2A [Source:HGNC Symbol;Acc:HGNC:173]	-	3900892at2759	Dipodomysordii|Cricetulusgriseus|Mesocricetusauratus|Muscaroli|Musmusculus|Rattusnorvegicus|Caviaporcellus|Octodondegus|Heterocephalusglaber|Saccoglossuskowalevskii|Trichoplaxadhaerens|Pogonavitticeps|Bombusbifarius|Drosophilarhopaloa|Camponotusfloridanus|Operophterabrumata|Nothobranchiusfurzeri|TulasnellacalosporaMUT4182|Cryptotermessecundus|Hibiscussyriacus|Maylandiazebra|Armillariasolidipes|En…	DIPOR|CRIGR|MESAU|MUSCR|MOUSE|RAT|CAVPO|OCTDE|HETGA|SACKO|TRIAD|9SAUR|9HYME|DRORH|CAMFO|OPEBR|NOTFU|9AGAM|9NEOP|HIBSY|9CICH|9AGAR|ENTNP|9ROSI|9ASPA|HIPCM|BRAOL|BICAN|9DIPT|HORVV|9EUKA|HYAVF|HARAX|SAPDV|VITBC|9SPIT|LIPVE|PEDHC|DIACI|FUSPR|ACACF|STRMM|TRIMA|ATTCE|ARADU|9FUNG|EXIGL|BOMIM|RHOPR|PTEVA|AMBTC|FRAOC|COFAR|ZOONE|MONDO|PELSI|9AMPH|9HEMI|9TELE|MARPO|ANOCL|FISSO|BRADI|FOLCA|BETSP|THRPL|9SCAR…	463	3353	46	B1
P27361	ERK1	MAPK3	ENSG00000102882	mitogen-activated protein kinase 3 [Source:HGNC Symbol;Acc:HGNC:6877]	2.7.11.24	158564at2759	Daldiniasp.EC12|Hypoxylonsp.CI-4A|Hypoxylonsp.EC38|Dipodomysordii|Cricetulusgriseus|Edhazardiaaedis|Kluyveromycesmarxianus|Mesocricetusauratus|Balearicaregulorumgibbericeps|Verticilliumlongisporum|Madurellamycetomatis|Muscaroli|Musmusculus|Choanephoracucurbitarum|Hesseltinellavesiculosa|Rattusnorvegicus|Caviaporcellus|Octodondegus|Exophialasideris|Heterocephalusglaber|Saccoglossuskowalevskii|Tric…	9PEZI|DIPOR|CRIGR|EDHAE|KLUMD|MESAU|BALRE|MUSCR|MOUSE|9FUNG|RAT|CAVPO|OCTDE|9EURO|HETGA|SACKO|TRIAD|FUSPC|ACREC|ASPVE|9AGAM|9SAUR|TILAU|9HYME|DRORH|9HYPO|PENBI|AURPU|AURSE|CAMFO|OPEBR|NOTFU|TRYVY|EPING|9NEOP|9TREE|9BASI|NAUCC|9CICH|TRYCI|ASPKA|PNEMU|NAUDC|TETBL|TETPH|KAZAF|KAZNA|9SACH|MARBU|ASPWE|9AGAR|PYROM|9APHY|ZASCE|SACEU|METAS|CORFA|METRR|CORDF|FUSC4|HIPCM|NANGC|MYOBR|9HELO|BICAN|SERID|CLAP2…	1061	5486	157	C1
P27448	MARK3	MARK3	ENSG00000075413	microtubule affinity regulating kinase 3 [Source:HGNC Symbol;Acc:HGNC:6897]	2.7.11.1	5475340at2759	Daldiniasp.EC12|Hypoxylonsp.CI-4A|Hypoxylonsp.EC38|Dipodomysordii|Cricetulusgriseus|Edhazardiaaedis|Kluyveromycesmarxianus|Mesocricetusauratus|Balearicaregulorumgibbericeps|Verticilliumlongisporum|Madurellamycetomatis|Muscaroli|Musmusculus|Choanephoracucurbitarum|Hesseltinellavesiculosa|Rattusnorvegicus|Caviaporcellus|Octodondegus|Exophialasideris|Heterocephalusglaber|Saccoglossuskowalevskii|Tric…	9PEZI|DIPOR|CRIGR|EDHAE|KLUMD|MESAU|BALRE|MUSCR|MOUSE|9FUNG|RAT|CAVPO|OCTDE|9EURO|HETGA|SACKO|TRIAD|FUSPC|ACREC|ASPVE|9AGAM|9SAUR|TILAU|9HYME|DRORH|9HYPO|PENBI|AURPU|AURSE|CAMFO|OPEBR|NOTFU|TRYVY|EPING|9NEOP|9TREE|9BASI|NAUCC|9CICH|TRYCI|ASPKA|PNEMU|NAUDC|TETBL|TETPH|KAZAF|KAZNA|9SACH|MARBU|ASPWE|9AGAR|PYROM|9APHY|ZASCE|SACEU|METAS|CORFA|METRR|CORDF|9ASPA|FUSC4|HIPCM|NANGC|MYOBR|9HELO|GRENI|BICAN…	1117	5508	185	C1
P28482	ERK2	MAPK1	ENSG00000100030	mitogen-activated protein kinase 1 [Source:HGNC Symbol;Acc:HGNC:6871]	2.7.11.24	158564at2759	Daldiniasp.EC12|Hypoxylonsp.CI-4A|Hypoxylonsp.EC38|Dipodomysordii|Cricetulusgriseus|Edhazardiaaedis|Kluyveromycesmarxianus|Mesocricetusauratus|Balearicaregulorumgibbericeps|Verticilliumlongisporum|Madurellamycetomatis|Muscaroli|Musmusculus|Choanephoracucurbitarum|Hesseltinellavesiculosa|Rattusnorvegicus|Caviaporcellus|Octodondegus|Exophialasideris|Heterocephalusglaber|Saccoglossuskowalevskii|Tric…	9PEZI|DIPOR|CRIGR|EDHAE|KLUMD|MESAU|BALRE|MUSCR|MOUSE|9FUNG|RAT|CAVPO|OCTDE|9EURO|HETGA|SACKO|TRIAD|FUSPC|ACREC|ASPVE|9AGAM|9SAUR|TILAU|9HYME|DRORH|9HYPO|PENBI|AURPU|AURSE|CAMFO|OPEBR|NOTFU|TRYVY|EPING|9NEOP|9TREE|9BASI|NAUCC|9CICH|TRYCI|ASPKA|PNEMU|NAUDC|TETBL|TETPH|KAZAF|KAZNA|9SACH|MARBU|ASPWE|9AGAR|PYROM|9APHY|ZASCE|SACEU|METAS|CORFA|METRR|CORDF|FUSC4|HIPCM|NANGC|MYOBR|9HELO|BICAN|SERID|CLAP2…	1061	5486	158	C1
P31749	AKT1	AKT1	ENSG00000142208	AKT serine/threonine kinase 1 [Source:HGNC Symbol;Acc:HGNC:391]	2.7.11.1	3028764at2759	Dipodomysordii|Cricetulusgriseus|Mesocricetusauratus|Merionesunguiculatus|Muscaroli|Musmusculus|Rattusnorvegicus|Caviaporcellus|Octodondegus|Heterocephalusglaber|Saccoglossuskowalevskii|Trichoplaxadhaerens|Pogonavitticeps|Bombusbifarius|Drosophilarhopaloa|Operophterabrumata|Nothobranchiusfurzeri|Cryptotermessecundus|Maylandiazebra|Entamoebanuttalli|Hippocampuscomes|Nannochloropsisgaditana|Myotisb…	DIPOR|CRIGR|MESAU|MERUN|MUSCR|MOUSE|RAT|CAVPO|OCTDE|HETGA|SACKO|TRIAD|9SAUR|9HYME|DRORH|OPEBR|NOTFU|9NEOP|9CICH|ENTNP|HIPCM|NANGC|MYOBR|BICAN|APHAT|9DIPT|PARTP|9EUKA|SAPDV|9ALVE|VITBC|9SPIT|DRYPU|LIPVE|SINCH|9STRA|PEDHC|DIACI|TACFU|ACACF|STRMM|TRIMA|ATTCE|BLAHO|PHYPR|BOMIM|RHOPR|PTEVA|FRAOC|MONDO|PELSI|9AMPH|9HEMI|9TELE|FISSO|FOLCA|BETSP|THRPL|9SCAR|NEOAA|ECHNA|BACLA|SALFA|SERLL|CARSF|ATHCN|OOCBI…	359	1790	84	B2
P31751	AKT2	AKT2	ENSG00000105221	AKT serine/threonine kinase 2 [Source:HGNC Symbol;Acc:HGNC:392]	2.7.11.1	3028764at2759	Dipodomysordii|Cricetulusgriseus|Mesocricetusauratus|Merionesunguiculatus|Muscaroli|Musmusculus|Rattusnorvegicus|Caviaporcellus|Octodondegus|Heterocephalusglaber|Saccoglossuskowalevskii|Trichoplaxadhaerens|Pogonavitticeps|Bombusbifarius|Drosophilarhopaloa|Operophterabrumata|Nothobranchiusfurzeri|Cryptotermessecundus|Maylandiazebra|Entamoebanuttalli|Hippocampuscomes|Nannochloropsisgaditana|Myotisb…	DIPOR|CRIGR|MESAU|MERUN|MUSCR|MOUSE|RAT|CAVPO|OCTDE|HETGA|SACKO|TRIAD|9SAUR|9HYME|DRORH|OPEBR|NOTFU|9NEOP|9CICH|ENTNP|HIPCM|NANGC|MYOBR|BICAN|APHAT|9DIPT|PARTP|9EUKA|SAPDV|9ALVE|VITBC|9SPIT|DRYPU|LIPVE|SINCH|9STRA|PEDHC|DIACI|TACFU|ACACF|STRMM|TRIMA|ATTCE|BLAHO|PHYPR|BOMIM|RHOPR|PTEVA|FRAOC|MONDO|PELSI|9AMPH|9HEMI|9TELE|FISSO|FOLCA|BETSP|THRPL|9SCAR|NEOAA|ECHNA|BACLA|SALFA|SERLL|CARSF|ATHCN|OOCBI…	359	1790	85	B2
P32298	GRK4	GRK4	ENSG00000125388	G protein-coupled receptor kinase 4 [Source:HGNC Symbol;Acc:HGNC:4543]	-	2906348at2759	Dipodomysordii|Cricetulusgriseus|Mesocricetusauratus|Muscaroli|Musmusculus|Rattusnorvegicus|Caviaporcellus|Octodondegus|Heterocephalusglaber|Trichoplaxadhaerens|Pogonavitticeps|Bombusbifarius|Drosophilarhopaloa|Operophterabrumata|Nothobranchiusfurzeri|Cryptotermessecundus|Maylandiazebra|Hippocampuscomes|Myotisbrandtii|Bicyclusanynana|Anophelesminimus|Scleropagesformosus|Dryobatespubescens|Lipotes…	DIPOR|CRIGR|MESAU|MUSCR|MOUSE|RAT|CAVPO|OCTDE|HETGA|TRIAD|9SAUR|9HYME|DRORH|OPEBR|NOTFU|9NEOP|9CICH|HIPCM|MYOBR|BICAN|9DIPT|SCLFO|DRYPU|LIPVE|PEDHC|DIACI|STRMM|TRIMA|ATTCE|BOMIM|RHOPR|PTEVA|FRAOC|ZOONE|MONDO|PELSI|9AMPH|9TELE|9EUKA|BETSP|THRPL|9SCAR|NEOAA|ECHNA|BACLA|SALFA|SERLL|CARSF|LEPDC|EGRGA|ATHCN|OOCBI|LARCR|AYTFU|AQUCH|AGRPL|LOTGI|MYODS|PERMB|CYNSE|TUPCH|STRHB|TERCA|GEOSA|ANOCA|ZEUCU|CYPVA…	298	1093	93	B2
P33981	TTK	TTK	ENSG00000112742	TTK protein kinase [Source:HGNC Symbol;Acc:HGNC:12401]	-	8547at2759	Daldiniasp.EC12|Hypoxylonsp.CI-4A|Hypoxylonsp.EC38|Dipodomysordii|Edhazardiaaedis|Kluyveromycesmarxianus|Verticilliumlongisporum|Madurellamycetomatis|Muscaroli|Musmusculus|Choanephoracucurbitarum|Hesseltinellavesiculosa|Rattusnorvegicus|Octodondegus|Exophialasideris|Heterocephalusglaber|Trichoplaxadhaerens|Fusariumpseudograminearum|Acromyrmexechinatior|CeratocystisfimbriataCBS114723|Aspergillusve…	9PEZI|DIPOR|EDHAE|KLUMD|MUSCR|MOUSE|9FUNG|RAT|OCTDE|9EURO|HETGA|TRIAD|FUSPC|ACREC|ASPVE|9AGAM|9SAUR|TILAU|9HYME|DRORH|9HYPO|PENBI|AURPU|AURSE|OPEBR|KLENI|EPING|9NEOP|9TREE|9BASI|HIBSY|NAUCC|9CICH|ASPKA|PNEMU|NAUDC|TETBL|TETPH|KAZAF|KAZNA|9SACH|MARBU|ASPWE|9AGAR|PYROM|ZASCE|SACEU|METAS|CORFA|METRR|CORDF|9ROSI|9ASPA|FUSC4|NANGC|BRAOL|9HELO|BICAN|SERID|CLAP2|GLAL2|APHAT|MACPH|RHOT1|CANO9|PLEOS|ASPLC…	930	1114	273	D
P34947	GRK5	GRK5	ENSG00000198873	G protein-coupled receptor kinase 5 [Source:HGNC Symbol;Acc:HGNC:4544]	-	2906348at2759	Dipodomysordii|Cricetulusgriseus|Mesocricetusauratus|Muscaroli|Musmusculus|Rattusnorvegicus|Caviaporcellus|Octodondegus|Heterocephalusglaber|Trichoplaxadhaerens|Pogonavitticeps|Bombusbifarius|Drosophilarhopaloa|Operophterabrumata|Nothobranchiusfurzeri|Cryptotermessecundus|Maylandiazebra|Hippocampuscomes|Myotisbrandtii|Bicyclusanynana|Anophelesminimus|Scleropagesformosus|Dryobatespubescens|Lipotes…	DIPOR|CRIGR|MESAU|MUSCR|MOUSE|RAT|CAVPO|OCTDE|HETGA|TRIAD|9SAUR|9HYME|DRORH|OPEBR|NOTFU|9NEOP|9CICH|HIPCM|MYOBR|BICAN|9DIPT|SCLFO|DRYPU|LIPVE|PEDHC|DIACI|STRMM|TRIMA|ATTCE|BOMIM|RHOPR|PTEVA|FRAOC|ZOONE|MONDO|PELSI|9AMPH|9TELE|9EUKA|BETSP|THRPL|9SCAR|NEOAA|ECHNA|BACLA|SALFA|SERLL|CARSF|LEPDC|EGRGA|ATHCN|OOCBI|LARCR|AYTFU|AQUCH|AGRPL|LOTGI|MYODS|PERMB|CYNSE|TUPCH|STRHB|TERCA|GEOSA|ANOCA|ZEUCU|CYPVA…	298	1093	91	B2
P35626	GRK3	GRK3	ENSG00000100077	G protein-coupled receptor kinase 3 [Source:HGNC Symbol;Acc:HGNC:290]	-	3415459at2759	Dipodomysordii|Cricetulusgriseus|Mesocricetusauratus|Muscaroli|Musmusculus|Rattusnorvegicus|Caviaporcellus|Octodondegus|Heterocephalusglaber|Trichoplaxadhaerens|Pogonavitticeps|Bombusbifarius|Drosophilarhopaloa|Operophterabrumata|Nothobranchiusfurzeri|Maylandiazebra|Bicyclusanynana|Anophelesminimus|Lipotesvexillifer|Pediculushumanussubsp.corporis|Diaphorinacitri|Strigamiamaritima|Trichechusmanatu…	DIPOR|CRIGR|MESAU|MUSCR|MOUSE|RAT|CAVPO|OCTDE|HETGA|TRIAD|9SAUR|9HYME|DRORH|OPEBR|NOTFU|9CICH|BICAN|9DIPT|LIPVE|PEDHC|DIACI|STRMM|TRIMA|ATTCE|BOMIM|RHOPR|PTEVA|ZOONE|PELSI|9AMPH|9TELE|9EUKA|BETSP|THRPL|9SCAR|NEOAA|BACLA|CARSF|ATHCN|OOCBI|AYTFU|AQUCH|AGRPL|LOTGI|PERMB|CYNSE|STRHB|GEOSA|BACDO|ANOCA|ZEUCU|PHLPP|VOMUR|CHACN|9PASE|DROBS|DROKI|BOBOX|VICPA|BALAS|PANHP|CAERE|9PASS|TETUR|NEOBR|ACIJB|COLAP…	231	357	13	A
P36507	MEK2	MAP2K2	ENSG00000126934	mitogen-activated protein kinase kinase 2 [Source:HGNC Symbol;Acc:HGNC:6842]	-	2900742at2759	Daldiniasp.EC12|Hypoxylonsp.CI-4A|Hypoxylonsp.EC38|Dipodomysordii|Cricetulusgriseus|Kluyveromycesmarxianus|Mesocricetusauratus|Verticilliumlongisporum|Madurellamycetomatis|Muscaroli|Musmusculus|Choanephoracucurbitarum|Hesseltinellavesiculosa|Rattusnorvegicus|Caviaporcellus|Octodondegus|Exophialasideris|Heterocephalusglaber|Saccoglossuskowalevskii|Trichoplaxadhaerens|Fusariumpseudograminearum|Acro…	9PEZI|DIPOR|CRIGR|KLUMD|MESAU|MUSCR|MOUSE|9FUNG|RAT|CAVPO|OCTDE|9EURO|HETGA|SACKO|TRIAD|FUSPC|ACREC|ASPVE|9AGAM|9SAUR|TILAU|9HYME|DRORH|9HYPO|PENBI|AURPU|AURSE|CAMFO|OPEBR|NOTFU|EPING|9NEOP|9TREE|9BASI|NAUCC|9CICH|ASPKA|PNEMU|NAUDC|TETBL|TETPH|KAZAF|KAZNA|9SACH|MARBU|ASPWE|9AGAR|PYROM|9APHY|ZASCE|SACEU|METAS|CORFA|METRR|CORDF|FUSC4|HIPCM|9HELO|BICAN|SERID|CLAP2|GLAL2|9DIPT|MACPH|RHOT1|CANO9|PLEOS…	957	3251	161	C1
P36894	BMPR1A	BMPR1A	ENSG00000107779	bone morphogenetic protein receptor type 1A [Source:HGNC Symbol;Acc:HGNC:1076]	-	3900892at2759	Dipodomysordii|Cricetulusgriseus|Mesocricetusauratus|Muscaroli|Musmusculus|Rattusnorvegicus|Caviaporcellus|Octodondegus|Heterocephalusglaber|Saccoglossuskowalevskii|Trichoplaxadhaerens|Pogonavitticeps|Bombusbifarius|Drosophilarhopaloa|Camponotusfloridanus|Operophterabrumata|Nothobranchiusfurzeri|TulasnellacalosporaMUT4182|Cryptotermessecundus|Hibiscussyriacus|Maylandiazebra|Armillariasolidipes|En…	DIPOR|CRIGR|MESAU|MUSCR|MOUSE|RAT|CAVPO|OCTDE|HETGA|SACKO|TRIAD|9SAUR|9HYME|DRORH|CAMFO|OPEBR|NOTFU|9AGAM|9NEOP|HIBSY|9CICH|9AGAR|ENTNP|9ROSI|9ASPA|HIPCM|BRAOL|BICAN|9DIPT|HORVV|9EUKA|HYAVF|HARAX|SAPDV|VITBC|9SPIT|LIPVE|PEDHC|DIACI|FUSPR|ACACF|STRMM|TRIMA|ATTCE|ARADU|9FUNG|EXIGL|BOMIM|RHOPR|PTEVA|AMBTC|FRAOC|COFAR|ZOONE|MONDO|PELSI|9AMPH|9HEMI|9TELE|MARPO|ANOCL|FISSO|BRADI|FOLCA|BETSP|THRPL|9SCAR…	463	3353	43	B1
P36896	ALK4	ACVR1B	ENSG00000135503	activin A receptor type 1B [Source:HGNC Symbol;Acc:HGNC:172]	-	3900892at2759	Dipodomysordii|Cricetulusgriseus|Mesocricetusauratus|Muscaroli|Musmusculus|Rattusnorvegicus|Caviaporcellus|Octodondegus|Heterocephalusglaber|Saccoglossuskowalevskii|Trichoplaxadhaerens|Pogonavitticeps|Bombusbifarius|Drosophilarhopaloa|Camponotusfloridanus|Operophterabrumata|Nothobranchiusfurzeri|TulasnellacalosporaMUT4182|Cryptotermessecundus|Hibiscussyriacus|Maylandiazebra|Armillariasolidipes|En…	DIPOR|CRIGR|MESAU|MUSCR|MOUSE|RAT|CAVPO|OCTDE|HETGA|SACKO|TRIAD|9SAUR|9HYME|DRORH|CAMFO|OPEBR|NOTFU|9AGAM|9NEOP|HIBSY|9CICH|9AGAR|ENTNP|9ROSI|9ASPA|HIPCM|BRAOL|BICAN|9DIPT|HORVV|9EUKA|HYAVF|HARAX|SAPDV|VITBC|9SPIT|LIPVE|PEDHC|DIACI|FUSPR|ACACF|STRMM|TRIMA|ATTCE|ARADU|9FUNG|EXIGL|BOMIM|RHOPR|PTEVA|AMBTC|FRAOC|COFAR|ZOONE|MONDO|PELSI|9AMPH|9HEMI|9TELE|MARPO|ANOCL|FISSO|BRADI|FOLCA|BETSP|THRPL|9SCAR…	463	3353	44	B1
P36897	TGFBR1	TGFBR1	ENSG00000106799	transforming growth factor beta receptor 1 [Source:HGNC Symbol;Acc:HGNC:11772]	-	3900892at2759	Dipodomysordii|Cricetulusgriseus|Mesocricetusauratus|Muscaroli|Musmusculus|Rattusnorvegicus|Caviaporcellus|Octodondegus|Heterocephalusglaber|Saccoglossuskowalevskii|Trichoplaxadhaerens|Pogonavitticeps|Bombusbifarius|Drosophilarhopaloa|Camponotusfloridanus|Operophterabrumata|Nothobranchiusfurzeri|TulasnellacalosporaMUT4182|Cryptotermessecundus|Hibiscussyriacus|Maylandiazebra|Armillariasolidipes|En…	DIPOR|CRIGR|MESAU|MUSCR|MOUSE|RAT|CAVPO|OCTDE|HETGA|SACKO|TRIAD|9SAUR|9HYME|DRORH|CAMFO|OPEBR|NOTFU|9AGAM|9NEOP|HIBSY|9CICH|9AGAR|ENTNP|9ROSI|9ASPA|HIPCM|BRAOL|BICAN|9DIPT|HORVV|9EUKA|HYAVF|HARAX|SAPDV|VITBC|9SPIT|LIPVE|PEDHC|DIACI|FUSPR|ACACF|STRMM|TRIMA|ATTCE|ARADU|9FUNG|EXIGL|BOMIM|RHOPR|PTEVA|AMBTC|FRAOC|COFAR|ZOONE|MONDO|PELSI|9AMPH|9HEMI|9TELE|MARPO|ANOCL|FISSO|BRADI|FOLCA|BETSP|THRPL|9SCAR…	463	3353	40	B1
P37173	TGFBR2	TGFBR2	ENSG00000163513	transforming growth factor beta receptor 2 [Source:HGNC Symbol;Acc:HGNC:11773]	-	3900892at2759	Dipodomysordii|Cricetulusgriseus|Mesocricetusauratus|Muscaroli|Musmusculus|Rattusnorvegicus|Caviaporcellus|Octodondegus|Heterocephalusglaber|Saccoglossuskowalevskii|Trichoplaxadhaerens|Pogonavitticeps|Bombusbifarius|Drosophilarhopaloa|Camponotusfloridanus|Operophterabrumata|Nothobranchiusfurzeri|TulasnellacalosporaMUT4182|Cryptotermessecundus|Hibiscussyriacus|Maylandiazebra|Armillariasolidipes|En…	DIPOR|CRIGR|MESAU|MUSCR|MOUSE|RAT|CAVPO|OCTDE|HETGA|SACKO|TRIAD|9SAUR|9HYME|DRORH|CAMFO|OPEBR|NOTFU|9AGAM|9NEOP|HIBSY|9CICH|9AGAR|ENTNP|9ROSI|9ASPA|HIPCM|BRAOL|BICAN|9DIPT|HORVV|9EUKA|HYAVF|HARAX|SAPDV|VITBC|9SPIT|LIPVE|PEDHC|DIACI|FUSPR|ACACF|STRMM|TRIMA|ATTCE|ARADU|9FUNG|EXIGL|BOMIM|RHOPR|PTEVA|AMBTC|FRAOC|COFAR|ZOONE|MONDO|PELSI|9AMPH|9HEMI|9TELE|MARPO|ANOCL|FISSO|BRADI|FOLCA|BETSP|THRPL|9SCAR…	463	3353	39	B1
P41279	COT	MAP3K8	ENSG00000107968	mitogen-activated protein kinase kinase kinase 8 [Source:HGNC Symbol;Acc:HGNC:6860]	-	5342116at2759	Dipodomysordii|Cricetulusgriseus|Mesocricetusauratus|Muscaroli|Musmusculus|Rattusnorvegicus|Caviaporcellus|Octodondegus|Heterocephalusglaber|Pogonavitticeps|Nothobranchiusfurzeri|Maylandiazebra|Tritrichomonasfoetus|Lipotesvexillifer|Trichechusmanatuslatirostris|Pteropusvampyrus|Monodelphisdomestica|Pelodiscussinensis|Microcaeciliaunicolor|Bettasplendens|Sinocyclocheilusanshuiensis|Paramormyropski…	DIPOR|CRIGR|MESAU|MUSCR|MOUSE|RAT|CAVPO|OCTDE|HETGA|9SAUR|NOTFU|9CICH|9EUKA|LIPVE|TRIMA|PTEVA|MONDO|PELSI|9AMPH|BETSP|9TELE|NEOAA|ECHNA|SALFA|CARSF|LARCR|AYTFU|AQUCH|PERMB|TERCA|GEOSA|ANOCA|CYPVA|URSMA|NEOSC|VOMUR|CHACN|FULGA|BOBOX|VICPA|ORYME|BALAS|PANHP|9PASS|NEOBR|ACIJB|COLAP|CALUR|KRYMA|SURSU|PHACI|ALLSI|ENHLU|SAIBB|PYGNA|ICTTR|BISBB|MONAL|NEOVI|GEOFO|NECAM|CASCN|AUSLI|SCOMX|COTGO|9LABR|COLST…	154	185	32	A
P41743	PKCI	PRKCI	ENSG00000163558	protein kinase C iota [Source:HGNC Symbol;Acc:HGNC:9404]	2.7.11.13	841660at2759	Dipodomysordii|Cricetulusgriseus|Mesocricetusauratus|Muscaroli|Musmusculus|Rattusnorvegicus|Caviaporcellus|Octodondegus|Heterocephalusglaber|Trichoplaxadhaerens|Acromyrmexechinatior|Pogonavitticeps|Bombusbifarius|Drosophilarhopaloa|Operophterabrumata|Nothobranchiusfurzeri|Trypanosomavivax|Cryptotermessecundus|Hibiscussyriacus|Maylandiazebra|Trypanosomacongolense|Entamoebanuttalli|Herraniaumbratic…	DIPOR|CRIGR|MESAU|MUSCR|MOUSE|RAT|CAVPO|OCTDE|HETGA|TRIAD|ACREC|9SAUR|9HYME|DRORH|OPEBR|NOTFU|TRYVY|9NEOP|HIBSY|9CICH|TRYCI|ENTNP|9ROSI|9ASPA|HIPCM|BRAOL|GRENI|BICAN|APHAT|9DIPT|HORVV|9EUKA|SAPDV|9CHLO|9ALVE|VITBC|9SPIT|LIPVE|9STRA|PEDHC|TAUER|DIACI|ACACF|STRMM|TRIMA|ATTCE|BLAHO|GALSU|ARADU|PHYPR|BOMIM|RHOPR|PTEVA|AMBTC|FRAOC|COFAR|MONDO|PELSI|9AMPH|9TELE|MARPO|BRADI|LEPPY|BETSP|THRPL|9SCAR|NEOAA…	508	2727	65	B1
P42345	MTOR	MTOR	ENSG00000198793	mechanistic target of rapamycin kinase [Source:HGNC Symbol;Acc:HGNC:3942]	2.7.11.1	8448at2759	Daldiniasp.EC12|Hypoxylonsp.CI-4A|Hypoxylonsp.EC38|Dipodomysordii|Cricetulusgriseus|Edhazardiaaedis|Kluyveromycesmarxianus|Mesocricetusauratus|Verticilliumlongisporum|Madurellamycetomatis|Muscaroli|Musmusculus|Choanephoracucurbitarum|Hesseltinellavesiculosa|Rattusnorvegicus|Caviaporcellus|Octodondegus|Exophialasideris|Heterocephalusglaber|Trichoplaxadhaerens|Fusariumpseudograminearum|Ceratocystis…	9PEZI|DIPOR|CRIGR|EDHAE|KLUMD|MESAU|MUSCR|MOUSE|9FUNG|RAT|CAVPO|OCTDE|9EURO|HETGA|TRIAD|FUSPC|ASPVE|9AGAM|9SAUR|TILAU|9HYME|DRORH|9HYPO|PENBI|AURPU|AURSE|CAMFO|OPEBR|NOTFU|KLENI|TRYVY|EPING|9NEOP|9TREE|9BASI|NAUCC|9CICH|TRYCI|PNEMU|NAUDC|TETBL|TETPH|KAZAF|KAZNA|9SACH|MARBU|ASPWE|9AGAR|ENTNP|PYROM|9APHY|ZASCE|SACEU|METAS|CORFA|METRR|CORDF|9ROSI|9ASPA|FUSC4|NANGC|BRAOL|9HELO|GRENI|BICAN|SERID|CLAP2…	1055	4093	275	D
P43250	GRK6	GRK6	ENSG00000198055	G protein-coupled receptor kinase 6 [Source:HGNC Symbol;Acc:HGNC:4545]	-	2906348at2759	Dipodomysordii|Cricetulusgriseus|Mesocricetusauratus|Muscaroli|Musmusculus|Rattusnorvegicus|Caviaporcellus|Octodondegus|Heterocephalusglaber|Trichoplaxadhaerens|Pogonavitticeps|Bombusbifarius|Drosophilarhopaloa|Operophterabrumata|Nothobranchiusfurzeri|Cryptotermessecundus|Maylandiazebra|Hippocampuscomes|Myotisbrandtii|Bicyclusanynana|Anophelesminimus|Scleropagesformosus|Dryobatespubescens|Lipotes…	DIPOR|CRIGR|MESAU|MUSCR|MOUSE|RAT|CAVPO|OCTDE|HETGA|TRIAD|9SAUR|9HYME|DRORH|OPEBR|NOTFU|9NEOP|9CICH|HIPCM|MYOBR|BICAN|9DIPT|SCLFO|DRYPU|LIPVE|PEDHC|DIACI|STRMM|TRIMA|ATTCE|BOMIM|RHOPR|PTEVA|FRAOC|ZOONE|MONDO|PELSI|9AMPH|9TELE|9EUKA|BETSP|THRPL|9SCAR|NEOAA|ECHNA|BACLA|SALFA|SERLL|CARSF|LEPDC|EGRGA|ATHCN|OOCBI|LARCR|AYTFU|AQUCH|AGRPL|LOTGI|MYODS|PERMB|CYNSE|TUPCH|STRHB|TERCA|GEOSA|ANOCA|ZEUCU|CYPVA…	298	1093	90	B2
P45983	JNK1	MAPK8	ENSG00000107643	mitogen-activated protein kinase 8 [Source:HGNC Symbol;Acc:HGNC:6881]	2.7.11.24	158564at2759	Daldiniasp.EC12|Hypoxylonsp.CI-4A|Hypoxylonsp.EC38|Dipodomysordii|Cricetulusgriseus|Edhazardiaaedis|Kluyveromycesmarxianus|Mesocricetusauratus|Balearicaregulorumgibbericeps|Verticilliumlongisporum|Madurellamycetomatis|Muscaroli|Musmusculus|Choanephoracucurbitarum|Hesseltinellavesiculosa|Rattusnorvegicus|Caviaporcellus|Octodondegus|Exophialasideris|Heterocephalusglaber|Saccoglossuskowalevskii|Tric…	9PEZI|DIPOR|CRIGR|EDHAE|KLUMD|MESAU|BALRE|MUSCR|MOUSE|9FUNG|RAT|CAVPO|OCTDE|9EURO|HETGA|SACKO|TRIAD|FUSPC|ACREC|ASPVE|9AGAM|9SAUR|TILAU|9HYME|DRORH|9HYPO|PENBI|AURPU|AURSE|CAMFO|OPEBR|NOTFU|TRYVY|EPING|9NEOP|9TREE|9BASI|NAUCC|9CICH|TRYCI|ASPKA|PNEMU|NAUDC|TETBL|TETPH|KAZAF|KAZNA|9SACH|MARBU|ASPWE|9AGAR|PYROM|9APHY|ZASCE|SACEU|METAS|CORFA|METRR|CORDF|FUSC4|HIPCM|NANGC|MYOBR|9HELO|BICAN|SERID|CLAP2…	1061	5486	155	C1
P45984	JNK2	MAPK9	ENSG00000050748	mitogen-activated protein kinase 9 [Source:HGNC Symbol;Acc:HGNC:6886]	2.7.11.24	158564at2759	Daldiniasp.EC12|Hypoxylonsp.CI-4A|Hypoxylonsp.EC38|Dipodomysordii|Cricetulusgriseus|Edhazardiaaedis|Kluyveromycesmarxianus|Mesocricetusauratus|Balearicaregulorumgibbericeps|Verticilliumlongisporum|Madurellamycetomatis|Muscaroli|Musmusculus|Choanephoracucurbitarum|Hesseltinellavesiculosa|Rattusnorvegicus|Caviaporcellus|Octodondegus|Exophialasideris|Heterocephalusglaber|Saccoglossuskowalevskii|Tric…	9PEZI|DIPOR|CRIGR|EDHAE|KLUMD|MESAU|BALRE|MUSCR|MOUSE|9FUNG|RAT|CAVPO|OCTDE|9EURO|HETGA|SACKO|TRIAD|FUSPC|ACREC|ASPVE|9AGAM|9SAUR|TILAU|9HYME|DRORH|9HYPO|PENBI|AURPU|AURSE|CAMFO|OPEBR|NOTFU|TRYVY|EPING|9NEOP|9TREE|9BASI|NAUCC|9CICH|TRYCI|ASPKA|PNEMU|NAUDC|TETBL|TETPH|KAZAF|KAZNA|9SACH|MARBU|ASPWE|9AGAR|PYROM|9APHY|ZASCE|SACEU|METAS|CORFA|METRR|CORDF|FUSC4|HIPCM|NANGC|MYOBR|9HELO|BICAN|SERID|CLAP2…	1061	5486	154	C1
P48729	CK1A	CSNK1A1	ENSG00000113712	casein kinase 1 alpha 1 [Source:HGNC Symbol;Acc:HGNC:2451]	-	1534388at2759	Daldiniasp.EC12|Hypoxylonsp.CI-4A|Hypoxylonsp.EC38|Dipodomysordii|Cricetulusgriseus|Edhazardiaaedis|Kluyveromycesmarxianus|Mesocricetusauratus|Verticilliumlongisporum|Madurellamycetomatis|Muscaroli|Musmusculus|Choanephoracucurbitarum|Hesseltinellavesiculosa|Rattusnorvegicus|Caviaporcellus|Octodondegus|Exophialasideris|Heterocephalusglaber|Saccoglossuskowalevskii|Trichoplaxadhaerens|Fusariumpseudo…	9PEZI|DIPOR|CRIGR|EDHAE|KLUMD|MESAU|MUSCR|MOUSE|9FUNG|RAT|CAVPO|OCTDE|9EURO|HETGA|SACKO|TRIAD|FUSPC|ACREC|ASPVE|9AGAM|9SAUR|TILAU|9HYME|DRORH|9HYPO|PENBI|AURPU|AURSE|CAMFO|OPEBR|NOTFU|KLENI|EPING|9NEOP|9TREE|9BASI|HIBSY|NAUCC|9CICH|PNEMU|NAUDC|TETBL|TETPH|KAZAF|KAZNA|9SACH|MARBU|ASPWE|9AGAR|ENTNP|PYROM|9APHY|ZASCE|SACEU|METAS|CORFA|METRR|CORDF|9ROSI|9ASPA|FUSC4|HIPCM|NANGC|BRAOL|MYOBR|9HELO|GRENI…	1149	5057	255	C4
P48730	CK1D	CSNK1D	ENSG00000141551	casein kinase 1 delta [Source:HGNC Symbol;Acc:HGNC:2452]	-	1534388at2759	Daldiniasp.EC12|Hypoxylonsp.CI-4A|Hypoxylonsp.EC38|Dipodomysordii|Cricetulusgriseus|Edhazardiaaedis|Kluyveromycesmarxianus|Mesocricetusauratus|Verticilliumlongisporum|Madurellamycetomatis|Muscaroli|Musmusculus|Choanephoracucurbitarum|Hesseltinellavesiculosa|Rattusnorvegicus|Caviaporcellus|Octodondegus|Exophialasideris|Heterocephalusglaber|Saccoglossuskowalevskii|Trichoplaxadhaerens|Fusariumpseudo…	9PEZI|DIPOR|CRIGR|EDHAE|KLUMD|MESAU|MUSCR|MOUSE|9FUNG|RAT|CAVPO|OCTDE|9EURO|HETGA|SACKO|TRIAD|FUSPC|ACREC|ASPVE|9AGAM|9SAUR|TILAU|9HYME|DRORH|9HYPO|PENBI|AURPU|AURSE|CAMFO|OPEBR|NOTFU|KLENI|EPING|9NEOP|9TREE|9BASI|HIBSY|NAUCC|9CICH|PNEMU|NAUDC|TETBL|TETPH|KAZAF|KAZNA|9SACH|MARBU|ASPWE|9AGAR|ENTNP|PYROM|9APHY|ZASCE|SACEU|METAS|CORFA|METRR|CORDF|9ROSI|9ASPA|FUSC4|HIPCM|NANGC|BRAOL|MYOBR|9HELO|GRENI…	1149	5057	254	C4
P49137	MAPKAPK2	MAPKAPK2	ENSG00000162889	MAPK activated protein kinase 2 [Source:HGNC Symbol;Acc:HGNC:6887]	2.7.11.1	1121238at2759	Daldiniasp.EC12|Hypoxylonsp.CI-4A|Hypoxylonsp.EC38|Dipodomysordii|Cricetulusgriseus|Kluyveromycesmarxianus|Mesocricetusauratus|Balearicaregulorumgibbericeps|Verticilliumlongisporum|Madurellamycetomatis|Muscaroli|Musmusculus|Choanephoracucurbitarum|Hesseltinellavesiculosa|Rattusnorvegicus|Caviaporcellus|Octodondegus|Exophialasideris|Heterocephalusglaber|Trichoplaxadhaerens|Fusariumpseudograminearu…	9PEZI|DIPOR|CRIGR|KLUMD|MESAU|BALRE|MUSCR|MOUSE|9FUNG|RAT|CAVPO|OCTDE|9EURO|HETGA|TRIAD|FUSPC|ACREC|ASPVE|9AGAM|9SAUR|TILAU|9HYME|DRORH|9HYPO|PENBI|AURPU|AURSE|CAMFO|OPEBR|NOTFU|KLENI|EPING|9TREE|9BASI|HIBSY|NAUCC|9CICH|PNEMU|NAUDC|TETBL|TETPH|KAZAF|KAZNA|9SACH|MARBU|ASPWE|9AGAR|PYROM|9APHY|ZASCE|SACEU|METAS|CORFA|METRR|CORDF|9ROSI|9ASPA|FUSC4|HIPCM|BRAOL|MYOBR|9HELO|BICAN|SERID|CLAP2|GLAL2|PLACD…	1115	6075	240	C4
P49336	CDK8	CDK8	ENSG00000132964	cyclin dependent kinase 8 [Source:HGNC Symbol;Acc:HGNC:1779]	-	46620at2759	Daldiniasp.EC12|Hypoxylonsp.CI-4A|Hypoxylonsp.EC38|Dipodomysordii|Cricetulusgriseus|Kluyveromycesmarxianus|Mesocricetusauratus|Verticilliumlongisporum|Madurellamycetomatis|Muscaroli|Musmusculus|Choanephoracucurbitarum|Hesseltinellavesiculosa|Rattusnorvegicus|Caviaporcellus|Octodondegus|Exophialasideris|Heterocephalusglaber|Trichoplaxadhaerens|Fusariumpseudograminearum|Acromyrmexechinatior|Ceratoc…	9PEZI|DIPOR|CRIGR|KLUMD|MESAU|MUSCR|MOUSE|9FUNG|RAT|CAVPO|OCTDE|9EURO|HETGA|TRIAD|FUSPC|ACREC|ASPVE|9AGAM|9SAUR|TILAU|DRORH|9HYPO|PENBI|AURPU|AURSE|CAMFO|OPEBR|NOTFU|KLENI|EPING|9NEOP|9TREE|9BASI|HIBSY|NAUCC|9CICH|NAUDC|TETBL|TETPH|KAZAF|KAZNA|9SACH|MARBU|ASPWE|9AGAR|PYROM|9APHY|ZASCE|SACEU|METAS|CORFA|METRR|CORDF|9ROSI|9ASPA|FUSC4|HIPCM|BRAOL|MYOBR|9HELO|BICAN|SERID|CLAP2|GLAL2|APHAT|9DIPT|HORVV…	943	1232	199	C4
P49674	CK1E	CSNK1E	ENSG00000213923	casein kinase 1 epsilon [Source:HGNC Symbol;Acc:HGNC:2453]	-	1534388at2759	Daldiniasp.EC12|Hypoxylonsp.CI-4A|Hypoxylonsp.EC38|Dipodomysordii|Cricetulusgriseus|Edhazardiaaedis|Kluyveromycesmarxianus|Mesocricetusauratus|Verticilliumlongisporum|Madurellamycetomatis|Muscaroli|Musmusculus|Choanephoracucurbitarum|Hesseltinellavesiculosa|Rattusnorvegicus|Caviaporcellus|Octodondegus|Exophialasideris|Heterocephalusglaber|Saccoglossuskowalevskii|Trichoplaxadhaerens|Fusariumpseudo…	9PEZI|DIPOR|CRIGR|EDHAE|KLUMD|MESAU|MUSCR|MOUSE|9FUNG|RAT|CAVPO|OCTDE|9EURO|HETGA|SACKO|TRIAD|FUSPC|ACREC|ASPVE|9AGAM|9SAUR|TILAU|9HYME|DRORH|9HYPO|PENBI|AURPU|AURSE|CAMFO|OPEBR|NOTFU|KLENI|EPING|9NEOP|9TREE|9BASI|HIBSY|NAUCC|9CICH|PNEMU|NAUDC|TETBL|TETPH|KAZAF|KAZNA|9SACH|MARBU|ASPWE|9AGAR|ENTNP|PYROM|9APHY|ZASCE|SACEU|METAS|CORFA|METRR|CORDF|9ROSI|9ASPA|FUSC4|HIPCM|NANGC|BRAOL|MYOBR|9HELO|GRENI…	1149	5057	253	C4
P49759	CLK1	CLK1	ENSG00000013441	CDC like kinase 1 [Source:HGNC Symbol;Acc:HGNC:2068]	-	5477821at2759	Daldiniasp.EC12|Hypoxylonsp.CI-4A|Hypoxylonsp.EC38|Dipodomysordii|Cricetulusgriseus|Edhazardiaaedis|Kluyveromycesmarxianus|Mesocricetusauratus|Balearicaregulorumgibbericeps|Verticilliumlongisporum|Madurellamycetomatis|Muscaroli|Musmusculus|Choanephoracucurbitarum|Hesseltinellavesiculosa|Rattusnorvegicus|Caviaporcellus|Octodondegus|Exophialasideris|Heterocephalusglaber|Trichoplaxadhaerens|Fusarium…	9PEZI|DIPOR|CRIGR|EDHAE|KLUMD|MESAU|BALRE|MUSCR|MOUSE|9FUNG|RAT|CAVPO|OCTDE|9EURO|HETGA|TRIAD|FUSPC|ACREC|ASPVE|9AGAM|9SAUR|TILAU|9HYME|DRORH|9HYPO|PENBI|AURPU|AURSE|CAMFO|OPEBR|NOTFU|KLENI|TRYVY|EPING|9NEOP|9TREE|9BASI|HIBSY|NAUCC|9CICH|TRYCI|ASPKA|PNEMU|NAUDC|TETBL|TETPH|KAZAF|KAZNA|9SACH|MARBU|ASPWE|9AGAR|ENTNP|PYROM|9APHY|ZASCE|SACEU|METAS|CORFA|METRR|CORDF|9ROSI|9ASPA|FUSC4|HIPCM|NANGC|BRAOL…	1212	6556	259	C4
P49760	CLK2	CLK2	ENSG00000176444	CDC like kinase 2 [Source:HGNC Symbol;Acc:HGNC:2069]	-	5477821at2759	Daldiniasp.EC12|Hypoxylonsp.CI-4A|Hypoxylonsp.EC38|Dipodomysordii|Cricetulusgriseus|Edhazardiaaedis|Kluyveromycesmarxianus|Mesocricetusauratus|Balearicaregulorumgibbericeps|Verticilliumlongisporum|Madurellamycetomatis|Muscaroli|Musmusculus|Choanephoracucurbitarum|Hesseltinellavesiculosa|Rattusnorvegicus|Caviaporcellus|Octodondegus|Exophialasideris|Heterocephalusglaber|Trichoplaxadhaerens|Fusarium…	9PEZI|DIPOR|CRIGR|EDHAE|KLUMD|MESAU|BALRE|MUSCR|MOUSE|9FUNG|RAT|CAVPO|OCTDE|9EURO|HETGA|TRIAD|FUSPC|ACREC|ASPVE|9AGAM|9SAUR|TILAU|9HYME|DRORH|9HYPO|PENBI|AURPU|AURSE|CAMFO|OPEBR|NOTFU|KLENI|TRYVY|EPING|9NEOP|9TREE|9BASI|HIBSY|NAUCC|9CICH|TRYCI|ASPKA|PNEMU|NAUDC|TETBL|TETPH|KAZAF|KAZNA|9SACH|MARBU|ASPWE|9AGAR|ENTNP|PYROM|9APHY|ZASCE|SACEU|METAS|CORFA|METRR|CORDF|9ROSI|9ASPA|FUSC4|HIPCM|NANGC|BRAOL…	1212	6556	260	C4
P49761	CLK3	CLK3	ENSG00000179335	CDC like kinase 3 [Source:HGNC Symbol;Acc:HGNC:2071]	-	5477821at2759	Daldiniasp.EC12|Hypoxylonsp.CI-4A|Hypoxylonsp.EC38|Dipodomysordii|Cricetulusgriseus|Edhazardiaaedis|Kluyveromycesmarxianus|Mesocricetusauratus|Balearicaregulorumgibbericeps|Verticilliumlongisporum|Madurellamycetomatis|Muscaroli|Musmusculus|Choanephoracucurbitarum|Hesseltinellavesiculosa|Rattusnorvegicus|Caviaporcellus|Octodondegus|Exophialasideris|Heterocephalusglaber|Trichoplaxadhaerens|Fusarium…	9PEZI|DIPOR|CRIGR|EDHAE|KLUMD|MESAU|BALRE|MUSCR|MOUSE|9FUNG|RAT|CAVPO|OCTDE|9EURO|HETGA|TRIAD|FUSPC|ACREC|ASPVE|9AGAM|9SAUR|TILAU|9HYME|DRORH|9HYPO|PENBI|AURPU|AURSE|CAMFO|OPEBR|NOTFU|KLENI|TRYVY|EPING|9NEOP|9TREE|9BASI|HIBSY|NAUCC|9CICH|TRYCI|ASPKA|PNEMU|NAUDC|TETBL|TETPH|KAZAF|KAZNA|9SACH|MARBU|ASPWE|9AGAR|ENTNP|PYROM|9APHY|ZASCE|SACEU|METAS|CORFA|METRR|CORDF|9ROSI|9ASPA|FUSC4|HIPCM|NANGC|BRAOL…	1212	6556	258	C4
P49840	GSK3A	GSK3A	ENSG00000105723	glycogen synthase kinase 3 alpha [Source:HGNC Symbol;Acc:HGNC:4616]	2.7.11.1	2872909at2759	Daldiniasp.EC12|Hypoxylonsp.CI-4A|Hypoxylonsp.EC38|Dipodomysordii|Cricetulusgriseus|Edhazardiaaedis|Kluyveromycesmarxianus|Mesocricetusauratus|Madurellamycetomatis|Muscaroli|Musmusculus|Choanephoracucurbitarum|Hesseltinellavesiculosa|Rattusnorvegicus|Caviaporcellus|Octodondegus|Exophialasideris|Heterocephalusglaber|Saccoglossuskowalevskii|Trichoplaxadhaerens|Fusariumpseudograminearum|Ceratocystis…	9PEZI|DIPOR|CRIGR|EDHAE|KLUMD|MESAU|MUSCR|MOUSE|9FUNG|RAT|CAVPO|OCTDE|9EURO|HETGA|SACKO|TRIAD|FUSPC|ASPVE|9AGAM|9SAUR|TILAU|9HYME|DRORH|9HYPO|PENBI|AURPU|AURSE|OPEBR|NOTFU|KLENI|TRYVY|EPING|9TREE|9BASI|HIBSY|NAUCC|9CICH|TRYCI|PNEMU|NAUDC|TETBL|TETPH|KAZAF|KAZNA|9SACH|MARBU|ASPWE|9AGAR|ENTNP|PYROM|9APHY|ZASCE|SACEU|METAS|CORFA|METRR|CORDF|9ROSI|9ASPA|FUSC4|HIPCM|BRAOL|GRENI|BICAN|SERID|CLAP2|GLAL2…	1093	2300	296	D
P49841	GSK3B	GSK3B	ENSG00000082701	glycogen synthase kinase 3 beta [Source:HGNC Symbol;Acc:HGNC:4617]	2.7.11.1	2872909at2759	Daldiniasp.EC12|Hypoxylonsp.CI-4A|Hypoxylonsp.EC38|Dipodomysordii|Cricetulusgriseus|Edhazardiaaedis|Kluyveromycesmarxianus|Mesocricetusauratus|Madurellamycetomatis|Muscaroli|Musmusculus|Choanephoracucurbitarum|Hesseltinellavesiculosa|Rattusnorvegicus|Caviaporcellus|Octodondegus|Exophialasideris|Heterocephalusglaber|Saccoglossuskowalevskii|Trichoplaxadhaerens|Fusariumpseudograminearum|Ceratocystis…	9PEZI|DIPOR|CRIGR|EDHAE|KLUMD|MESAU|MUSCR|MOUSE|9FUNG|RAT|CAVPO|OCTDE|9EURO|HETGA|SACKO|TRIAD|FUSPC|ASPVE|9AGAM|9SAUR|TILAU|9HYME|DRORH|9HYPO|PENBI|AURPU|AURSE|OPEBR|NOTFU|KLENI|TRYVY|EPING|9TREE|9BASI|HIBSY|NAUCC|9CICH|TRYCI|PNEMU|NAUDC|TETBL|TETPH|KAZAF|KAZNA|9SACH|MARBU|ASPWE|9AGAR|ENTNP|PYROM|9APHY|ZASCE|SACEU|METAS|CORFA|METRR|CORDF|9ROSI|9ASPA|FUSC4|HIPCM|BRAOL|GRENI|BICAN|SERID|CLAP2|GLAL2…	1093	2300	297	D
P50613	CDK7	CDK7	ENSG00000134058	cyclin dependent kinase 7 [Source:HGNC Symbol;Acc:HGNC:1778]	-	244018at2759	Daldiniasp.EC12|Hypoxylonsp.CI-4A|Hypoxylonsp.EC38|Dipodomysordii|Cricetulusgriseus|Edhazardiaaedis|Kluyveromycesmarxianus|Mesocricetusauratus|Balearicaregulorumgibbericeps|Verticilliumlongisporum|Madurellamycetomatis|Muscaroli|Musmusculus|Choanephoracucurbitarum|Hesseltinellavesiculosa|Rattusnorvegicus|Caviaporcellus|Octodondegus|Exophialasideris|Heterocephalusglaber|Trichoplaxadhaerens|Fusarium…	9PEZI|DIPOR|CRIGR|EDHAE|KLUMD|MESAU|BALRE|MUSCR|MOUSE|9FUNG|RAT|CAVPO|OCTDE|9EURO|HETGA|TRIAD|FUSPC|ACREC|ASPVE|9AGAM|9SAUR|TILAU|9HYME|DRORH|9HYPO|PENBI|AURPU|AURSE|CAMFO|OPEBR|NOTFU|KLENI|TRYVY|EPING|9NEOP|9TREE|9BASI|HIBSY|NAUCC|9CICH|TRYCI|ASPKA|PNEMU|NAUDC|TETBL|TETPH|KAZAF|KAZNA|9SACH|MARBU|ASPWE|9AGAR|ENTNP|PYROM|9APHY|ZASCE|SACEU|METAS|CORFA|METRR|CORDF|9ROSI|9ASPA|FUSC4|HIPCM|NANGC|BRAOL…	1238	8736	212	C4
P50750	CDK9	CDK9	ENSG00000136807	cyclin dependent kinase 9 [Source:HGNC Symbol;Acc:HGNC:1780]	-	244018at2759	Daldiniasp.EC12|Hypoxylonsp.CI-4A|Hypoxylonsp.EC38|Dipodomysordii|Cricetulusgriseus|Edhazardiaaedis|Kluyveromycesmarxianus|Mesocricetusauratus|Balearicaregulorumgibbericeps|Verticilliumlongisporum|Madurellamycetomatis|Muscaroli|Musmusculus|Choanephoracucurbitarum|Hesseltinellavesiculosa|Rattusnorvegicus|Caviaporcellus|Octodondegus|Exophialasideris|Heterocephalusglaber|Trichoplaxadhaerens|Fusarium…	9PEZI|DIPOR|CRIGR|EDHAE|KLUMD|MESAU|BALRE|MUSCR|MOUSE|9FUNG|RAT|CAVPO|OCTDE|9EURO|HETGA|TRIAD|FUSPC|ACREC|ASPVE|9AGAM|9SAUR|TILAU|9HYME|DRORH|9HYPO|PENBI|AURPU|AURSE|CAMFO|OPEBR|NOTFU|KLENI|TRYVY|EPING|9NEOP|9TREE|9BASI|HIBSY|NAUCC|9CICH|TRYCI|ASPKA|PNEMU|NAUDC|TETBL|TETPH|KAZAF|KAZNA|9SACH|MARBU|ASPWE|9AGAR|ENTNP|PYROM|9APHY|ZASCE|SACEU|METAS|CORFA|METRR|CORDF|9ROSI|9ASPA|FUSC4|HIPCM|NANGC|BRAOL…	1238	8736	211	C4
P51617	IRAK1	IRAK1	ENSG00000184216	interleukin 1 receptor associated kinase 1 [Source:HGNC Symbol;Acc:HGNC:6112]	2.7.11.1	2999496at2759	Dipodomysordii|Cricetulusgriseus|Mesocricetusauratus|Muscaroli|Musmusculus|Rattusnorvegicus|Caviaporcellus|Octodondegus|Heterocephalusglaber|Trichoplaxadhaerens|Acromyrmexechinatior|SclerodermacitrinumFougA|Pogonavitticeps|Bombusbifarius|Drosophilarhopaloa|Camponotusfloridanus|Operophterabrumata|Nothobranchiusfurzeri|TulasnellacalosporaMUT4182|Klebsormidiumnitens|Cryptotermessecundus|Hibiscussyri…	DIPOR|CRIGR|MESAU|MUSCR|MOUSE|RAT|CAVPO|OCTDE|HETGA|TRIAD|ACREC|9AGAM|9SAUR|9HYME|DRORH|CAMFO|OPEBR|NOTFU|KLENI|9NEOP|HIBSY|9CICH|ENTNP|9ROSI|9ASPA|HIPCM|BRAOL|MYOBR|BICAN|APHAT|9DIPT|HORVV|9EUKA|SAPDV|9CHLO|9ALVE|VITBC|9SPIT|LIPVE|9STRA|PEDHC|DIACI|CERBT|ACACF|OPHP1|STRMM|TRIMA|ATTCE|ARADU|EXIGL|PHYPR|BOMIM|RHOPR|PTEVA|AMBTC|FRAOC|COFAR|GONPJ|ZOONE|MONDO|PELSI|9AMPH|9HEMI|9TELE|MARPO|ANOCL|FISSO…	486	4757	48	B1
P51812	RSK2	RPS6KA3	ENSG00000177189	ribosomal protein S6 kinase A3 [Source:HGNC Symbol;Acc:HGNC:10432]	2.7.11.1	5489497at2759	Dipodomysordii|Cricetulusgriseus|Mesocricetusauratus|Muscaroli|Musmusculus|Rattusnorvegicus|Caviaporcellus|Octodondegus|Heterocephalusglaber|Trichoplaxadhaerens|Acromyrmexechinatior|Pogonavitticeps|Bombusbifarius|Drosophilarhopaloa|Camponotusfloridanus|Operophterabrumata|Nothobranchiusfurzeri|Klebsormidiumnitens|Cryptotermessecundus|Hibiscussyriacus|Maylandiazebra|Herraniaumbratica|Apostasiashenz…	DIPOR|CRIGR|MESAU|MUSCR|MOUSE|RAT|CAVPO|OCTDE|HETGA|TRIAD|ACREC|9SAUR|9HYME|DRORH|CAMFO|OPEBR|NOTFU|KLENI|9NEOP|HIBSY|9CICH|9ROSI|9ASPA|NILLU|HIPCM|BRAOL|MYOBR|BICAN|9DIPT|HORVV|9EUKA|9CHLO|LIPVE|PEDHC|DIACI|TACFU|STRMM|TRIMA|ATTCE|ARADU|BOMIM|RHOPR|PTEVA|AMBTC|FRAOC|COFAR|ZOONE|MONDO|PELSI|9AMPH|9HEMI|9TELE|MARPO|ANOCL|BRADI|FOLCA|BETSP|THRPL|9SCAR|NEOAA|ECHNA|BACLA|DUFNO|JATCU|SALFA|SERLL|CARSF…	434	2069	52	B1
P51817	PRKX	PRKX	ENSG00000183943	protein kinase X-linked [Source:HGNC Symbol;Acc:HGNC:9441]	-	10768at2759	Daldiniasp.EC12|Hypoxylonsp.CI-4A|Hypoxylonsp.EC38|Dipodomysordii|Cricetulusgriseus|Edhazardiaaedis|Kluyveromycesmarxianus|Mesocricetusauratus|Verticilliumlongisporum|Madurellamycetomatis|Muscaroli|Musmusculus|Choanephoracucurbitarum|Hesseltinellavesiculosa|Rattusnorvegicus|Caviaporcellus|Octodondegus|Exophialasideris|Heterocephalusglaber|Trichoplaxadhaerens|Fusariumpseudograminearum|Acromyrmexec…	9PEZI|DIPOR|CRIGR|EDHAE|KLUMD|MESAU|MUSCR|MOUSE|9FUNG|RAT|CAVPO|OCTDE|9EURO|HETGA|TRIAD|FUSPC|ACREC|ASPVE|9AGAM|9SAUR|TILAU|9HYME|DRORH|9HYPO|PENBI|AURPU|AURSE|CAMFO|OPEBR|NOTFU|KLENI|TRYVY|EPING|9NEOP|9TREE|9BASI|NAUCC|9CICH|TRYCI|ASPKA|PNEMU|NAUDC|TETBL|TETPH|KAZAF|KAZNA|9SACH|MARBU|ASPWE|9AGAR|ENTNP|PYROM|9APHY|ZASCE|SACEU|METAS|CORFA|METRR|CORDF|9ASPA|FUSC4|HIPCM|9HELO|GRENI|BICAN|SERID|CLAP2…	1082	8739	172	C3
P51955	NEK2	NEK2	ENSG00000117650	NIMA related kinase 2 [Source:HGNC Symbol;Acc:HGNC:7745]	-	198307at2759	Daldiniasp.EC12|Hypoxylonsp.CI-4A|Hypoxylonsp.EC38|Dipodomysordii|Cricetulusgriseus|Kluyveromycesmarxianus|Mesocricetusauratus|Balearicaregulorumgibbericeps|Verticilliumlongisporum|Madurellamycetomatis|Muscaroli|Musmusculus|Rattusnorvegicus|Caviaporcellus|Octodondegus|Exophialasideris|Heterocephalusglaber|Trichoplaxadhaerens|Fusariumpseudograminearum|CeratocystisfimbriataCBS114723|Aspergillusvers…	9PEZI|DIPOR|CRIGR|KLUMD|MESAU|BALRE|MUSCR|MOUSE|RAT|CAVPO|OCTDE|9EURO|HETGA|TRIAD|FUSPC|ASPVE|9AGAM|9SAUR|TILAU|DRORH|9HYPO|PENBI|AURPU|AURSE|OPEBR|NOTFU|KLENI|TRYVY|EPING|9NEOP|9TREE|9BASI|NAUCC|9CICH|TRYCI|PNEMU|NAUDC|TETBL|TETPH|KAZAF|KAZNA|9SACH|MARBU|ASPWE|9AGAR|PYROM|9APHY|ZASCE|SACEU|METAS|CORFA|METRR|CORDF|FUSC4|HIPCM|NANGC|MYOBR|9HELO|GRENI|BICAN|SERID|CLAP2|GLAL2|PLACD|APHAT|9DIPT|MACPH…	995	2960	169	C2
P51956	NEK3	NEK3	ENSG00000136098	NIMA related kinase 3 [Source:HGNC Symbol;Acc:HGNC:7746]	-	198307at2759	Daldiniasp.EC12|Hypoxylonsp.CI-4A|Hypoxylonsp.EC38|Dipodomysordii|Cricetulusgriseus|Kluyveromycesmarxianus|Mesocricetusauratus|Balearicaregulorumgibbericeps|Verticilliumlongisporum|Madurellamycetomatis|Muscaroli|Musmusculus|Rattusnorvegicus|Caviaporcellus|Octodondegus|Exophialasideris|Heterocephalusglaber|Trichoplaxadhaerens|Fusariumpseudograminearum|CeratocystisfimbriataCBS114723|Aspergillusvers…	9PEZI|DIPOR|CRIGR|KLUMD|MESAU|BALRE|MUSCR|MOUSE|RAT|CAVPO|OCTDE|9EURO|HETGA|TRIAD|FUSPC|ASPVE|9AGAM|9SAUR|TILAU|DRORH|9HYPO|PENBI|AURPU|AURSE|OPEBR|NOTFU|KLENI|TRYVY|EPING|9NEOP|9TREE|9BASI|NAUCC|9CICH|TRYCI|PNEMU|NAUDC|TETBL|TETPH|KAZAF|KAZNA|9SACH|MARBU|ASPWE|9AGAR|PYROM|9APHY|ZASCE|SACEU|METAS|CORFA|METRR|CORDF|FUSC4|HIPCM|NANGC|MYOBR|9HELO|GRENI|BICAN|SERID|CLAP2|GLAL2|PLACD|APHAT|9DIPT|MACPH…	995	2960	168	C2
P51957	NEK4	NEK4	ENSG00000114904	NIMA related kinase 4 [Source:HGNC Symbol;Acc:HGNC:11399]	-	198307at2759	Daldiniasp.EC12|Hypoxylonsp.CI-4A|Hypoxylonsp.EC38|Dipodomysordii|Cricetulusgriseus|Kluyveromycesmarxianus|Mesocricetusauratus|Balearicaregulorumgibbericeps|Verticilliumlongisporum|Madurellamycetomatis|Muscaroli|Musmusculus|Rattusnorvegicus|Caviaporcellus|Octodondegus|Exophialasideris|Heterocephalusglaber|Trichoplaxadhaerens|Fusariumpseudograminearum|CeratocystisfimbriataCBS114723|Aspergillusvers…	9PEZI|DIPOR|CRIGR|KLUMD|MESAU|BALRE|MUSCR|MOUSE|RAT|CAVPO|OCTDE|9EURO|HETGA|TRIAD|FUSPC|ASPVE|9AGAM|9SAUR|TILAU|DRORH|9HYPO|PENBI|AURPU|AURSE|OPEBR|NOTFU|KLENI|TRYVY|EPING|9NEOP|9TREE|9BASI|NAUCC|9CICH|TRYCI|PNEMU|NAUDC|TETBL|TETPH|KAZAF|KAZNA|9SACH|MARBU|ASPWE|9AGAR|PYROM|9APHY|ZASCE|SACEU|METAS|CORFA|METRR|CORDF|FUSC4|HIPCM|NANGC|MYOBR|9HELO|GRENI|BICAN|SERID|CLAP2|GLAL2|PLACD|APHAT|9DIPT|MACPH…	995	2960	167	C2
P53350	PLK1	PLK1	ENSG00000166851	polo like kinase 1 [Source:HGNC Symbol;Acc:HGNC:9077]	-	5471704at2759	Daldiniasp.EC12|Hypoxylonsp.CI-4A|Hypoxylonsp.EC38|Dipodomysordii|Cricetulusgriseus|Edhazardiaaedis|Kluyveromycesmarxianus|Mesocricetusauratus|Verticilliumlongisporum|Madurellamycetomatis|Muscaroli|Musmusculus|Choanephoracucurbitarum|Hesseltinellavesiculosa|Rattusnorvegicus|Caviaporcellus|Octodondegus|Exophialasideris|Heterocephalusglaber|Trichoplaxadhaerens|Fusariumpseudograminearum|Acromyrmexec…	9PEZI|DIPOR|CRIGR|EDHAE|KLUMD|MESAU|MUSCR|MOUSE|9FUNG|RAT|CAVPO|OCTDE|9EURO|HETGA|TRIAD|FUSPC|ACREC|ASPVE|9AGAM|9SAUR|TILAU|9HYME|DRORH|9HYPO|PENBI|CAMFO|OPEBR|NOTFU|KLENI|TRYVY|EPING|9TREE|9BASI|NAUCC|9CICH|TRYCI|ASPKA|PNEMU|NAUDC|TETBL|TETPH|KAZAF|KAZNA|9SACH|MARBU|ASPWE|9AGAR|ENTNP|PYROM|9APHY|ZASCE|SACEU|METAS|CORFA|METRR|CORDF|FUSC4|HIPCM|MYOBR|9HELO|BICAN|SERID|CLAP2|GLAL2|APHAT|9DIPT|RHOT1…	962	1840	146	C1
P53355	DAPK1	DAPK1	ENSG00000196730	death associated protein kinase 1 [Source:HGNC Symbol;Acc:HGNC:2674]	2.7.11.1	4580305at2759	Dipodomysordii|Mesocricetusauratus|Muscaroli|Musmusculus|Rattusnorvegicus|Caviaporcellus|Octodondegus|Heterocephalusglaber|Acromyrmexechinatior|Pogonavitticeps|Bombusbifarius|Nothobranchiusfurzeri|Lipotesvexillifer|Strigamiamaritima|Trichechusmanatuslatirostris|Attacephalotes|Bombusimpatiens|Rhodniusprolixus|Pteropusvampyrus|Frankliniellaoccidentalis|Monodelphisdomestica|Pelodiscussinensis|Microc…	DIPOR|MESAU|MUSCR|MOUSE|RAT|CAVPO|OCTDE|HETGA|ACREC|9SAUR|9HYME|NOTFU|LIPVE|STRMM|TRIMA|ATTCE|BOMIM|RHOPR|PTEVA|FRAOC|MONDO|PELSI|9AMPH|9TELE|9PLEO|BETSP|THRPL|9SCAR|NEOAA|ECHNA|CARSF|OOCBI|AYTFU|AQUCH|AGRPL|LOTGI|PERMB|CYNSE|GEOSA|ANOCA|CYPVA|VOMUR|CHACN|9PASE|BOBOX|VICPA|TAKRU|BALAS|PANHP|CAERE|9PASS|TETUR|ACIJB|COLAP|STRRB|CALUR|KRYMA|AOTNA|OCTBM|PROCO|PHACI|ALLSI|ENHLU|SAIBB|AMPQE|STEMI|SERDU…	174	238	9	A
P53778	P38G	MAPK12	ENSG00000188130	mitogen-activated protein kinase 12 [Source:HGNC Symbol;Acc:HGNC:6874]	2.7.11.24	158564at2759	Daldiniasp.EC12|Hypoxylonsp.CI-4A|Hypoxylonsp.EC38|Dipodomysordii|Cricetulusgriseus|Edhazardiaaedis|Kluyveromycesmarxianus|Mesocricetusauratus|Balearicaregulorumgibbericeps|Verticilliumlongisporum|Madurellamycetomatis|Muscaroli|Musmusculus|Choanephoracucurbitarum|Hesseltinellavesiculosa|Rattusnorvegicus|Caviaporcellus|Octodondegus|Exophialasideris|Heterocephalusglaber|Saccoglossuskowalevskii|Tric…	9PEZI|DIPOR|CRIGR|EDHAE|KLUMD|MESAU|BALRE|MUSCR|MOUSE|9FUNG|RAT|CAVPO|OCTDE|9EURO|HETGA|SACKO|TRIAD|FUSPC|ACREC|ASPVE|9AGAM|9SAUR|TILAU|9HYME|DRORH|9HYPO|PENBI|AURPU|AURSE|CAMFO|OPEBR|NOTFU|TRYVY|EPING|9NEOP|9TREE|9BASI|NAUCC|9CICH|TRYCI|ASPKA|PNEMU|NAUDC|TETBL|TETPH|KAZAF|KAZNA|9SACH|MARBU|ASPWE|9AGAR|PYROM|9APHY|ZASCE|SACEU|METAS|CORFA|METRR|CORDF|FUSC4|HIPCM|NANGC|MYOBR|9HELO|BICAN|SERID|CLAP2…	1061	5486	148	C1
P53779	JNK3	MAPK10	ENSG00000109339	mitogen-activated protein kinase 10 [Source:HGNC Symbol;Acc:HGNC:6872]	2.7.11.24	158564at2759	Daldiniasp.EC12|Hypoxylonsp.CI-4A|Hypoxylonsp.EC38|Dipodomysordii|Cricetulusgriseus|Edhazardiaaedis|Kluyveromycesmarxianus|Mesocricetusauratus|Balearicaregulorumgibbericeps|Verticilliumlongisporum|Madurellamycetomatis|Muscaroli|Musmusculus|Choanephoracucurbitarum|Hesseltinellavesiculosa|Rattusnorvegicus|Caviaporcellus|Octodondegus|Exophialasideris|Heterocephalusglaber|Saccoglossuskowalevskii|Tric…	9PEZI|DIPOR|CRIGR|EDHAE|KLUMD|MESAU|BALRE|MUSCR|MOUSE|9FUNG|RAT|CAVPO|OCTDE|9EURO|HETGA|SACKO|TRIAD|FUSPC|ACREC|ASPVE|9AGAM|9SAUR|TILAU|9HYME|DRORH|9HYPO|PENBI|AURPU|AURSE|CAMFO|OPEBR|NOTFU|TRYVY|EPING|9NEOP|9TREE|9BASI|NAUCC|9CICH|TRYCI|ASPKA|PNEMU|NAUDC|TETBL|TETPH|KAZAF|KAZNA|9SACH|MARBU|ASPWE|9AGAR|PYROM|9APHY|ZASCE|SACEU|METAS|CORFA|METRR|CORDF|FUSC4|HIPCM|NANGC|MYOBR|9HELO|BICAN|SERID|CLAP2…	1061	5486	153	C1
P54646	AMPKA2	PRKAA2	ENSG00000162409	protein kinase AMP-activated catalytic subunit alpha 2 [Source:HGNC Symbol;Acc:HGNC:9377]	2.7.11.1	5475340at2759	Daldiniasp.EC12|Hypoxylonsp.CI-4A|Hypoxylonsp.EC38|Dipodomysordii|Cricetulusgriseus|Edhazardiaaedis|Kluyveromycesmarxianus|Mesocricetusauratus|Balearicaregulorumgibbericeps|Verticilliumlongisporum|Madurellamycetomatis|Muscaroli|Musmusculus|Choanephoracucurbitarum|Hesseltinellavesiculosa|Rattusnorvegicus|Caviaporcellus|Octodondegus|Exophialasideris|Heterocephalusglaber|Saccoglossuskowalevskii|Tric…	9PEZI|DIPOR|CRIGR|EDHAE|KLUMD|MESAU|BALRE|MUSCR|MOUSE|9FUNG|RAT|CAVPO|OCTDE|9EURO|HETGA|SACKO|TRIAD|FUSPC|ACREC|ASPVE|9AGAM|9SAUR|TILAU|9HYME|DRORH|9HYPO|PENBI|AURPU|AURSE|CAMFO|OPEBR|NOTFU|TRYVY|EPING|9NEOP|9TREE|9BASI|NAUCC|9CICH|TRYCI|ASPKA|PNEMU|NAUDC|TETBL|TETPH|KAZAF|KAZNA|9SACH|MARBU|ASPWE|9AGAR|PYROM|9APHY|ZASCE|SACEU|METAS|CORFA|METRR|CORDF|9ASPA|FUSC4|HIPCM|NANGC|MYOBR|9HELO|GRENI|BICAN…	1117	5508	192	C1
P57058	HUNK	HUNK	ENSG00000142149	hormonally up-regulated Neu-associated kinase [Source:HGNC Symbol;Acc:HGNC:13326]	2.7.11.1	5475340at2759	Daldiniasp.EC12|Hypoxylonsp.CI-4A|Hypoxylonsp.EC38|Dipodomysordii|Cricetulusgriseus|Edhazardiaaedis|Kluyveromycesmarxianus|Mesocricetusauratus|Balearicaregulorumgibbericeps|Verticilliumlongisporum|Madurellamycetomatis|Muscaroli|Musmusculus|Choanephoracucurbitarum|Hesseltinellavesiculosa|Rattusnorvegicus|Caviaporcellus|Octodondegus|Exophialasideris|Heterocephalusglaber|Saccoglossuskowalevskii|Tric…	9PEZI|DIPOR|CRIGR|EDHAE|KLUMD|MESAU|BALRE|MUSCR|MOUSE|9FUNG|RAT|CAVPO|OCTDE|9EURO|HETGA|SACKO|TRIAD|FUSPC|ACREC|ASPVE|9AGAM|9SAUR|TILAU|9HYME|DRORH|9HYPO|PENBI|AURPU|AURSE|CAMFO|OPEBR|NOTFU|TRYVY|EPING|9NEOP|9TREE|9BASI|NAUCC|9CICH|TRYCI|ASPKA|PNEMU|NAUDC|TETBL|TETPH|KAZAF|KAZNA|9SACH|MARBU|ASPWE|9AGAR|PYROM|9APHY|ZASCE|SACEU|METAS|CORFA|METRR|CORDF|9ASPA|FUSC4|HIPCM|NANGC|MYOBR|9HELO|GRENI|BICAN…	1117	5508	188	C1
P57059	SIK	SIK1	ENSG00000142178	salt inducible kinase 1 [Source:HGNC Symbol;Acc:HGNC:11142]	2.7.11.1	5475340at2759	Daldiniasp.EC12|Hypoxylonsp.CI-4A|Hypoxylonsp.EC38|Dipodomysordii|Cricetulusgriseus|Edhazardiaaedis|Kluyveromycesmarxianus|Mesocricetusauratus|Balearicaregulorumgibbericeps|Verticilliumlongisporum|Madurellamycetomatis|Muscaroli|Musmusculus|Choanephoracucurbitarum|Hesseltinellavesiculosa|Rattusnorvegicus|Caviaporcellus|Octodondegus|Exophialasideris|Heterocephalusglaber|Saccoglossuskowalevskii|Tric…	9PEZI|DIPOR|CRIGR|EDHAE|KLUMD|MESAU|BALRE|MUSCR|MOUSE|9FUNG|RAT|CAVPO|OCTDE|9EURO|HETGA|SACKO|TRIAD|FUSPC|ACREC|ASPVE|9AGAM|9SAUR|TILAU|9HYME|DRORH|9HYPO|PENBI|AURPU|AURSE|CAMFO|OPEBR|NOTFU|TRYVY|EPING|9NEOP|9TREE|9BASI|NAUCC|9CICH|TRYCI|ASPKA|PNEMU|NAUDC|TETBL|TETPH|KAZAF|KAZNA|9SACH|MARBU|ASPWE|9AGAR|PYROM|9APHY|ZASCE|SACEU|METAS|CORFA|METRR|CORDF|9ASPA|FUSC4|HIPCM|NANGC|MYOBR|9HELO|GRENI|BICAN…	1117	5508	179	C1
P57078	ANKRD3	RIPK4	ENSG00000183421	receptor interacting serine/threonine kinase 4 [Source:HGNC Symbol;Acc:HGNC:496]	-	-	-	-	-	-	-	-
P68400	CK2A1	CSNK2A1	ENSG00000101266	casein kinase 2 alpha 1 [Source:HGNC Symbol;Acc:HGNC:2457]	-	5472858at2759	Daldiniasp.EC12|Hypoxylonsp.CI-4A|Hypoxylonsp.EC38|Dipodomysordii|Edhazardiaaedis|Kluyveromycesmarxianus|Mesocricetusauratus|Verticilliumlongisporum|Madurellamycetomatis|Muscaroli|Musmusculus|Choanephoracucurbitarum|Hesseltinellavesiculosa|Rattusnorvegicus|Caviaporcellus|Octodondegus|Exophialasideris|Heterocephalusglaber|Saccoglossuskowalevskii|Trichoplaxadhaerens|Fusariumpseudograminearum|Acromy…	9PEZI|DIPOR|EDHAE|KLUMD|MESAU|MUSCR|MOUSE|9FUNG|RAT|CAVPO|OCTDE|9EURO|HETGA|SACKO|TRIAD|FUSPC|ACREC|ASPVE|9AGAM|9SAUR|TILAU|9HYME|DRORH|9HYPO|PENBI|AURPU|AURSE|CAMFO|OPEBR|NOTFU|KLENI|TRYVY|EPING|9NEOP|9TREE|9BASI|HIBSY|NAUCC|9CICH|TRYCI|PNEMU|NAUDC|TETBL|TETPH|KAZAF|KAZNA|9SACH|MARBU|ASPWE|9AGAR|ENTNP|PYROM|9APHY|ZASCE|SACEU|METAS|CORFA|METRR|CORDF|9ROSI|9ASPA|FUSC4|HIPCM|BRAOL|9HELO|GRENI|BICAN…	1160	2053	224	C4
P78362	SRPK2	SRPK2	ENSG00000135250	SRSF protein kinase 2 [Source:HGNC Symbol;Acc:HGNC:11306]	-	912242at2759	Daldiniasp.EC12|Hypoxylonsp.CI-4A|Hypoxylonsp.EC38|Dipodomysordii|Cricetulusgriseus|Kluyveromycesmarxianus|Mesocricetusauratus|Verticilliumlongisporum|Madurellamycetomatis|Muscaroli|Musmusculus|Choanephoracucurbitarum|Hesseltinellavesiculosa|Rattusnorvegicus|Caviaporcellus|Octodondegus|Exophialasideris|Heterocephalusglaber|Trichoplaxadhaerens|Fusariumpseudograminearum|CeratocystisfimbriataCBS1147…	9PEZI|DIPOR|CRIGR|KLUMD|MESAU|MUSCR|MOUSE|9FUNG|RAT|CAVPO|OCTDE|9EURO|HETGA|TRIAD|FUSPC|ASPVE|9AGAM|9SAUR|TILAU|9HYME|DRORH|9HYPO|PENBI|AURPU|AURSE|CAMFO|OPEBR|NOTFU|KLENI|TRYVY|EPING|9TREE|9BASI|HIBSY|NAUCC|9CICH|TRYCI|PNEMU|NAUDC|TETBL|TETPH|KAZAF|KAZNA|9SACH|MARBU|ASPWE|9AGAR|ENTNP|PYROM|9APHY|ZASCE|SACEU|METAS|CORFA|METRR|CORDF|9ROSI|9ASPA|FUSC4|HIPCM|BRAOL|9HELO|GRENI|BICAN|SERID|CLAP2|GLAL2…	1070	2097	292	D
P78368	CK1G2	CSNK1G2	ENSG00000133275	casein kinase 1 gamma 2 [Source:HGNC Symbol;Acc:HGNC:2455]	2.7.11.1	1534388at2759	Daldiniasp.EC12|Hypoxylonsp.CI-4A|Hypoxylonsp.EC38|Dipodomysordii|Cricetulusgriseus|Edhazardiaaedis|Kluyveromycesmarxianus|Mesocricetusauratus|Verticilliumlongisporum|Madurellamycetomatis|Muscaroli|Musmusculus|Choanephoracucurbitarum|Hesseltinellavesiculosa|Rattusnorvegicus|Caviaporcellus|Octodondegus|Exophialasideris|Heterocephalusglaber|Saccoglossuskowalevskii|Trichoplaxadhaerens|Fusariumpseudo…	9PEZI|DIPOR|CRIGR|EDHAE|KLUMD|MESAU|MUSCR|MOUSE|9FUNG|RAT|CAVPO|OCTDE|9EURO|HETGA|SACKO|TRIAD|FUSPC|ACREC|ASPVE|9AGAM|9SAUR|TILAU|9HYME|DRORH|9HYPO|PENBI|AURPU|AURSE|CAMFO|OPEBR|NOTFU|KLENI|EPING|9NEOP|9TREE|9BASI|HIBSY|NAUCC|9CICH|PNEMU|NAUDC|TETBL|TETPH|KAZAF|KAZNA|9SACH|MARBU|ASPWE|9AGAR|ENTNP|PYROM|9APHY|ZASCE|SACEU|METAS|CORFA|METRR|CORDF|9ROSI|9ASPA|FUSC4|HIPCM|NANGC|BRAOL|MYOBR|9HELO|GRENI…	1149	5057	251	C4
P78527	DNAPK	PRKDC	ENSG00000253729	protein kinase; DNA-activated; catalytic subunit [Source:HGNC Symbol;Acc:HGNC:9413]	2.7.11.1	8448at2759	Daldiniasp.EC12|Hypoxylonsp.CI-4A|Hypoxylonsp.EC38|Dipodomysordii|Cricetulusgriseus|Edhazardiaaedis|Kluyveromycesmarxianus|Mesocricetusauratus|Verticilliumlongisporum|Madurellamycetomatis|Muscaroli|Musmusculus|Choanephoracucurbitarum|Hesseltinellavesiculosa|Rattusnorvegicus|Caviaporcellus|Octodondegus|Exophialasideris|Heterocephalusglaber|Trichoplaxadhaerens|Fusariumpseudograminearum|Ceratocystis…	9PEZI|DIPOR|CRIGR|EDHAE|KLUMD|MESAU|MUSCR|MOUSE|9FUNG|RAT|CAVPO|OCTDE|9EURO|HETGA|TRIAD|FUSPC|ASPVE|9AGAM|9SAUR|TILAU|9HYME|DRORH|9HYPO|PENBI|AURPU|AURSE|CAMFO|OPEBR|NOTFU|KLENI|TRYVY|EPING|9NEOP|9TREE|9BASI|NAUCC|9CICH|TRYCI|PNEMU|NAUDC|TETBL|TETPH|KAZAF|KAZNA|9SACH|MARBU|ASPWE|9AGAR|ENTNP|PYROM|9APHY|ZASCE|SACEU|METAS|CORFA|METRR|CORDF|9ROSI|9ASPA|FUSC4|NANGC|BRAOL|9HELO|GRENI|BICAN|SERID|CLAP2…	1055	4093	276	D
P80192	MLK1	MAP3K9	ENSG00000006432	mitogen-activated protein kinase kinase kinase 9 [Source:HGNC Symbol;Acc:HGNC:6861]	-	876955at2759	Dipodomysordii|Cricetulusgriseus|Mesocricetusauratus|Muscaroli|Musmusculus|Rattusnorvegicus|Caviaporcellus|Octodondegus|Heterocephalusglaber|Trichoplaxadhaerens|Pogonavitticeps|Bombusbifarius|Drosophilarhopaloa|Operophterabrumata|Nothobranchiusfurzeri|Cryptotermessecundus|Maylandiazebra|Apostasiashenzhenica|Hippocampuscomes|Myotisbrandtii|Bicyclusanynana|Anophelesminimus|Tritrichomonasfoetus|Oxyt…	DIPOR|CRIGR|MESAU|MUSCR|MOUSE|RAT|CAVPO|OCTDE|HETGA|TRIAD|9SAUR|9HYME|DRORH|OPEBR|NOTFU|9NEOP|9CICH|9ASPA|HIPCM|MYOBR|BICAN|9DIPT|9EUKA|9SPIT|LIPVE|PEDHC|DIACI|ACACF|STRMM|TRIMA|ATTCE|BOMIM|RHOPR|PTEVA|FRAOC|MONDO|PELSI|9AMPH|9HEMI|9TELE|BETSP|THRPL|9SCAR|NEOAA|ECHNA|BACLA|SALFA|SERLL|CARSF|ATHCN|LARCR|AYTFU|AGRPL|LOTGI|MYODS|PERMB|CYNSE|STRHB|TERCA|GEOSA|BACDO|DANPL|ANOCA|CYPVA|ECTSI|PHLPP|HELAM…	311	1430	108	B2
Q00526	CDK3	CDK3	ENSG00000250506	cyclin dependent kinase 3 [Source:HGNC Symbol;Acc:HGNC:1772]	-	244018at2759	Daldiniasp.EC12|Hypoxylonsp.CI-4A|Hypoxylonsp.EC38|Dipodomysordii|Cricetulusgriseus|Edhazardiaaedis|Kluyveromycesmarxianus|Mesocricetusauratus|Balearicaregulorumgibbericeps|Verticilliumlongisporum|Madurellamycetomatis|Muscaroli|Musmusculus|Choanephoracucurbitarum|Hesseltinellavesiculosa|Rattusnorvegicus|Caviaporcellus|Octodondegus|Exophialasideris|Heterocephalusglaber|Trichoplaxadhaerens|Fusarium…	9PEZI|DIPOR|CRIGR|EDHAE|KLUMD|MESAU|BALRE|MUSCR|MOUSE|9FUNG|RAT|CAVPO|OCTDE|9EURO|HETGA|TRIAD|FUSPC|ACREC|ASPVE|9AGAM|9SAUR|TILAU|9HYME|DRORH|9HYPO|PENBI|AURPU|AURSE|CAMFO|OPEBR|NOTFU|KLENI|TRYVY|EPING|9NEOP|9TREE|9BASI|HIBSY|NAUCC|9CICH|TRYCI|ASPKA|PNEMU|NAUDC|TETBL|TETPH|KAZAF|KAZNA|9SACH|MARBU|ASPWE|9AGAR|ENTNP|PYROM|9APHY|ZASCE|SACEU|METAS|CORFA|METRR|CORDF|9ROSI|9ASPA|FUSC4|HIPCM|NANGC|BRAOL…	1238	8736	216	C4
Q00532	CDKL1	CDKL1	ENSG00000100490	cyclin dependent kinase like 1 [Source:HGNC Symbol;Acc:HGNC:1781]	-	244018at2759	Daldiniasp.EC12|Hypoxylonsp.CI-4A|Hypoxylonsp.EC38|Dipodomysordii|Cricetulusgriseus|Edhazardiaaedis|Kluyveromycesmarxianus|Mesocricetusauratus|Balearicaregulorumgibbericeps|Verticilliumlongisporum|Madurellamycetomatis|Muscaroli|Musmusculus|Choanephoracucurbitarum|Hesseltinellavesiculosa|Rattusnorvegicus|Caviaporcellus|Octodondegus|Exophialasideris|Heterocephalusglaber|Trichoplaxadhaerens|Fusarium…	9PEZI|DIPOR|CRIGR|EDHAE|KLUMD|MESAU|BALRE|MUSCR|MOUSE|9FUNG|RAT|CAVPO|OCTDE|9EURO|HETGA|TRIAD|FUSPC|ACREC|ASPVE|9AGAM|9SAUR|TILAU|9HYME|DRORH|9HYPO|PENBI|AURPU|AURSE|CAMFO|OPEBR|NOTFU|KLENI|TRYVY|EPING|9NEOP|9TREE|9BASI|HIBSY|NAUCC|9CICH|TRYCI|ASPKA|PNEMU|NAUDC|TETBL|TETPH|KAZAF|KAZNA|9SACH|MARBU|ASPWE|9AGAR|ENTNP|PYROM|9APHY|ZASCE|SACEU|METAS|CORFA|METRR|CORDF|9ROSI|9ASPA|FUSC4|HIPCM|NANGC|BRAOL…	1238	8736	210	C4
Q00534	CDK6	CDK6	ENSG00000105810	cyclin dependent kinase 6 [Source:HGNC Symbol;Acc:HGNC:1777]	-	244018at2759	Daldiniasp.EC12|Hypoxylonsp.CI-4A|Hypoxylonsp.EC38|Dipodomysordii|Cricetulusgriseus|Edhazardiaaedis|Kluyveromycesmarxianus|Mesocricetusauratus|Balearicaregulorumgibbericeps|Verticilliumlongisporum|Madurellamycetomatis|Muscaroli|Musmusculus|Choanephoracucurbitarum|Hesseltinellavesiculosa|Rattusnorvegicus|Caviaporcellus|Octodondegus|Exophialasideris|Heterocephalusglaber|Trichoplaxadhaerens|Fusarium…	9PEZI|DIPOR|CRIGR|EDHAE|KLUMD|MESAU|BALRE|MUSCR|MOUSE|9FUNG|RAT|CAVPO|OCTDE|9EURO|HETGA|TRIAD|FUSPC|ACREC|ASPVE|9AGAM|9SAUR|TILAU|9HYME|DRORH|9HYPO|PENBI|AURPU|AURSE|CAMFO|OPEBR|NOTFU|KLENI|TRYVY|EPING|9NEOP|9TREE|9BASI|HIBSY|NAUCC|9CICH|TRYCI|ASPKA|PNEMU|NAUDC|TETBL|TETPH|KAZAF|KAZNA|9SACH|MARBU|ASPWE|9AGAR|ENTNP|PYROM|9APHY|ZASCE|SACEU|METAS|CORFA|METRR|CORDF|9ROSI|9ASPA|FUSC4|HIPCM|NANGC|BRAOL…	1238	8736	213	C4
Q00535	CDK5	CDK5	ENSG00000164885	cyclin dependent kinase 5 [Source:HGNC Symbol;Acc:HGNC:1774]	-	244018at2759	Daldiniasp.EC12|Hypoxylonsp.CI-4A|Hypoxylonsp.EC38|Dipodomysordii|Cricetulusgriseus|Edhazardiaaedis|Kluyveromycesmarxianus|Mesocricetusauratus|Balearicaregulorumgibbericeps|Verticilliumlongisporum|Madurellamycetomatis|Muscaroli|Musmusculus|Choanephoracucurbitarum|Hesseltinellavesiculosa|Rattusnorvegicus|Caviaporcellus|Octodondegus|Exophialasideris|Heterocephalusglaber|Trichoplaxadhaerens|Fusarium…	9PEZI|DIPOR|CRIGR|EDHAE|KLUMD|MESAU|BALRE|MUSCR|MOUSE|9FUNG|RAT|CAVPO|OCTDE|9EURO|HETGA|TRIAD|FUSPC|ACREC|ASPVE|9AGAM|9SAUR|TILAU|9HYME|DRORH|9HYPO|PENBI|AURPU|AURSE|CAMFO|OPEBR|NOTFU|KLENI|TRYVY|EPING|9NEOP|9TREE|9BASI|HIBSY|NAUCC|9CICH|TRYCI|ASPKA|PNEMU|NAUDC|TETBL|TETPH|KAZAF|KAZNA|9SACH|MARBU|ASPWE|9AGAR|ENTNP|PYROM|9APHY|ZASCE|SACEU|METAS|CORFA|METRR|CORDF|9ROSI|9ASPA|FUSC4|HIPCM|NANGC|BRAOL…	1238	8736	214	C4
Q00536	CDK16	CDK16	ENSG00000102225	cyclin dependent kinase 16 [Source:HGNC Symbol;Acc:HGNC:8749]	-	244018at2759	Daldiniasp.EC12|Hypoxylonsp.CI-4A|Hypoxylonsp.EC38|Dipodomysordii|Cricetulusgriseus|Edhazardiaaedis|Kluyveromycesmarxianus|Mesocricetusauratus|Balearicaregulorumgibbericeps|Verticilliumlongisporum|Madurellamycetomatis|Muscaroli|Musmusculus|Choanephoracucurbitarum|Hesseltinellavesiculosa|Rattusnorvegicus|Caviaporcellus|Octodondegus|Exophialasideris|Heterocephalusglaber|Trichoplaxadhaerens|Fusarium…	9PEZI|DIPOR|CRIGR|EDHAE|KLUMD|MESAU|BALRE|MUSCR|MOUSE|9FUNG|RAT|CAVPO|OCTDE|9EURO|HETGA|TRIAD|FUSPC|ACREC|ASPVE|9AGAM|9SAUR|TILAU|9HYME|DRORH|9HYPO|PENBI|AURPU|AURSE|CAMFO|OPEBR|NOTFU|KLENI|TRYVY|EPING|9NEOP|9TREE|9BASI|HIBSY|NAUCC|9CICH|TRYCI|ASPKA|PNEMU|NAUDC|TETBL|TETPH|KAZAF|KAZNA|9SACH|MARBU|ASPWE|9AGAR|ENTNP|PYROM|9APHY|ZASCE|SACEU|METAS|CORFA|METRR|CORDF|9ROSI|9ASPA|FUSC4|HIPCM|NANGC|BRAOL…	1238	8736	220	C4
Q00537	CDK17	CDK17	ENSG00000059758	cyclin dependent kinase 17 [Source:HGNC Symbol;Acc:HGNC:8750]	-	244018at2759	Daldiniasp.EC12|Hypoxylonsp.CI-4A|Hypoxylonsp.EC38|Dipodomysordii|Cricetulusgriseus|Edhazardiaaedis|Kluyveromycesmarxianus|Mesocricetusauratus|Balearicaregulorumgibbericeps|Verticilliumlongisporum|Madurellamycetomatis|Muscaroli|Musmusculus|Choanephoracucurbitarum|Hesseltinellavesiculosa|Rattusnorvegicus|Caviaporcellus|Octodondegus|Exophialasideris|Heterocephalusglaber|Trichoplaxadhaerens|Fusarium…	9PEZI|DIPOR|CRIGR|EDHAE|KLUMD|MESAU|BALRE|MUSCR|MOUSE|9FUNG|RAT|CAVPO|OCTDE|9EURO|HETGA|TRIAD|FUSPC|ACREC|ASPVE|9AGAM|9SAUR|TILAU|9HYME|DRORH|9HYPO|PENBI|AURPU|AURSE|CAMFO|OPEBR|NOTFU|KLENI|TRYVY|EPING|9NEOP|9TREE|9BASI|HIBSY|NAUCC|9CICH|TRYCI|ASPKA|PNEMU|NAUDC|TETBL|TETPH|KAZAF|KAZNA|9SACH|MARBU|ASPWE|9AGAR|ENTNP|PYROM|9APHY|ZASCE|SACEU|METAS|CORFA|METRR|CORDF|9ROSI|9ASPA|FUSC4|HIPCM|NANGC|BRAOL…	1238	8736	219	C4
Q02750	MEK1	MAP2K1	ENSG00000169032	mitogen-activated protein kinase kinase 1 [Source:HGNC Symbol;Acc:HGNC:6840]	-	2900742at2759	Daldiniasp.EC12|Hypoxylonsp.CI-4A|Hypoxylonsp.EC38|Dipodomysordii|Cricetulusgriseus|Kluyveromycesmarxianus|Mesocricetusauratus|Verticilliumlongisporum|Madurellamycetomatis|Muscaroli|Musmusculus|Choanephoracucurbitarum|Hesseltinellavesiculosa|Rattusnorvegicus|Caviaporcellus|Octodondegus|Exophialasideris|Heterocephalusglaber|Saccoglossuskowalevskii|Trichoplaxadhaerens|Fusariumpseudograminearum|Acro…	9PEZI|DIPOR|CRIGR|KLUMD|MESAU|MUSCR|MOUSE|9FUNG|RAT|CAVPO|OCTDE|9EURO|HETGA|SACKO|TRIAD|FUSPC|ACREC|ASPVE|9AGAM|9SAUR|TILAU|9HYME|DRORH|9HYPO|PENBI|AURPU|AURSE|CAMFO|OPEBR|NOTFU|EPING|9NEOP|9TREE|9BASI|NAUCC|9CICH|ASPKA|PNEMU|NAUDC|TETBL|TETPH|KAZAF|KAZNA|9SACH|MARBU|ASPWE|9AGAR|PYROM|9APHY|ZASCE|SACEU|METAS|CORFA|METRR|CORDF|FUSC4|HIPCM|9HELO|BICAN|SERID|CLAP2|GLAL2|9DIPT|MACPH|RHOT1|CANO9|PLEOS…	957	3251	160	C1
Q02779	MLK2	MAP3K10	ENSG00000130758	mitogen-activated protein kinase kinase kinase 10 [Source:HGNC Symbol;Acc:HGNC:6849]	-	876955at2759	Dipodomysordii|Cricetulusgriseus|Mesocricetusauratus|Muscaroli|Musmusculus|Rattusnorvegicus|Caviaporcellus|Octodondegus|Heterocephalusglaber|Trichoplaxadhaerens|Pogonavitticeps|Bombusbifarius|Drosophilarhopaloa|Operophterabrumata|Nothobranchiusfurzeri|Cryptotermessecundus|Maylandiazebra|Apostasiashenzhenica|Hippocampuscomes|Myotisbrandtii|Bicyclusanynana|Anophelesminimus|Tritrichomonasfoetus|Oxyt…	DIPOR|CRIGR|MESAU|MUSCR|MOUSE|RAT|CAVPO|OCTDE|HETGA|TRIAD|9SAUR|9HYME|DRORH|OPEBR|NOTFU|9NEOP|9CICH|9ASPA|HIPCM|MYOBR|BICAN|9DIPT|9EUKA|9SPIT|LIPVE|PEDHC|DIACI|ACACF|STRMM|TRIMA|ATTCE|BOMIM|RHOPR|PTEVA|FRAOC|MONDO|PELSI|9AMPH|9HEMI|9TELE|BETSP|THRPL|9SCAR|NEOAA|ECHNA|BACLA|SALFA|SERLL|CARSF|ATHCN|LARCR|AYTFU|AGRPL|LOTGI|MYODS|PERMB|CYNSE|STRHB|TERCA|GEOSA|BACDO|DANPL|ANOCA|CYPVA|ECTSI|PHLPP|HELAM…	311	1430	106	B2
Q04759	PKCT	PRKCQ	ENSG00000065675	protein kinase C theta [Source:HGNC Symbol;Acc:HGNC:9410]	2.7.11.13	841660at2759	Dipodomysordii|Cricetulusgriseus|Mesocricetusauratus|Muscaroli|Musmusculus|Rattusnorvegicus|Caviaporcellus|Octodondegus|Heterocephalusglaber|Trichoplaxadhaerens|Acromyrmexechinatior|Pogonavitticeps|Bombusbifarius|Drosophilarhopaloa|Operophterabrumata|Nothobranchiusfurzeri|Trypanosomavivax|Cryptotermessecundus|Hibiscussyriacus|Maylandiazebra|Trypanosomacongolense|Entamoebanuttalli|Herraniaumbratic…	DIPOR|CRIGR|MESAU|MUSCR|MOUSE|RAT|CAVPO|OCTDE|HETGA|TRIAD|ACREC|9SAUR|9HYME|DRORH|OPEBR|NOTFU|TRYVY|9NEOP|HIBSY|9CICH|TRYCI|ENTNP|9ROSI|9ASPA|HIPCM|BRAOL|GRENI|BICAN|APHAT|9DIPT|HORVV|9EUKA|SAPDV|9CHLO|9ALVE|VITBC|9SPIT|LIPVE|9STRA|PEDHC|TAUER|DIACI|ACACF|STRMM|TRIMA|ATTCE|BLAHO|GALSU|ARADU|PHYPR|BOMIM|RHOPR|PTEVA|AMBTC|FRAOC|COFAR|MONDO|PELSI|9AMPH|9TELE|MARPO|BRADI|LEPPY|BETSP|THRPL|9SCAR|NEOAA…	508	2727	64	B1
Q04771	ALK2	ACVR1	ENSG00000115170	activin A receptor type 1 [Source:HGNC Symbol;Acc:HGNC:171]	-	3900892at2759	Dipodomysordii|Cricetulusgriseus|Mesocricetusauratus|Muscaroli|Musmusculus|Rattusnorvegicus|Caviaporcellus|Octodondegus|Heterocephalusglaber|Saccoglossuskowalevskii|Trichoplaxadhaerens|Pogonavitticeps|Bombusbifarius|Drosophilarhopaloa|Camponotusfloridanus|Operophterabrumata|Nothobranchiusfurzeri|TulasnellacalosporaMUT4182|Cryptotermessecundus|Hibiscussyriacus|Maylandiazebra|Armillariasolidipes|En…	DIPOR|CRIGR|MESAU|MUSCR|MOUSE|RAT|CAVPO|OCTDE|HETGA|SACKO|TRIAD|9SAUR|9HYME|DRORH|CAMFO|OPEBR|NOTFU|9AGAM|9NEOP|HIBSY|9CICH|9AGAR|ENTNP|9ROSI|9ASPA|HIPCM|BRAOL|BICAN|9DIPT|HORVV|9EUKA|HYAVF|HARAX|SAPDV|VITBC|9SPIT|LIPVE|PEDHC|DIACI|FUSPR|ACACF|STRMM|TRIMA|ATTCE|ARADU|9FUNG|EXIGL|BOMIM|RHOPR|PTEVA|AMBTC|FRAOC|COFAR|ZOONE|MONDO|PELSI|9AMPH|9HEMI|9TELE|MARPO|ANOCL|FISSO|BRADI|FOLCA|BETSP|THRPL|9SCAR…	463	3353	45	B1
Q05513	PKCZ	PRKCZ	ENSG00000067606	protein kinase C zeta [Source:HGNC Symbol;Acc:HGNC:9412]	2.7.11.13	841660at2759	Dipodomysordii|Cricetulusgriseus|Mesocricetusauratus|Muscaroli|Musmusculus|Rattusnorvegicus|Caviaporcellus|Octodondegus|Heterocephalusglaber|Trichoplaxadhaerens|Acromyrmexechinatior|Pogonavitticeps|Bombusbifarius|Drosophilarhopaloa|Operophterabrumata|Nothobranchiusfurzeri|Trypanosomavivax|Cryptotermessecundus|Hibiscussyriacus|Maylandiazebra|Trypanosomacongolense|Entamoebanuttalli|Herraniaumbratic…	DIPOR|CRIGR|MESAU|MUSCR|MOUSE|RAT|CAVPO|OCTDE|HETGA|TRIAD|ACREC|9SAUR|9HYME|DRORH|OPEBR|NOTFU|TRYVY|9NEOP|HIBSY|9CICH|TRYCI|ENTNP|9ROSI|9ASPA|HIPCM|BRAOL|GRENI|BICAN|APHAT|9DIPT|HORVV|9EUKA|SAPDV|9CHLO|9ALVE|VITBC|9SPIT|LIPVE|9STRA|PEDHC|TAUER|DIACI|ACACF|STRMM|TRIMA|ATTCE|BLAHO|GALSU|ARADU|PHYPR|BOMIM|RHOPR|PTEVA|AMBTC|FRAOC|COFAR|MONDO|PELSI|9AMPH|9TELE|MARPO|BRADI|LEPPY|BETSP|THRPL|9SCAR|NEOAA…	508	2727	63	B1
Q05655	PKCD	PRKCD	ENSG00000163932	protein kinase C delta [Source:HGNC Symbol;Acc:HGNC:9399]	2.7.10.2; 2.7.11.13	841660at2759	Dipodomysordii|Cricetulusgriseus|Mesocricetusauratus|Muscaroli|Musmusculus|Rattusnorvegicus|Caviaporcellus|Octodondegus|Heterocephalusglaber|Trichoplaxadhaerens|Acromyrmexechinatior|Pogonavitticeps|Bombusbifarius|Drosophilarhopaloa|Operophterabrumata|Nothobranchiusfurzeri|Trypanosomavivax|Cryptotermessecundus|Hibiscussyriacus|Maylandiazebra|Trypanosomacongolense|Entamoebanuttalli|Herraniaumbratic…	DIPOR|CRIGR|MESAU|MUSCR|MOUSE|RAT|CAVPO|OCTDE|HETGA|TRIAD|ACREC|9SAUR|9HYME|DRORH|OPEBR|NOTFU|TRYVY|9NEOP|HIBSY|9CICH|TRYCI|ENTNP|9ROSI|9ASPA|HIPCM|BRAOL|GRENI|BICAN|APHAT|9DIPT|HORVV|9EUKA|SAPDV|9CHLO|9ALVE|VITBC|9SPIT|LIPVE|9STRA|PEDHC|TAUER|DIACI|ACACF|STRMM|TRIMA|ATTCE|BLAHO|GALSU|ARADU|PHYPR|BOMIM|RHOPR|PTEVA|AMBTC|FRAOC|COFAR|MONDO|PELSI|9AMPH|9TELE|MARPO|BRADI|LEPPY|BETSP|THRPL|9SCAR|NEOAA…	508	2727	67	B1
Q07002	CDK18	CDK18	ENSG00000117266	cyclin dependent kinase 18 [Source:HGNC Symbol;Acc:HGNC:8751]	-	244018at2759	Daldiniasp.EC12|Hypoxylonsp.CI-4A|Hypoxylonsp.EC38|Dipodomysordii|Cricetulusgriseus|Edhazardiaaedis|Kluyveromycesmarxianus|Mesocricetusauratus|Balearicaregulorumgibbericeps|Verticilliumlongisporum|Madurellamycetomatis|Muscaroli|Musmusculus|Choanephoracucurbitarum|Hesseltinellavesiculosa|Rattusnorvegicus|Caviaporcellus|Octodondegus|Exophialasideris|Heterocephalusglaber|Trichoplaxadhaerens|Fusarium…	9PEZI|DIPOR|CRIGR|EDHAE|KLUMD|MESAU|BALRE|MUSCR|MOUSE|9FUNG|RAT|CAVPO|OCTDE|9EURO|HETGA|TRIAD|FUSPC|ACREC|ASPVE|9AGAM|9SAUR|TILAU|9HYME|DRORH|9HYPO|PENBI|AURPU|AURSE|CAMFO|OPEBR|NOTFU|KLENI|TRYVY|EPING|9NEOP|9TREE|9BASI|HIBSY|NAUCC|9CICH|TRYCI|ASPKA|PNEMU|NAUDC|TETBL|TETPH|KAZAF|KAZNA|9SACH|MARBU|ASPWE|9AGAR|ENTNP|PYROM|9APHY|ZASCE|SACEU|METAS|CORFA|METRR|CORDF|9ROSI|9ASPA|FUSC4|HIPCM|NANGC|BRAOL…	1238	8736	218	C4
Q09013	DMPK1	DMPK	ENSG00000104936	DM1 protein kinase [Source:HGNC Symbol;Acc:HGNC:2933]	2.7.11.1	988261at2759	Dipodomysordii|Cricetulusgriseus|Edhazardiaaedis|Mesocricetusauratus|Muscaroli|Musmusculus|Choanephoracucurbitarum|Rattusnorvegicus|Caviaporcellus|Octodondegus|Heterocephalusglaber|Trichoplaxadhaerens|Acromyrmexechinatior|Pogonavitticeps|Bombusbifarius|Drosophilarhopaloa|Camponotusfloridanus|Operophterabrumata|Nothobranchiusfurzeri|Klebsormidiumnitens|Trypanosomavivax|Hibiscussyriacus|Maylandiaze…	DIPOR|CRIGR|EDHAE|MESAU|MUSCR|MOUSE|9FUNG|RAT|CAVPO|OCTDE|HETGA|TRIAD|ACREC|9SAUR|9HYME|DRORH|CAMFO|OPEBR|NOTFU|KLENI|TRYVY|HIBSY|9CICH|TRYCI|9ROSI|9ASPA|NANGC|BRAOL|MYOBR|BICAN|APHAT|9DIPT|HORVV|9EUKA|SAPDV|9CHLO|9SPIT|LIPVE|9STRA|PEDHC|DIACI|MUCC1|STRMM|TRIMA|ATTCE|BLAHO|GALSU|ARADU|PHYPR|BOMIM|RHOPR|PTEVA|AMBTC|FRAOC|RHIZD|COFAR|GONPJ|ZOONE|MONDO|SYNRA|PELSI|9AMPH|9HEMI|9TELE|MARPO|ANOCL|FISSO…	529	2143	61	B1
Q12851	GCK	MAP4K2	ENSG00000168067	mitogen-activated protein kinase kinase kinase kinase 2 [Source:HGNC Symbol;Acc:HGNC:6864]	2.7.11.1	152877at2759	Daldiniasp.EC12|Hypoxylonsp.CI-4A|Hypoxylonsp.EC38|Dipodomysordii|Cricetulusgriseus|Edhazardiaaedis|Kluyveromycesmarxianus|Mesocricetusauratus|Verticilliumlongisporum|Madurellamycetomatis|Muscaroli|Musmusculus|Choanephoracucurbitarum|Hesseltinellavesiculosa|Rattusnorvegicus|Caviaporcellus|Octodondegus|Exophialasideris|Heterocephalusglaber|Trichoplaxadhaerens|Fusariumpseudograminearum|Acromyrmexec…	9PEZI|DIPOR|CRIGR|EDHAE|KLUMD|MESAU|MUSCR|MOUSE|9FUNG|RAT|CAVPO|OCTDE|9EURO|HETGA|TRIAD|FUSPC|ACREC|ASPVE|9AGAM|9SAUR|TILAU|9HYME|DRORH|9HYPO|PENBI|AURPU|AURSE|CAMFO|OPEBR|NOTFU|KLENI|TRYVY|EPING|9NEOP|9TREE|9BASI|HIBSY|NAUCC|9CICH|TRYCI|ASPKA|PNEMU|NAUDC|TETBL|TETPH|KAZAF|KAZNA|9SACH|MARBU|ASPWE|9AGAR|ENTNP|PYROM|9APHY|ZASCE|SACEU|METAS|CORFA|METRR|CORDF|9ROSI|9ASPA|FUSC4|HIPCM|NANGC|BRAOL|MYOBR…	1107	5074	234	C4
Q12852	DLK	MAP3K12	ENSG00000139625	mitogen-activated protein kinase kinase kinase 12 [Source:HGNC Symbol;Acc:HGNC:6851]	-	876955at2759	Dipodomysordii|Cricetulusgriseus|Mesocricetusauratus|Muscaroli|Musmusculus|Rattusnorvegicus|Caviaporcellus|Octodondegus|Heterocephalusglaber|Trichoplaxadhaerens|Pogonavitticeps|Bombusbifarius|Drosophilarhopaloa|Operophterabrumata|Nothobranchiusfurzeri|Cryptotermessecundus|Maylandiazebra|Apostasiashenzhenica|Hippocampuscomes|Myotisbrandtii|Bicyclusanynana|Anophelesminimus|Tritrichomonasfoetus|Oxyt…	DIPOR|CRIGR|MESAU|MUSCR|MOUSE|RAT|CAVPO|OCTDE|HETGA|TRIAD|9SAUR|9HYME|DRORH|OPEBR|NOTFU|9NEOP|9CICH|9ASPA|HIPCM|MYOBR|BICAN|9DIPT|9EUKA|9SPIT|LIPVE|PEDHC|DIACI|ACACF|STRMM|TRIMA|ATTCE|BOMIM|RHOPR|PTEVA|FRAOC|MONDO|PELSI|9AMPH|9HEMI|9TELE|BETSP|THRPL|9SCAR|NEOAA|ECHNA|BACLA|SALFA|SERLL|CARSF|ATHCN|LARCR|AYTFU|AGRPL|LOTGI|MYODS|PERMB|CYNSE|STRHB|TERCA|GEOSA|BACDO|DANPL|ANOCA|CYPVA|ECTSI|PHLPP|HELAM…	311	1430	107	B2
Q13043	MST1	STK4	ENSG00000101109	serine/threonine kinase 4 [Source:HGNC Symbol;Acc:HGNC:11408]	2.7.11.1	152877at2759	Daldiniasp.EC12|Hypoxylonsp.CI-4A|Hypoxylonsp.EC38|Dipodomysordii|Cricetulusgriseus|Edhazardiaaedis|Kluyveromycesmarxianus|Mesocricetusauratus|Verticilliumlongisporum|Madurellamycetomatis|Muscaroli|Musmusculus|Choanephoracucurbitarum|Hesseltinellavesiculosa|Rattusnorvegicus|Caviaporcellus|Octodondegus|Exophialasideris|Heterocephalusglaber|Trichoplaxadhaerens|Fusariumpseudograminearum|Acromyrmexec…	9PEZI|DIPOR|CRIGR|EDHAE|KLUMD|MESAU|MUSCR|MOUSE|9FUNG|RAT|CAVPO|OCTDE|9EURO|HETGA|TRIAD|FUSPC|ACREC|ASPVE|9AGAM|9SAUR|TILAU|9HYME|DRORH|9HYPO|PENBI|AURPU|AURSE|CAMFO|OPEBR|NOTFU|KLENI|TRYVY|EPING|9NEOP|9TREE|9BASI|HIBSY|NAUCC|9CICH|TRYCI|ASPKA|PNEMU|NAUDC|TETBL|TETPH|KAZAF|KAZNA|9SACH|MARBU|ASPWE|9AGAR|ENTNP|PYROM|9APHY|ZASCE|SACEU|METAS|CORFA|METRR|CORDF|9ROSI|9ASPA|FUSC4|HIPCM|NANGC|BRAOL|MYOBR…	1107	5074	231	C4
Q13131	AMPKA1	PRKAA1	ENSG00000132356	protein kinase AMP-activated catalytic subunit alpha 1 [Source:HGNC Symbol;Acc:HGNC:9376]	2.7.11.1	5475340at2759	Daldiniasp.EC12|Hypoxylonsp.CI-4A|Hypoxylonsp.EC38|Dipodomysordii|Cricetulusgriseus|Edhazardiaaedis|Kluyveromycesmarxianus|Mesocricetusauratus|Balearicaregulorumgibbericeps|Verticilliumlongisporum|Madurellamycetomatis|Muscaroli|Musmusculus|Choanephoracucurbitarum|Hesseltinellavesiculosa|Rattusnorvegicus|Caviaporcellus|Octodondegus|Exophialasideris|Heterocephalusglaber|Saccoglossuskowalevskii|Tric…	9PEZI|DIPOR|CRIGR|EDHAE|KLUMD|MESAU|BALRE|MUSCR|MOUSE|9FUNG|RAT|CAVPO|OCTDE|9EURO|HETGA|SACKO|TRIAD|FUSPC|ACREC|ASPVE|9AGAM|9SAUR|TILAU|9HYME|DRORH|9HYPO|PENBI|AURPU|AURSE|CAMFO|OPEBR|NOTFU|TRYVY|EPING|9NEOP|9TREE|9BASI|NAUCC|9CICH|TRYCI|ASPKA|PNEMU|NAUDC|TETBL|TETPH|KAZAF|KAZNA|9SACH|MARBU|ASPWE|9AGAR|PYROM|9APHY|ZASCE|SACEU|METAS|CORFA|METRR|CORDF|9ASPA|FUSC4|HIPCM|NANGC|MYOBR|9HELO|GRENI|BICAN…	1117	5508	191	C1
Q13153	PAK1	PAK1	ENSG00000149269	p21 (RAC1) activated kinase 1 [Source:HGNC Symbol;Acc:HGNC:8590]	2.7.11.1	460351at2759	Daldiniasp.EC12|Hypoxylonsp.CI-4A|Hypoxylonsp.EC38|Dipodomysordii|Cricetulusgriseus|Kluyveromycesmarxianus|Mesocricetusauratus|Balearicaregulorumgibbericeps|Verticilliumlongisporum|Madurellamycetomatis|Muscaroli|Musmusculus|Choanephoracucurbitarum|Hesseltinellavesiculosa|Rattusnorvegicus|Caviaporcellus|Octodondegus|Exophialasideris|Heterocephalusglaber|Trichoplaxadhaerens|Fusariumpseudograminearu…	9PEZI|DIPOR|CRIGR|KLUMD|MESAU|BALRE|MUSCR|MOUSE|9FUNG|RAT|CAVPO|OCTDE|9EURO|HETGA|TRIAD|FUSPC|ACREC|ASPVE|9AGAM|9SAUR|TILAU|9HYME|DRORH|9HYPO|PENBI|AURPU|AURSE|CAMFO|OPEBR|NOTFU|EPING|9NEOP|9TREE|9BASI|HIBSY|NAUCC|9CICH|ASPKA|PNEMU|NAUDC|TETBL|TETPH|KAZAF|KAZNA|9SACH|MARBU|ASPWE|9AGAR|ENTNP|PYROM|9APHY|ZASCE|SACEU|METAS|CORFA|METRR|CORDF|9ROSI|9ASPA|FUSC4|HIPCM|BRAOL|9HELO|BICAN|SERID|CLAP2|GLAL2…	1080	3487	208	C4
Q13163	MEK5	MAP2K5	ENSG00000137764	mitogen-activated protein kinase kinase 5 [Source:HGNC Symbol;Acc:HGNC:6845]	-	2900742at2759	Daldiniasp.EC12|Hypoxylonsp.CI-4A|Hypoxylonsp.EC38|Dipodomysordii|Cricetulusgriseus|Kluyveromycesmarxianus|Mesocricetusauratus|Verticilliumlongisporum|Madurellamycetomatis|Muscaroli|Musmusculus|Choanephoracucurbitarum|Hesseltinellavesiculosa|Rattusnorvegicus|Caviaporcellus|Octodondegus|Exophialasideris|Heterocephalusglaber|Saccoglossuskowalevskii|Trichoplaxadhaerens|Fusariumpseudograminearum|Acro…	9PEZI|DIPOR|CRIGR|KLUMD|MESAU|MUSCR|MOUSE|9FUNG|RAT|CAVPO|OCTDE|9EURO|HETGA|SACKO|TRIAD|FUSPC|ACREC|ASPVE|9AGAM|9SAUR|TILAU|9HYME|DRORH|9HYPO|PENBI|AURPU|AURSE|CAMFO|OPEBR|NOTFU|EPING|9NEOP|9TREE|9BASI|NAUCC|9CICH|ASPKA|PNEMU|NAUDC|TETBL|TETPH|KAZAF|KAZNA|9SACH|MARBU|ASPWE|9AGAR|PYROM|9APHY|ZASCE|SACEU|METAS|CORFA|METRR|CORDF|FUSC4|HIPCM|9HELO|BICAN|SERID|CLAP2|GLAL2|9DIPT|MACPH|RHOT1|CANO9|PLEOS…	957	3251	159	C1
Q13164	ERK5	MAPK7	ENSG00000166484	mitogen-activated protein kinase 7 [Source:HGNC Symbol;Acc:HGNC:6880]	2.7.11.24	158564at2759	Daldiniasp.EC12|Hypoxylonsp.CI-4A|Hypoxylonsp.EC38|Dipodomysordii|Cricetulusgriseus|Edhazardiaaedis|Kluyveromycesmarxianus|Mesocricetusauratus|Balearicaregulorumgibbericeps|Verticilliumlongisporum|Madurellamycetomatis|Muscaroli|Musmusculus|Choanephoracucurbitarum|Hesseltinellavesiculosa|Rattusnorvegicus|Caviaporcellus|Octodondegus|Exophialasideris|Heterocephalusglaber|Saccoglossuskowalevskii|Tric…	9PEZI|DIPOR|CRIGR|EDHAE|KLUMD|MESAU|BALRE|MUSCR|MOUSE|9FUNG|RAT|CAVPO|OCTDE|9EURO|HETGA|SACKO|TRIAD|FUSPC|ACREC|ASPVE|9AGAM|9SAUR|TILAU|9HYME|DRORH|9HYPO|PENBI|AURPU|AURSE|CAMFO|OPEBR|NOTFU|TRYVY|EPING|9NEOP|9TREE|9BASI|NAUCC|9CICH|TRYCI|ASPKA|PNEMU|NAUDC|TETBL|TETPH|KAZAF|KAZNA|9SACH|MARBU|ASPWE|9AGAR|PYROM|9APHY|ZASCE|SACEU|METAS|CORFA|METRR|CORDF|FUSC4|HIPCM|NANGC|MYOBR|9HELO|BICAN|SERID|CLAP2…	1061	5486	156	C1
Q13177	PAK2	PAK2	ENSG00000180370	p21 (RAC1) activated kinase 2 [Source:HGNC Symbol;Acc:HGNC:8591]	2.7.11.1	460351at2759	Daldiniasp.EC12|Hypoxylonsp.CI-4A|Hypoxylonsp.EC38|Dipodomysordii|Cricetulusgriseus|Kluyveromycesmarxianus|Mesocricetusauratus|Balearicaregulorumgibbericeps|Verticilliumlongisporum|Madurellamycetomatis|Muscaroli|Musmusculus|Choanephoracucurbitarum|Hesseltinellavesiculosa|Rattusnorvegicus|Caviaporcellus|Octodondegus|Exophialasideris|Heterocephalusglaber|Trichoplaxadhaerens|Fusariumpseudograminearu…	9PEZI|DIPOR|CRIGR|KLUMD|MESAU|BALRE|MUSCR|MOUSE|9FUNG|RAT|CAVPO|OCTDE|9EURO|HETGA|TRIAD|FUSPC|ACREC|ASPVE|9AGAM|9SAUR|TILAU|9HYME|DRORH|9HYPO|PENBI|AURPU|AURSE|CAMFO|OPEBR|NOTFU|EPING|9NEOP|9TREE|9BASI|HIBSY|NAUCC|9CICH|ASPKA|PNEMU|NAUDC|TETBL|TETPH|KAZAF|KAZNA|9SACH|MARBU|ASPWE|9AGAR|ENTNP|PYROM|9APHY|ZASCE|SACEU|METAS|CORFA|METRR|CORDF|9ROSI|9ASPA|FUSC4|HIPCM|BRAOL|9HELO|BICAN|SERID|CLAP2|GLAL2…	1080	3487	209	C4
Q13188	MST2	STK3	ENSG00000104375	serine/threonine kinase 3 [Source:HGNC Symbol;Acc:HGNC:11406]	2.7.11.1	152877at2759	Daldiniasp.EC12|Hypoxylonsp.CI-4A|Hypoxylonsp.EC38|Dipodomysordii|Cricetulusgriseus|Edhazardiaaedis|Kluyveromycesmarxianus|Mesocricetusauratus|Verticilliumlongisporum|Madurellamycetomatis|Muscaroli|Musmusculus|Choanephoracucurbitarum|Hesseltinellavesiculosa|Rattusnorvegicus|Caviaporcellus|Octodondegus|Exophialasideris|Heterocephalusglaber|Trichoplaxadhaerens|Fusariumpseudograminearum|Acromyrmexec…	9PEZI|DIPOR|CRIGR|EDHAE|KLUMD|MESAU|MUSCR|MOUSE|9FUNG|RAT|CAVPO|OCTDE|9EURO|HETGA|TRIAD|FUSPC|ACREC|ASPVE|9AGAM|9SAUR|TILAU|9HYME|DRORH|9HYPO|PENBI|AURPU|AURSE|CAMFO|OPEBR|NOTFU|KLENI|TRYVY|EPING|9NEOP|9TREE|9BASI|HIBSY|NAUCC|9CICH|TRYCI|ASPKA|PNEMU|NAUDC|TETBL|TETPH|KAZAF|KAZNA|9SACH|MARBU|ASPWE|9AGAR|ENTNP|PYROM|9APHY|ZASCE|SACEU|METAS|CORFA|METRR|CORDF|9ROSI|9ASPA|FUSC4|HIPCM|NANGC|BRAOL|MYOBR…	1107	5074	230	C4
Q13233	MEKK1	MAP3K1	ENSG00000095015	mitogen-activated protein kinase kinase kinase 1 [Source:HGNC Symbol;Acc:HGNC:6848]	-	4548978at2759	Dipodomysordii|Cricetulusgriseus|Mesocricetusauratus|Muscaroli|Musmusculus|Rattusnorvegicus|Octodondegus|Trichoplaxadhaerens|Pogonavitticeps|Lipotesvexillifer|Trichechusmanatuslatirostris|Pteropusvampyrus|Monodelphisdomestica|Microcaeciliaunicolor|Sinocyclocheilusanshuiensis|Paramormyropskingsleyae|Neophocaenaasiaeorientalisasiaeorientalis|Carlitosyrichta|Athenecunicularia|Aythyafuligula|Peromysc…	DIPOR|CRIGR|MESAU|MUSCR|MOUSE|RAT|OCTDE|TRIAD|9SAUR|LIPVE|TRIMA|PTEVA|MONDO|9AMPH|9TELE|NEOAA|CARSF|ATHCN|AYTFU|PERMB|TERCA|GEOSA|VOMUR|CHACN|BOBOX|VICPA|BALAS|9PASS|ACIJB|CALUR|SURSU|AOTNA|PHACI|ALLSI|ENHLU|PYGNA|BISBB|THETB|GEOFO|RHIFE|CHLSB|LYNCA|PODMU|CALMI|LEPOC|CLUHA|CARAU|ASTMX|ICTPU|SALSA|SALTR|XENLA|XENTR|PSETE|9CHIR|ERIEU|CALJA|PANGU|SAPAP|CERAT|MACMU|MACNE|PAPAN|PONAB|HUMAN|VULVU|MUSPF…	83	97	8	A
Q13237	PKG2	PRKG2	ENSG00000138669	protein kinase cGMP-dependent 2 [Source:HGNC Symbol;Acc:HGNC:9416]	-	10768at2759	Daldiniasp.EC12|Hypoxylonsp.CI-4A|Hypoxylonsp.EC38|Dipodomysordii|Cricetulusgriseus|Edhazardiaaedis|Kluyveromycesmarxianus|Mesocricetusauratus|Verticilliumlongisporum|Madurellamycetomatis|Muscaroli|Musmusculus|Choanephoracucurbitarum|Hesseltinellavesiculosa|Rattusnorvegicus|Caviaporcellus|Octodondegus|Exophialasideris|Heterocephalusglaber|Trichoplaxadhaerens|Fusariumpseudograminearum|Acromyrmexec…	9PEZI|DIPOR|CRIGR|EDHAE|KLUMD|MESAU|MUSCR|MOUSE|9FUNG|RAT|CAVPO|OCTDE|9EURO|HETGA|TRIAD|FUSPC|ACREC|ASPVE|9AGAM|9SAUR|TILAU|9HYME|DRORH|9HYPO|PENBI|AURPU|AURSE|CAMFO|OPEBR|NOTFU|KLENI|TRYVY|EPING|9NEOP|9TREE|9BASI|NAUCC|9CICH|TRYCI|ASPKA|PNEMU|NAUDC|TETBL|TETPH|KAZAF|KAZNA|9SACH|MARBU|ASPWE|9AGAR|ENTNP|PYROM|9APHY|ZASCE|SACEU|METAS|CORFA|METRR|CORDF|9ASPA|FUSC4|HIPCM|9HELO|GRENI|BICAN|SERID|CLAP2…	1082	8739	173	C3
Q13315	ATM	ATM	ENSG00000149311	ATM serine/threonine kinase [Source:HGNC Symbol;Acc:HGNC:795]	2.7.11.1	8448at2759	Daldiniasp.EC12|Hypoxylonsp.CI-4A|Hypoxylonsp.EC38|Dipodomysordii|Cricetulusgriseus|Edhazardiaaedis|Kluyveromycesmarxianus|Mesocricetusauratus|Verticilliumlongisporum|Madurellamycetomatis|Muscaroli|Musmusculus|Choanephoracucurbitarum|Hesseltinellavesiculosa|Rattusnorvegicus|Caviaporcellus|Octodondegus|Exophialasideris|Heterocephalusglaber|Trichoplaxadhaerens|Fusariumpseudograminearum|Ceratocystis…	9PEZI|DIPOR|CRIGR|EDHAE|KLUMD|MESAU|MUSCR|MOUSE|9FUNG|RAT|CAVPO|OCTDE|9EURO|HETGA|TRIAD|FUSPC|ASPVE|9AGAM|9SAUR|TILAU|9HYME|DRORH|9HYPO|PENBI|AURPU|AURSE|CAMFO|OPEBR|NOTFU|KLENI|TRYVY|EPING|9NEOP|9TREE|9BASI|NAUCC|9CICH|TRYCI|PNEMU|NAUDC|TETBL|TETPH|KAZAF|KAZNA|9SACH|MARBU|ASPWE|9AGAR|ENTNP|PYROM|9APHY|ZASCE|SACEU|METAS|CORFA|METRR|CORDF|9ROSI|9ASPA|FUSC4|NANGC|BRAOL|9HELO|GRENI|BICAN|SERID|CLAP2…	1055	4093	277	D
Q13464	ROCK1	ROCK1	ENSG00000067900	Rho associated coiled-coil containing protein kinase 1 [Source:HGNC Symbol;Acc:HGNC:10251]	2.7.11.1	4221785at2759	Dipodomysordii|Mesocricetusauratus|Muscaroli|Musmusculus|Rattusnorvegicus|Caviaporcellus|Octodondegus|Acromyrmexechinatior|Pogonavitticeps|Bombusbifarius|Drosophilarhopaloa|Camponotusfloridanus|Operophterabrumata|Nothobranchiusfurzeri|Maylandiazebra|Bicyclusanynana|Anophelesminimus|Lipotesvexillifer|Pediculushumanussubsp.corporis|Diaphorinacitri|Strigamiamaritima|Trichechusmanatuslatirostris|Atta…	DIPOR|MESAU|MUSCR|MOUSE|RAT|CAVPO|OCTDE|ACREC|9SAUR|9HYME|DRORH|CAMFO|OPEBR|NOTFU|9CICH|BICAN|9DIPT|LIPVE|PEDHC|DIACI|STRMM|TRIMA|ATTCE|BOMIM|RHOPR|PTEVA|MONDO|9AMPH|9TELE|ANOCL|BETSP|THRPL|9SCAR|NEOAA|ECHNA|BACLA|DUFNO|SERLL|CARSF|AYTFU|AGRPL|LOTGI|PERMB|TERCA|GEOSA|BACDO|ANOCA|CYPVA|PHLPP|URSMA|VOMUR|CHACN|DROKI|BOBOX|VICPA|ORYME|TAKRU|BALAS|PANHP|CAERE|9PASS|ACIJB|COLAP|STRRB|CALUR|9CRUS|STOCA…	246	491	116	B2
Q13523	PRP4	PRPF4B	ENSG00000112739	pre-mRNA processing factor 4B [Source:HGNC Symbol;Acc:HGNC:17346]	-	232702at2759	Daldiniasp.EC12|Hypoxylonsp.CI-4A|Hypoxylonsp.EC38|Dipodomysordii|Cricetulusgriseus|Mesocricetusauratus|Balearicaregulorumgibbericeps|Verticilliumlongisporum|Madurellamycetomatis|Muscaroli|Musmusculus|Choanephoracucurbitarum|Hesseltinellavesiculosa|Rattusnorvegicus|Caviaporcellus|Octodondegus|Exophialasideris|Trichoplaxadhaerens|Fusariumpseudograminearum|CeratocystisfimbriataCBS114723|Aspergillus…	9PEZI|DIPOR|CRIGR|MESAU|BALRE|MUSCR|MOUSE|9FUNG|RAT|CAVPO|OCTDE|9EURO|TRIAD|FUSPC|ASPVE|9AGAM|9SAUR|TILAU|9HYME|DRORH|9HYPO|PENBI|AURPU|AURSE|OPEBR|NOTFU|KLENI|EPING|9NEOP|9TREE|9BASI|ASPKA|PNEMU|MARBU|ASPWE|9AGAR|ENTNP|PYROM|9APHY|ZASCE|METAS|CORFA|METRR|CORDF|9ROSI|9ASPA|FUSC4|HIPCM|BRAOL|9HELO|GRENI|BICAN|SERID|CLAP2|GLAL2|PLACD|9DIPT|MACPH|RHOT1|BABMR|PLEOS|ASPLC|9EUKA|HYAVF|9PLEO|PSEA3|HORWE…	884	1062	71	B1
Q13535	ATR	ATR	ENSG00000175054	ATR serine/threonine kinase [Source:HGNC Symbol;Acc:HGNC:882]	2.7.11.1	8448at2759	Daldiniasp.EC12|Hypoxylonsp.CI-4A|Hypoxylonsp.EC38|Dipodomysordii|Cricetulusgriseus|Edhazardiaaedis|Kluyveromycesmarxianus|Mesocricetusauratus|Verticilliumlongisporum|Madurellamycetomatis|Muscaroli|Musmusculus|Choanephoracucurbitarum|Hesseltinellavesiculosa|Rattusnorvegicus|Caviaporcellus|Octodondegus|Exophialasideris|Heterocephalusglaber|Trichoplaxadhaerens|Fusariumpseudograminearum|Ceratocystis…	9PEZI|DIPOR|CRIGR|EDHAE|KLUMD|MESAU|MUSCR|MOUSE|9FUNG|RAT|CAVPO|OCTDE|9EURO|HETGA|TRIAD|FUSPC|ASPVE|9AGAM|9SAUR|TILAU|9HYME|DRORH|9HYPO|PENBI|AURPU|AURSE|CAMFO|OPEBR|NOTFU|KLENI|TRYVY|EPING|9NEOP|9TREE|9BASI|NAUCC|9CICH|TRYCI|PNEMU|NAUDC|TETBL|TETPH|KAZAF|KAZNA|9SACH|MARBU|ASPWE|9AGAR|ENTNP|PYROM|9APHY|ZASCE|SACEU|METAS|CORFA|METRR|CORDF|9ROSI|9ASPA|FUSC4|NANGC|BRAOL|9HELO|GRENI|BICAN|SERID|CLAP2…	1055	4093	278	D
Q13546	RIPK1	RIPK1	ENSG00000137275	receptor interacting serine/threonine kinase 1 [Source:HGNC Symbol;Acc:HGNC:10019]	2.7.11.1	3997405at2759	Dipodomysordii|Mesocricetusauratus|Muscaroli|Musmusculus|Rattusnorvegicus|Caviaporcellus|Octodondegus|Heterocephalusglaber|Pogonavitticeps|Maylandiazebra|Hippocampuscomes|Myotisbrandtii|Tritrichomonasfoetus|ChromeraveliaCCMP2878|Lipotesvexillifer|Trichechusmanatuslatirostris|Pteropusvampyrus|Monodelphisdomestica|Pelodiscussinensis|Microcaeciliaunicolor|Stegastespartitus|Bettasplendens|Sinocycloch…	DIPOR|MESAU|MUSCR|MOUSE|RAT|CAVPO|OCTDE|HETGA|9SAUR|9CICH|HIPCM|MYOBR|9EUKA|9ALVE|LIPVE|TRIMA|PTEVA|MONDO|PELSI|9AMPH|9TELE|BETSP|NEOAA|ECHNA|SALFA|SERLL|CARSF|ATHCN|AYTFU|AQUCH|PERMB|CYNSE|STRHB|TERCA|GEOSA|ANOCA|URSMA|NEOSC|VOMUR|CHACN|9PASE|VICPA|ORYME|TAKRU|BALAS|TETTS|CAERE|9PASS|ACIJB|COLAP|CALUR|KRYMA|AOTNA|PHACI|ALLSI|ENHLU|SAIBB|MONMO|SERDU|PYGNA|ICTTR|BISBB|MONAL|OREAU|GEOFO|STYPI|SARSC…	145	183	31	A
Q13554	CAMK2B	CAMK2B	ENSG00000058404	calcium/calmodulin dependent protein kinase II beta [Source:HGNC Symbol;Acc:HGNC:1461]	-	1121238at2759	Daldiniasp.EC12|Hypoxylonsp.CI-4A|Hypoxylonsp.EC38|Dipodomysordii|Cricetulusgriseus|Kluyveromycesmarxianus|Mesocricetusauratus|Balearicaregulorumgibbericeps|Verticilliumlongisporum|Madurellamycetomatis|Muscaroli|Musmusculus|Choanephoracucurbitarum|Hesseltinellavesiculosa|Rattusnorvegicus|Caviaporcellus|Octodondegus|Exophialasideris|Heterocephalusglaber|Trichoplaxadhaerens|Fusariumpseudograminearu…	9PEZI|DIPOR|CRIGR|KLUMD|MESAU|BALRE|MUSCR|MOUSE|9FUNG|RAT|CAVPO|OCTDE|9EURO|HETGA|TRIAD|FUSPC|ACREC|ASPVE|9AGAM|9SAUR|TILAU|9HYME|DRORH|9HYPO|PENBI|AURPU|AURSE|CAMFO|OPEBR|NOTFU|KLENI|EPING|9TREE|9BASI|HIBSY|NAUCC|9CICH|PNEMU|NAUDC|TETBL|TETPH|KAZAF|KAZNA|9SACH|MARBU|ASPWE|9AGAR|PYROM|9APHY|ZASCE|SACEU|METAS|CORFA|METRR|CORDF|9ROSI|9ASPA|FUSC4|HIPCM|BRAOL|MYOBR|9HELO|BICAN|SERID|CLAP2|GLAL2|PLACD…	1115	6075	244	C4
Q13555	CAMK2G	CAMK2G	ENSG00000148660	calcium/calmodulin dependent protein kinase II gamma [Source:HGNC Symbol;Acc:HGNC:1463]	-	1121238at2759	Daldiniasp.EC12|Hypoxylonsp.CI-4A|Hypoxylonsp.EC38|Dipodomysordii|Cricetulusgriseus|Kluyveromycesmarxianus|Mesocricetusauratus|Balearicaregulorumgibbericeps|Verticilliumlongisporum|Madurellamycetomatis|Muscaroli|Musmusculus|Choanephoracucurbitarum|Hesseltinellavesiculosa|Rattusnorvegicus|Caviaporcellus|Octodondegus|Exophialasideris|Heterocephalusglaber|Trichoplaxadhaerens|Fusariumpseudograminearu…	9PEZI|DIPOR|CRIGR|KLUMD|MESAU|BALRE|MUSCR|MOUSE|9FUNG|RAT|CAVPO|OCTDE|9EURO|HETGA|TRIAD|FUSPC|ACREC|ASPVE|9AGAM|9SAUR|TILAU|9HYME|DRORH|9HYPO|PENBI|AURPU|AURSE|CAMFO|OPEBR|NOTFU|KLENI|EPING|9TREE|9BASI|HIBSY|NAUCC|9CICH|PNEMU|NAUDC|TETBL|TETPH|KAZAF|KAZNA|9SACH|MARBU|ASPWE|9AGAR|PYROM|9APHY|ZASCE|SACEU|METAS|CORFA|METRR|CORDF|9ROSI|9ASPA|FUSC4|HIPCM|BRAOL|MYOBR|9HELO|BICAN|SERID|CLAP2|GLAL2|PLACD…	1115	6075	242	C4
Q13557	CAMK2D	CAMK2D	ENSG00000145349	calcium/calmodulin dependent protein kinase II delta [Source:HGNC Symbol;Acc:HGNC:1462]	-	1121238at2759	Daldiniasp.EC12|Hypoxylonsp.CI-4A|Hypoxylonsp.EC38|Dipodomysordii|Cricetulusgriseus|Kluyveromycesmarxianus|Mesocricetusauratus|Balearicaregulorumgibbericeps|Verticilliumlongisporum|Madurellamycetomatis|Muscaroli|Musmusculus|Choanephoracucurbitarum|Hesseltinellavesiculosa|Rattusnorvegicus|Caviaporcellus|Octodondegus|Exophialasideris|Heterocephalusglaber|Trichoplaxadhaerens|Fusariumpseudograminearu…	9PEZI|DIPOR|CRIGR|KLUMD|MESAU|BALRE|MUSCR|MOUSE|9FUNG|RAT|CAVPO|OCTDE|9EURO|HETGA|TRIAD|FUSPC|ACREC|ASPVE|9AGAM|9SAUR|TILAU|9HYME|DRORH|9HYPO|PENBI|AURPU|AURSE|CAMFO|OPEBR|NOTFU|KLENI|EPING|9TREE|9BASI|HIBSY|NAUCC|9CICH|PNEMU|NAUDC|TETBL|TETPH|KAZAF|KAZNA|9SACH|MARBU|ASPWE|9AGAR|PYROM|9APHY|ZASCE|SACEU|METAS|CORFA|METRR|CORDF|9ROSI|9ASPA|FUSC4|HIPCM|BRAOL|MYOBR|9HELO|BICAN|SERID|CLAP2|GLAL2|PLACD…	1115	6075	243	C4
Q13627	DYRK1A	DYRK1A	ENSG00000157540	dual specificity tyrosine phosphorylation regulated kinase 1A [Source:HGNC Symbol;Acc:HGNC:3091]	-	452107at2759	Daldiniasp.EC12|Hypoxylonsp.CI-4A|Hypoxylonsp.EC38|Dipodomysordii|Cricetulusgriseus|Edhazardiaaedis|Kluyveromycesmarxianus|Mesocricetusauratus|Verticilliumlongisporum|Madurellamycetomatis|Muscaroli|Musmusculus|Choanephoracucurbitarum|Hesseltinellavesiculosa|Rattusnorvegicus|Caviaporcellus|Octodondegus|Exophialasideris|Heterocephalusglaber|Trichoplaxadhaerens|Fusariumpseudograminearum|Acromyrmexec…	9PEZI|DIPOR|CRIGR|EDHAE|KLUMD|MESAU|MUSCR|MOUSE|9FUNG|RAT|CAVPO|OCTDE|9EURO|HETGA|TRIAD|FUSPC|ACREC|ASPVE|9AGAM|9SAUR|TILAU|9HYME|DRORH|9HYPO|PENBI|AURPU|AURSE|OPEBR|NOTFU|KLENI|TRYVY|EPING|9NEOP|9TREE|9BASI|HIBSY|NAUCC|9CICH|TRYCI|ASPKA|PNEMU|NAUDC|TETBL|TETPH|KAZAF|KAZNA|9SACH|MARBU|ASPWE|9AGAR|PYROM|9APHY|ZASCE|SACEU|METAS|CORFA|METRR|CORDF|9ROSI|9ASPA|FUSC4|HIPCM|NANGC|BRAOL|MYOBR|9HELO|GRENI…	1099	3303	282	D
Q13705	ACVR2B	ACVR2B	ENSG00000114739	activin A receptor type 2B [Source:HGNC Symbol;Acc:HGNC:174]	-	3900892at2759	Dipodomysordii|Cricetulusgriseus|Mesocricetusauratus|Muscaroli|Musmusculus|Rattusnorvegicus|Caviaporcellus|Octodondegus|Heterocephalusglaber|Saccoglossuskowalevskii|Trichoplaxadhaerens|Pogonavitticeps|Bombusbifarius|Drosophilarhopaloa|Camponotusfloridanus|Operophterabrumata|Nothobranchiusfurzeri|TulasnellacalosporaMUT4182|Cryptotermessecundus|Hibiscussyriacus|Maylandiazebra|Armillariasolidipes|En…	DIPOR|CRIGR|MESAU|MUSCR|MOUSE|RAT|CAVPO|OCTDE|HETGA|SACKO|TRIAD|9SAUR|9HYME|DRORH|CAMFO|OPEBR|NOTFU|9AGAM|9NEOP|HIBSY|9CICH|9AGAR|ENTNP|9ROSI|9ASPA|HIPCM|BRAOL|BICAN|9DIPT|HORVV|9EUKA|HYAVF|HARAX|SAPDV|VITBC|9SPIT|LIPVE|PEDHC|DIACI|FUSPR|ACACF|STRMM|TRIMA|ATTCE|ARADU|9FUNG|EXIGL|BOMIM|RHOPR|PTEVA|AMBTC|FRAOC|COFAR|ZOONE|MONDO|PELSI|9AMPH|9HEMI|9TELE|MARPO|ANOCL|FISSO|BRADI|FOLCA|BETSP|THRPL|9SCAR…	463	3353	47	B1
Q13873	BMPR2	BMPR2	ENSG00000204217	bone morphogenetic protein receptor type 2 [Source:HGNC Symbol;Acc:HGNC:1078]	-	3900892at2759	Dipodomysordii|Cricetulusgriseus|Mesocricetusauratus|Muscaroli|Musmusculus|Rattusnorvegicus|Caviaporcellus|Octodondegus|Heterocephalusglaber|Saccoglossuskowalevskii|Trichoplaxadhaerens|Pogonavitticeps|Bombusbifarius|Drosophilarhopaloa|Camponotusfloridanus|Operophterabrumata|Nothobranchiusfurzeri|TulasnellacalosporaMUT4182|Cryptotermessecundus|Hibiscussyriacus|Maylandiazebra|Armillariasolidipes|En…	DIPOR|CRIGR|MESAU|MUSCR|MOUSE|RAT|CAVPO|OCTDE|HETGA|SACKO|TRIAD|9SAUR|9HYME|DRORH|CAMFO|OPEBR|NOTFU|9AGAM|9NEOP|HIBSY|9CICH|9AGAR|ENTNP|9ROSI|9ASPA|HIPCM|BRAOL|BICAN|9DIPT|HORVV|9EUKA|HYAVF|HARAX|SAPDV|VITBC|9SPIT|LIPVE|PEDHC|DIACI|FUSPR|ACACF|STRMM|TRIMA|ATTCE|ARADU|9FUNG|EXIGL|BOMIM|RHOPR|PTEVA|AMBTC|FRAOC|COFAR|ZOONE|MONDO|PELSI|9AMPH|9HEMI|9TELE|MARPO|ANOCL|FISSO|BRADI|FOLCA|BETSP|THRPL|9SCAR…	463	3353	41	B1
Q13976	PKG1	PRKG1	ENSG00000185532	protein kinase cGMP-dependent 1 [Source:HGNC Symbol;Acc:HGNC:9414]	-	10768at2759	Daldiniasp.EC12|Hypoxylonsp.CI-4A|Hypoxylonsp.EC38|Dipodomysordii|Cricetulusgriseus|Edhazardiaaedis|Kluyveromycesmarxianus|Mesocricetusauratus|Verticilliumlongisporum|Madurellamycetomatis|Muscaroli|Musmusculus|Choanephoracucurbitarum|Hesseltinellavesiculosa|Rattusnorvegicus|Caviaporcellus|Octodondegus|Exophialasideris|Heterocephalusglaber|Trichoplaxadhaerens|Fusariumpseudograminearum|Acromyrmexec…	9PEZI|DIPOR|CRIGR|EDHAE|KLUMD|MESAU|MUSCR|MOUSE|9FUNG|RAT|CAVPO|OCTDE|9EURO|HETGA|TRIAD|FUSPC|ACREC|ASPVE|9AGAM|9SAUR|TILAU|9HYME|DRORH|9HYPO|PENBI|AURPU|AURSE|CAMFO|OPEBR|NOTFU|KLENI|TRYVY|EPING|9NEOP|9TREE|9BASI|NAUCC|9CICH|TRYCI|ASPKA|PNEMU|NAUDC|TETBL|TETPH|KAZAF|KAZNA|9SACH|MARBU|ASPWE|9AGAR|ENTNP|PYROM|9APHY|ZASCE|SACEU|METAS|CORFA|METRR|CORDF|9ASPA|FUSC4|HIPCM|9HELO|GRENI|BICAN|SERID|CLAP2…	1082	8739	174	C3
Q14004	CDK13	CDK13	ENSG00000065883	cyclin dependent kinase 13 [Source:HGNC Symbol;Acc:HGNC:1733]	-	5402490at2759	Dipodomysordii|Muscaroli|Musmusculus|Rattusnorvegicus|Caviaporcellus|Octodondegus|Heterocephalusglaber|Pogonavitticeps|Nothobranchiusfurzeri|Maylandiazebra|Myotisbrandtii|Lipotesvexillifer|Trichechusmanatuslatirostris|Pteropusvampyrus|Monodelphisdomestica|Pelodiscussinensis|Microcaeciliaunicolor|Stegastespartitus|Bettasplendens|Sinocyclocheilusanshuiensis|Paramormyropskingsleyae|Neophocaenaasiaeo…	DIPOR|MUSCR|MOUSE|RAT|CAVPO|OCTDE|HETGA|9SAUR|NOTFU|9CICH|MYOBR|LIPVE|TRIMA|PTEVA|MONDO|PELSI|9AMPH|9TELE|BETSP|NEOAA|ECHNA|SALFA|SERLL|CARSF|ATHCN|AYTFU|AQUCH|PERMB|CYNSE|TERCA|GEOSA|CYPVA|URSMA|NEOSC|VOMUR|CHACN|9PASE|VICPA|OTOGA|ORYME|TAKRU|BALAS|9PASS|ACIJB|COLAP|CALUR|KRYMA|SURSU|AOTNA|PROCO|PHACI|ALLSI|ENHLU|MONMO|SERDU|PYGNA|ICTTR|BISBB|MONAL|POCDA|POEFO|STYPI|AUSLI|9PERO|COTGO|TAEGU|HYDVU…	155	310	26	A
Q14012	CAMK1A	CAMK1	ENSG00000134072	calcium/calmodulin dependent protein kinase I [Source:HGNC Symbol;Acc:HGNC:1459]	-	1121238at2759	Daldiniasp.EC12|Hypoxylonsp.CI-4A|Hypoxylonsp.EC38|Dipodomysordii|Cricetulusgriseus|Kluyveromycesmarxianus|Mesocricetusauratus|Balearicaregulorumgibbericeps|Verticilliumlongisporum|Madurellamycetomatis|Muscaroli|Musmusculus|Choanephoracucurbitarum|Hesseltinellavesiculosa|Rattusnorvegicus|Caviaporcellus|Octodondegus|Exophialasideris|Heterocephalusglaber|Trichoplaxadhaerens|Fusariumpseudograminearu…	9PEZI|DIPOR|CRIGR|KLUMD|MESAU|BALRE|MUSCR|MOUSE|9FUNG|RAT|CAVPO|OCTDE|9EURO|HETGA|TRIAD|FUSPC|ACREC|ASPVE|9AGAM|9SAUR|TILAU|9HYME|DRORH|9HYPO|PENBI|AURPU|AURSE|CAMFO|OPEBR|NOTFU|KLENI|EPING|9TREE|9BASI|HIBSY|NAUCC|9CICH|PNEMU|NAUDC|TETBL|TETPH|KAZAF|KAZNA|9SACH|MARBU|ASPWE|9AGAR|PYROM|9APHY|ZASCE|SACEU|METAS|CORFA|METRR|CORDF|9ROSI|9ASPA|FUSC4|HIPCM|BRAOL|MYOBR|9HELO|BICAN|SERID|CLAP2|GLAL2|PLACD…	1115	6075	248	C4
Q14164	IKKE	IKBKE	ENSG00000263528	inhibitor of nuclear factor kappa B kinase subunit epsilon [Source:HGNC Symbol;Acc:HGNC:14552]	-	2957757at2759	Dipodomysordii|Cricetulusgriseus|Mesocricetusauratus|Muscaroli|Musmusculus|Rattusnorvegicus|Caviaporcellus|Octodondegus|Heterocephalusglaber|Acromyrmexechinatior|Pogonavitticeps|Bombusbifarius|Drosophilarhopaloa|Camponotusfloridanus|Nothobranchiusfurzeri|Cryptotermessecundus|Maylandiazebra|NiveomycesinsectorumRCEF264|Bicyclusanynana|Anophelesminimus|Tritrichomonasfoetus|Lipotesvexillifer|Pediculu…	DIPOR|CRIGR|MESAU|MUSCR|MOUSE|RAT|CAVPO|OCTDE|HETGA|ACREC|9SAUR|9HYME|DRORH|CAMFO|NOTFU|9NEOP|9CICH|9HYPO|BICAN|9DIPT|9EUKA|LIPVE|PEDHC|DIACI|STRMM|TRIMA|ATTCE|BOMIM|PTEVA|FRAOC|ZOONE|PELSI|9AMPH|9TELE|FOLCA|BETSP|THRPL|NEOAA|ECHNA|BACLA|DUFNO|SALFA|SERLL|CARSF|ATHCN|OOCBI|AYTFU|AQUCH|AGRPL|LOTGI|MYODS|PERMB|CYNSE|STRHB|GEOSA|BACDO|DANPL|ANTCR|ANOCA|CYPVA|PHLPP|URSMA|NEOSC|VOMUR|CHACN|DROKI|ANOME…	268	418	122	B2
Q14680	MELK	MELK	ENSG00000165304	maternal embryonic leucine zipper kinase [Source:HGNC Symbol;Acc:HGNC:16870]	2.7.11.1	5388562at2759	Dipodomysordii|Cricetulusgriseus|Mesocricetusauratus|Balearicaregulorumgibbericeps|Muscaroli|Musmusculus|Rattusnorvegicus|Caviaporcellus|Octodondegus|Trichoplaxadhaerens|Acromyrmexechinatior|Pogonavitticeps|Bombusbifarius|Camponotusfloridanus|Nothobranchiusfurzeri|Klebsormidiumnitens|Hibiscussyriacus|Maylandiazebra|Herraniaumbratica|Apostasiashenzhenica|Hippocampuscomes|Brassicaoleraceavar.olerac…	DIPOR|CRIGR|MESAU|BALRE|MUSCR|MOUSE|RAT|CAVPO|OCTDE|TRIAD|ACREC|9SAUR|9HYME|CAMFO|NOTFU|KLENI|HIBSY|9CICH|9ROSI|9ASPA|HIPCM|BRAOL|HORVV|SCLFO|9EUKA|9CHLO|9SPIT|LIPVE|PEDHC|TAUER|DIACI|ACACF|STRMM|TRIMA|NIPNI|ATTCE|ARADU|BOMIM|RHOPR|PTEVA|AMBTC|FRAOC|COFAR|MONDO|PELSI|9AMPH|9TELE|MARPO|BRADI|FOLCA|BETSP|THRPL|9SCAR|NEOAA|BUCRH|NESNO|DUFNO|JATCU|SALSN|SERLL|CARSF|9GRUI|EGRGA|9LAMI|AEGTS|OOCBI|9POAL…	334	2770	77	B1
Q15118	PDHK1	PDK1	ENSG00000152256	pyruvate dehydrogenase kinase 1 [Source:HGNC Symbol;Acc:HGNC:8809]	-	3058550at2759	Daldiniasp.EC12|Hypoxylonsp.CI-4A|Hypoxylonsp.EC38|Dipodomysordii|Cricetulusgriseus|Kluyveromycesmarxianus|Mesocricetusauratus|Verticilliumlongisporum|Madurellamycetomatis|Muscaroli|Musmusculus|Choanephoracucurbitarum|Hesseltinellavesiculosa|Rattusnorvegicus|Caviaporcellus|Octodondegus|Exophialasideris|Heterocephalusglaber|Trichoplaxadhaerens|Fusariumpseudograminearum|CeratocystisfimbriataCBS1147…	9PEZI|DIPOR|CRIGR|KLUMD|MESAU|MUSCR|MOUSE|9FUNG|RAT|CAVPO|OCTDE|9EURO|HETGA|TRIAD|FUSPC|ASPVE|9AGAM|9SAUR|TILAU|9HYME|DRORH|9HYPO|PENBI|AURPU|AURSE|OPEBR|NOTFU|KLENI|TRYVY|EPING|9TREE|9BASI|NAUCC|9CICH|TRYCI|NAUDC|TETBL|TETPH|KAZAF|KAZNA|9SACH|MARBU|ASPWE|9AGAR|PYROM|9APHY|ZASCE|SACEU|METAS|CORFA|METRR|CORDF|9ASPA|FUSC4|HIPCM|NANGC|BRAOL|9HELO|BICAN|SERID|CLAP2|GLAL2|APHAT|9DIPT|HORVV|MACPH|RHOT1…	1055	3140	295	D
Q15131	CDK10	CDK10	ENSG00000185324	cyclin dependent kinase 10 [Source:HGNC Symbol;Acc:HGNC:1770]	-	244018at2759	Daldiniasp.EC12|Hypoxylonsp.CI-4A|Hypoxylonsp.EC38|Dipodomysordii|Cricetulusgriseus|Edhazardiaaedis|Kluyveromycesmarxianus|Mesocricetusauratus|Balearicaregulorumgibbericeps|Verticilliumlongisporum|Madurellamycetomatis|Muscaroli|Musmusculus|Choanephoracucurbitarum|Hesseltinellavesiculosa|Rattusnorvegicus|Caviaporcellus|Octodondegus|Exophialasideris|Heterocephalusglaber|Trichoplaxadhaerens|Fusarium…	9PEZI|DIPOR|CRIGR|EDHAE|KLUMD|MESAU|BALRE|MUSCR|MOUSE|9FUNG|RAT|CAVPO|OCTDE|9EURO|HETGA|TRIAD|FUSPC|ACREC|ASPVE|9AGAM|9SAUR|TILAU|9HYME|DRORH|9HYPO|PENBI|AURPU|AURSE|CAMFO|OPEBR|NOTFU|KLENI|TRYVY|EPING|9NEOP|9TREE|9BASI|HIBSY|NAUCC|9CICH|TRYCI|ASPKA|PNEMU|NAUDC|TETBL|TETPH|KAZAF|KAZNA|9SACH|MARBU|ASPWE|9AGAR|ENTNP|PYROM|9APHY|ZASCE|SACEU|METAS|CORFA|METRR|CORDF|9ROSI|9ASPA|FUSC4|HIPCM|NANGC|BRAOL…	1238	8736	223	C4
Q15139	PRKD1	PRKD1	ENSG00000184304	protein kinase D1 [Source:HGNC Symbol;Acc:HGNC:9407]	2.7.11.13	2939922at2759	Dipodomysordii|Cricetulusgriseus|Mesocricetusauratus|Muscaroli|Musmusculus|Rattusnorvegicus|Caviaporcellus|Octodondegus|Heterocephalusglaber|Trichoplaxadhaerens|Acromyrmexechinatior|Pogonavitticeps|Bombusbifarius|Drosophilarhopaloa|Operophterabrumata|Nothobranchiusfurzeri|Maylandiazebra|Hippocampuscomes|Bicyclusanynana|Anophelesminimus|Parasteatodatepidariorum|Tritrichomonasfoetus|Lipotesvexillif…	DIPOR|CRIGR|MESAU|MUSCR|MOUSE|RAT|CAVPO|OCTDE|HETGA|TRIAD|ACREC|9SAUR|9HYME|DRORH|OPEBR|NOTFU|9CICH|HIPCM|BICAN|9DIPT|PARTP|9EUKA|LIPVE|PEDHC|DIACI|STRMM|TRIMA|ATTCE|BOMIM|RHOPR|PTEVA|FRAOC|MONDO|9AMPH|9HEMI|9TELE|BETSP|THRPL|9SCAR|NEOAA|ECHNA|BACLA|DUFNO|SALFA|SERLL|CARSF|EGRGA|ATHCN|OOCBI|AYTFU|AQUCH|AGRPL|LOTGI|PERMB|9AVES|CYNSE|TUPCH|TERCA|GEOSA|BACDO|ANOCA|CYPVA|PHLPP|URSMA|NEOSC|VOMUR|CHACN…	273	596	139	B2
Q15208	NDR1	STK38	ENSG00000112079	serine/threonine kinase 38 [Source:HGNC Symbol;Acc:HGNC:17847]	-	988261at2759	Dipodomysordii|Cricetulusgriseus|Edhazardiaaedis|Mesocricetusauratus|Muscaroli|Musmusculus|Choanephoracucurbitarum|Rattusnorvegicus|Caviaporcellus|Octodondegus|Heterocephalusglaber|Trichoplaxadhaerens|Acromyrmexechinatior|Pogonavitticeps|Bombusbifarius|Drosophilarhopaloa|Camponotusfloridanus|Operophterabrumata|Nothobranchiusfurzeri|Klebsormidiumnitens|Trypanosomavivax|Hibiscussyriacus|Maylandiaze…	DIPOR|CRIGR|EDHAE|MESAU|MUSCR|MOUSE|9FUNG|RAT|CAVPO|OCTDE|HETGA|TRIAD|ACREC|9SAUR|9HYME|DRORH|CAMFO|OPEBR|NOTFU|KLENI|TRYVY|HIBSY|9CICH|TRYCI|9ROSI|9ASPA|NANGC|BRAOL|MYOBR|BICAN|APHAT|9DIPT|HORVV|9EUKA|SAPDV|9CHLO|9SPIT|LIPVE|9STRA|PEDHC|DIACI|MUCC1|STRMM|TRIMA|ATTCE|BLAHO|GALSU|ARADU|PHYPR|BOMIM|RHOPR|PTEVA|AMBTC|FRAOC|RHIZD|COFAR|GONPJ|ZOONE|MONDO|SYNRA|PELSI|9AMPH|9HEMI|9TELE|MARPO|ANOCL|FISSO…	529	2143	59	B1
Q15349	RSK3	RPS6KA2	ENSG00000071242	ribosomal protein S6 kinase A2 [Source:HGNC Symbol;Acc:HGNC:10431]	2.7.11.1	5489497at2759	Dipodomysordii|Cricetulusgriseus|Mesocricetusauratus|Muscaroli|Musmusculus|Rattusnorvegicus|Caviaporcellus|Octodondegus|Heterocephalusglaber|Trichoplaxadhaerens|Acromyrmexechinatior|Pogonavitticeps|Bombusbifarius|Drosophilarhopaloa|Camponotusfloridanus|Operophterabrumata|Nothobranchiusfurzeri|Klebsormidiumnitens|Cryptotermessecundus|Hibiscussyriacus|Maylandiazebra|Herraniaumbratica|Apostasiashenz…	DIPOR|CRIGR|MESAU|MUSCR|MOUSE|RAT|CAVPO|OCTDE|HETGA|TRIAD|ACREC|9SAUR|9HYME|DRORH|CAMFO|OPEBR|NOTFU|KLENI|9NEOP|HIBSY|9CICH|9ROSI|9ASPA|NILLU|HIPCM|BRAOL|MYOBR|BICAN|9DIPT|HORVV|9EUKA|9CHLO|LIPVE|PEDHC|DIACI|TACFU|STRMM|TRIMA|ATTCE|ARADU|BOMIM|RHOPR|PTEVA|AMBTC|FRAOC|COFAR|ZOONE|MONDO|PELSI|9AMPH|9HEMI|9TELE|MARPO|ANOCL|BRADI|FOLCA|BETSP|THRPL|9SCAR|NEOAA|ECHNA|BACLA|DUFNO|JATCU|SALFA|SERLL|CARSF…	434	2069	51	B1
Q15418	P90RSK	RPS6KA1	ENSG00000117676	ribosomal protein S6 kinase A1 [Source:HGNC Symbol;Acc:HGNC:10430]	2.7.11.1	5489497at2759	Dipodomysordii|Cricetulusgriseus|Mesocricetusauratus|Muscaroli|Musmusculus|Rattusnorvegicus|Caviaporcellus|Octodondegus|Heterocephalusglaber|Trichoplaxadhaerens|Acromyrmexechinatior|Pogonavitticeps|Bombusbifarius|Drosophilarhopaloa|Camponotusfloridanus|Operophterabrumata|Nothobranchiusfurzeri|Klebsormidiumnitens|Cryptotermessecundus|Hibiscussyriacus|Maylandiazebra|Herraniaumbratica|Apostasiashenz…	DIPOR|CRIGR|MESAU|MUSCR|MOUSE|RAT|CAVPO|OCTDE|HETGA|TRIAD|ACREC|9SAUR|9HYME|DRORH|CAMFO|OPEBR|NOTFU|KLENI|9NEOP|HIBSY|9CICH|9ROSI|9ASPA|NILLU|HIPCM|BRAOL|MYOBR|BICAN|9DIPT|HORVV|9EUKA|9CHLO|LIPVE|PEDHC|DIACI|TACFU|STRMM|TRIMA|ATTCE|ARADU|BOMIM|RHOPR|PTEVA|AMBTC|FRAOC|COFAR|ZOONE|MONDO|PELSI|9AMPH|9HEMI|9TELE|MARPO|ANOCL|BRADI|FOLCA|BETSP|THRPL|9SCAR|NEOAA|ECHNA|BACLA|DUFNO|JATCU|SALFA|SERLL|CARSF…	434	2069	53	B1
Q15746	SMMLCK	MYLK	ENSG00000065534	myosin light chain kinase [Source:HGNC Symbol;Acc:HGNC:7590]	-	4215065at2759	Dipodomysordii|Mesocricetusauratus|Muscaroli|Musmusculus|Rattusnorvegicus|Octodondegus|Trichoplaxadhaerens|Pogonavitticeps|Bombusbifarius|Drosophilarhopaloa|Operophterabrumata|Nothobranchiusfurzeri|Maylandiazebra|Hippocampuscomes|Bicyclusanynana|Anophelesminimus|Lipotesvexillifer|Pediculushumanussubsp.corporis|Diaphorinacitri|Strigamiamaritima|Trichechusmanatuslatirostris|Attacephalotes|Bombusimp…	DIPOR|MESAU|MUSCR|MOUSE|RAT|OCTDE|TRIAD|9SAUR|9HYME|DRORH|OPEBR|NOTFU|9CICH|HIPCM|BICAN|9DIPT|LIPVE|PEDHC|DIACI|STRMM|TRIMA|ATTCE|BOMIM|RHOPR|PTEVA|MONDO|PELSI|9AMPH|BETSP|THRPL|9SCAR|9TELE|NEOAA|ECHNA|BACLA|SALFA|SERLL|CARSF|EGRGA|AYTFU|AGRPL|LOTGI|PERMB|CYNSE|TERCA|GEOSA|BACDO|CYPVA|PHLPP|VOMUR|CHACN|9PASE|DROKI|BOBOX|VICPA|ORYME|TAKRU|BALAS|PANHP|CAERE|9PASS|NEOBR|ACIJB|COLAP|STRRB|9EUKA|CALUR…	216	555	16	A
Q15759	P38B	MAPK11	ENSG00000185386	mitogen-activated protein kinase 11 [Source:HGNC Symbol;Acc:HGNC:6873]	2.7.11.24	158564at2759	Daldiniasp.EC12|Hypoxylonsp.CI-4A|Hypoxylonsp.EC38|Dipodomysordii|Cricetulusgriseus|Edhazardiaaedis|Kluyveromycesmarxianus|Mesocricetusauratus|Balearicaregulorumgibbericeps|Verticilliumlongisporum|Madurellamycetomatis|Muscaroli|Musmusculus|Choanephoracucurbitarum|Hesseltinellavesiculosa|Rattusnorvegicus|Caviaporcellus|Octodondegus|Exophialasideris|Heterocephalusglaber|Saccoglossuskowalevskii|Tric…	9PEZI|DIPOR|CRIGR|EDHAE|KLUMD|MESAU|BALRE|MUSCR|MOUSE|9FUNG|RAT|CAVPO|OCTDE|9EURO|HETGA|SACKO|TRIAD|FUSPC|ACREC|ASPVE|9AGAM|9SAUR|TILAU|9HYME|DRORH|9HYPO|PENBI|AURPU|AURSE|CAMFO|OPEBR|NOTFU|TRYVY|EPING|9NEOP|9TREE|9BASI|NAUCC|9CICH|TRYCI|ASPKA|PNEMU|NAUDC|TETBL|TETPH|KAZAF|KAZNA|9SACH|MARBU|ASPWE|9AGAR|PYROM|9APHY|ZASCE|SACEU|METAS|CORFA|METRR|CORDF|FUSC4|HIPCM|NANGC|MYOBR|9HELO|BICAN|SERID|CLAP2…	1061	5486	150	C1
Q15831	LKB1	STK11	ENSG00000118046	serine/threonine kinase 11 [Source:HGNC Symbol;Acc:HGNC:11389]	2.7.11.1	5489318at2759	Daldiniasp.EC12|Hypoxylonsp.CI-4A|Hypoxylonsp.EC38|Dipodomysordii|Cricetulusgriseus|Kluyveromycesmarxianus|Mesocricetusauratus|Verticilliumlongisporum|Madurellamycetomatis|Muscaroli|Musmusculus|Choanephoracucurbitarum|Hesseltinellavesiculosa|Rattusnorvegicus|Caviaporcellus|Octodondegus|Exophialasideris|Heterocephalusglaber|Trichoplaxadhaerens|Fusariumpseudograminearum|Acromyrmexechinatior|Ceratoc…	9PEZI|DIPOR|CRIGR|KLUMD|MESAU|MUSCR|MOUSE|9FUNG|RAT|CAVPO|OCTDE|9EURO|HETGA|TRIAD|FUSPC|ACREC|ASPVE|9AGAM|9SAUR|TILAU|9HYME|DRORH|9HYPO|PENBI|AURPU|AURSE|CAMFO|OPEBR|NOTFU|EPING|9NEOP|9TREE|9BASI|NAUCC|9CICH|PNEMU|NAUDC|TETBL|TETPH|KAZAF|KAZNA|9SACH|MARBU|ASPWE|9AGAR|PYROM|9APHY|ZASCE|SACEU|METAS|CORFA|METRR|CORDF|FUSC4|HIPCM|MYOBR|9HELO|BICAN|SERID|CLAP2|GLAL2|9DIPT|MACPH|RHOT1|CANO9|PLEOS|ASPLC…	883	2117	265	D
Q15835	GRK1	GRK1	ENSG00000185974	G protein-coupled receptor kinase 1 [Source:HGNC Symbol;Acc:HGNC:10013]	-	2906348at2759	Dipodomysordii|Cricetulusgriseus|Mesocricetusauratus|Muscaroli|Musmusculus|Rattusnorvegicus|Caviaporcellus|Octodondegus|Heterocephalusglaber|Trichoplaxadhaerens|Pogonavitticeps|Bombusbifarius|Drosophilarhopaloa|Operophterabrumata|Nothobranchiusfurzeri|Cryptotermessecundus|Maylandiazebra|Hippocampuscomes|Myotisbrandtii|Bicyclusanynana|Anophelesminimus|Scleropagesformosus|Dryobatespubescens|Lipotes…	DIPOR|CRIGR|MESAU|MUSCR|MOUSE|RAT|CAVPO|OCTDE|HETGA|TRIAD|9SAUR|9HYME|DRORH|OPEBR|NOTFU|9NEOP|9CICH|HIPCM|MYOBR|BICAN|9DIPT|SCLFO|DRYPU|LIPVE|PEDHC|DIACI|STRMM|TRIMA|ATTCE|BOMIM|RHOPR|PTEVA|FRAOC|ZOONE|MONDO|PELSI|9AMPH|9TELE|9EUKA|BETSP|THRPL|9SCAR|NEOAA|ECHNA|BACLA|SALFA|SERLL|CARSF|LEPDC|EGRGA|ATHCN|OOCBI|LARCR|AYTFU|AQUCH|AGRPL|LOTGI|MYODS|PERMB|CYNSE|TUPCH|STRHB|TERCA|GEOSA|ANOCA|ZEUCU|CYPVA…	298	1093	92	B2
Q16512	PKN1	PKN1	ENSG00000123143	protein kinase N1 [Source:HGNC Symbol;Acc:HGNC:9405]	2.7.11.13	5400441at2759	Dipodomysordii|Cricetulusgriseus|Mesocricetusauratus|Muscaroli|Musmusculus|Rattusnorvegicus|Caviaporcellus|Octodondegus|Trichoplaxadhaerens|Pogonavitticeps|Bombusbifarius|Drosophilarhopaloa|Operophterabrumata|Nothobranchiusfurzeri|Maylandiazebra|Myotisbrandtii|Bicyclusanynana|Anophelesminimus|Lipotesvexillifer|Pediculushumanussubsp.corporis|Diaphorinacitri|Strigamiamaritima|Trichechusmanatuslatir…	DIPOR|CRIGR|MESAU|MUSCR|MOUSE|RAT|CAVPO|OCTDE|TRIAD|9SAUR|9HYME|DRORH|OPEBR|NOTFU|9CICH|MYOBR|BICAN|9DIPT|LIPVE|PEDHC|DIACI|STRMM|TRIMA|ATTCE|BOMIM|RHOPR|PTEVA|MONDO|PELSI|9AMPH|9TELE|9EUKA|BETSP|THRPL|NEOAA|ECHNA|SALFA|SERLL|CARSF|ATHCN|LARCR|ANOGL|AYTFU|AQUCH|AGRPL|LOTGI|PERMB|STRHB|TERCA|GEOSA|BACDO|DANPL|ANOCA|CYPVA|URSMA|NEOSC|VOMUR|CHACN|9PASE|DROKI|BOBOX|VICPA|OTOGA|ORYME|TAKRU|BALAS|PANHP…	249	735	99	B2
Q16513	PKN2	PKN2	ENSG00000065243	protein kinase N2 [Source:HGNC Symbol;Acc:HGNC:9406]	2.7.11.13	5400441at2759	Dipodomysordii|Cricetulusgriseus|Mesocricetusauratus|Muscaroli|Musmusculus|Rattusnorvegicus|Caviaporcellus|Octodondegus|Trichoplaxadhaerens|Pogonavitticeps|Bombusbifarius|Drosophilarhopaloa|Operophterabrumata|Nothobranchiusfurzeri|Maylandiazebra|Myotisbrandtii|Bicyclusanynana|Anophelesminimus|Lipotesvexillifer|Pediculushumanussubsp.corporis|Diaphorinacitri|Strigamiamaritima|Trichechusmanatuslatir…	DIPOR|CRIGR|MESAU|MUSCR|MOUSE|RAT|CAVPO|OCTDE|TRIAD|9SAUR|9HYME|DRORH|OPEBR|NOTFU|9CICH|MYOBR|BICAN|9DIPT|LIPVE|PEDHC|DIACI|STRMM|TRIMA|ATTCE|BOMIM|RHOPR|PTEVA|MONDO|PELSI|9AMPH|9TELE|9EUKA|BETSP|THRPL|NEOAA|ECHNA|SALFA|SERLL|CARSF|ATHCN|LARCR|ANOGL|AYTFU|AQUCH|AGRPL|LOTGI|PERMB|STRHB|TERCA|GEOSA|BACDO|DANPL|ANOCA|CYPVA|URSMA|NEOSC|VOMUR|CHACN|9PASE|DROKI|BOBOX|VICPA|OTOGA|ORYME|TAKRU|BALAS|PANHP…	249	735	100	B2
Q16539	P38A	MAPK14	ENSG00000112062	mitogen-activated protein kinase 14 [Source:HGNC Symbol;Acc:HGNC:6876]	2.7.11.24	158564at2759	Daldiniasp.EC12|Hypoxylonsp.CI-4A|Hypoxylonsp.EC38|Dipodomysordii|Cricetulusgriseus|Edhazardiaaedis|Kluyveromycesmarxianus|Mesocricetusauratus|Balearicaregulorumgibbericeps|Verticilliumlongisporum|Madurellamycetomatis|Muscaroli|Musmusculus|Choanephoracucurbitarum|Hesseltinellavesiculosa|Rattusnorvegicus|Caviaporcellus|Octodondegus|Exophialasideris|Heterocephalusglaber|Saccoglossuskowalevskii|Tric…	9PEZI|DIPOR|CRIGR|EDHAE|KLUMD|MESAU|BALRE|MUSCR|MOUSE|9FUNG|RAT|CAVPO|OCTDE|9EURO|HETGA|SACKO|TRIAD|FUSPC|ACREC|ASPVE|9AGAM|9SAUR|TILAU|9HYME|DRORH|9HYPO|PENBI|AURPU|AURSE|CAMFO|OPEBR|NOTFU|TRYVY|EPING|9NEOP|9TREE|9BASI|NAUCC|9CICH|TRYCI|ASPKA|PNEMU|NAUDC|TETBL|TETPH|KAZAF|KAZNA|9SACH|MARBU|ASPWE|9AGAR|PYROM|9APHY|ZASCE|SACEU|METAS|CORFA|METRR|CORDF|FUSC4|HIPCM|NANGC|MYOBR|9HELO|BICAN|SERID|CLAP2…	1061	5486	151	C1
Q16566	CAMK4	CAMK4	ENSG00000152495	calcium/calmodulin dependent protein kinase IV [Source:HGNC Symbol;Acc:HGNC:1464]	-	1121238at2759	Daldiniasp.EC12|Hypoxylonsp.CI-4A|Hypoxylonsp.EC38|Dipodomysordii|Cricetulusgriseus|Kluyveromycesmarxianus|Mesocricetusauratus|Balearicaregulorumgibbericeps|Verticilliumlongisporum|Madurellamycetomatis|Muscaroli|Musmusculus|Choanephoracucurbitarum|Hesseltinellavesiculosa|Rattusnorvegicus|Caviaporcellus|Octodondegus|Exophialasideris|Heterocephalusglaber|Trichoplaxadhaerens|Fusariumpseudograminearu…	9PEZI|DIPOR|CRIGR|KLUMD|MESAU|BALRE|MUSCR|MOUSE|9FUNG|RAT|CAVPO|OCTDE|9EURO|HETGA|TRIAD|FUSPC|ACREC|ASPVE|9AGAM|9SAUR|TILAU|9HYME|DRORH|9HYPO|PENBI|AURPU|AURSE|CAMFO|OPEBR|NOTFU|KLENI|EPING|9TREE|9BASI|HIBSY|NAUCC|9CICH|PNEMU|NAUDC|TETBL|TETPH|KAZAF|KAZNA|9SACH|MARBU|ASPWE|9AGAR|PYROM|9APHY|ZASCE|SACEU|METAS|CORFA|METRR|CORDF|9ROSI|9ASPA|FUSC4|HIPCM|BRAOL|MYOBR|9HELO|BICAN|SERID|CLAP2|GLAL2|PLACD…	1115	6075	241	C4
Q16584	MLK3	MAP3K11	ENSG00000173327	mitogen-activated protein kinase kinase kinase 11 [Source:HGNC Symbol;Acc:HGNC:6850]	-	876955at2759	Dipodomysordii|Cricetulusgriseus|Mesocricetusauratus|Muscaroli|Musmusculus|Rattusnorvegicus|Caviaporcellus|Octodondegus|Heterocephalusglaber|Trichoplaxadhaerens|Pogonavitticeps|Bombusbifarius|Drosophilarhopaloa|Operophterabrumata|Nothobranchiusfurzeri|Cryptotermessecundus|Maylandiazebra|Apostasiashenzhenica|Hippocampuscomes|Myotisbrandtii|Bicyclusanynana|Anophelesminimus|Tritrichomonasfoetus|Oxyt…	DIPOR|CRIGR|MESAU|MUSCR|MOUSE|RAT|CAVPO|OCTDE|HETGA|TRIAD|9SAUR|9HYME|DRORH|OPEBR|NOTFU|9NEOP|9CICH|9ASPA|HIPCM|MYOBR|BICAN|9DIPT|9EUKA|9SPIT|LIPVE|PEDHC|DIACI|ACACF|STRMM|TRIMA|ATTCE|BOMIM|RHOPR|PTEVA|FRAOC|MONDO|PELSI|9AMPH|9HEMI|9TELE|BETSP|THRPL|9SCAR|NEOAA|ECHNA|BACLA|SALFA|SERLL|CARSF|ATHCN|LARCR|AYTFU|AGRPL|LOTGI|MYODS|PERMB|CYNSE|STRHB|TERCA|GEOSA|BACDO|DANPL|ANOCA|CYPVA|ECTSI|PHLPP|HELAM…	311	1430	105	B2
Q16644	MAPKAPK3	MAPKAPK3	ENSG00000114738	MAPK activated protein kinase 3 [Source:HGNC Symbol;Acc:HGNC:6888]	2.7.11.1	1121238at2759	Daldiniasp.EC12|Hypoxylonsp.CI-4A|Hypoxylonsp.EC38|Dipodomysordii|Cricetulusgriseus|Kluyveromycesmarxianus|Mesocricetusauratus|Balearicaregulorumgibbericeps|Verticilliumlongisporum|Madurellamycetomatis|Muscaroli|Musmusculus|Choanephoracucurbitarum|Hesseltinellavesiculosa|Rattusnorvegicus|Caviaporcellus|Octodondegus|Exophialasideris|Heterocephalusglaber|Trichoplaxadhaerens|Fusariumpseudograminearu…	9PEZI|DIPOR|CRIGR|KLUMD|MESAU|BALRE|MUSCR|MOUSE|9FUNG|RAT|CAVPO|OCTDE|9EURO|HETGA|TRIAD|FUSPC|ACREC|ASPVE|9AGAM|9SAUR|TILAU|9HYME|DRORH|9HYPO|PENBI|AURPU|AURSE|CAMFO|OPEBR|NOTFU|KLENI|EPING|9TREE|9BASI|HIBSY|NAUCC|9CICH|PNEMU|NAUDC|TETBL|TETPH|KAZAF|KAZNA|9SACH|MARBU|ASPWE|9AGAR|PYROM|9APHY|ZASCE|SACEU|METAS|CORFA|METRR|CORDF|9ROSI|9ASPA|FUSC4|HIPCM|BRAOL|MYOBR|9HELO|BICAN|SERID|CLAP2|GLAL2|PLACD…	1115	6075	239	C4
Q16654	PDHK4	PDK4	ENSG00000004799	pyruvate dehydrogenase kinase 4 [Source:HGNC Symbol;Acc:HGNC:8812]	-	3058550at2759	Daldiniasp.EC12|Hypoxylonsp.CI-4A|Hypoxylonsp.EC38|Dipodomysordii|Cricetulusgriseus|Kluyveromycesmarxianus|Mesocricetusauratus|Verticilliumlongisporum|Madurellamycetomatis|Muscaroli|Musmusculus|Choanephoracucurbitarum|Hesseltinellavesiculosa|Rattusnorvegicus|Caviaporcellus|Octodondegus|Exophialasideris|Heterocephalusglaber|Trichoplaxadhaerens|Fusariumpseudograminearum|CeratocystisfimbriataCBS1147…	9PEZI|DIPOR|CRIGR|KLUMD|MESAU|MUSCR|MOUSE|9FUNG|RAT|CAVPO|OCTDE|9EURO|HETGA|TRIAD|FUSPC|ASPVE|9AGAM|9SAUR|TILAU|9HYME|DRORH|9HYPO|PENBI|AURPU|AURSE|OPEBR|NOTFU|KLENI|TRYVY|EPING|9TREE|9BASI|NAUCC|9CICH|TRYCI|NAUDC|TETBL|TETPH|KAZAF|KAZNA|9SACH|MARBU|ASPWE|9AGAR|PYROM|9APHY|ZASCE|SACEU|METAS|CORFA|METRR|CORDF|9ASPA|FUSC4|HIPCM|NANGC|BRAOL|9HELO|BICAN|SERID|CLAP2|GLAL2|APHAT|9DIPT|HORVV|MACPH|RHOT1…	1055	3140	293	D
Q16816	PHKG1	PHKG1	ENSG00000164776	phosphorylase kinase catalytic subunit gamma 1 [Source:HGNC Symbol;Acc:HGNC:8930]	-	1121238at2759	Daldiniasp.EC12|Hypoxylonsp.CI-4A|Hypoxylonsp.EC38|Dipodomysordii|Cricetulusgriseus|Kluyveromycesmarxianus|Mesocricetusauratus|Balearicaregulorumgibbericeps|Verticilliumlongisporum|Madurellamycetomatis|Muscaroli|Musmusculus|Choanephoracucurbitarum|Hesseltinellavesiculosa|Rattusnorvegicus|Caviaporcellus|Octodondegus|Exophialasideris|Heterocephalusglaber|Trichoplaxadhaerens|Fusariumpseudograminearu…	9PEZI|DIPOR|CRIGR|KLUMD|MESAU|BALRE|MUSCR|MOUSE|9FUNG|RAT|CAVPO|OCTDE|9EURO|HETGA|TRIAD|FUSPC|ACREC|ASPVE|9AGAM|9SAUR|TILAU|9HYME|DRORH|9HYPO|PENBI|AURPU|AURSE|CAMFO|OPEBR|NOTFU|KLENI|EPING|9TREE|9BASI|HIBSY|NAUCC|9CICH|PNEMU|NAUDC|TETBL|TETPH|KAZAF|KAZNA|9SACH|MARBU|ASPWE|9AGAR|PYROM|9APHY|ZASCE|SACEU|METAS|CORFA|METRR|CORDF|9ROSI|9ASPA|FUSC4|HIPCM|BRAOL|MYOBR|9HELO|BICAN|SERID|CLAP2|GLAL2|PLACD…	1115	6075	237	C4
Q2M2I8	AAK1	AAK1	ENSG00000115977	AP2 associated kinase 1 [Source:HGNC Symbol;Acc:HGNC:19679]	-	168953at2759	Daldiniasp.EC12|Hypoxylonsp.CI-4A|Hypoxylonsp.EC38|Dipodomysordii|Cricetulusgriseus|Kluyveromycesmarxianus|Mesocricetusauratus|Verticilliumlongisporum|Madurellamycetomatis|Muscaroli|Musmusculus|Choanephoracucurbitarum|Hesseltinellavesiculosa|Rattusnorvegicus|Caviaporcellus|Octodondegus|Exophialasideris|Heterocephalusglaber|Trichoplaxadhaerens|Fusariumpseudograminearum|CeratocystisfimbriataCBS1147…	9PEZI|DIPOR|CRIGR|KLUMD|MESAU|MUSCR|MOUSE|9FUNG|RAT|CAVPO|OCTDE|9EURO|HETGA|TRIAD|FUSPC|ASPVE|9AGAM|9SAUR|TILAU|9HYME|DRORH|9HYPO|PENBI|AURPU|AURSE|CAMFO|NOTFU|KLENI|EPING|9NEOP|9TREE|9BASI|HIBSY|NAUCC|9CICH|ASPKA|NAUDC|TETBL|TETPH|KAZAF|KAZNA|9SACH|MARBU|ASPWE|9AGAR|PYROM|9APHY|ZASCE|SACEU|METAS|CORFA|METRR|CORDF|9ROSI|9ASPA|FUSC4|NANGC|BRAOL|MYOBR|9HELO|SERID|CLAP2|GLAL2|PLACD|APHAT|9DIPT|HORVV…	1062	2600	288	D
Q32MK0	CAMLCK	MYLK3	ENSG00000140795	myosin light chain kinase 3 [Source:HGNC Symbol;Acc:HGNC:29826]	-	5402680at2759	Dipodomysordii|Mesocricetusauratus|Muscaroli|Musmusculus|Rattusnorvegicus|Caviaporcellus|Octodondegus|Heterocephalusglaber|Saccoglossuskowalevskii|Trichoplaxadhaerens|Pogonavitticeps|Bombusbifarius|Drosophilarhopaloa|Operophterabrumata|Cryptotermessecundus|Maylandiazebra|Hippocampuscomes|Bicyclusanynana|Anophelesminimus|Oxytrichatrifallax|Lipotesvexillifer|Pediculushumanussubsp.corporis|Diaphorin…	DIPOR|MESAU|MUSCR|MOUSE|RAT|CAVPO|OCTDE|HETGA|SACKO|TRIAD|9SAUR|9HYME|DRORH|OPEBR|9NEOP|9CICH|HIPCM|BICAN|9DIPT|9SPIT|LIPVE|PEDHC|DIACI|STRMM|TRIMA|ATTCE|BOMIM|RHOPR|PTEVA|FRAOC|MONDO|9AMPH|9TELE|9CHLO|FOLCA|BETSP|THRPL|9SCAR|NEOAA|CARSF|OOCBI|AYTFU|AQUCH|AGRPL|LOTGI|PERMB|CYNSE|GEOSA|BACDO|DANPL|CYPVA|ECTSI|PHLPP|URSMA|NEOSC|CHACN|CRAGI|SYMMI|DROKI|BOBOX|VICPA|ORYME|TAKRU|BALAS|PANHP|CAERE|9PASS…	248	566	127	B2
Q52WX2	SBK	SBK1	ENSG00000188322	SH3 domain binding kinase 1 [Source:HGNC Symbol;Acc:HGNC:17699]	2.7.11.1	5351614at2759	Dipodomysordii|Cricetulusgriseus|Mesocricetusauratus|Muscaroli|Musmusculus|Rattusnorvegicus|Caviaporcellus|Octodondegus|Heterocephalusglaber|Pogonavitticeps|Bombusbifarius|Drosophilarhopaloa|Operophterabrumata|Nothobranchiusfurzeri|Cryptotermessecundus|Maylandiazebra|Hippocampuscomes|Bicyclusanynana|Anophelesminimus|Scleropagesformosus|Tritrichomonasfoetus|ChromeraveliaCCMP2878|Lipotesvexillifer|…	DIPOR|CRIGR|MESAU|MUSCR|MOUSE|RAT|CAVPO|OCTDE|HETGA|9SAUR|9HYME|DRORH|OPEBR|NOTFU|9NEOP|9CICH|HIPCM|BICAN|9DIPT|SCLFO|9EUKA|9ALVE|LIPVE|PEDHC|DIACI|ACACF|STRMM|TRIMA|ATTCE|BOMIM|RHOPR|PTEVA|FRAOC|GONPJ|ZOONE|MONDO|9AMPH|9TELE|FOLCA|BETSP|THRPL|9SCAR|NEOAA|ECHNA|BACLA|DUFNO|SALFA|SERLL|CARSF|OOCBI|PORTR|AYTFU|AQUCH|AGRPL|LOTGI|MYODS|PERMB|CYNSE|GEOSA|BACDO|CYPVA|PHLPP|URSMA|NEOSC|VOMUR|CHACN|HYAAZ…	282	727	132	B2
Q56UN5	YSK4	MAP3K19	ENSG00000176601	mitogen-activated protein kinase kinase kinase 19 [Source:HGNC Symbol;Acc:HGNC:26249]	-	145974at2759	Daldiniasp.EC12|Hypoxylonsp.CI-4A|Hypoxylonsp.EC38|Dipodomysordii|Cricetulusgriseus|Kluyveromycesmarxianus|Mesocricetusauratus|Verticilliumlongisporum|Madurellamycetomatis|Muscaroli|Musmusculus|Choanephoracucurbitarum|Hesseltinellavesiculosa|Rattusnorvegicus|Caviaporcellus|Octodondegus|Exophialasideris|Heterocephalusglaber|Trichoplaxadhaerens|Fusariumpseudograminearum|CeratocystisfimbriataCBS1147…	9PEZI|DIPOR|CRIGR|KLUMD|MESAU|MUSCR|MOUSE|9FUNG|RAT|CAVPO|OCTDE|9EURO|HETGA|TRIAD|FUSPC|ASPVE|9AGAM|9SAUR|TILAU|9HYPO|PENBI|AURPU|AURSE|NOTFU|KLENI|TRYVY|EPING|9TREE|9BASI|HIBSY|NAUCC|9CICH|TRYCI|ASPKA|PNEMU|NAUDC|TETBL|TETPH|KAZAF|KAZNA|9SACH|MARBU|ASPWE|9AGAR|PYROM|9APHY|ZASCE|SACEU|METAS|CORFA|METRR|CORDF|9ROSI|9ASPA|FUSC4|HIPCM|BRAOL|9HELO|SERID|CLAP2|GLAL2|APHAT|HORVV|MACPH|CANO9|PLEOS|ASPLC…	925	2650	284	D
Q5S007	LRRK2	LRRK2	ENSG00000188906	leucine rich repeat kinase 2 [Source:HGNC Symbol;Acc:HGNC:18618]	2.7.11.1	148126at2759	Dipodomysordii|Mesocricetusauratus|Muscaroli|Musmusculus|Rattusnorvegicus|Caviaporcellus|Octodondegus|Acromyrmexechinatior|Pogonavitticeps|Bombusbifarius|Drosophilarhopaloa|Camponotusfloridanus|Operophterabrumata|Maylandiazebra|Bicyclusanynana|Anophelesminimus|Lipotesvexillifer|Pediculushumanussubsp.corporis|Diaphorinacitri|Acanthamoebacastellanii|Strigamiamaritima|Trichechusmanatuslatirostris|At…	DIPOR|MESAU|MUSCR|MOUSE|RAT|CAVPO|OCTDE|ACREC|9SAUR|9HYME|DRORH|CAMFO|OPEBR|9CICH|BICAN|9DIPT|LIPVE|PEDHC|DIACI|ACACF|STRMM|TRIMA|ATTCE|BOMIM|RHOPR|PTEVA|9AMPH|9TELE|LEPPY|BETSP|THRPL|9SCAR|NEOAA|BUCRH|SALFA|CARSF|AYTFU|AQUCH|AGRPL|LOTGI|PERMB|CYNSE|GEOSA|BACDO|9TRYP|ANOCA|NEOSC|VOMUR|CHACN|DROBS|DROKI|BOBOX|VICPA|BALAS|CAERE|9PASS|ACIJB|COLAP|STRRB|CALUR|TRYCC|STOCA|TIELA|9MUSC|KRYMA|SURSU|OCTBM…	234	409	34	A
Q5TCX8	MLK4	MAP3K21	ENSG00000143674	mitogen-activated protein kinase kinase kinase 21 [Source:HGNC Symbol;Acc:HGNC:29798]	-	876955at2759	Dipodomysordii|Cricetulusgriseus|Mesocricetusauratus|Muscaroli|Musmusculus|Rattusnorvegicus|Caviaporcellus|Octodondegus|Heterocephalusglaber|Trichoplaxadhaerens|Pogonavitticeps|Bombusbifarius|Drosophilarhopaloa|Operophterabrumata|Nothobranchiusfurzeri|Cryptotermessecundus|Maylandiazebra|Apostasiashenzhenica|Hippocampuscomes|Myotisbrandtii|Bicyclusanynana|Anophelesminimus|Tritrichomonasfoetus|Oxyt…	DIPOR|CRIGR|MESAU|MUSCR|MOUSE|RAT|CAVPO|OCTDE|HETGA|TRIAD|9SAUR|9HYME|DRORH|OPEBR|NOTFU|9NEOP|9CICH|9ASPA|HIPCM|MYOBR|BICAN|9DIPT|9EUKA|9SPIT|LIPVE|PEDHC|DIACI|ACACF|STRMM|TRIMA|ATTCE|BOMIM|RHOPR|PTEVA|FRAOC|MONDO|PELSI|9AMPH|9HEMI|9TELE|BETSP|THRPL|9SCAR|NEOAA|ECHNA|BACLA|SALFA|SERLL|CARSF|ATHCN|LARCR|AYTFU|AGRPL|LOTGI|MYODS|PERMB|CYNSE|STRHB|TERCA|GEOSA|BACDO|DANPL|ANOCA|CYPVA|ECTSI|PHLPP|HELAM…	311	1430	104	B2
Q5TCY1	TTBK1	TTBK1	ENSG00000146216	tau tubulin kinase 1 [Source:HGNC Symbol;Acc:HGNC:19140]	2.7.11.1	163007at2759	Dipodomysordii|Mesocricetusauratus|Muscaroli|Musmusculus|Octodondegus|Trichoplaxadhaerens|Pogonavitticeps|Bombusbifarius|Drosophilarhopaloa|Operophterabrumata|Nothobranchiusfurzeri|Trypanosomavivax|Maylandiazebra|Trypanosomacongolense|Bicyclusanynana|Anophelesminimus|Tritrichomonasfoetus|Chlamydomonaseustigma|Vitrellabrassicaformis|Oxytrichatrifallax|Dryobatespubescens|Lipotesvexillifer|Pediculus…	DIPOR|MESAU|MUSCR|MOUSE|OCTDE|TRIAD|9SAUR|9HYME|DRORH|OPEBR|NOTFU|TRYVY|9CICH|TRYCI|BICAN|9DIPT|9EUKA|9CHLO|VITBC|9SPIT|DRYPU|LIPVE|PEDHC|DIACI|ACACF|STRMM|TRIMA|NIPNI|ATTCE|BOMIM|RHOPR|PTEVA|GONPJ|9FUNG|PELSI|9AMPH|LEPPY|FOLCA|BETSP|THRPL|9SCAR|9TELE|NEOAA|BACLA|NESNO|TRYB2|CARSF|ATHCN|AYTFU|9TRYP|AGRPL|LOTGI|PERMB|GEOSA|BACDO|CHOCR|ZEUCU|URSMA|NEOSC|VOMUR|CHACN|9PASE|DROKI|BOBOX|VICPA|OTOGA|ORY…	281	765	35	A
Q5VT25	MRCKA	CDC42BPA	ENSG00000143776	CDC42 binding protein kinase alpha [Source:HGNC Symbol;Acc:HGNC:1737]	2.7.11.1	988261at2759	Dipodomysordii|Cricetulusgriseus|Edhazardiaaedis|Mesocricetusauratus|Muscaroli|Musmusculus|Choanephoracucurbitarum|Rattusnorvegicus|Caviaporcellus|Octodondegus|Heterocephalusglaber|Trichoplaxadhaerens|Acromyrmexechinatior|Pogonavitticeps|Bombusbifarius|Drosophilarhopaloa|Camponotusfloridanus|Operophterabrumata|Nothobranchiusfurzeri|Klebsormidiumnitens|Trypanosomavivax|Hibiscussyriacus|Maylandiaze…	DIPOR|CRIGR|EDHAE|MESAU|MUSCR|MOUSE|9FUNG|RAT|CAVPO|OCTDE|HETGA|TRIAD|ACREC|9SAUR|9HYME|DRORH|CAMFO|OPEBR|NOTFU|KLENI|TRYVY|HIBSY|9CICH|TRYCI|9ROSI|9ASPA|NANGC|BRAOL|MYOBR|BICAN|APHAT|9DIPT|HORVV|9EUKA|SAPDV|9CHLO|9SPIT|LIPVE|9STRA|PEDHC|DIACI|MUCC1|STRMM|TRIMA|ATTCE|BLAHO|GALSU|ARADU|PHYPR|BOMIM|RHOPR|PTEVA|AMBTC|FRAOC|RHIZD|COFAR|GONPJ|ZOONE|MONDO|SYNRA|PELSI|9AMPH|9HEMI|9TELE|MARPO|ANOCL|FISSO…	529	2143	62	B1
Q6IQ55	TTBK2	TTBK2	ENSG00000128881	tau tubulin kinase 2 [Source:HGNC Symbol;Acc:HGNC:19141]	-	163007at2759	Dipodomysordii|Mesocricetusauratus|Muscaroli|Musmusculus|Octodondegus|Trichoplaxadhaerens|Pogonavitticeps|Bombusbifarius|Drosophilarhopaloa|Operophterabrumata|Nothobranchiusfurzeri|Trypanosomavivax|Maylandiazebra|Trypanosomacongolense|Bicyclusanynana|Anophelesminimus|Tritrichomonasfoetus|Chlamydomonaseustigma|Vitrellabrassicaformis|Oxytrichatrifallax|Dryobatespubescens|Lipotesvexillifer|Pediculus…	DIPOR|MESAU|MUSCR|MOUSE|OCTDE|TRIAD|9SAUR|9HYME|DRORH|OPEBR|NOTFU|TRYVY|9CICH|TRYCI|BICAN|9DIPT|9EUKA|9CHLO|VITBC|9SPIT|DRYPU|LIPVE|PEDHC|DIACI|ACACF|STRMM|TRIMA|NIPNI|ATTCE|BOMIM|RHOPR|PTEVA|GONPJ|9FUNG|PELSI|9AMPH|LEPPY|FOLCA|BETSP|THRPL|9SCAR|9TELE|NEOAA|BACLA|NESNO|TRYB2|CARSF|ATHCN|AYTFU|9TRYP|AGRPL|LOTGI|PERMB|GEOSA|BACDO|CHOCR|ZEUCU|URSMA|NEOSC|VOMUR|CHACN|9PASE|DROKI|BOBOX|VICPA|OTOGA|ORY…	281	765	36	A
Q6P2M8	CAMK1B	PNCK	ENSG00000130822	pregnancy up-regulated nonubiquitous CaM kinase [Source:HGNC Symbol;Acc:HGNC:13415]	-	1121238at2759	Daldiniasp.EC12|Hypoxylonsp.CI-4A|Hypoxylonsp.EC38|Dipodomysordii|Cricetulusgriseus|Kluyveromycesmarxianus|Mesocricetusauratus|Balearicaregulorumgibbericeps|Verticilliumlongisporum|Madurellamycetomatis|Muscaroli|Musmusculus|Choanephoracucurbitarum|Hesseltinellavesiculosa|Rattusnorvegicus|Caviaporcellus|Octodondegus|Exophialasideris|Heterocephalusglaber|Trichoplaxadhaerens|Fusariumpseudograminearu…	9PEZI|DIPOR|CRIGR|KLUMD|MESAU|BALRE|MUSCR|MOUSE|9FUNG|RAT|CAVPO|OCTDE|9EURO|HETGA|TRIAD|FUSPC|ACREC|ASPVE|9AGAM|9SAUR|TILAU|9HYME|DRORH|9HYPO|PENBI|AURPU|AURSE|CAMFO|OPEBR|NOTFU|KLENI|EPING|9TREE|9BASI|HIBSY|NAUCC|9CICH|PNEMU|NAUDC|TETBL|TETPH|KAZAF|KAZNA|9SACH|MARBU|ASPWE|9AGAR|PYROM|9APHY|ZASCE|SACEU|METAS|CORFA|METRR|CORDF|9ROSI|9ASPA|FUSC4|HIPCM|BRAOL|MYOBR|9HELO|BICAN|SERID|CLAP2|GLAL2|PLACD…	1115	6075	249	C4
Q6P3R8	NEK5	NEK5	ENSG00000197168	NIMA related kinase 5 [Source:HGNC Symbol;Acc:HGNC:7748]	-	198307at2759	Daldiniasp.EC12|Hypoxylonsp.CI-4A|Hypoxylonsp.EC38|Dipodomysordii|Cricetulusgriseus|Kluyveromycesmarxianus|Mesocricetusauratus|Balearicaregulorumgibbericeps|Verticilliumlongisporum|Madurellamycetomatis|Muscaroli|Musmusculus|Rattusnorvegicus|Caviaporcellus|Octodondegus|Exophialasideris|Heterocephalusglaber|Trichoplaxadhaerens|Fusariumpseudograminearum|CeratocystisfimbriataCBS114723|Aspergillusvers…	9PEZI|DIPOR|CRIGR|KLUMD|MESAU|BALRE|MUSCR|MOUSE|RAT|CAVPO|OCTDE|9EURO|HETGA|TRIAD|FUSPC|ASPVE|9AGAM|9SAUR|TILAU|DRORH|9HYPO|PENBI|AURPU|AURSE|OPEBR|NOTFU|KLENI|TRYVY|EPING|9NEOP|9TREE|9BASI|NAUCC|9CICH|TRYCI|PNEMU|NAUDC|TETBL|TETPH|KAZAF|KAZNA|9SACH|MARBU|ASPWE|9AGAR|PYROM|9APHY|ZASCE|SACEU|METAS|CORFA|METRR|CORDF|FUSC4|HIPCM|NANGC|MYOBR|9HELO|GRENI|BICAN|SERID|CLAP2|GLAL2|PLACD|APHAT|9DIPT|MACPH…	995	2960	166	C2
Q6P5Z2	PKN3	PKN3	ENSG00000160447	protein kinase N3 [Source:HGNC Symbol;Acc:HGNC:17999]	2.7.11.13	5400441at2759	Dipodomysordii|Cricetulusgriseus|Mesocricetusauratus|Muscaroli|Musmusculus|Rattusnorvegicus|Caviaporcellus|Octodondegus|Trichoplaxadhaerens|Pogonavitticeps|Bombusbifarius|Drosophilarhopaloa|Operophterabrumata|Nothobranchiusfurzeri|Maylandiazebra|Myotisbrandtii|Bicyclusanynana|Anophelesminimus|Lipotesvexillifer|Pediculushumanussubsp.corporis|Diaphorinacitri|Strigamiamaritima|Trichechusmanatuslatir…	DIPOR|CRIGR|MESAU|MUSCR|MOUSE|RAT|CAVPO|OCTDE|TRIAD|9SAUR|9HYME|DRORH|OPEBR|NOTFU|9CICH|MYOBR|BICAN|9DIPT|LIPVE|PEDHC|DIACI|STRMM|TRIMA|ATTCE|BOMIM|RHOPR|PTEVA|MONDO|PELSI|9AMPH|9TELE|9EUKA|BETSP|THRPL|NEOAA|ECHNA|SALFA|SERLL|CARSF|ATHCN|LARCR|ANOGL|AYTFU|AQUCH|AGRPL|LOTGI|PERMB|STRHB|TERCA|GEOSA|BACDO|DANPL|ANOCA|CYPVA|URSMA|NEOSC|VOMUR|CHACN|9PASE|DROKI|BOBOX|VICPA|OTOGA|ORYME|TAKRU|BALAS|PANHP…	249	735	98	B2
Q6XUX3	DSTYK	DSTYK	ENSG00000133059	dual serine/threonine and tyrosine protein kinase [Source:HGNC Symbol;Acc:HGNC:29043]	-	5400763at2759	Dipodomysordii|Mesocricetusauratus|Muscaroli|Musmusculus|Rattusnorvegicus|Caviaporcellus|Octodondegus|Trichoplaxadhaerens|Acromyrmexechinatior|Pogonavitticeps|Bombusbifarius|Camponotusfloridanus|Operophterabrumata|Nothobranchiusfurzeri|Maylandiazebra|Bicyclusanynana|Tritrichomonasfoetus|Lipotesvexillifer|Strigamiamaritima|Trichechusmanatuslatirostris|Attacephalotes|Bombusimpatiens|Pteropusvampyru…	DIPOR|MESAU|MUSCR|MOUSE|RAT|CAVPO|OCTDE|TRIAD|ACREC|9SAUR|9HYME|CAMFO|OPEBR|NOTFU|9CICH|BICAN|9EUKA|LIPVE|STRMM|TRIMA|ATTCE|BOMIM|PTEVA|FRAOC|9AMPH|9TELE|FOLCA|BETSP|THRPL|9SCAR|NEOAA|SERLL|CARSF|OOCBI|LARCR|AYTFU|AQUCH|AGRPL|LOTGI|PERMB|STRHB|GEOSA|CHOCR|ANOCA|CYPVA|HELAM|NEOSC|CHACN|VICPA|OTOGA|ORYME|TAKRU|BALAS|9PASS|NEOBR|ACIJB|COLAP|CALUR|KRYMA|SURSU|AOTNA|OCTBM|PROCO|PHACI|ALLSI|ENHLU|SAIBB…	190	257	22	A
Q6ZN16	MAP3K15	MAP3K15	ENSG00000180815	mitogen-activated protein kinase kinase kinase 15 [Source:HGNC Symbol;Acc:HGNC:31689]	-	5388799at2759	Dipodomysordii|Mesocricetusauratus|Muscaroli|Musmusculus|Rattusnorvegicus|Octodondegus|Trichoplaxadhaerens|Pogonavitticeps|Bombusbifarius|Drosophilarhopaloa|Operophterabrumata|Nothobranchiusfurzeri|Maylandiazebra|Hippocampuscomes|Bicyclusanynana|Anophelesminimus|Lipotesvexillifer|Pediculushumanussubsp.corporis|Diaphorinacitri|Strigamiamaritima|Trichechusmanatuslatirostris|Attacephalotes|Bombusimp…	DIPOR|MESAU|MUSCR|MOUSE|RAT|OCTDE|TRIAD|9SAUR|9HYME|DRORH|OPEBR|NOTFU|9CICH|HIPCM|BICAN|9DIPT|LIPVE|PEDHC|DIACI|STRMM|TRIMA|ATTCE|BOMIM|RHOPR|PTEVA|FRAOC|MONDO|9AMPH|9TELE|BETSP|THRPL|9SCAR|NEOAA|ECHNA|BACLA|SALFA|SERLL|CARSF|OOCBI|AYTFU|AGRPL|LOTGI|PERMB|CYNSE|TERCA|GEOSA|BACDO|CYPVA|PHLPP|URSMA|NEOSC|VOMUR|CHACN|DROBS|DROKI|ANOME|BOMTE|BOBOX|VICPA|ORYME|TAKRU|BALAS|PANHP|CAERE|9PASS|NEOBR|ACIJB…	234	480	135	B2
Q76MJ5	IRE2	ERN2	ENSG00000134398	endoplasmic reticulum to nucleus signaling 2 [Source:HGNC Symbol;Acc:HGNC:16942]	2.7.11.1	1630at2759	Daldiniasp.EC12|Hypoxylonsp.CI-4A|Hypoxylonsp.EC38|Dipodomysordii|Edhazardiaaedis|Kluyveromycesmarxianus|Mesocricetusauratus|Verticilliumlongisporum|Madurellamycetomatis|Muscaroli|Musmusculus|Choanephoracucurbitarum|Hesseltinellavesiculosa|Rattusnorvegicus|Caviaporcellus|Octodondegus|Exophialasideris|Heterocephalusglaber|Trichoplaxadhaerens|Fusariumpseudograminearum|CeratocystisfimbriataCBS114723…	9PEZI|DIPOR|EDHAE|KLUMD|MESAU|MUSCR|MOUSE|9FUNG|RAT|CAVPO|OCTDE|9EURO|HETGA|TRIAD|FUSPC|ASPVE|9AGAM|9SAUR|TILAU|9HYME|DRORH|9HYPO|PENBI|AURPU|AURSE|OPEBR|NOTFU|KLENI|EPING|9NEOP|9TREE|9BASI|HIBSY|NAUCC|9CICH|ASPKA|PNEMU|NAUDC|TETBL|TETPH|KAZAF|KAZNA|9SACH|MARBU|ASPWE|9AGAR|ENTNP|PYROM|9APHY|ZASCE|SACEU|METAS|CORFA|METRR|CORDF|9ROSI|9ASPA|FUSC4|HIPCM|NANGC|BRAOL|9HELO|BICAN|SERID|CLAP2|GLAL2|HORVV…	944	1318	271	D
Q7KZI7	MARK2	MARK2	ENSG00000072518	microtubule affinity regulating kinase 2 [Source:HGNC Symbol;Acc:HGNC:3332]	2.7.11.1	5475340at2759	Daldiniasp.EC12|Hypoxylonsp.CI-4A|Hypoxylonsp.EC38|Dipodomysordii|Cricetulusgriseus|Edhazardiaaedis|Kluyveromycesmarxianus|Mesocricetusauratus|Balearicaregulorumgibbericeps|Verticilliumlongisporum|Madurellamycetomatis|Muscaroli|Musmusculus|Choanephoracucurbitarum|Hesseltinellavesiculosa|Rattusnorvegicus|Caviaporcellus|Octodondegus|Exophialasideris|Heterocephalusglaber|Saccoglossuskowalevskii|Tric…	9PEZI|DIPOR|CRIGR|EDHAE|KLUMD|MESAU|BALRE|MUSCR|MOUSE|9FUNG|RAT|CAVPO|OCTDE|9EURO|HETGA|SACKO|TRIAD|FUSPC|ACREC|ASPVE|9AGAM|9SAUR|TILAU|9HYME|DRORH|9HYPO|PENBI|AURPU|AURSE|CAMFO|OPEBR|NOTFU|TRYVY|EPING|9NEOP|9TREE|9BASI|NAUCC|9CICH|TRYCI|ASPKA|PNEMU|NAUDC|TETBL|TETPH|KAZAF|KAZNA|9SACH|MARBU|ASPWE|9AGAR|PYROM|9APHY|ZASCE|SACEU|METAS|CORFA|METRR|CORDF|9ASPA|FUSC4|HIPCM|NANGC|MYOBR|9HELO|GRENI|BICAN…	1117	5508	186	C1
Q7L7X3	TAO1	TAOK1	ENSG00000160551	TAO kinase 1 [Source:HGNC Symbol;Acc:HGNC:29259]	-	2879376at2759	Dipodomysordii|Cricetulusgriseus|Mesocricetusauratus|Balearicaregulorumgibbericeps|Muscaroli|Musmusculus|Rattusnorvegicus|Caviaporcellus|Octodondegus|Trichoplaxadhaerens|Acromyrmexechinatior|Pogonavitticeps|Bombusbifarius|Drosophilarhopaloa|Camponotusfloridanus|Operophterabrumata|Cryptotermessecundus|Maylandiazebra|Hippocampuscomes|Myotisbrandtii|Bicyclusanynana|Anophelesminimus|Parasteatodatepid…	DIPOR|CRIGR|MESAU|BALRE|MUSCR|MOUSE|RAT|CAVPO|OCTDE|TRIAD|ACREC|9SAUR|9HYME|DRORH|CAMFO|OPEBR|9NEOP|9CICH|HIPCM|MYOBR|BICAN|9DIPT|PARTP|DRYPU|LIPVE|PEDHC|TAUER|DIACI|STRMM|TRIMA|NIPNI|ATTCE|BOMIM|PTEVA|FRAOC|ZOONE|MONDO|PELSI|9AMPH|9TELE|FOLCA|BETSP|THRPL|9SCAR|NEOAA|ECHNA|BACLA|BUCRH|NESNO|SALFA|SERLL|CARSF|LEPDC|EGRGA|ATHCN|LARCR|AYTFU|AQUCH|AGRPL|LOTGI|MYODS|PERMB|9AVES|CYNSE|TUPCH|STRHB|TERCA…	329	790	96	B2
Q86SG6	NEK8	NEK8	ENSG00000160602	NIMA related kinase 8 [Source:HGNC Symbol;Acc:HGNC:13387]	-	198307at2759	Daldiniasp.EC12|Hypoxylonsp.CI-4A|Hypoxylonsp.EC38|Dipodomysordii|Cricetulusgriseus|Kluyveromycesmarxianus|Mesocricetusauratus|Balearicaregulorumgibbericeps|Verticilliumlongisporum|Madurellamycetomatis|Muscaroli|Musmusculus|Rattusnorvegicus|Caviaporcellus|Octodondegus|Exophialasideris|Heterocephalusglaber|Trichoplaxadhaerens|Fusariumpseudograminearum|CeratocystisfimbriataCBS114723|Aspergillusvers…	9PEZI|DIPOR|CRIGR|KLUMD|MESAU|BALRE|MUSCR|MOUSE|RAT|CAVPO|OCTDE|9EURO|HETGA|TRIAD|FUSPC|ASPVE|9AGAM|9SAUR|TILAU|DRORH|9HYPO|PENBI|AURPU|AURSE|OPEBR|NOTFU|KLENI|TRYVY|EPING|9NEOP|9TREE|9BASI|NAUCC|9CICH|TRYCI|PNEMU|NAUDC|TETBL|TETPH|KAZAF|KAZNA|9SACH|MARBU|ASPWE|9AGAR|PYROM|9APHY|ZASCE|SACEU|METAS|CORFA|METRR|CORDF|FUSC4|HIPCM|NANGC|MYOBR|9HELO|GRENI|BICAN|SERID|CLAP2|GLAL2|PLACD|APHAT|9DIPT|MACPH…	995	2960	163	C2
Q86UE8	TLK2	TLK2	ENSG00000146872	tousled like kinase 2 [Source:HGNC Symbol;Acc:HGNC:11842]	2.7.11.1	1523at2759	Dipodomysordii|Cricetulusgriseus|Mesocricetusauratus|Muscaroli|Musmusculus|Rattusnorvegicus|Octodondegus|Heterocephalusglaber|Trichoplaxadhaerens|Acromyrmexechinatior|Pogonavitticeps|Bombusbifarius|Drosophilarhopaloa|Camponotusfloridanus|Operophterabrumata|Nothobranchiusfurzeri|Klebsormidiumnitens|Trypanosomavivax|Hibiscussyriacus|Maylandiazebra|Trypanosomacongolense|Herraniaumbratica|Apostasiash…	DIPOR|CRIGR|MESAU|MUSCR|MOUSE|RAT|OCTDE|HETGA|TRIAD|ACREC|9SAUR|9HYME|DRORH|CAMFO|OPEBR|NOTFU|KLENI|TRYVY|HIBSY|9CICH|TRYCI|9ROSI|9ASPA|HIPCM|BRAOL|MYOBR|BICAN|9DIPT|HORVV|9EUKA|9CHLO|VITBC|9SPIT|LIPVE|PEDHC|DIACI|ACACF|STRMM|TRIMA|ATTCE|GALSU|ARADU|9EUGL|BOMIM|RHOPR|PTEVA|AMBTC|COFAR|MONDO|9AMPH|9TELE|MARPO|FISSO|BRADI|LEPPY|BETSP|THRPL|NEOAA|ECHNA|SALFA|SERLL|TRYB2|CARSF|9LAMI|ATHCN|AEGTS|OOCBI…	406	826	76	B1
Q86UX6	YANK3	STK32C	ENSG00000165752	serine/threonine kinase 32C [Source:HGNC Symbol;Acc:HGNC:21332]	-	2871850at2759	Dipodomysordii|Cricetulusgriseus|Mesocricetusauratus|Muscaroli|Musmusculus|Rattusnorvegicus|Caviaporcellus|Octodondegus|Heterocephalusglaber|Trichoplaxadhaerens|Pogonavitticeps|Bombusbifarius|Nothobranchiusfurzeri|Maylandiazebra|Anophelesminimus|Tritrichomonasfoetus|ChromeraveliaCCMP2878|Lipotesvexillifer|Pediculushumanussubsp.corporis|Diaphorinacitri|Strigamiamaritima|Trichechusmanatuslatirostri…	DIPOR|CRIGR|MESAU|MUSCR|MOUSE|RAT|CAVPO|OCTDE|HETGA|TRIAD|9SAUR|9HYME|NOTFU|9CICH|9DIPT|9EUKA|9ALVE|LIPVE|PEDHC|DIACI|STRMM|TRIMA|ATTCE|BOMIM|RHOPR|PTEVA|MONDO|PELSI|9AMPH|9HEMI|BETSP|THRPL|9TELE|NEOAA|SERLL|CARSF|ATHCN|OOCBI|LARCR|AYTFU|AGRPL|LOTGI|PERMB|9AVES|CYNSE|STRHB|TERCA|GEOSA|PSEPJ|BACDO|ANTCR|ANOCA|CYPVA|PHLPP|URSMA|NEOSC|CHACN|DROKI|BOBOX|VICPA|TAKRU|BALAS|PANHP|CAERE|9PASS|TETUR|ACIJB…	221	472	15	A
Q86V86	PIM3	PIM3	ENSG00000198355	Pim-3 proto-oncogene; serine/threonine kinase [Source:HGNC Symbol;Acc:HGNC:19310]	2.7.11.1	4292089at2759	Dipodomysordii|Cricetulusgriseus|Mesocricetusauratus|Muscaroli|Musmusculus|Rattusnorvegicus|Caviaporcellus|Octodondegus|Heterocephalusglaber|Pogonavitticeps|Nothobranchiusfurzeri|Maylandiazebra|Hippocampuscomes|Tritrichomonasfoetus|Chlamydomonaseustigma|Oxytrichatrifallax|Lipotesvexillifer|Acanthamoebacastellanii|Strigamiamaritima|Trichechusmanatuslatirostris|Helicosporidiumsp.ATCC50920|Pteropusv…	DIPOR|CRIGR|MESAU|MUSCR|MOUSE|RAT|CAVPO|OCTDE|HETGA|9SAUR|NOTFU|9CICH|HIPCM|9EUKA|9CHLO|9SPIT|LIPVE|ACACF|STRMM|TRIMA|PTEVA|9FUNG|ZOONE|MONDO|9AMPH|9TELE|FISSO|FOLCA|BETSP|NEOAA|ECHNA|SALFA|SERLL|CARSF|PORTR|LARCR|AYTFU|AQUCH|LOTGI|PERMB|CYNSE|STRHB|TERCA|GEOSA|ANOCA|CYPVA|NEOSC|VOMUR|CHACN|BOBOX|VICPA|CHLRE|ORYME|TAKRU|BALAS|PANHP|CAERE|9PASS|NEOBR|ACIJB|GONPE|COLAP|STRRB|CALUR|9CRUS|TIELA|KRYMA…	224	575	19	A
Q86Y07	VRK2	VRK2	ENSG00000028116	VRK serine/threonine kinase 2 [Source:HGNC Symbol;Acc:HGNC:12719]	-	4064676at2759	Dipodomysordii|Cricetulusgriseus|Mesocricetusauratus|Muscaroli|Musmusculus|Rattusnorvegicus|Caviaporcellus|Octodondegus|Heterocephalusglaber|Trichoplaxadhaerens|Acromyrmexechinatior|Pogonavitticeps|Bombusbifarius|Drosophilarhopaloa|Operophterabrumata|Cryptotermessecundus|Maylandiazebra|AkanthomyceslecaniiRCEF1005|Myotisbrandtii|Bicyclusanynana|Anophelesminimus|Rhodotorulatoruloides|Tritrichomonas…	DIPOR|CRIGR|MESAU|MUSCR|MOUSE|RAT|CAVPO|OCTDE|HETGA|TRIAD|ACREC|9SAUR|9HYME|DRORH|OPEBR|9NEOP|9CICH|CORDF|MYOBR|BICAN|9DIPT|RHOT1|9EUKA|VITBC|9SPIT|LIPVE|PEDHC|DIACI|STRMM|TRIMA|ATTCE|BOMIM|RHOPR|PTEVA|FRAOC|ZOONE|MONDO|PELSI|9AMPH|9HEMI|9TELE|9CHLO|FOLCA|BETSP|THRPL|9SCAR|NEOAA|ECHNA|DUFNO|SALFA|SERLL|CARSF|OOCBI|LARCR|AYTFU|AQUCH|AGRPL|LOTGI|MYODS|PERMB|CYNSE|TUPCH|STRHB|TERCA|GEOSA|BACDO|CHOCR…	308	844	119	B2
Q86YV6	MYLK4	MYLK4	ENSG00000145949	myosin light chain kinase family member 4 [Source:HGNC Symbol;Acc:HGNC:27972]	-	5402680at2759	Dipodomysordii|Mesocricetusauratus|Muscaroli|Musmusculus|Rattusnorvegicus|Caviaporcellus|Octodondegus|Heterocephalusglaber|Saccoglossuskowalevskii|Trichoplaxadhaerens|Pogonavitticeps|Bombusbifarius|Drosophilarhopaloa|Operophterabrumata|Cryptotermessecundus|Maylandiazebra|Hippocampuscomes|Bicyclusanynana|Anophelesminimus|Oxytrichatrifallax|Lipotesvexillifer|Pediculushumanussubsp.corporis|Diaphorin…	DIPOR|MESAU|MUSCR|MOUSE|RAT|CAVPO|OCTDE|HETGA|SACKO|TRIAD|9SAUR|9HYME|DRORH|OPEBR|9NEOP|9CICH|HIPCM|BICAN|9DIPT|9SPIT|LIPVE|PEDHC|DIACI|STRMM|TRIMA|ATTCE|BOMIM|RHOPR|PTEVA|FRAOC|MONDO|9AMPH|9TELE|9CHLO|FOLCA|BETSP|THRPL|9SCAR|NEOAA|CARSF|OOCBI|AYTFU|AQUCH|AGRPL|LOTGI|PERMB|CYNSE|GEOSA|BACDO|DANPL|CYPVA|ECTSI|PHLPP|URSMA|NEOSC|CHACN|CRAGI|SYMMI|DROKI|BOBOX|VICPA|ORYME|TAKRU|BALAS|PANHP|CAERE|9PASS…	248	566	128	B2
Q86Z02	HIPK1	HIPK1	ENSG00000163349	homeodomain interacting protein kinase 1 [Source:HGNC Symbol;Acc:HGNC:19006]	-	3095114at2759	Dipodomysordii|Cricetulusgriseus|Mesocricetusauratus|Muscaroli|Musmusculus|Rattusnorvegicus|Caviaporcellus|Octodondegus|Heterocephalusglaber|Pogonavitticeps|Bombusbifarius|Drosophilarhopaloa|Operophterabrumata|Nothobranchiusfurzeri|Myotisbrandtii|Bicyclusanynana|Anophelesminimus|Lipotesvexillifer|Pediculushumanussubsp.corporis|Diaphorinacitri|Strigamiamaritima|Trichechusmanatuslatirostris|Attacep…	DIPOR|CRIGR|MESAU|MUSCR|MOUSE|RAT|CAVPO|OCTDE|HETGA|9SAUR|9HYME|DRORH|OPEBR|NOTFU|MYOBR|BICAN|9DIPT|LIPVE|PEDHC|DIACI|STRMM|TRIMA|ATTCE|BOMIM|PTEVA|FRAOC|MONDO|PELSI|9AMPH|9TELE|FOLCA|BETSP|THRPL|NEOAA|ECHNA|DUFNO|SALFA|SERLL|CARSF|ATHCN|OOCBI|LARCR|AYTFU|AQUCH|AGRPL|PERMB|CYNSE|TUPCH|STRHB|TERCA|GEOSA|BACDO|ANOCA|CYPVA|PHLPP|URSMA|NEOSC|VOMUR|CHACN|HYAAZ|9PASE|DROKI|BOMTE|9CICH|BOBOX|VICPA|OTOGA…	240	828	111	B2
Q8IU85	CAMK1D	CAMK1D	ENSG00000183049	calcium/calmodulin dependent protein kinase ID [Source:HGNC Symbol;Acc:HGNC:19341]	-	1121238at2759	Daldiniasp.EC12|Hypoxylonsp.CI-4A|Hypoxylonsp.EC38|Dipodomysordii|Cricetulusgriseus|Kluyveromycesmarxianus|Mesocricetusauratus|Balearicaregulorumgibbericeps|Verticilliumlongisporum|Madurellamycetomatis|Muscaroli|Musmusculus|Choanephoracucurbitarum|Hesseltinellavesiculosa|Rattusnorvegicus|Caviaporcellus|Octodondegus|Exophialasideris|Heterocephalusglaber|Trichoplaxadhaerens|Fusariumpseudograminearu…	9PEZI|DIPOR|CRIGR|KLUMD|MESAU|BALRE|MUSCR|MOUSE|9FUNG|RAT|CAVPO|OCTDE|9EURO|HETGA|TRIAD|FUSPC|ACREC|ASPVE|9AGAM|9SAUR|TILAU|9HYME|DRORH|9HYPO|PENBI|AURPU|AURSE|CAMFO|OPEBR|NOTFU|KLENI|EPING|9TREE|9BASI|HIBSY|NAUCC|9CICH|PNEMU|NAUDC|TETBL|TETPH|KAZAF|KAZNA|9SACH|MARBU|ASPWE|9AGAR|PYROM|9APHY|ZASCE|SACEU|METAS|CORFA|METRR|CORDF|9ROSI|9ASPA|FUSC4|HIPCM|BRAOL|MYOBR|9HELO|BICAN|SERID|CLAP2|GLAL2|PLACD…	1115	6075	247	C4
Q8IVH8	KHS2	MAP4K3	ENSG00000011566	mitogen-activated protein kinase kinase kinase kinase 3 [Source:HGNC Symbol;Acc:HGNC:6865]	2.7.11.1	152877at2759	Daldiniasp.EC12|Hypoxylonsp.CI-4A|Hypoxylonsp.EC38|Dipodomysordii|Cricetulusgriseus|Edhazardiaaedis|Kluyveromycesmarxianus|Mesocricetusauratus|Verticilliumlongisporum|Madurellamycetomatis|Muscaroli|Musmusculus|Choanephoracucurbitarum|Hesseltinellavesiculosa|Rattusnorvegicus|Caviaporcellus|Octodondegus|Exophialasideris|Heterocephalusglaber|Trichoplaxadhaerens|Fusariumpseudograminearum|Acromyrmexec…	9PEZI|DIPOR|CRIGR|EDHAE|KLUMD|MESAU|MUSCR|MOUSE|9FUNG|RAT|CAVPO|OCTDE|9EURO|HETGA|TRIAD|FUSPC|ACREC|ASPVE|9AGAM|9SAUR|TILAU|9HYME|DRORH|9HYPO|PENBI|AURPU|AURSE|CAMFO|OPEBR|NOTFU|KLENI|TRYVY|EPING|9NEOP|9TREE|9BASI|HIBSY|NAUCC|9CICH|TRYCI|ASPKA|PNEMU|NAUDC|TETBL|TETPH|KAZAF|KAZNA|9SACH|MARBU|ASPWE|9AGAR|ENTNP|PYROM|9APHY|ZASCE|SACEU|METAS|CORFA|METRR|CORDF|9ROSI|9ASPA|FUSC4|HIPCM|NANGC|BRAOL|MYOBR…	1107	5074	232	C4
Q8IW41	MAPKAPK5	MAPKAPK5	ENSG00000089022	MAPK activated protein kinase 5 [Source:HGNC Symbol;Acc:HGNC:6889]	-	1121238at2759	Daldiniasp.EC12|Hypoxylonsp.CI-4A|Hypoxylonsp.EC38|Dipodomysordii|Cricetulusgriseus|Kluyveromycesmarxianus|Mesocricetusauratus|Balearicaregulorumgibbericeps|Verticilliumlongisporum|Madurellamycetomatis|Muscaroli|Musmusculus|Choanephoracucurbitarum|Hesseltinellavesiculosa|Rattusnorvegicus|Caviaporcellus|Octodondegus|Exophialasideris|Heterocephalusglaber|Trichoplaxadhaerens|Fusariumpseudograminearu…	9PEZI|DIPOR|CRIGR|KLUMD|MESAU|BALRE|MUSCR|MOUSE|9FUNG|RAT|CAVPO|OCTDE|9EURO|HETGA|TRIAD|FUSPC|ACREC|ASPVE|9AGAM|9SAUR|TILAU|9HYME|DRORH|9HYPO|PENBI|AURPU|AURSE|CAMFO|OPEBR|NOTFU|KLENI|EPING|9TREE|9BASI|HIBSY|NAUCC|9CICH|PNEMU|NAUDC|TETBL|TETPH|KAZAF|KAZNA|9SACH|MARBU|ASPWE|9AGAR|PYROM|9APHY|ZASCE|SACEU|METAS|CORFA|METRR|CORDF|9ROSI|9ASPA|FUSC4|HIPCM|BRAOL|MYOBR|9HELO|BICAN|SERID|CLAP2|GLAL2|PLACD…	1115	6075	238	C4
Q8IWQ3	BRSK2	BRSK2	ENSG00000174672	BR serine/threonine kinase 2 [Source:HGNC Symbol;Acc:HGNC:11405]	-	5475340at2759	Daldiniasp.EC12|Hypoxylonsp.CI-4A|Hypoxylonsp.EC38|Dipodomysordii|Cricetulusgriseus|Edhazardiaaedis|Kluyveromycesmarxianus|Mesocricetusauratus|Balearicaregulorumgibbericeps|Verticilliumlongisporum|Madurellamycetomatis|Muscaroli|Musmusculus|Choanephoracucurbitarum|Hesseltinellavesiculosa|Rattusnorvegicus|Caviaporcellus|Octodondegus|Exophialasideris|Heterocephalusglaber|Saccoglossuskowalevskii|Tric…	9PEZI|DIPOR|CRIGR|EDHAE|KLUMD|MESAU|BALRE|MUSCR|MOUSE|9FUNG|RAT|CAVPO|OCTDE|9EURO|HETGA|SACKO|TRIAD|FUSPC|ACREC|ASPVE|9AGAM|9SAUR|TILAU|9HYME|DRORH|9HYPO|PENBI|AURPU|AURSE|CAMFO|OPEBR|NOTFU|TRYVY|EPING|9NEOP|9TREE|9BASI|NAUCC|9CICH|TRYCI|ASPKA|PNEMU|NAUDC|TETBL|TETPH|KAZAF|KAZNA|9SACH|MARBU|ASPWE|9AGAR|PYROM|9APHY|ZASCE|SACEU|METAS|CORFA|METRR|CORDF|9ASPA|FUSC4|HIPCM|NANGC|MYOBR|9HELO|GRENI|BICAN…	1117	5508	189	C1
Q8IXL6	FAM20C	FAM20C	ENSG00000177706	FAM20C golgi associated secretory pathway kinase [Source:HGNC Symbol;Acc:HGNC:22140]	-	5382325at2759	Dipodomysordii|Cricetulusgriseus|Mesocricetusauratus|Balearicaregulorumgibbericeps|Muscaroli|Musmusculus|Rattusnorvegicus|Caviaporcellus|Octodondegus|Heterocephalusglaber|Pogonavitticeps|Bombusbifarius|Drosophilarhopaloa|Camponotusfloridanus|Operophterabrumata|Nothobranchiusfurzeri|Cryptotermessecundus|Maylandiazebra|Hippocampuscomes|Bicyclusanynana|Anophelesminimus|Scleropagesformosus|Parargeaeg…	DIPOR|CRIGR|MESAU|BALRE|MUSCR|MOUSE|RAT|CAVPO|OCTDE|HETGA|9SAUR|9HYME|DRORH|CAMFO|OPEBR|NOTFU|9NEOP|9CICH|HIPCM|BICAN|9DIPT|SCLFO|DRYPU|LIPVE|PEDHC|DIACI|STRMM|TRIMA|NIPNI|ATTCE|BOMIM|RHOPR|PTEVA|FRAOC|ZOONE|MONDO|PELSI|9AMPH|9HEMI|9TELE|ANOCL|FOLCA|BETSP|THRPL|9SCAR|NEOAA|ECHNA|BUCRH|DUFNO|SALFA|SERLL|CARSF|9GRUI|LEPDC|EGRGA|ATHCN|OOCBI|LARCR|AYTFU|AQUCH|AGRPL|LOTGI|PERMB|9AVES|CYNSE|STRHB|TERCA…	315	798	94	B2
Q8IY84	NIM1	NIM1K	ENSG00000177453	NIM1 serine/threonine protein kinase [Source:HGNC Symbol;Acc:HGNC:28646]	-	5475340at2759	Daldiniasp.EC12|Hypoxylonsp.CI-4A|Hypoxylonsp.EC38|Dipodomysordii|Cricetulusgriseus|Edhazardiaaedis|Kluyveromycesmarxianus|Mesocricetusauratus|Balearicaregulorumgibbericeps|Verticilliumlongisporum|Madurellamycetomatis|Muscaroli|Musmusculus|Choanephoracucurbitarum|Hesseltinellavesiculosa|Rattusnorvegicus|Caviaporcellus|Octodondegus|Exophialasideris|Heterocephalusglaber|Saccoglossuskowalevskii|Tric…	9PEZI|DIPOR|CRIGR|EDHAE|KLUMD|MESAU|BALRE|MUSCR|MOUSE|9FUNG|RAT|CAVPO|OCTDE|9EURO|HETGA|SACKO|TRIAD|FUSPC|ACREC|ASPVE|9AGAM|9SAUR|TILAU|9HYME|DRORH|9HYPO|PENBI|AURPU|AURSE|CAMFO|OPEBR|NOTFU|TRYVY|EPING|9NEOP|9TREE|9BASI|NAUCC|9CICH|TRYCI|ASPKA|PNEMU|NAUDC|TETBL|TETPH|KAZAF|KAZNA|9SACH|MARBU|ASPWE|9AGAR|PYROM|9APHY|ZASCE|SACEU|METAS|CORFA|METRR|CORDF|9ASPA|FUSC4|HIPCM|NANGC|MYOBR|9HELO|GRENI|BICAN…	1117	5508	183	C1
Q8IYT8	ULK2	ULK2	ENSG00000083290	unc-51 like autophagy activating kinase 2 [Source:HGNC Symbol;Acc:HGNC:13480]	2.7.11.1	8335at2759	Dipodomysordii|Mesocricetusauratus|Muscaroli|Musmusculus|Rattusnorvegicus|Caviaporcellus|Octodondegus|Heterocephalusglaber|Trichoplaxadhaerens|Acromyrmexechinatior|Pogonavitticeps|Bombusbifarius|Drosophilarhopaloa|Camponotusfloridanus|Operophterabrumata|Nothobranchiusfurzeri|Cryptotermessecundus|Maylandiazebra|Bicyclusanynana|Aphanomycesastaci|Anophelesminimus|Tritrichomonasfoetus|Saprolegniadicl…	DIPOR|MESAU|MUSCR|MOUSE|RAT|CAVPO|OCTDE|HETGA|TRIAD|ACREC|9SAUR|9HYME|DRORH|CAMFO|OPEBR|NOTFU|9NEOP|9CICH|BICAN|APHAT|9DIPT|9EUKA|SAPDV|LIPVE|9STRA|PEDHC|DIACI|ACACF|STRMM|TRIMA|ATTCE|PHYPR|BOMIM|RHOPR|PTEVA|FRAOC|ZOONE|MONDO|9AMPH|9HEMI|9TELE|ANOCL|FISSO|FOLCA|BETSP|THRPL|9SCAR|NEOAA|ECHNA|BACLA|DUFNO|SALFA|SERLL|CARSF|ATHCN|OOCBI|LARCR|AYTFU|AQUCH|AGRPL|LOTGI|PERMB|STRHB|TERCA|GEOSA|PSEPJ|BACDO…	309	761	130	B2
Q8N4C8	MINK	MINK1	ENSG00000141503	misshapen like kinase 1 [Source:HGNC Symbol;Acc:HGNC:17565]	-	2904475at2759	Dipodomysordii|Mesocricetusauratus|Muscaroli|Musmusculus|Rattusnorvegicus|Caviaporcellus|Octodondegus|Heterocephalusglaber|Trichoplaxadhaerens|Pogonavitticeps|Bombusbifarius|Drosophilarhopaloa|Operophterabrumata|Nothobranchiusfurzeri|Maylandiazebra|Hippocampuscomes|Bicyclusanynana|Anophelesminimus|Lipotesvexillifer|Pediculushumanussubsp.corporis|Diaphorinacitri|Strigamiamaritima|Trichechusmanatus…	DIPOR|MESAU|MUSCR|MOUSE|RAT|CAVPO|OCTDE|HETGA|TRIAD|9SAUR|9HYME|DRORH|OPEBR|NOTFU|9CICH|HIPCM|BICAN|9DIPT|LIPVE|PEDHC|DIACI|STRMM|TRIMA|ATTCE|BOMIM|RHOPR|PTEVA|MONDO|PELSI|9AMPH|9TELE|BETSP|THRPL|NEOAA|ECHNA|9FUNG|CARSF|ATHCN|OOCBI|AYTFU|AGRPL|LOTGI|PERMB|CYNSE|GEOSA|BACDO|CYPVA|PHLPP|NEOSC|VOMUR|CHACN|9PASE|DROKI|BOBOX|VICPA|ORYME|TAKRU|BALAS|PANHP|CAERE|9PASS|TETUR|ACIJB|COLAP|STRRB|CALUR|STOCA…	221	1010	23	A
Q8N568	DCAMKL2	DCLK2	ENSG00000170390	doublecortin like kinase 2 [Source:HGNC Symbol;Acc:HGNC:19002]	-	2956627at2759	Dipodomysordii|Cricetulusgriseus|Mesocricetusauratus|Muscaroli|Musmusculus|Rattusnorvegicus|Caviaporcellus|Octodondegus|Saccoglossuskowalevskii|Trichoplaxadhaerens|Pogonavitticeps|Bombusbifarius|Drosophilarhopaloa|Operophterabrumata|Nothobranchiusfurzeri|Cryptotermessecundus|Maylandiazebra|Hippocampuscomes|Bicyclusanynana|Anophelesminimus|Scleropagesformosus|Tritrichomonasfoetus|Lipotesvexillifer…	DIPOR|CRIGR|MESAU|MUSCR|MOUSE|RAT|CAVPO|OCTDE|SACKO|TRIAD|9SAUR|9HYME|DRORH|OPEBR|NOTFU|9NEOP|9CICH|HIPCM|BICAN|9DIPT|SCLFO|9EUKA|LIPVE|PEDHC|DIACI|STRMM|TRIMA|ATTCE|BOMIM|RHOPR|PTEVA|FRAOC|MONDO|PELSI|9AMPH|9HEMI|9TELE|FOLCA|BETSP|THRPL|9SCAR|NEOAA|ECHNA|BACLA|CARSF|ATHCN|OOCBI|LARCR|AYTFU|AQUCH|AGRPL|LOTGI|MYODS|PERMB|CYNSE|TUPCH|STRHB|GEOSA|BACDO|DANPL|ZEUCU|CYPVA|PHLPP|URSMA|NEOSC|VOMUR|CHACN…	273	947	121	B2
Q8N5S9	CAMKK1	CAMKK1	ENSG00000004660	calcium/calmodulin dependent protein kinase kinase 1 [Source:HGNC Symbol;Acc:HGNC:1469]	-	5489318at2759	Daldiniasp.EC12|Hypoxylonsp.CI-4A|Hypoxylonsp.EC38|Dipodomysordii|Cricetulusgriseus|Kluyveromycesmarxianus|Mesocricetusauratus|Verticilliumlongisporum|Madurellamycetomatis|Muscaroli|Musmusculus|Choanephoracucurbitarum|Hesseltinellavesiculosa|Rattusnorvegicus|Caviaporcellus|Octodondegus|Exophialasideris|Heterocephalusglaber|Trichoplaxadhaerens|Fusariumpseudograminearum|Acromyrmexechinatior|Ceratoc…	9PEZI|DIPOR|CRIGR|KLUMD|MESAU|MUSCR|MOUSE|9FUNG|RAT|CAVPO|OCTDE|9EURO|HETGA|TRIAD|FUSPC|ACREC|ASPVE|9AGAM|9SAUR|TILAU|9HYME|DRORH|9HYPO|PENBI|AURPU|AURSE|CAMFO|OPEBR|NOTFU|EPING|9NEOP|9TREE|9BASI|NAUCC|9CICH|PNEMU|NAUDC|TETBL|TETPH|KAZAF|KAZNA|9SACH|MARBU|ASPWE|9AGAR|PYROM|9APHY|ZASCE|SACEU|METAS|CORFA|METRR|CORDF|FUSC4|HIPCM|MYOBR|9HELO|BICAN|SERID|CLAP2|GLAL2|9DIPT|MACPH|RHOT1|CANO9|PLEOS|ASPLC…	883	2117	266	D
Q8N752	CK1A2	CSNK1A1L	ENSG00000180138	casein kinase 1 alpha 1 like [Source:HGNC Symbol;Acc:HGNC:20289]	-	1534388at2759	Daldiniasp.EC12|Hypoxylonsp.CI-4A|Hypoxylonsp.EC38|Dipodomysordii|Cricetulusgriseus|Edhazardiaaedis|Kluyveromycesmarxianus|Mesocricetusauratus|Verticilliumlongisporum|Madurellamycetomatis|Muscaroli|Musmusculus|Choanephoracucurbitarum|Hesseltinellavesiculosa|Rattusnorvegicus|Caviaporcellus|Octodondegus|Exophialasideris|Heterocephalusglaber|Saccoglossuskowalevskii|Trichoplaxadhaerens|Fusariumpseudo…	9PEZI|DIPOR|CRIGR|EDHAE|KLUMD|MESAU|MUSCR|MOUSE|9FUNG|RAT|CAVPO|OCTDE|9EURO|HETGA|SACKO|TRIAD|FUSPC|ACREC|ASPVE|9AGAM|9SAUR|TILAU|9HYME|DRORH|9HYPO|PENBI|AURPU|AURSE|CAMFO|OPEBR|NOTFU|KLENI|EPING|9NEOP|9TREE|9BASI|HIBSY|NAUCC|9CICH|PNEMU|NAUDC|TETBL|TETPH|KAZAF|KAZNA|9SACH|MARBU|ASPWE|9AGAR|ENTNP|PYROM|9APHY|ZASCE|SACEU|METAS|CORFA|METRR|CORDF|9ROSI|9ASPA|FUSC4|HIPCM|NANGC|BRAOL|MYOBR|9HELO|GRENI…	1149	5057	256	C4
Q8NE63	HIPK4	HIPK4	ENSG00000160396	homeodomain interacting protein kinase 4 [Source:HGNC Symbol;Acc:HGNC:19007]	-	3095114at2759	Dipodomysordii|Cricetulusgriseus|Mesocricetusauratus|Muscaroli|Musmusculus|Rattusnorvegicus|Caviaporcellus|Octodondegus|Heterocephalusglaber|Pogonavitticeps|Bombusbifarius|Drosophilarhopaloa|Operophterabrumata|Nothobranchiusfurzeri|Myotisbrandtii|Bicyclusanynana|Anophelesminimus|Lipotesvexillifer|Pediculushumanussubsp.corporis|Diaphorinacitri|Strigamiamaritima|Trichechusmanatuslatirostris|Attacep…	DIPOR|CRIGR|MESAU|MUSCR|MOUSE|RAT|CAVPO|OCTDE|HETGA|9SAUR|9HYME|DRORH|OPEBR|NOTFU|MYOBR|BICAN|9DIPT|LIPVE|PEDHC|DIACI|STRMM|TRIMA|ATTCE|BOMIM|PTEVA|FRAOC|MONDO|PELSI|9AMPH|9TELE|FOLCA|BETSP|THRPL|NEOAA|ECHNA|DUFNO|SALFA|SERLL|CARSF|ATHCN|OOCBI|LARCR|AYTFU|AQUCH|AGRPL|PERMB|CYNSE|TUPCH|STRHB|TERCA|GEOSA|BACDO|ANOCA|CYPVA|PHLPP|URSMA|NEOSC|VOMUR|CHACN|HYAAZ|9PASE|DROKI|BOMTE|9CICH|BOBOX|VICPA|OTOGA…	240	828	109	B2
Q8NEV4	MYO3A	MYO3A	ENSG00000095777	myosin IIIA [Source:HGNC Symbol;Acc:HGNC:7601]	2.7.11.1	1094820at2759	Daldiniasp.EC12|Hypoxylonsp.CI-4A|Hypoxylonsp.EC38|Dipodomysordii|Cricetulusgriseus|Edhazardiaaedis|Kluyveromycesmarxianus|Mesocricetusauratus|Verticilliumlongisporum|Madurellamycetomatis|Muscaroli|Musmusculus|Choanephoracucurbitarum|Hesseltinellavesiculosa|Rattusnorvegicus|Caviaporcellus|Octodondegus|Exophialasideris|Heterocephalusglaber|Trichoplaxadhaerens|Fusariumpseudograminearum|Acromyrmexec…	9PEZI|DIPOR|CRIGR|EDHAE|KLUMD|MESAU|MUSCR|MOUSE|9FUNG|RAT|CAVPO|OCTDE|9EURO|HETGA|TRIAD|FUSPC|ACREC|ASPVE|9AGAM|9SAUR|TILAU|9HYME|DRORH|9HYPO|PENBI|AURPU|AURSE|CAMFO|OPEBR|NOTFU|TRYVY|EPING|9NEOP|9TREE|9BASI|NAUCC|9CICH|TRYCI|ASPKA|PNEMU|NAUDC|TETBL|TETPH|KAZAF|KAZNA|9SACH|MARBU|ASPWE|9AGAR|ENTNP|PYROM|9APHY|ZASCE|SACEU|METAS|CORFA|METRR|CORDF|FUSC4|HIPCM|9HELO|GRENI|BICAN|SERID|CLAP2|GLAL2|PLACD…	1034	6867	193	C4
Q8NG66	NEK11	NEK11	ENSG00000114670	NIMA related kinase 11 [Source:HGNC Symbol;Acc:HGNC:18593]	-	198307at2759	Daldiniasp.EC12|Hypoxylonsp.CI-4A|Hypoxylonsp.EC38|Dipodomysordii|Cricetulusgriseus|Kluyveromycesmarxianus|Mesocricetusauratus|Balearicaregulorumgibbericeps|Verticilliumlongisporum|Madurellamycetomatis|Muscaroli|Musmusculus|Rattusnorvegicus|Caviaporcellus|Octodondegus|Exophialasideris|Heterocephalusglaber|Trichoplaxadhaerens|Fusariumpseudograminearum|CeratocystisfimbriataCBS114723|Aspergillusvers…	9PEZI|DIPOR|CRIGR|KLUMD|MESAU|BALRE|MUSCR|MOUSE|RAT|CAVPO|OCTDE|9EURO|HETGA|TRIAD|FUSPC|ASPVE|9AGAM|9SAUR|TILAU|DRORH|9HYPO|PENBI|AURPU|AURSE|OPEBR|NOTFU|KLENI|TRYVY|EPING|9NEOP|9TREE|9BASI|NAUCC|9CICH|TRYCI|PNEMU|NAUDC|TETBL|TETPH|KAZAF|KAZNA|9SACH|MARBU|ASPWE|9AGAR|PYROM|9APHY|ZASCE|SACEU|METAS|CORFA|METRR|CORDF|FUSC4|HIPCM|NANGC|MYOBR|9HELO|GRENI|BICAN|SERID|CLAP2|GLAL2|PLACD|APHAT|9DIPT|MACPH…	995	2960	171	C2
Q8TAS1	KIS	UHMK1	ENSG00000152332	U2AF homology motif kinase 1 [Source:HGNC Symbol;Acc:HGNC:19683]	2.7.11.1	3136614at2759	Dipodomysordii|Mesocricetusauratus|Muscaroli|Musmusculus|Rattusnorvegicus|Caviaporcellus|Octodondegus|Heterocephalusglaber|Pogonavitticeps|Nothobranchiusfurzeri|Maylandiazebra|Lipotesvexillifer|Trichechusmanatuslatirostris|Pteropusvampyrus|Monodelphisdomestica|Microcaeciliaunicolor|Stegastespartitus|Bettasplendens|Sinocyclocheilusanshuiensis|Paramormyropskingsleyae|Echeneisnaucrates|Salariasfasci…	DIPOR|MESAU|MUSCR|MOUSE|RAT|CAVPO|OCTDE|HETGA|9SAUR|NOTFU|9CICH|LIPVE|TRIMA|PTEVA|MONDO|9AMPH|9TELE|BETSP|ECHNA|SALFA|SERLL|CARSF|ATHCN|AYTFU|AQUCH|LOTGI|PERMB|CYNSE|TERCA|GEOSA|CYPVA|URSMA|NEOSC|VOMUR|CHACN|BOBOX|VICPA|OTOGA|BALAS|PANHP|9PASS|ACIJB|COLAP|CALUR|AOTNA|OCTBM|PROCO|PHACI|ALLSI|ENHLU|SAIBB|MONMO|SERDU|PYGNA|ICTTR|BISBB|NEMVE|POCDA|POEFO|GEOFO|AUSLI|COTGO|TAEGU|CHLSB|ACTTE|LYNCA|RHIBE…	141	163	1	A
Q8TD08	ERK7	MAPK15	ENSG00000181085	mitogen-activated protein kinase 15 [Source:HGNC Symbol;Acc:HGNC:24667]	2.7.11.24	117891at2759	Dipodomysordii|Mesocricetusauratus|Muscaroli|Musmusculus|Rattusnorvegicus|Octodondegus|Trichoplaxadhaerens|Pogonavitticeps|Bombusbifarius|Drosophilarhopaloa|Camponotusfloridanus|Operophterabrumata|Klebsormidiumnitens|Trypanosomavivax|Cryptotermessecundus|Maylandiazebra|Trypanosomacongolense|Entamoebanuttalli|Hippocampuscomes|Gregarinaniphandrodes|Bicyclusanynana|Plasmodiumcynomolgi|Aphanomycesast…	DIPOR|MESAU|MUSCR|MOUSE|RAT|OCTDE|TRIAD|9SAUR|9HYME|DRORH|CAMFO|OPEBR|KLENI|TRYVY|9NEOP|9CICH|TRYCI|ENTNP|HIPCM|GRENI|BICAN|PLACD|APHAT|BABMR|9EUKA|SAPDV|9CHLO|9ALVE|VITBC|9CRYT|9SPIT|LIPVE|9STRA|PEDHC|DIACI|AMPAM|9APIC|ACACF|STRMM|TRIMA|ATTCE|9EUGL|PHYPR|BOMIM|RHOPR|PTEVA|FRAOC|MONDO|PELSI|PLAVN|9AMPH|MARPO|THEEQ|LEPPY|FOLCA|BETSP|THRPL|9SCAR|9TELE|NEOAA|ECHNA|SALFA|SERLL|TRYB2|CARSF|ATHCN|OOCBI…	320	433	141	B2
Q8TD19	NEK9	NEK9	ENSG00000119638	NIMA related kinase 9 [Source:HGNC Symbol;Acc:HGNC:18591]	2.7.11.1	198307at2759	Daldiniasp.EC12|Hypoxylonsp.CI-4A|Hypoxylonsp.EC38|Dipodomysordii|Cricetulusgriseus|Kluyveromycesmarxianus|Mesocricetusauratus|Balearicaregulorumgibbericeps|Verticilliumlongisporum|Madurellamycetomatis|Muscaroli|Musmusculus|Rattusnorvegicus|Caviaporcellus|Octodondegus|Exophialasideris|Heterocephalusglaber|Trichoplaxadhaerens|Fusariumpseudograminearum|CeratocystisfimbriataCBS114723|Aspergillusvers…	9PEZI|DIPOR|CRIGR|KLUMD|MESAU|BALRE|MUSCR|MOUSE|RAT|CAVPO|OCTDE|9EURO|HETGA|TRIAD|FUSPC|ASPVE|9AGAM|9SAUR|TILAU|DRORH|9HYPO|PENBI|AURPU|AURSE|OPEBR|NOTFU|KLENI|TRYVY|EPING|9NEOP|9TREE|9BASI|NAUCC|9CICH|TRYCI|PNEMU|NAUDC|TETBL|TETPH|KAZAF|KAZNA|9SACH|MARBU|ASPWE|9AGAR|PYROM|9APHY|ZASCE|SACEU|METAS|CORFA|METRR|CORDF|FUSC4|HIPCM|NANGC|MYOBR|9HELO|GRENI|BICAN|SERID|CLAP2|GLAL2|PLACD|APHAT|9DIPT|MACPH…	995	2960	162	C2
Q8TDC3	BRSK1	BRSK1	ENSG00000160469	BR serine/threonine kinase 1 [Source:HGNC Symbol;Acc:HGNC:18994]	-	5475340at2759	Daldiniasp.EC12|Hypoxylonsp.CI-4A|Hypoxylonsp.EC38|Dipodomysordii|Cricetulusgriseus|Edhazardiaaedis|Kluyveromycesmarxianus|Mesocricetusauratus|Balearicaregulorumgibbericeps|Verticilliumlongisporum|Madurellamycetomatis|Muscaroli|Musmusculus|Choanephoracucurbitarum|Hesseltinellavesiculosa|Rattusnorvegicus|Caviaporcellus|Octodondegus|Exophialasideris|Heterocephalusglaber|Saccoglossuskowalevskii|Tric…	9PEZI|DIPOR|CRIGR|EDHAE|KLUMD|MESAU|BALRE|MUSCR|MOUSE|9FUNG|RAT|CAVPO|OCTDE|9EURO|HETGA|SACKO|TRIAD|FUSPC|ACREC|ASPVE|9AGAM|9SAUR|TILAU|9HYME|DRORH|9HYPO|PENBI|AURPU|AURSE|CAMFO|OPEBR|NOTFU|TRYVY|EPING|9NEOP|9TREE|9BASI|NAUCC|9CICH|TRYCI|ASPKA|PNEMU|NAUDC|TETBL|TETPH|KAZAF|KAZNA|9SACH|MARBU|ASPWE|9AGAR|PYROM|9APHY|ZASCE|SACEU|METAS|CORFA|METRR|CORDF|9ASPA|FUSC4|HIPCM|NANGC|MYOBR|9HELO|GRENI|BICAN…	1117	5508	190	C1
Q8TDX7	NEK7	NEK7	ENSG00000151414	NIMA related kinase 7 [Source:HGNC Symbol;Acc:HGNC:13386]	-	198307at2759	Daldiniasp.EC12|Hypoxylonsp.CI-4A|Hypoxylonsp.EC38|Dipodomysordii|Cricetulusgriseus|Kluyveromycesmarxianus|Mesocricetusauratus|Balearicaregulorumgibbericeps|Verticilliumlongisporum|Madurellamycetomatis|Muscaroli|Musmusculus|Rattusnorvegicus|Caviaporcellus|Octodondegus|Exophialasideris|Heterocephalusglaber|Trichoplaxadhaerens|Fusariumpseudograminearum|CeratocystisfimbriataCBS114723|Aspergillusvers…	9PEZI|DIPOR|CRIGR|KLUMD|MESAU|BALRE|MUSCR|MOUSE|RAT|CAVPO|OCTDE|9EURO|HETGA|TRIAD|FUSPC|ASPVE|9AGAM|9SAUR|TILAU|DRORH|9HYPO|PENBI|AURPU|AURSE|OPEBR|NOTFU|KLENI|TRYVY|EPING|9NEOP|9TREE|9BASI|NAUCC|9CICH|TRYCI|PNEMU|NAUDC|TETBL|TETPH|KAZAF|KAZNA|9SACH|MARBU|ASPWE|9AGAR|PYROM|9APHY|ZASCE|SACEU|METAS|CORFA|METRR|CORDF|FUSC4|HIPCM|NANGC|MYOBR|9HELO|GRENI|BICAN|SERID|CLAP2|GLAL2|PLACD|APHAT|9DIPT|MACPH…	995	2960	164	C2
Q8TF76	HASPIN	HASPIN	ENSG00000177602	histone H3 associated protein kinase [Source:HGNC Symbol;Acc:HGNC:19682]	-	5491350at2759	Daldiniasp.EC12|Hypoxylonsp.CI-4A|Hypoxylonsp.EC38|Dipodomysordii|Edhazardiaaedis|Kluyveromycesmarxianus|Mesocricetusauratus|Verticilliumlongisporum|Madurellamycetomatis|Muscaroli|Musmusculus|Rattusnorvegicus|Octodondegus|Trichoplaxadhaerens|Fusariumpseudograminearum|CeratocystisfimbriataCBS114723|AspergillusversicolorCBS583.65|AspergillussydowiiCBS593.65|SclerodermacitrinumFougA|Pogonavitticeps|…	9PEZI|DIPOR|EDHAE|KLUMD|MESAU|MUSCR|MOUSE|RAT|OCTDE|TRIAD|FUSPC|ASPVE|9EURO|9AGAM|9SAUR|TILAU|9HYME|9HYPO|PENBI|AURPU|AURSE|OPEBR|KLENI|EPING|9NEOP|9TREE|9BASI|HIBSY|NAUCC|9CICH|ASPKA|PNEMU|NAUDC|TETPH|KAZAF|KAZNA|9SACH|MARBU|ASPWE|9AGAR|PYROM|9APHY|ZASCE|SACEU|METAS|CORFA|METRR|CORDF|9ROSI|9ASPA|FUSC4|BRAOL|9HELO|BICAN|SERID|CLAP2|GLAL2|9DIPT|MACPH|RHOT1|PLEOS|ASPLC|HYAVF|9PLEO|PSEA3|HORWE|9CHLO…	785	891	261	D
Q8WTQ7	GRK7	GRK7	ENSG00000114124	G protein-coupled receptor kinase 7 [Source:HGNC Symbol;Acc:HGNC:17031]	-	2906348at2759	Dipodomysordii|Cricetulusgriseus|Mesocricetusauratus|Muscaroli|Musmusculus|Rattusnorvegicus|Caviaporcellus|Octodondegus|Heterocephalusglaber|Trichoplaxadhaerens|Pogonavitticeps|Bombusbifarius|Drosophilarhopaloa|Operophterabrumata|Nothobranchiusfurzeri|Cryptotermessecundus|Maylandiazebra|Hippocampuscomes|Myotisbrandtii|Bicyclusanynana|Anophelesminimus|Scleropagesformosus|Dryobatespubescens|Lipotes…	DIPOR|CRIGR|MESAU|MUSCR|MOUSE|RAT|CAVPO|OCTDE|HETGA|TRIAD|9SAUR|9HYME|DRORH|OPEBR|NOTFU|9NEOP|9CICH|HIPCM|MYOBR|BICAN|9DIPT|SCLFO|DRYPU|LIPVE|PEDHC|DIACI|STRMM|TRIMA|ATTCE|BOMIM|RHOPR|PTEVA|FRAOC|ZOONE|MONDO|PELSI|9AMPH|9TELE|9EUKA|BETSP|THRPL|9SCAR|NEOAA|ECHNA|BACLA|SALFA|SERLL|CARSF|LEPDC|EGRGA|ATHCN|OOCBI|LARCR|AYTFU|AQUCH|AGRPL|LOTGI|MYODS|PERMB|CYNSE|TUPCH|STRHB|TERCA|GEOSA|ANOCA|ZEUCU|CYPVA…	298	1093	89	B2
Q8WXR4	MYO3B	MYO3B	ENSG00000071909	myosin IIIB [Source:HGNC Symbol;Acc:HGNC:15576]	2.7.11.1	1094820at2759	Daldiniasp.EC12|Hypoxylonsp.CI-4A|Hypoxylonsp.EC38|Dipodomysordii|Cricetulusgriseus|Edhazardiaaedis|Kluyveromycesmarxianus|Mesocricetusauratus|Verticilliumlongisporum|Madurellamycetomatis|Muscaroli|Musmusculus|Choanephoracucurbitarum|Hesseltinellavesiculosa|Rattusnorvegicus|Caviaporcellus|Octodondegus|Exophialasideris|Heterocephalusglaber|Trichoplaxadhaerens|Fusariumpseudograminearum|Acromyrmexec…	9PEZI|DIPOR|CRIGR|EDHAE|KLUMD|MESAU|MUSCR|MOUSE|9FUNG|RAT|CAVPO|OCTDE|9EURO|HETGA|TRIAD|FUSPC|ACREC|ASPVE|9AGAM|9SAUR|TILAU|9HYME|DRORH|9HYPO|PENBI|AURPU|AURSE|CAMFO|OPEBR|NOTFU|TRYVY|EPING|9NEOP|9TREE|9BASI|NAUCC|9CICH|TRYCI|ASPKA|PNEMU|NAUDC|TETBL|TETPH|KAZAF|KAZNA|9SACH|MARBU|ASPWE|9AGAR|ENTNP|PYROM|9APHY|ZASCE|SACEU|METAS|CORFA|METRR|CORDF|FUSC4|HIPCM|9HELO|GRENI|BICAN|SERID|CLAP2|GLAL2|PLACD…	1034	6867	194	C4
Q92630	DYRK2	DYRK2	ENSG00000127334	dual specificity tyrosine phosphorylation regulated kinase 2 [Source:HGNC Symbol;Acc:HGNC:3093]	-	452107at2759	Daldiniasp.EC12|Hypoxylonsp.CI-4A|Hypoxylonsp.EC38|Dipodomysordii|Cricetulusgriseus|Edhazardiaaedis|Kluyveromycesmarxianus|Mesocricetusauratus|Verticilliumlongisporum|Madurellamycetomatis|Muscaroli|Musmusculus|Choanephoracucurbitarum|Hesseltinellavesiculosa|Rattusnorvegicus|Caviaporcellus|Octodondegus|Exophialasideris|Heterocephalusglaber|Trichoplaxadhaerens|Fusariumpseudograminearum|Acromyrmexec…	9PEZI|DIPOR|CRIGR|EDHAE|KLUMD|MESAU|MUSCR|MOUSE|9FUNG|RAT|CAVPO|OCTDE|9EURO|HETGA|TRIAD|FUSPC|ACREC|ASPVE|9AGAM|9SAUR|TILAU|9HYME|DRORH|9HYPO|PENBI|AURPU|AURSE|OPEBR|NOTFU|KLENI|TRYVY|EPING|9NEOP|9TREE|9BASI|HIBSY|NAUCC|9CICH|TRYCI|ASPKA|PNEMU|NAUDC|TETBL|TETPH|KAZAF|KAZNA|9SACH|MARBU|ASPWE|9AGAR|PYROM|9APHY|ZASCE|SACEU|METAS|CORFA|METRR|CORDF|9ROSI|9ASPA|FUSC4|HIPCM|NANGC|BRAOL|MYOBR|9HELO|GRENI…	1099	3303	281	D
Q92918	HPK1	MAP4K1	ENSG00000104814	mitogen-activated protein kinase kinase kinase kinase 1 [Source:HGNC Symbol;Acc:HGNC:6863]	2.7.11.1	152877at2759	Daldiniasp.EC12|Hypoxylonsp.CI-4A|Hypoxylonsp.EC38|Dipodomysordii|Cricetulusgriseus|Edhazardiaaedis|Kluyveromycesmarxianus|Mesocricetusauratus|Verticilliumlongisporum|Madurellamycetomatis|Muscaroli|Musmusculus|Choanephoracucurbitarum|Hesseltinellavesiculosa|Rattusnorvegicus|Caviaporcellus|Octodondegus|Exophialasideris|Heterocephalusglaber|Trichoplaxadhaerens|Fusariumpseudograminearum|Acromyrmexec…	9PEZI|DIPOR|CRIGR|EDHAE|KLUMD|MESAU|MUSCR|MOUSE|9FUNG|RAT|CAVPO|OCTDE|9EURO|HETGA|TRIAD|FUSPC|ACREC|ASPVE|9AGAM|9SAUR|TILAU|9HYME|DRORH|9HYPO|PENBI|AURPU|AURSE|CAMFO|OPEBR|NOTFU|KLENI|TRYVY|EPING|9NEOP|9TREE|9BASI|HIBSY|NAUCC|9CICH|TRYCI|ASPKA|PNEMU|NAUDC|TETBL|TETPH|KAZAF|KAZNA|9SACH|MARBU|ASPWE|9AGAR|ENTNP|PYROM|9APHY|ZASCE|SACEU|METAS|CORFA|METRR|CORDF|9ROSI|9ASPA|FUSC4|HIPCM|NANGC|BRAOL|MYOBR…	1107	5074	235	C4
Q96BR1	SGK3	SGK3	ENSG00000104205	serum/glucocorticoid regulated kinase family member 3 [Source:HGNC Symbol;Acc:HGNC:10812]	2.7.11.1	3028764at2759	Dipodomysordii|Cricetulusgriseus|Mesocricetusauratus|Merionesunguiculatus|Muscaroli|Musmusculus|Rattusnorvegicus|Caviaporcellus|Octodondegus|Heterocephalusglaber|Saccoglossuskowalevskii|Trichoplaxadhaerens|Pogonavitticeps|Bombusbifarius|Drosophilarhopaloa|Operophterabrumata|Nothobranchiusfurzeri|Cryptotermessecundus|Maylandiazebra|Entamoebanuttalli|Hippocampuscomes|Nannochloropsisgaditana|Myotisb…	DIPOR|CRIGR|MESAU|MERUN|MUSCR|MOUSE|RAT|CAVPO|OCTDE|HETGA|SACKO|TRIAD|9SAUR|9HYME|DRORH|OPEBR|NOTFU|9NEOP|9CICH|ENTNP|HIPCM|NANGC|MYOBR|BICAN|APHAT|9DIPT|PARTP|9EUKA|SAPDV|9ALVE|VITBC|9SPIT|DRYPU|LIPVE|SINCH|9STRA|PEDHC|DIACI|TACFU|ACACF|STRMM|TRIMA|ATTCE|BLAHO|PHYPR|BOMIM|RHOPR|PTEVA|FRAOC|MONDO|PELSI|9AMPH|9HEMI|9TELE|FISSO|FOLCA|BETSP|THRPL|9SCAR|NEOAA|ECHNA|BACLA|SALFA|SERLL|CARSF|ATHCN|OOCBI…	359	1790	82	B2
Q96GD4	AURB	AURKB	ENSG00000178999	aurora kinase B [Source:HGNC Symbol;Acc:HGNC:11390]	2.7.11.1	117459at2759	Daldiniasp.EC12|Hypoxylonsp.CI-4A|Hypoxylonsp.EC38|Dipodomysordii|Cricetulusgriseus|Edhazardiaaedis|Kluyveromycesmarxianus|Mesocricetusauratus|Verticilliumlongisporum|Madurellamycetomatis|Muscaroli|Musmusculus|Choanephoracucurbitarum|Hesseltinellavesiculosa|Rattusnorvegicus|Caviaporcellus|Octodondegus|Exophialasideris|Heterocephalusglaber|Saccoglossuskowalevskii|Trichoplaxadhaerens|Fusariumpseudo…	9PEZI|DIPOR|CRIGR|EDHAE|KLUMD|MESAU|MUSCR|MOUSE|9FUNG|RAT|CAVPO|OCTDE|9EURO|HETGA|SACKO|TRIAD|FUSPC|ACREC|ASPVE|9AGAM|9SAUR|TILAU|9HYME|DRORH|PENBI|AURPU|AURSE|OPEBR|NOTFU|KLENI|TRYVY|EPING|9NEOP|9TREE|9BASI|HIBSY|NAUCC|9CICH|TRYCI|ASPKA|PNEMU|NAUDC|TETBL|TETPH|KAZAF|KAZNA|9SACH|MARBU|ASPWE|9AGAR|PYROM|9APHY|ZASCE|SACEU|9HYPO|METAS|CORFA|METRR|CORDF|9ROSI|9ASPA|FUSC4|HIPCM|BRAOL|9HELO|GRENI|BICAN…	1039	1988	197	C4
Q96GX5	MASTL	MASTL	ENSG00000120539	microtubule associated serine/threonine kinase like [Source:HGNC Symbol;Acc:HGNC:19042]	2.7.11.1	5398702at2759	Dipodomysordii|Cricetulusgriseus|Mesocricetusauratus|Muscaroli|Musmusculus|Octodondegus|Acromyrmexechinatior|Pogonavitticeps|Bombusbifarius|Drosophilarhopaloa|Camponotusfloridanus|Operophterabrumata|Cryptotermessecundus|Maylandiazebra|Bicyclusanynana|Anophelesminimus|Lipotesvexillifer|Pediculushumanussubsp.corporis|Diaphorinacitri|Strigamiamaritima|Trichechusmanatuslatirostris|Attacephalotes|Bomb…	DIPOR|CRIGR|MESAU|MUSCR|MOUSE|OCTDE|ACREC|9SAUR|9HYME|DRORH|CAMFO|OPEBR|9NEOP|9CICH|BICAN|9DIPT|LIPVE|PEDHC|DIACI|STRMM|TRIMA|ATTCE|BOMIM|RHOPR|PTEVA|FRAOC|ZOONE|MONDO|9AMPH|FOLCA|BETSP|9TELE|THRPL|NEOAA|DUFNO|CARSF|OOCBI|AYTFU|AQUCH|AGRPL|LOTGI|MYODS|PERMB|CYNSE|GEOSA|BACDO|ZEUCU|CYPVA|PHLPP|URSMA|NEOSC|CHACN|DROBS|DROKI|ANOME|BOBOX|VICPA|ORYME|APHGL|BALAS|PANHP|9PASS|ACIJB|COLAP|CALUR|STOCA|PEL…	214	280	142	B2
Q96J92	WNK4	WNK4	ENSG00000126562	WNK lysine deficient protein kinase 4 [Source:HGNC Symbol;Acc:HGNC:14544]	2.7.11.1	5478852at2759	Dipodomysordii|Cricetulusgriseus|Mesocricetusauratus|Muscaroli|Musmusculus|Choanephoracucurbitarum|Hesseltinellavesiculosa|Rattusnorvegicus|Caviaporcellus|Octodondegus|Heterocephalusglaber|Trichoplaxadhaerens|Acromyrmexechinatior|Pogonavitticeps|Bombusbifarius|Drosophilarhopaloa|Camponotusfloridanus|Operophterabrumata|Nothobranchiusfurzeri|TulasnellacalosporaMUT4182|Maylandiazebra|Apostasiashenzh…	DIPOR|CRIGR|MESAU|MUSCR|MOUSE|9FUNG|RAT|CAVPO|OCTDE|HETGA|TRIAD|ACREC|9SAUR|9HYME|DRORH|CAMFO|OPEBR|NOTFU|9AGAM|9CICH|9ASPA|HIPCM|MYOBR|BICAN|9DIPT|9EUKA|9CHLO|ENCRO|DRYPU|LIPVE|PEDHC|DIACI|MUCC1|STRMM|TRIMA|NIPNI|ATTCE|GALSU|BOMIM|RHOPR|PTEVA|FRAOC|RHIZD|GONPJ|9MICR|MONDO|SYNRA|PELSI|9AMPH|9TELE|BRADI|BETSP|THRPL|9SCAR|NEOAA|ECHNA|BACLA|DUFNO|SALFA|SERLL|CARSF|NEMA1|AEGTS|OOCBI|9POAL|LARCR|AYTFU…	372	1475	79	B1
Q96KB5	PBK	PBK	ENSG00000168078	PDZ binding kinase [Source:HGNC Symbol;Acc:HGNC:18282]	-	5474002at2759	Dipodomysordii|Cricetulusgriseus|Mesocricetusauratus|Muscaroli|Musmusculus|Rattusnorvegicus|Caviaporcellus|Octodondegus|Heterocephalusglaber|Acromyrmexechinatior|Pogonavitticeps|Bombusbifarius|Drosophilarhopaloa|Camponotusfloridanus|Operophterabrumata|Nothobranchiusfurzeri|TulasnellacalosporaMUT4182|Hibiscussyriacus|Maylandiazebra|Armillariasolidipes|Herraniaumbratica|Apostasiashenzhenica|Hippoca…	DIPOR|CRIGR|MESAU|MUSCR|MOUSE|RAT|CAVPO|OCTDE|HETGA|ACREC|9SAUR|9HYME|DRORH|CAMFO|OPEBR|NOTFU|9AGAM|HIBSY|9CICH|9AGAR|9ROSI|9ASPA|HIPCM|BRAOL|BICAN|9DIPT|HORVV|9EUKA|LIPVE|PEDHC|DIACI|PESFW|TRIMA|9CHLO|ATTCE|ARADU|EXIGL|9EUGL|BOMIM|RHOPR|PTEVA|AMBTC|FRAOC|COFAR|9AMPH|9HEMI|MARPO|BRADI|FOLCA|BETSP|9TELE|THRPL|NEOAA|ECHNA|BACLA|JATCU|SALFA|SERLL|CARSF|9LAMI|AEGTS|OOCBI|9POAL|COCAP|AQUCA|AYTFU|AQUCH…	345	607	74	B1
Q96L34	MARK4	MARK4	ENSG00000007047	microtubule affinity regulating kinase 4 [Source:HGNC Symbol;Acc:HGNC:13538]	2.7.11.1	5475340at2759	Daldiniasp.EC12|Hypoxylonsp.CI-4A|Hypoxylonsp.EC38|Dipodomysordii|Cricetulusgriseus|Edhazardiaaedis|Kluyveromycesmarxianus|Mesocricetusauratus|Balearicaregulorumgibbericeps|Verticilliumlongisporum|Madurellamycetomatis|Muscaroli|Musmusculus|Choanephoracucurbitarum|Hesseltinellavesiculosa|Rattusnorvegicus|Caviaporcellus|Octodondegus|Exophialasideris|Heterocephalusglaber|Saccoglossuskowalevskii|Tric…	9PEZI|DIPOR|CRIGR|EDHAE|KLUMD|MESAU|BALRE|MUSCR|MOUSE|9FUNG|RAT|CAVPO|OCTDE|9EURO|HETGA|SACKO|TRIAD|FUSPC|ACREC|ASPVE|9AGAM|9SAUR|TILAU|9HYME|DRORH|9HYPO|PENBI|AURPU|AURSE|CAMFO|OPEBR|NOTFU|TRYVY|EPING|9NEOP|9TREE|9BASI|NAUCC|9CICH|TRYCI|ASPKA|PNEMU|NAUDC|TETBL|TETPH|KAZAF|KAZNA|9SACH|MARBU|ASPWE|9AGAR|PYROM|9APHY|ZASCE|SACEU|METAS|CORFA|METRR|CORDF|9ASPA|FUSC4|HIPCM|NANGC|MYOBR|9HELO|GRENI|BICAN…	1117	5508	184	C1
Q96NX5	CAMK1G	CAMK1G	ENSG00000008118	calcium/calmodulin dependent protein kinase IG [Source:HGNC Symbol;Acc:HGNC:14585]	-	1121238at2759	Daldiniasp.EC12|Hypoxylonsp.CI-4A|Hypoxylonsp.EC38|Dipodomysordii|Cricetulusgriseus|Kluyveromycesmarxianus|Mesocricetusauratus|Balearicaregulorumgibbericeps|Verticilliumlongisporum|Madurellamycetomatis|Muscaroli|Musmusculus|Choanephoracucurbitarum|Hesseltinellavesiculosa|Rattusnorvegicus|Caviaporcellus|Octodondegus|Exophialasideris|Heterocephalusglaber|Trichoplaxadhaerens|Fusariumpseudograminearu…	9PEZI|DIPOR|CRIGR|KLUMD|MESAU|BALRE|MUSCR|MOUSE|9FUNG|RAT|CAVPO|OCTDE|9EURO|HETGA|TRIAD|FUSPC|ACREC|ASPVE|9AGAM|9SAUR|TILAU|9HYME|DRORH|9HYPO|PENBI|AURPU|AURSE|CAMFO|OPEBR|NOTFU|KLENI|EPING|9TREE|9BASI|HIBSY|NAUCC|9CICH|PNEMU|NAUDC|TETBL|TETPH|KAZAF|KAZNA|9SACH|MARBU|ASPWE|9AGAR|PYROM|9APHY|ZASCE|SACEU|METAS|CORFA|METRR|CORDF|9ROSI|9ASPA|FUSC4|HIPCM|BRAOL|MYOBR|9HELO|BICAN|SERID|CLAP2|GLAL2|PLACD…	1115	6075	246	C4
Q96PF2	TSSK2	TSSK2	ENSG00000206203	testis specific serine kinase 2 [Source:HGNC Symbol;Acc:HGNC:11401]	-	227821at2759	Dipodomysordii|Cricetulusgriseus|Mesocricetusauratus|Muscaroli|Musmusculus|Rattusnorvegicus|Caviaporcellus|Octodondegus|Heterocephalusglaber|Trichoplaxadhaerens|Pogonavitticeps|Bombusbifarius|Operophterabrumata|Nothobranchiusfurzeri|Klebsormidiumnitens|Cryptotermessecundus|Hibiscussyriacus|Maylandiazebra|Herraniaumbratica|Apostasiashenzhenica|Hippocampuscomes|Brassicaoleraceavar.oleracea|Myotisbr…	DIPOR|CRIGR|MESAU|MUSCR|MOUSE|RAT|CAVPO|OCTDE|HETGA|TRIAD|9SAUR|9HYME|OPEBR|NOTFU|KLENI|9NEOP|HIBSY|9CICH|9ROSI|9ASPA|HIPCM|BRAOL|MYOBR|BICAN|PLACD|APHAT|HORVV|BABMR|SAPDV|9CHLO|9ALVE|VITBC|9SPIT|LIPVE|9STRA|PEDHC|DIACI|9APIC|ACACF|STRMM|TRIMA|ATTCE|BLAHO|GALSU|ARADU|PHYPR|BOMIM|RHOPR|PTEVA|AMBTC|FRAOC|COFAR|ZOONE|MONDO|PLAVN|9DIPT|9AMPH|9TELE|MARPO|FISSO|BRADI|THEEQ|FOLCA|BETSP|THRPL|9SCAR|NEOAA…	434	489	78	B1
Q96PY6	NEK1	NEK1	ENSG00000137601	NIMA related kinase 1 [Source:HGNC Symbol;Acc:HGNC:7744]	-	198307at2759	Daldiniasp.EC12|Hypoxylonsp.CI-4A|Hypoxylonsp.EC38|Dipodomysordii|Cricetulusgriseus|Kluyveromycesmarxianus|Mesocricetusauratus|Balearicaregulorumgibbericeps|Verticilliumlongisporum|Madurellamycetomatis|Muscaroli|Musmusculus|Rattusnorvegicus|Caviaporcellus|Octodondegus|Exophialasideris|Heterocephalusglaber|Trichoplaxadhaerens|Fusariumpseudograminearum|CeratocystisfimbriataCBS114723|Aspergillusvers…	9PEZI|DIPOR|CRIGR|KLUMD|MESAU|BALRE|MUSCR|MOUSE|RAT|CAVPO|OCTDE|9EURO|HETGA|TRIAD|FUSPC|ASPVE|9AGAM|9SAUR|TILAU|DRORH|9HYPO|PENBI|AURPU|AURSE|OPEBR|NOTFU|KLENI|TRYVY|EPING|9NEOP|9TREE|9BASI|NAUCC|9CICH|TRYCI|PNEMU|NAUDC|TETBL|TETPH|KAZAF|KAZNA|9SACH|MARBU|ASPWE|9AGAR|PYROM|9APHY|ZASCE|SACEU|METAS|CORFA|METRR|CORDF|FUSC4|HIPCM|NANGC|MYOBR|9HELO|GRENI|BICAN|SERID|CLAP2|GLAL2|PLACD|APHAT|9DIPT|MACPH…	995	2960	170	C2
Q96Q15	SMG1	SMG1	ENSG00000157106	SMG1 nonsense mediated mRNA decay associated PI3K related kinase [Source:HGNC Symbol;Acc:HGNC:30045]	2.7.11.1	8448at2759	Daldiniasp.EC12|Hypoxylonsp.CI-4A|Hypoxylonsp.EC38|Dipodomysordii|Cricetulusgriseus|Edhazardiaaedis|Kluyveromycesmarxianus|Mesocricetusauratus|Verticilliumlongisporum|Madurellamycetomatis|Muscaroli|Musmusculus|Choanephoracucurbitarum|Hesseltinellavesiculosa|Rattusnorvegicus|Caviaporcellus|Octodondegus|Exophialasideris|Heterocephalusglaber|Trichoplaxadhaerens|Fusariumpseudograminearum|Ceratocystis…	9PEZI|DIPOR|CRIGR|EDHAE|KLUMD|MESAU|MUSCR|MOUSE|9FUNG|RAT|CAVPO|OCTDE|9EURO|HETGA|TRIAD|FUSPC|ASPVE|9AGAM|9SAUR|TILAU|9HYME|DRORH|9HYPO|PENBI|AURPU|AURSE|CAMFO|OPEBR|NOTFU|KLENI|TRYVY|EPING|9NEOP|9TREE|9BASI|NAUCC|9CICH|TRYCI|PNEMU|NAUDC|TETBL|TETPH|KAZAF|KAZNA|9SACH|MARBU|ASPWE|9AGAR|ENTNP|PYROM|9APHY|ZASCE|SACEU|METAS|CORFA|METRR|CORDF|9ROSI|9ASPA|FUSC4|NANGC|BRAOL|9HELO|GRENI|BICAN|SERID|CLAP2…	1055	4093	274	D
Q96QP1	ALPHAK3	ALPK1	ENSG00000073331	alpha kinase 1 [Source:HGNC Symbol;Acc:HGNC:20917]	-	2940123at2759	Dipodomysordii|Mesocricetusauratus|Muscaroli|Musmusculus|Rattusnorvegicus|Octodondegus|Pogonavitticeps|Nothobranchiusfurzeri|Lipotesvexillifer|Trichechusmanatuslatirostris|Pteropusvampyrus|Microcaeciliaunicolor|Bettasplendens|Paramormyropskingsleyae|Neophocaenaasiaeorientalisasiaeorientalis|Carlitosyrichta|Parambassisranga|Aythyafuligula|Aquilachrysaetoschrysaetos|Lottiagigantea|Peromyscusmanicul…	DIPOR|MESAU|MUSCR|MOUSE|RAT|OCTDE|9SAUR|NOTFU|LIPVE|TRIMA|PTEVA|9AMPH|BETSP|9TELE|NEOAA|CARSF|AYTFU|AQUCH|LOTGI|PERMB|CYNSE|STRHB|GEOSA|ANOCA|URSMA|NEOSC|VOMUR|CHACN|SYMMI|BOBOX|VICPA|TAKRU|BALAS|PANHP|9PASS|ACIJB|COLAP|CALUR|KRYMA|SURSU|AOTNA|PHACI|ALLSI|ENHLU|SAIBB|POMCA|PYGNA|BISBB|STYPI|AUSLI|COTGO|9GLOM|TAEGU|FICAL|CHLSB|ACTTE|RHIBE|PODMU|RHIID|BRABE|CALMI|CLUHA|CARAU|ASTMX|ICTPU|SALSA|FUNHE…	106	128	30	A
Q96QT4	CHAK1	TRPM7	ENSG00000092439	transient receptor potential cation channel subfamily M member 7 [Source:HGNC Symbol;Acc:HGNC:17994]	2.7.11.1	201873at2759	Dipodomysordii|Cricetulusgriseus|Mesocricetusauratus|Muscaroli|Musmusculus|Rattusnorvegicus|Caviaporcellus|Octodondegus|Heterocephalusglaber|Trichoplaxadhaerens|Acromyrmexechinatior|Pogonavitticeps|Bombusbifarius|Drosophilarhopaloa|Operophterabrumata|Nothobranchiusfurzeri|Cryptotermessecundus|Maylandiazebra|Hippocampuscomes|Myotisbrandtii|Bicyclusanynana|Anophelesminimus|Scleropagesformosus|Chlam…	DIPOR|CRIGR|MESAU|MUSCR|MOUSE|RAT|CAVPO|OCTDE|HETGA|TRIAD|ACREC|9SAUR|9HYME|DRORH|OPEBR|NOTFU|9NEOP|9CICH|HIPCM|MYOBR|BICAN|9DIPT|SCLFO|9CHLO|9ALVE|VITBC|LIPVE|PEDHC|DIACI|STRMM|TRIMA|ATTCE|DANPL|EXIGL|BOMIM|RHOPR|PTEVA|ZOONE|MONDO|9AMPH|9HEMI|9TELE|9EUKA|FOLCA|BETSP|THRPL|9SCAR|NEOAA|ECHNA|SALFA|SERLL|CARSF|9GRUI|LEPDC|OOCBI|LARCR|AYTFU|AGRPL|LOTGI|MYODS|PERMB|CYNSE|STRHB|TERCA|GEOSA|BACDO|ZEUCU…	309	1677	124	B2
Q96RG2	PASK	PASK	ENSG00000115687	PAS domain containing serine/threonine kinase [Source:HGNC Symbol;Acc:HGNC:17270]	-	5403755at2759	Dipodomysordii|Mesocricetusauratus|Muscaroli|Musmusculus|Rattusnorvegicus|Caviaporcellus|Octodondegus|Trichoplaxadhaerens|Pogonavitticeps|Drosophilarhopaloa|Operophterabrumata|Nothobranchiusfurzeri|Maylandiazebra|Bicyclusanynana|Anophelesminimus|Lipotesvexillifer|Pediculushumanussubsp.corporis|Strigamiamaritima|Trichechusmanatuslatirostris|Pteropusvampyrus|Frankliniellaoccidentalis|Monodelphisdom…	DIPOR|MESAU|MUSCR|MOUSE|RAT|CAVPO|OCTDE|TRIAD|9SAUR|DRORH|OPEBR|NOTFU|9CICH|BICAN|9DIPT|LIPVE|PEDHC|STRMM|TRIMA|PTEVA|FRAOC|MONDO|PELSI|9AMPH|BETSP|THRPL|9TELE|NEOAA|SERLL|CARSF|AYTFU|LOTGI|PERMB|GEOSA|PHLPP|URSMA|NEOSC|VOMUR|CHACN|DROKI|BOBOX|VICPA|TAKRU|BALAS|9PASS|ACIJB|COLAP|CALUR|KRYMA|PHACI|ALLSI|ENHLU|SAIBB|AMPQE|STEMI|ANOAO|ANODA|BISBB|MONAL|NEMVE|POEFO|GEOFO|NECAM|AUSLI|COTGO|CHLSB|ACTTE…	156	181	3	A
Q96RR4	CAMKK2	CAMKK2	ENSG00000110931	calcium/calmodulin dependent protein kinase kinase 2 [Source:HGNC Symbol;Acc:HGNC:1470]	-	5489318at2759	Daldiniasp.EC12|Hypoxylonsp.CI-4A|Hypoxylonsp.EC38|Dipodomysordii|Cricetulusgriseus|Kluyveromycesmarxianus|Mesocricetusauratus|Verticilliumlongisporum|Madurellamycetomatis|Muscaroli|Musmusculus|Choanephoracucurbitarum|Hesseltinellavesiculosa|Rattusnorvegicus|Caviaporcellus|Octodondegus|Exophialasideris|Heterocephalusglaber|Trichoplaxadhaerens|Fusariumpseudograminearum|Acromyrmexechinatior|Ceratoc…	9PEZI|DIPOR|CRIGR|KLUMD|MESAU|MUSCR|MOUSE|9FUNG|RAT|CAVPO|OCTDE|9EURO|HETGA|TRIAD|FUSPC|ACREC|ASPVE|9AGAM|9SAUR|TILAU|9HYME|DRORH|9HYPO|PENBI|AURPU|AURSE|CAMFO|OPEBR|NOTFU|EPING|9NEOP|9TREE|9BASI|NAUCC|9CICH|PNEMU|NAUDC|TETBL|TETPH|KAZAF|KAZNA|9SACH|MARBU|ASPWE|9AGAR|PYROM|9APHY|ZASCE|SACEU|METAS|CORFA|METRR|CORDF|FUSC4|HIPCM|MYOBR|9HELO|BICAN|SERID|CLAP2|GLAL2|9DIPT|MACPH|RHOT1|CANO9|PLEOS|ASPLC…	883	2117	267	D
Q96S44	PRPK	TP53RK	ENSG00000172315	TP53 regulating kinase [Source:HGNC Symbol;Acc:HGNC:16197]	2.7.11.1	121617at2759	Daldiniasp.EC12|Hypoxylonsp.CI-4A|Hypoxylonsp.EC38|Dipodomysordii|Edhazardiaaedis|Kluyveromycesmarxianus|Mesocricetusauratus|Verticilliumlongisporum|Madurellamycetomatis|Muscaroli|Musmusculus|Choanephoracucurbitarum|Hesseltinellavesiculosa|Rattusnorvegicus|Caviaporcellus|Octodondegus|Exophialasideris|Trichoplaxadhaerens|Fusariumpseudograminearum|CeratocystisfimbriataCBS114723|Aspergillusversicolo…	9PEZI|DIPOR|EDHAE|KLUMD|MESAU|MUSCR|MOUSE|9FUNG|RAT|CAVPO|OCTDE|9EURO|TRIAD|FUSPC|ASPVE|9AGAM|9SAUR|TILAU|DRORH|9HYPO|PENBI|AURPU|AURSE|CAMFO|OPEBR|NOTFU|KLENI|TRYVY|EPING|9NEOP|9TREE|9BASI|HIBSY|NAUCC|9CICH|TRYCI|ASPKA|PNEMU|NAUDC|TETBL|TETPH|KAZAF|KAZNA|9SACH|MARBU|ASPWE|9AGAR|ENTNP|PYROM|9APHY|ZASCE|SACEU|METAS|CORFA|METRR|CORDF|9ROSI|9ASPA|HIPCM|NANGC|9HELO|GRENI|BICAN|SERID|CLAP2|GLAL2|PLACD…	1003	1100	268	D
Q96SB4	SRPK1	SRPK1	ENSG00000096063	SRSF protein kinase 1 [Source:HGNC Symbol;Acc:HGNC:11305]	-	912242at2759	Daldiniasp.EC12|Hypoxylonsp.CI-4A|Hypoxylonsp.EC38|Dipodomysordii|Cricetulusgriseus|Kluyveromycesmarxianus|Mesocricetusauratus|Verticilliumlongisporum|Madurellamycetomatis|Muscaroli|Musmusculus|Choanephoracucurbitarum|Hesseltinellavesiculosa|Rattusnorvegicus|Caviaporcellus|Octodondegus|Exophialasideris|Heterocephalusglaber|Trichoplaxadhaerens|Fusariumpseudograminearum|CeratocystisfimbriataCBS1147…	9PEZI|DIPOR|CRIGR|KLUMD|MESAU|MUSCR|MOUSE|9FUNG|RAT|CAVPO|OCTDE|9EURO|HETGA|TRIAD|FUSPC|ASPVE|9AGAM|9SAUR|TILAU|9HYME|DRORH|9HYPO|PENBI|AURPU|AURSE|CAMFO|OPEBR|NOTFU|KLENI|TRYVY|EPING|9TREE|9BASI|HIBSY|NAUCC|9CICH|TRYCI|PNEMU|NAUDC|TETBL|TETPH|KAZAF|KAZNA|9SACH|MARBU|ASPWE|9AGAR|ENTNP|PYROM|9APHY|ZASCE|SACEU|METAS|CORFA|METRR|CORDF|9ROSI|9ASPA|FUSC4|HIPCM|BRAOL|9HELO|GRENI|BICAN|SERID|CLAP2|GLAL2…	1070	2097	291	D
Q99558	NIK	MAP3K14	ENSG00000006062	mitogen-activated protein kinase kinase kinase 14 [Source:HGNC Symbol;Acc:HGNC:6853]	-	2970139at2759	Dipodomysordii|Cricetulusgriseus|Mesocricetusauratus|Muscaroli|Musmusculus|Rattusnorvegicus|Caviaporcellus|Octodondegus|Heterocephalusglaber|Pogonavitticeps|Nothobranchiusfurzeri|Maylandiazebra|Hippocampuscomes|Myotisbrandtii|ChromeraveliaCCMP2878|Lipotesvexillifer|Trichechusmanatuslatirostris|Pteropusvampyrus|Monodelphisdomestica|Pelodiscussinensis|Microcaeciliaunicolor|Stegastespartitus|Bettasp…	DIPOR|CRIGR|MESAU|MUSCR|MOUSE|RAT|CAVPO|OCTDE|HETGA|9SAUR|NOTFU|9CICH|HIPCM|MYOBR|9ALVE|LIPVE|TRIMA|PTEVA|MONDO|PELSI|9AMPH|9TELE|BETSP|NEOAA|SALFA|SERLL|CARSF|ATHCN|AYTFU|AQUCH|LOTGI|PERMB|CYNSE|TERCA|GEOSA|ANOCA|CYPVA|NEOSC|VOMUR|CHACN|BOBOX|VICPA|ORYME|BALAS|PANHP|9PASS|ACIJB|COLAP|CALUR|PELCR|KRYMA|SURSU|PHACI|ALLSI|ENHLU|SAIBB|AMPQE|SERDU|PYGNA|ICTTR|BISBB|STRCA|OREAU|AUSLI|COTGO|9LABR|MERNU…	158	204	17	A
Q99683	ASK1	MAP3K5	ENSG00000197442	mitogen-activated protein kinase kinase kinase 5 [Source:HGNC Symbol;Acc:HGNC:6857]	-	5388799at2759	Dipodomysordii|Mesocricetusauratus|Muscaroli|Musmusculus|Rattusnorvegicus|Octodondegus|Trichoplaxadhaerens|Pogonavitticeps|Bombusbifarius|Drosophilarhopaloa|Operophterabrumata|Nothobranchiusfurzeri|Maylandiazebra|Hippocampuscomes|Bicyclusanynana|Anophelesminimus|Lipotesvexillifer|Pediculushumanussubsp.corporis|Diaphorinacitri|Strigamiamaritima|Trichechusmanatuslatirostris|Attacephalotes|Bombusimp…	DIPOR|MESAU|MUSCR|MOUSE|RAT|OCTDE|TRIAD|9SAUR|9HYME|DRORH|OPEBR|NOTFU|9CICH|HIPCM|BICAN|9DIPT|LIPVE|PEDHC|DIACI|STRMM|TRIMA|ATTCE|BOMIM|RHOPR|PTEVA|FRAOC|MONDO|9AMPH|9TELE|BETSP|THRPL|9SCAR|NEOAA|ECHNA|BACLA|SALFA|SERLL|CARSF|OOCBI|AYTFU|AGRPL|LOTGI|PERMB|CYNSE|TERCA|GEOSA|BACDO|CYPVA|PHLPP|URSMA|NEOSC|VOMUR|CHACN|DROBS|DROKI|ANOME|BOMTE|BOBOX|VICPA|ORYME|TAKRU|BALAS|PANHP|CAERE|9PASS|NEOBR|ACIJB…	234	480	134	B2
Q99759	MEKK3	MAP3K3	ENSG00000198909	mitogen-activated protein kinase kinase kinase 3 [Source:HGNC Symbol;Acc:HGNC:6855]	-	145974at2759	Daldiniasp.EC12|Hypoxylonsp.CI-4A|Hypoxylonsp.EC38|Dipodomysordii|Cricetulusgriseus|Kluyveromycesmarxianus|Mesocricetusauratus|Verticilliumlongisporum|Madurellamycetomatis|Muscaroli|Musmusculus|Choanephoracucurbitarum|Hesseltinellavesiculosa|Rattusnorvegicus|Caviaporcellus|Octodondegus|Exophialasideris|Heterocephalusglaber|Trichoplaxadhaerens|Fusariumpseudograminearum|CeratocystisfimbriataCBS1147…	9PEZI|DIPOR|CRIGR|KLUMD|MESAU|MUSCR|MOUSE|9FUNG|RAT|CAVPO|OCTDE|9EURO|HETGA|TRIAD|FUSPC|ASPVE|9AGAM|9SAUR|TILAU|9HYPO|PENBI|AURPU|AURSE|NOTFU|KLENI|TRYVY|EPING|9TREE|9BASI|HIBSY|NAUCC|9CICH|TRYCI|ASPKA|PNEMU|NAUDC|TETBL|TETPH|KAZAF|KAZNA|9SACH|MARBU|ASPWE|9AGAR|PYROM|9APHY|ZASCE|SACEU|METAS|CORFA|METRR|CORDF|9ROSI|9ASPA|FUSC4|HIPCM|BRAOL|9HELO|SERID|CLAP2|GLAL2|APHAT|HORVV|MACPH|CANO9|PLEOS|ASPLC…	925	2650	286	D
Q99986	VRK1	VRK1	ENSG00000100749	VRK serine/threonine kinase 1 [Source:HGNC Symbol;Acc:HGNC:12718]	-	4064676at2759	Dipodomysordii|Cricetulusgriseus|Mesocricetusauratus|Muscaroli|Musmusculus|Rattusnorvegicus|Caviaporcellus|Octodondegus|Heterocephalusglaber|Trichoplaxadhaerens|Acromyrmexechinatior|Pogonavitticeps|Bombusbifarius|Drosophilarhopaloa|Operophterabrumata|Cryptotermessecundus|Maylandiazebra|AkanthomyceslecaniiRCEF1005|Myotisbrandtii|Bicyclusanynana|Anophelesminimus|Rhodotorulatoruloides|Tritrichomonas…	DIPOR|CRIGR|MESAU|MUSCR|MOUSE|RAT|CAVPO|OCTDE|HETGA|TRIAD|ACREC|9SAUR|9HYME|DRORH|OPEBR|9NEOP|9CICH|CORDF|MYOBR|BICAN|9DIPT|RHOT1|9EUKA|VITBC|9SPIT|LIPVE|PEDHC|DIACI|STRMM|TRIMA|ATTCE|BOMIM|RHOPR|PTEVA|FRAOC|ZOONE|MONDO|PELSI|9AMPH|9HEMI|9TELE|9CHLO|FOLCA|BETSP|THRPL|9SCAR|NEOAA|ECHNA|DUFNO|SALFA|SERLL|CARSF|OOCBI|LARCR|AYTFU|AQUCH|AGRPL|LOTGI|MYODS|PERMB|CYNSE|TUPCH|STRHB|TERCA|GEOSA|BACDO|CHOCR…	308	844	118	B2
Q9BQI3	HRI	EIF2AK1	ENSG00000086232	eukaryotic translation initiation factor 2 alpha kinase 1 [Source:HGNC Symbol;Acc:HGNC:24921]	-	8734at2759	Daldiniasp.EC12|Hypoxylonsp.CI-4A|Hypoxylonsp.EC38|Dipodomysordii|Cricetulusgriseus|Kluyveromycesmarxianus|Mesocricetusauratus|Verticilliumlongisporum|Madurellamycetomatis|Muscaroli|Musmusculus|Choanephoracucurbitarum|Hesseltinellavesiculosa|Rattusnorvegicus|Caviaporcellus|Octodondegus|Exophialasideris|Trichoplaxadhaerens|Fusariumpseudograminearum|Acromyrmexechinatior|CeratocystisfimbriataCBS1147…	9PEZI|DIPOR|CRIGR|KLUMD|MESAU|MUSCR|MOUSE|9FUNG|RAT|CAVPO|OCTDE|9EURO|TRIAD|FUSPC|ACREC|ASPVE|9AGAM|9SAUR|TILAU|9HYME|DRORH|9HYPO|PENBI|AURPU|AURSE|OPEBR|NOTFU|KLENI|EPING|9TREE|9BASI|HIBSY|NAUCC|9CICH|ASPKA|PNEMU|NAUDC|TETBL|TETPH|KAZAF|KAZNA|9SACH|MARBU|ASPWE|9AGAR|ENTNP|PYROM|9APHY|ZASCE|SACEU|METAS|CORFA|METRR|CORDF|9ROSI|9ASPA|FUSC4|NANGC|BRAOL|9HELO|BICAN|SERID|CLAP2|GLAL2|APHAT|9DIPT|HORVV…	983	2124	203	C4
Q9BUB5	MNK1	MKNK1	ENSG00000079277	MAPK interacting serine/threonine kinase 1 [Source:HGNC Symbol;Acc:HGNC:7110]	-	2899709at2759	Dipodomysordii|Cricetulusgriseus|Mesocricetusauratus|Muscaroli|Musmusculus|Rattusnorvegicus|Caviaporcellus|Octodondegus|Pogonavitticeps|Bombusbifarius|Drosophilarhopaloa|Camponotusfloridanus|Operophterabrumata|Nothobranchiusfurzeri|Maylandiazebra|Hippocampuscomes|Myotisbrandtii|Bicyclusanynana|Anophelesminimus|Parargeaegeria|Lipotesvexillifer|Pediculushumanussubsp.corporis|Diaphorinacitri|Strigam…	DIPOR|CRIGR|MESAU|MUSCR|MOUSE|RAT|CAVPO|OCTDE|9SAUR|9HYME|DRORH|CAMFO|OPEBR|NOTFU|9CICH|HIPCM|MYOBR|BICAN|9DIPT|9NEOP|LIPVE|PEDHC|DIACI|STRMM|TRIMA|ATTCE|BOMIM|RHOPR|PTEVA|FRAOC|MONDO|PELSI|9AMPH|9HEMI|9TELE|BETSP|THRPL|9SCAR|NEOAA|ECHNA|SERLL|CARSF|OOCBI|PORTR|LARCR|ANOGL|AYTFU|AQUCH|AGRPL|LOTGI|PERMB|CYNSE|TERCA|GEOSA|BACDO|DANPL|ANOCA|CYPVA|PHLPP|URSMA|NEOSC|VOMUR|CHACN|HYAAZ|9PASE|DROBS|DROKI…	262	483	10	A
Q9BWU1	CDK19	CDK19	ENSG00000155111	cyclin dependent kinase 19 [Source:HGNC Symbol;Acc:HGNC:19338]	-	46620at2759	Daldiniasp.EC12|Hypoxylonsp.CI-4A|Hypoxylonsp.EC38|Dipodomysordii|Cricetulusgriseus|Kluyveromycesmarxianus|Mesocricetusauratus|Verticilliumlongisporum|Madurellamycetomatis|Muscaroli|Musmusculus|Choanephoracucurbitarum|Hesseltinellavesiculosa|Rattusnorvegicus|Caviaporcellus|Octodondegus|Exophialasideris|Heterocephalusglaber|Trichoplaxadhaerens|Fusariumpseudograminearum|Acromyrmexechinatior|Ceratoc…	9PEZI|DIPOR|CRIGR|KLUMD|MESAU|MUSCR|MOUSE|9FUNG|RAT|CAVPO|OCTDE|9EURO|HETGA|TRIAD|FUSPC|ACREC|ASPVE|9AGAM|9SAUR|TILAU|DRORH|9HYPO|PENBI|AURPU|AURSE|CAMFO|OPEBR|NOTFU|KLENI|EPING|9NEOP|9TREE|9BASI|HIBSY|NAUCC|9CICH|NAUDC|TETBL|TETPH|KAZAF|KAZNA|9SACH|MARBU|ASPWE|9AGAR|PYROM|9APHY|ZASCE|SACEU|METAS|CORFA|METRR|CORDF|9ROSI|9ASPA|FUSC4|HIPCM|BRAOL|MYOBR|9HELO|BICAN|SERID|CLAP2|GLAL2|APHAT|9DIPT|HORVV…	943	1232	198	C4
Q9BX84	CHAK2	TRPM6	ENSG00000119121	transient receptor potential cation channel subfamily M member 6 [Source:HGNC Symbol;Acc:HGNC:17995]	2.7.11.1	201873at2759	Dipodomysordii|Cricetulusgriseus|Mesocricetusauratus|Muscaroli|Musmusculus|Rattusnorvegicus|Caviaporcellus|Octodondegus|Heterocephalusglaber|Trichoplaxadhaerens|Acromyrmexechinatior|Pogonavitticeps|Bombusbifarius|Drosophilarhopaloa|Operophterabrumata|Nothobranchiusfurzeri|Cryptotermessecundus|Maylandiazebra|Hippocampuscomes|Myotisbrandtii|Bicyclusanynana|Anophelesminimus|Scleropagesformosus|Chlam…	DIPOR|CRIGR|MESAU|MUSCR|MOUSE|RAT|CAVPO|OCTDE|HETGA|TRIAD|ACREC|9SAUR|9HYME|DRORH|OPEBR|NOTFU|9NEOP|9CICH|HIPCM|MYOBR|BICAN|9DIPT|SCLFO|9CHLO|9ALVE|VITBC|LIPVE|PEDHC|DIACI|STRMM|TRIMA|ATTCE|DANPL|EXIGL|BOMIM|RHOPR|PTEVA|ZOONE|MONDO|9AMPH|9HEMI|9TELE|9EUKA|FOLCA|BETSP|THRPL|9SCAR|NEOAA|ECHNA|SALFA|SERLL|CARSF|9GRUI|LEPDC|OOCBI|LARCR|AYTFU|AGRPL|LOTGI|MYODS|PERMB|CYNSE|STRHB|TERCA|GEOSA|BACDO|ZEUCU…	309	1677	125	B2
Q9BXA6	SSTK	TSSK6	ENSG00000178093	testis specific serine kinase 6 [Source:HGNC Symbol;Acc:HGNC:30410]	2.7.11.1	5475498at2759	Dipodomysordii|Cricetulusgriseus|Mesocricetusauratus|Muscaroli|Musmusculus|Rattusnorvegicus|Caviaporcellus|Octodondegus|Heterocephalusglaber|Acromyrmexechinatior|Pogonavitticeps|Bombusbifarius|Drosophilarhopaloa|Operophterabrumata|Klebsormidiumnitens|Cryptotermessecundus|Hibiscussyriacus|Entamoebanuttalli|Herraniaumbratica|Apostasiashenzhenica|Brassicaoleraceavar.oleracea|Myotisbrandtii|Bicyclusa…	DIPOR|CRIGR|MESAU|MUSCR|MOUSE|RAT|CAVPO|OCTDE|HETGA|ACREC|9SAUR|9HYME|DRORH|OPEBR|KLENI|9NEOP|HIBSY|ENTNP|9ROSI|9ASPA|BRAOL|MYOBR|BICAN|APHAT|9DIPT|HORVV|SCLFO|9EUKA|SAPDV|9CHLO|9SPIT|LIPVE|9STRA|PEDHC|DIACI|STRMM|TRIMA|ATTCE|ARADU|PHYPR|BOMIM|RHOPR|PTEVA|AMBTC|COFAR|9FUNG|MONDO|PELSI|9AMPH|MARPO|ANOCL|BRADI|9TELE|THRPL|NEOAA|BACLA|DUFNO|JATCU|CARSF|9LAMI|AEGTS|OOCBI|9POAL|COCAP|AQUCA|AYTFU|AQUCH…	412	2075	37	B1
Q9BXA7	TSSK1	TSSK1B	ENSG00000212122	testis specific serine kinase 1B [Source:HGNC Symbol;Acc:HGNC:14968]	-	5475498at2759	Dipodomysordii|Cricetulusgriseus|Mesocricetusauratus|Muscaroli|Musmusculus|Rattusnorvegicus|Caviaporcellus|Octodondegus|Heterocephalusglaber|Acromyrmexechinatior|Pogonavitticeps|Bombusbifarius|Drosophilarhopaloa|Operophterabrumata|Klebsormidiumnitens|Cryptotermessecundus|Hibiscussyriacus|Entamoebanuttalli|Herraniaumbratica|Apostasiashenzhenica|Brassicaoleraceavar.oleracea|Myotisbrandtii|Bicyclusa…	DIPOR|CRIGR|MESAU|MUSCR|MOUSE|RAT|CAVPO|OCTDE|HETGA|ACREC|9SAUR|9HYME|DRORH|OPEBR|KLENI|9NEOP|HIBSY|ENTNP|9ROSI|9ASPA|BRAOL|MYOBR|BICAN|APHAT|9DIPT|HORVV|SCLFO|9EUKA|SAPDV|9CHLO|9SPIT|LIPVE|9STRA|PEDHC|DIACI|STRMM|TRIMA|ATTCE|ARADU|PHYPR|BOMIM|RHOPR|PTEVA|AMBTC|COFAR|9FUNG|MONDO|PELSI|9AMPH|MARPO|ANOCL|BRADI|9TELE|THRPL|NEOAA|BACLA|DUFNO|JATCU|CARSF|9LAMI|AEGTS|OOCBI|9POAL|COCAP|AQUCA|AYTFU|AQUCH…	412	2075	38	B1
Q9BYP7	WNK3	WNK3	ENSG00000196632	WNK lysine deficient protein kinase 3 [Source:HGNC Symbol;Acc:HGNC:14543]	2.7.11.1	5478852at2759	Dipodomysordii|Cricetulusgriseus|Mesocricetusauratus|Muscaroli|Musmusculus|Choanephoracucurbitarum|Hesseltinellavesiculosa|Rattusnorvegicus|Caviaporcellus|Octodondegus|Heterocephalusglaber|Trichoplaxadhaerens|Acromyrmexechinatior|Pogonavitticeps|Bombusbifarius|Drosophilarhopaloa|Camponotusfloridanus|Operophterabrumata|Nothobranchiusfurzeri|TulasnellacalosporaMUT4182|Maylandiazebra|Apostasiashenzh…	DIPOR|CRIGR|MESAU|MUSCR|MOUSE|9FUNG|RAT|CAVPO|OCTDE|HETGA|TRIAD|ACREC|9SAUR|9HYME|DRORH|CAMFO|OPEBR|NOTFU|9AGAM|9CICH|9ASPA|HIPCM|MYOBR|BICAN|9DIPT|9EUKA|9CHLO|ENCRO|DRYPU|LIPVE|PEDHC|DIACI|MUCC1|STRMM|TRIMA|NIPNI|ATTCE|GALSU|BOMIM|RHOPR|PTEVA|FRAOC|RHIZD|GONPJ|9MICR|MONDO|SYNRA|PELSI|9AMPH|9TELE|BRADI|BETSP|THRPL|9SCAR|NEOAA|ECHNA|BACLA|DUFNO|SALFA|SERLL|CARSF|NEMA1|AEGTS|OOCBI|9POAL|LARCR|AYTFU…	372	1475	81	B1
Q9BYT3	STK33	STK33	ENSG00000130413	serine/threonine kinase 33 [Source:HGNC Symbol;Acc:HGNC:14568]	-	1328032at2759	Dipodomysordii|Mesocricetusauratus|Muscaroli|Musmusculus|Rattusnorvegicus|Octodondegus|Trichoplaxadhaerens|Pogonavitticeps|Nothobranchiusfurzeri|Lipotesvexillifer|Strigamiamaritima|Trichechusmanatuslatirostris|Pteropusvampyrus|Gonapodyaprolifera|Batrachochytriumsalamandrivorans|Monodelphisdomestica|Pelodiscussinensis|Microcaeciliaunicolor|Bettasplendens|Sinocyclocheilusanshuiensis|Oryctesborbonic…	DIPOR|MESAU|MUSCR|MOUSE|RAT|OCTDE|TRIAD|9SAUR|NOTFU|LIPVE|STRMM|TRIMA|PTEVA|GONPJ|9FUNG|MONDO|PELSI|9AMPH|BETSP|9TELE|9SCAR|NEOAA|CARSF|AGRPL|LOTGI|PERMB|CYNSE|TERCA|GEOSA|URSMA|NEOSC|CHACN|BOBOX|VICPA|ORYME|BALAS|ACIJB|COLAP|CALUR|KRYMA|SURSU|AOTNA|PROCO|PHACI|ALLSI|ENHLU|SAIBB|AMPQE|PERM5|PYGNA|BISBB|NEOVI|NEMVE|POEFO|DIAVI|STYPI|9PERO|COTGO|ALLM3|RHIFE|9CILI|ACTTE|LYNCA|RHIBE|RHIRO|NOMLE|SPIPD…	131	168	4	A
Q9BZL6	PRKD2	PRKD2	ENSG00000105287	protein kinase D2 [Source:HGNC Symbol;Acc:HGNC:17293]	2.7.11.13	2939922at2759	Dipodomysordii|Cricetulusgriseus|Mesocricetusauratus|Muscaroli|Musmusculus|Rattusnorvegicus|Caviaporcellus|Octodondegus|Heterocephalusglaber|Trichoplaxadhaerens|Acromyrmexechinatior|Pogonavitticeps|Bombusbifarius|Drosophilarhopaloa|Operophterabrumata|Nothobranchiusfurzeri|Maylandiazebra|Hippocampuscomes|Bicyclusanynana|Anophelesminimus|Parasteatodatepidariorum|Tritrichomonasfoetus|Lipotesvexillif…	DIPOR|CRIGR|MESAU|MUSCR|MOUSE|RAT|CAVPO|OCTDE|HETGA|TRIAD|ACREC|9SAUR|9HYME|DRORH|OPEBR|NOTFU|9CICH|HIPCM|BICAN|9DIPT|PARTP|9EUKA|LIPVE|PEDHC|DIACI|STRMM|TRIMA|ATTCE|BOMIM|RHOPR|PTEVA|FRAOC|MONDO|9AMPH|9HEMI|9TELE|BETSP|THRPL|9SCAR|NEOAA|ECHNA|BACLA|DUFNO|SALFA|SERLL|CARSF|EGRGA|ATHCN|OOCBI|AYTFU|AQUCH|AGRPL|LOTGI|PERMB|9AVES|CYNSE|TUPCH|TERCA|GEOSA|BACDO|ANOCA|CYPVA|PHLPP|URSMA|NEOSC|VOMUR|CHACN…	273	596	140	B2
Q9H093	NUAK2	NUAK2	ENSG00000163545	NUAK family kinase 2 [Source:HGNC Symbol;Acc:HGNC:29558]	-	5475340at2759	Daldiniasp.EC12|Hypoxylonsp.CI-4A|Hypoxylonsp.EC38|Dipodomysordii|Cricetulusgriseus|Edhazardiaaedis|Kluyveromycesmarxianus|Mesocricetusauratus|Balearicaregulorumgibbericeps|Verticilliumlongisporum|Madurellamycetomatis|Muscaroli|Musmusculus|Choanephoracucurbitarum|Hesseltinellavesiculosa|Rattusnorvegicus|Caviaporcellus|Octodondegus|Exophialasideris|Heterocephalusglaber|Saccoglossuskowalevskii|Tric…	9PEZI|DIPOR|CRIGR|EDHAE|KLUMD|MESAU|BALRE|MUSCR|MOUSE|9FUNG|RAT|CAVPO|OCTDE|9EURO|HETGA|SACKO|TRIAD|FUSPC|ACREC|ASPVE|9AGAM|9SAUR|TILAU|9HYME|DRORH|9HYPO|PENBI|AURPU|AURSE|CAMFO|OPEBR|NOTFU|TRYVY|EPING|9NEOP|9TREE|9BASI|NAUCC|9CICH|TRYCI|ASPKA|PNEMU|NAUDC|TETBL|TETPH|KAZAF|KAZNA|9SACH|MARBU|ASPWE|9AGAR|PYROM|9APHY|ZASCE|SACEU|METAS|CORFA|METRR|CORDF|9ASPA|FUSC4|HIPCM|NANGC|MYOBR|9HELO|GRENI|BICAN…	1117	5508	181	C1
Q9H0K1	QIK	SIK2	ENSG00000170145	salt inducible kinase 2 [Source:HGNC Symbol;Acc:HGNC:21680]	2.7.11.1	5475340at2759	Daldiniasp.EC12|Hypoxylonsp.CI-4A|Hypoxylonsp.EC38|Dipodomysordii|Cricetulusgriseus|Edhazardiaaedis|Kluyveromycesmarxianus|Mesocricetusauratus|Balearicaregulorumgibbericeps|Verticilliumlongisporum|Madurellamycetomatis|Muscaroli|Musmusculus|Choanephoracucurbitarum|Hesseltinellavesiculosa|Rattusnorvegicus|Caviaporcellus|Octodondegus|Exophialasideris|Heterocephalusglaber|Saccoglossuskowalevskii|Tric…	9PEZI|DIPOR|CRIGR|EDHAE|KLUMD|MESAU|BALRE|MUSCR|MOUSE|9FUNG|RAT|CAVPO|OCTDE|9EURO|HETGA|SACKO|TRIAD|FUSPC|ACREC|ASPVE|9AGAM|9SAUR|TILAU|9HYME|DRORH|9HYPO|PENBI|AURPU|AURSE|CAMFO|OPEBR|NOTFU|TRYVY|EPING|9NEOP|9TREE|9BASI|NAUCC|9CICH|TRYCI|ASPKA|PNEMU|NAUDC|TETBL|TETPH|KAZAF|KAZNA|9SACH|MARBU|ASPWE|9AGAR|PYROM|9APHY|ZASCE|SACEU|METAS|CORFA|METRR|CORDF|9ASPA|FUSC4|HIPCM|NANGC|MYOBR|9HELO|GRENI|BICAN…	1117	5508	180	C1
Q9H1R3	SKMLCK	MYLK2	ENSG00000101306	myosin light chain kinase 2 [Source:HGNC Symbol;Acc:HGNC:16243]	-	5402680at2759	Dipodomysordii|Mesocricetusauratus|Muscaroli|Musmusculus|Rattusnorvegicus|Caviaporcellus|Octodondegus|Heterocephalusglaber|Saccoglossuskowalevskii|Trichoplaxadhaerens|Pogonavitticeps|Bombusbifarius|Drosophilarhopaloa|Operophterabrumata|Cryptotermessecundus|Maylandiazebra|Hippocampuscomes|Bicyclusanynana|Anophelesminimus|Oxytrichatrifallax|Lipotesvexillifer|Pediculushumanussubsp.corporis|Diaphorin…	DIPOR|MESAU|MUSCR|MOUSE|RAT|CAVPO|OCTDE|HETGA|SACKO|TRIAD|9SAUR|9HYME|DRORH|OPEBR|9NEOP|9CICH|HIPCM|BICAN|9DIPT|9SPIT|LIPVE|PEDHC|DIACI|STRMM|TRIMA|ATTCE|BOMIM|RHOPR|PTEVA|FRAOC|MONDO|9AMPH|9TELE|9CHLO|FOLCA|BETSP|THRPL|9SCAR|NEOAA|CARSF|OOCBI|AYTFU|AQUCH|AGRPL|LOTGI|PERMB|CYNSE|GEOSA|BACDO|DANPL|CYPVA|ECTSI|PHLPP|URSMA|NEOSC|CHACN|CRAGI|SYMMI|DROKI|BOBOX|VICPA|ORYME|TAKRU|BALAS|PANHP|CAERE|9PASS…	248	566	126	B2
Q9H2G2	SLK	SLK	ENSG00000065613	STE20 like kinase [Source:HGNC Symbol;Acc:HGNC:11088]	2.7.11.1	2880940at2759	Dipodomysordii|Cricetulusgriseus|Mesocricetusauratus|Muscaroli|Musmusculus|Rattusnorvegicus|Caviaporcellus|Octodondegus|Heterocephalusglaber|Trichoplaxadhaerens|Pogonavitticeps|Bombusbifarius|Drosophilarhopaloa|Operophterabrumata|Maylandiazebra|Hippocampuscomes|Myotisbrandtii|Bicyclusanynana|Anophelesminimus|Saprolegniadiclina|Lipotesvexillifer|Pediculushumanussubsp.corporis|Diaphorinacitri|Acant…	DIPOR|CRIGR|MESAU|MUSCR|MOUSE|RAT|CAVPO|OCTDE|HETGA|TRIAD|9SAUR|9HYME|DRORH|OPEBR|9CICH|HIPCM|MYOBR|BICAN|9DIPT|SAPDV|LIPVE|PEDHC|DIACI|ACACF|STRMM|TRIMA|NIPNI|ATTCE|BOMIM|RHOPR|PTEVA|FRAOC|MONDO|PELSI|9AMPH|9TELE|FOLCA|BETSP|9SCAR|NEOAA|ECHNA|NESNO|SALFA|SERLL|CARSF|OOCBI|LARCR|AYTFU|AQUCH|AGRPL|LOTGI|MYODS|PERMB|CYNSE|GEOSA|BACDO|ANTCR|CYPVA|PHLPP|URSMA|NEOSC|VOMUR|CHACN|DROKI|BOBOX|VICPA|OTOGA…	262	563	102	B2
Q9H2K8	TAO3	TAOK3	ENSG00000135090	TAO kinase 3 [Source:HGNC Symbol;Acc:HGNC:18133]	-	2879376at2759	Dipodomysordii|Cricetulusgriseus|Mesocricetusauratus|Balearicaregulorumgibbericeps|Muscaroli|Musmusculus|Rattusnorvegicus|Caviaporcellus|Octodondegus|Trichoplaxadhaerens|Acromyrmexechinatior|Pogonavitticeps|Bombusbifarius|Drosophilarhopaloa|Camponotusfloridanus|Operophterabrumata|Cryptotermessecundus|Maylandiazebra|Hippocampuscomes|Myotisbrandtii|Bicyclusanynana|Anophelesminimus|Parasteatodatepid…	DIPOR|CRIGR|MESAU|BALRE|MUSCR|MOUSE|RAT|CAVPO|OCTDE|TRIAD|ACREC|9SAUR|9HYME|DRORH|CAMFO|OPEBR|9NEOP|9CICH|HIPCM|MYOBR|BICAN|9DIPT|PARTP|DRYPU|LIPVE|PEDHC|TAUER|DIACI|STRMM|TRIMA|NIPNI|ATTCE|BOMIM|PTEVA|FRAOC|ZOONE|MONDO|PELSI|9AMPH|9TELE|FOLCA|BETSP|THRPL|9SCAR|NEOAA|ECHNA|BACLA|BUCRH|NESNO|SALFA|SERLL|CARSF|LEPDC|EGRGA|ATHCN|LARCR|AYTFU|AQUCH|AGRPL|LOTGI|MYODS|PERMB|9AVES|CYNSE|TUPCH|STRHB|TERCA…	329	790	95	B2
Q9H2X6	HIPK2	HIPK2	ENSG00000064393	homeodomain interacting protein kinase 2 [Source:HGNC Symbol;Acc:HGNC:14402]	-	3095114at2759	Dipodomysordii|Cricetulusgriseus|Mesocricetusauratus|Muscaroli|Musmusculus|Rattusnorvegicus|Caviaporcellus|Octodondegus|Heterocephalusglaber|Pogonavitticeps|Bombusbifarius|Drosophilarhopaloa|Operophterabrumata|Nothobranchiusfurzeri|Myotisbrandtii|Bicyclusanynana|Anophelesminimus|Lipotesvexillifer|Pediculushumanussubsp.corporis|Diaphorinacitri|Strigamiamaritima|Trichechusmanatuslatirostris|Attacep…	DIPOR|CRIGR|MESAU|MUSCR|MOUSE|RAT|CAVPO|OCTDE|HETGA|9SAUR|9HYME|DRORH|OPEBR|NOTFU|MYOBR|BICAN|9DIPT|LIPVE|PEDHC|DIACI|STRMM|TRIMA|ATTCE|BOMIM|PTEVA|FRAOC|MONDO|PELSI|9AMPH|9TELE|FOLCA|BETSP|THRPL|NEOAA|ECHNA|DUFNO|SALFA|SERLL|CARSF|ATHCN|OOCBI|LARCR|AYTFU|AQUCH|AGRPL|PERMB|CYNSE|TUPCH|STRHB|TERCA|GEOSA|BACDO|ANOCA|CYPVA|PHLPP|URSMA|NEOSC|VOMUR|CHACN|HYAAZ|9PASE|DROKI|BOMTE|9CICH|BOBOX|VICPA|OTOGA…	240	828	112	B2
Q9H422	HIPK3	HIPK3	ENSG00000110422	homeodomain interacting protein kinase 3 [Source:HGNC Symbol;Acc:HGNC:4915]	-	3095114at2759	Dipodomysordii|Cricetulusgriseus|Mesocricetusauratus|Muscaroli|Musmusculus|Rattusnorvegicus|Caviaporcellus|Octodondegus|Heterocephalusglaber|Pogonavitticeps|Bombusbifarius|Drosophilarhopaloa|Operophterabrumata|Nothobranchiusfurzeri|Myotisbrandtii|Bicyclusanynana|Anophelesminimus|Lipotesvexillifer|Pediculushumanussubsp.corporis|Diaphorinacitri|Strigamiamaritima|Trichechusmanatuslatirostris|Attacep…	DIPOR|CRIGR|MESAU|MUSCR|MOUSE|RAT|CAVPO|OCTDE|HETGA|9SAUR|9HYME|DRORH|OPEBR|NOTFU|MYOBR|BICAN|9DIPT|LIPVE|PEDHC|DIACI|STRMM|TRIMA|ATTCE|BOMIM|PTEVA|FRAOC|MONDO|PELSI|9AMPH|9TELE|FOLCA|BETSP|THRPL|NEOAA|ECHNA|DUFNO|SALFA|SERLL|CARSF|ATHCN|OOCBI|LARCR|AYTFU|AQUCH|AGRPL|PERMB|CYNSE|TUPCH|STRHB|TERCA|GEOSA|BACDO|ANOCA|CYPVA|PHLPP|URSMA|NEOSC|VOMUR|CHACN|HYAAZ|9PASE|DROKI|BOMTE|9CICH|BOBOX|VICPA|OTOGA…	240	828	110	B2
Q9H4A3	WNK1	WNK1	ENSG00000060237	WNK lysine deficient protein kinase 1 [Source:HGNC Symbol;Acc:HGNC:14540]	2.7.11.1	5478852at2759	Dipodomysordii|Cricetulusgriseus|Mesocricetusauratus|Muscaroli|Musmusculus|Choanephoracucurbitarum|Hesseltinellavesiculosa|Rattusnorvegicus|Caviaporcellus|Octodondegus|Heterocephalusglaber|Trichoplaxadhaerens|Acromyrmexechinatior|Pogonavitticeps|Bombusbifarius|Drosophilarhopaloa|Camponotusfloridanus|Operophterabrumata|Nothobranchiusfurzeri|TulasnellacalosporaMUT4182|Maylandiazebra|Apostasiashenzh…	DIPOR|CRIGR|MESAU|MUSCR|MOUSE|9FUNG|RAT|CAVPO|OCTDE|HETGA|TRIAD|ACREC|9SAUR|9HYME|DRORH|CAMFO|OPEBR|NOTFU|9AGAM|9CICH|9ASPA|HIPCM|MYOBR|BICAN|9DIPT|9EUKA|9CHLO|ENCRO|DRYPU|LIPVE|PEDHC|DIACI|MUCC1|STRMM|TRIMA|NIPNI|ATTCE|GALSU|BOMIM|RHOPR|PTEVA|FRAOC|RHIZD|GONPJ|9MICR|MONDO|SYNRA|PELSI|9AMPH|9TELE|BRADI|BETSP|THRPL|9SCAR|NEOAA|ECHNA|BACLA|DUFNO|SALFA|SERLL|CARSF|NEMA1|AEGTS|OOCBI|9POAL|LARCR|AYTFU…	372	1475	80	B1
Q9H4B4	PLK3	PLK3	ENSG00000173846	polo like kinase 3 [Source:HGNC Symbol;Acc:HGNC:2154]	-	5471704at2759	Daldiniasp.EC12|Hypoxylonsp.CI-4A|Hypoxylonsp.EC38|Dipodomysordii|Cricetulusgriseus|Edhazardiaaedis|Kluyveromycesmarxianus|Mesocricetusauratus|Verticilliumlongisporum|Madurellamycetomatis|Muscaroli|Musmusculus|Choanephoracucurbitarum|Hesseltinellavesiculosa|Rattusnorvegicus|Caviaporcellus|Octodondegus|Exophialasideris|Heterocephalusglaber|Trichoplaxadhaerens|Fusariumpseudograminearum|Acromyrmexec…	9PEZI|DIPOR|CRIGR|EDHAE|KLUMD|MESAU|MUSCR|MOUSE|9FUNG|RAT|CAVPO|OCTDE|9EURO|HETGA|TRIAD|FUSPC|ACREC|ASPVE|9AGAM|9SAUR|TILAU|9HYME|DRORH|9HYPO|PENBI|CAMFO|OPEBR|NOTFU|KLENI|TRYVY|EPING|9TREE|9BASI|NAUCC|9CICH|TRYCI|ASPKA|PNEMU|NAUDC|TETBL|TETPH|KAZAF|KAZNA|9SACH|MARBU|ASPWE|9AGAR|ENTNP|PYROM|9APHY|ZASCE|SACEU|METAS|CORFA|METRR|CORDF|FUSC4|HIPCM|MYOBR|9HELO|BICAN|SERID|CLAP2|GLAL2|APHAT|9DIPT|RHOT1…	962	1840	145	C1
Q9HAZ1	CLK4	CLK4	ENSG00000113240	CDC like kinase 4 [Source:HGNC Symbol;Acc:HGNC:13659]	-	5477821at2759	Daldiniasp.EC12|Hypoxylonsp.CI-4A|Hypoxylonsp.EC38|Dipodomysordii|Cricetulusgriseus|Edhazardiaaedis|Kluyveromycesmarxianus|Mesocricetusauratus|Balearicaregulorumgibbericeps|Verticilliumlongisporum|Madurellamycetomatis|Muscaroli|Musmusculus|Choanephoracucurbitarum|Hesseltinellavesiculosa|Rattusnorvegicus|Caviaporcellus|Octodondegus|Exophialasideris|Heterocephalusglaber|Trichoplaxadhaerens|Fusarium…	9PEZI|DIPOR|CRIGR|EDHAE|KLUMD|MESAU|BALRE|MUSCR|MOUSE|9FUNG|RAT|CAVPO|OCTDE|9EURO|HETGA|TRIAD|FUSPC|ACREC|ASPVE|9AGAM|9SAUR|TILAU|9HYME|DRORH|9HYPO|PENBI|AURPU|AURSE|CAMFO|OPEBR|NOTFU|KLENI|TRYVY|EPING|9NEOP|9TREE|9BASI|HIBSY|NAUCC|9CICH|TRYCI|ASPKA|PNEMU|NAUDC|TETBL|TETPH|KAZAF|KAZNA|9SACH|MARBU|ASPWE|9AGAR|ENTNP|PYROM|9APHY|ZASCE|SACEU|METAS|CORFA|METRR|CORDF|9ROSI|9ASPA|FUSC4|HIPCM|NANGC|BRAOL…	1212	6556	257	C4
Q9HBH9	MNK2	MKNK2	ENSG00000099875	MAPK interacting serine/threonine kinase 2 [Source:HGNC Symbol;Acc:HGNC:7111]	-	2899709at2759	Dipodomysordii|Cricetulusgriseus|Mesocricetusauratus|Muscaroli|Musmusculus|Rattusnorvegicus|Caviaporcellus|Octodondegus|Pogonavitticeps|Bombusbifarius|Drosophilarhopaloa|Camponotusfloridanus|Operophterabrumata|Nothobranchiusfurzeri|Maylandiazebra|Hippocampuscomes|Myotisbrandtii|Bicyclusanynana|Anophelesminimus|Parargeaegeria|Lipotesvexillifer|Pediculushumanussubsp.corporis|Diaphorinacitri|Strigam…	DIPOR|CRIGR|MESAU|MUSCR|MOUSE|RAT|CAVPO|OCTDE|9SAUR|9HYME|DRORH|CAMFO|OPEBR|NOTFU|9CICH|HIPCM|MYOBR|BICAN|9DIPT|9NEOP|LIPVE|PEDHC|DIACI|STRMM|TRIMA|ATTCE|BOMIM|RHOPR|PTEVA|FRAOC|MONDO|PELSI|9AMPH|9HEMI|9TELE|BETSP|THRPL|9SCAR|NEOAA|ECHNA|SERLL|CARSF|OOCBI|PORTR|LARCR|ANOGL|AYTFU|AQUCH|AGRPL|LOTGI|PERMB|CYNSE|TERCA|GEOSA|BACDO|DANPL|ANOCA|CYPVA|PHLPP|URSMA|NEOSC|VOMUR|CHACN|HYAAZ|9PASE|DROBS|DROKI…	262	483	11	A
Q9HC98	NEK6	NEK6	ENSG00000119408	NIMA related kinase 6 [Source:HGNC Symbol;Acc:HGNC:7749]	-	198307at2759	Daldiniasp.EC12|Hypoxylonsp.CI-4A|Hypoxylonsp.EC38|Dipodomysordii|Cricetulusgriseus|Kluyveromycesmarxianus|Mesocricetusauratus|Balearicaregulorumgibbericeps|Verticilliumlongisporum|Madurellamycetomatis|Muscaroli|Musmusculus|Rattusnorvegicus|Caviaporcellus|Octodondegus|Exophialasideris|Heterocephalusglaber|Trichoplaxadhaerens|Fusariumpseudograminearum|CeratocystisfimbriataCBS114723|Aspergillusvers…	9PEZI|DIPOR|CRIGR|KLUMD|MESAU|BALRE|MUSCR|MOUSE|RAT|CAVPO|OCTDE|9EURO|HETGA|TRIAD|FUSPC|ASPVE|9AGAM|9SAUR|TILAU|DRORH|9HYPO|PENBI|AURPU|AURSE|OPEBR|NOTFU|KLENI|TRYVY|EPING|9NEOP|9TREE|9BASI|NAUCC|9CICH|TRYCI|PNEMU|NAUDC|TETBL|TETPH|KAZAF|KAZNA|9SACH|MARBU|ASPWE|9AGAR|PYROM|9APHY|ZASCE|SACEU|METAS|CORFA|METRR|CORDF|FUSC4|HIPCM|NANGC|MYOBR|9HELO|GRENI|BICAN|SERID|CLAP2|GLAL2|PLACD|APHAT|9DIPT|MACPH…	995	2960	165	C2
Q9HCP0	CK1G1	CSNK1G1	ENSG00000169118	casein kinase 1 gamma 1 [Source:HGNC Symbol;Acc:HGNC:2454]	2.7.11.1	1534388at2759	Daldiniasp.EC12|Hypoxylonsp.CI-4A|Hypoxylonsp.EC38|Dipodomysordii|Cricetulusgriseus|Edhazardiaaedis|Kluyveromycesmarxianus|Mesocricetusauratus|Verticilliumlongisporum|Madurellamycetomatis|Muscaroli|Musmusculus|Choanephoracucurbitarum|Hesseltinellavesiculosa|Rattusnorvegicus|Caviaporcellus|Octodondegus|Exophialasideris|Heterocephalusglaber|Saccoglossuskowalevskii|Trichoplaxadhaerens|Fusariumpseudo…	9PEZI|DIPOR|CRIGR|EDHAE|KLUMD|MESAU|MUSCR|MOUSE|9FUNG|RAT|CAVPO|OCTDE|9EURO|HETGA|SACKO|TRIAD|FUSPC|ACREC|ASPVE|9AGAM|9SAUR|TILAU|9HYME|DRORH|9HYPO|PENBI|AURPU|AURSE|CAMFO|OPEBR|NOTFU|KLENI|EPING|9NEOP|9TREE|9BASI|HIBSY|NAUCC|9CICH|PNEMU|NAUDC|TETBL|TETPH|KAZAF|KAZNA|9SACH|MARBU|ASPWE|9AGAR|ENTNP|PYROM|9APHY|ZASCE|SACEU|METAS|CORFA|METRR|CORDF|9ROSI|9ASPA|FUSC4|HIPCM|NANGC|BRAOL|MYOBR|9HELO|GRENI…	1149	5057	252	C4
Q9NQU5	PAK6	PAK6	ENSG00000137843	p21 (RAC1) activated kinase 6 [Source:HGNC Symbol;Acc:HGNC:16061]	2.7.11.1	460351at2759	Daldiniasp.EC12|Hypoxylonsp.CI-4A|Hypoxylonsp.EC38|Dipodomysordii|Cricetulusgriseus|Kluyveromycesmarxianus|Mesocricetusauratus|Balearicaregulorumgibbericeps|Verticilliumlongisporum|Madurellamycetomatis|Muscaroli|Musmusculus|Choanephoracucurbitarum|Hesseltinellavesiculosa|Rattusnorvegicus|Caviaporcellus|Octodondegus|Exophialasideris|Heterocephalusglaber|Trichoplaxadhaerens|Fusariumpseudograminearu…	9PEZI|DIPOR|CRIGR|KLUMD|MESAU|BALRE|MUSCR|MOUSE|9FUNG|RAT|CAVPO|OCTDE|9EURO|HETGA|TRIAD|FUSPC|ACREC|ASPVE|9AGAM|9SAUR|TILAU|9HYME|DRORH|9HYPO|PENBI|AURPU|AURSE|CAMFO|OPEBR|NOTFU|EPING|9NEOP|9TREE|9BASI|HIBSY|NAUCC|9CICH|ASPKA|PNEMU|NAUDC|TETBL|TETPH|KAZAF|KAZNA|9SACH|MARBU|ASPWE|9AGAR|ENTNP|PYROM|9APHY|ZASCE|SACEU|METAS|CORFA|METRR|CORDF|9ROSI|9ASPA|FUSC4|HIPCM|BRAOL|9HELO|BICAN|SERID|CLAP2|GLAL2…	1080	3487	204	C4
Q9NR20	DYRK4	DYRK4	ENSG00000010219	dual specificity tyrosine phosphorylation regulated kinase 4 [Source:HGNC Symbol;Acc:HGNC:3095]	-	452107at2759	Daldiniasp.EC12|Hypoxylonsp.CI-4A|Hypoxylonsp.EC38|Dipodomysordii|Cricetulusgriseus|Edhazardiaaedis|Kluyveromycesmarxianus|Mesocricetusauratus|Verticilliumlongisporum|Madurellamycetomatis|Muscaroli|Musmusculus|Choanephoracucurbitarum|Hesseltinellavesiculosa|Rattusnorvegicus|Caviaporcellus|Octodondegus|Exophialasideris|Heterocephalusglaber|Trichoplaxadhaerens|Fusariumpseudograminearum|Acromyrmexec…	9PEZI|DIPOR|CRIGR|EDHAE|KLUMD|MESAU|MUSCR|MOUSE|9FUNG|RAT|CAVPO|OCTDE|9EURO|HETGA|TRIAD|FUSPC|ACREC|ASPVE|9AGAM|9SAUR|TILAU|9HYME|DRORH|9HYPO|PENBI|AURPU|AURSE|OPEBR|NOTFU|KLENI|TRYVY|EPING|9NEOP|9TREE|9BASI|HIBSY|NAUCC|9CICH|TRYCI|ASPKA|PNEMU|NAUDC|TETBL|TETPH|KAZAF|KAZNA|9SACH|MARBU|ASPWE|9AGAR|PYROM|9APHY|ZASCE|SACEU|METAS|CORFA|METRR|CORDF|9ROSI|9ASPA|FUSC4|HIPCM|NANGC|BRAOL|MYOBR|9HELO|GRENI…	1099	3303	279	D
Q9NRH2	SNRK	SNRK	ENSG00000163788	SNF related kinase [Source:HGNC Symbol;Acc:HGNC:30598]	-	5475340at2759	Daldiniasp.EC12|Hypoxylonsp.CI-4A|Hypoxylonsp.EC38|Dipodomysordii|Cricetulusgriseus|Edhazardiaaedis|Kluyveromycesmarxianus|Mesocricetusauratus|Balearicaregulorumgibbericeps|Verticilliumlongisporum|Madurellamycetomatis|Muscaroli|Musmusculus|Choanephoracucurbitarum|Hesseltinellavesiculosa|Rattusnorvegicus|Caviaporcellus|Octodondegus|Exophialasideris|Heterocephalusglaber|Saccoglossuskowalevskii|Tric…	9PEZI|DIPOR|CRIGR|EDHAE|KLUMD|MESAU|BALRE|MUSCR|MOUSE|9FUNG|RAT|CAVPO|OCTDE|9EURO|HETGA|SACKO|TRIAD|FUSPC|ACREC|ASPVE|9AGAM|9SAUR|TILAU|9HYME|DRORH|9HYPO|PENBI|AURPU|AURSE|CAMFO|OPEBR|NOTFU|TRYVY|EPING|9NEOP|9TREE|9BASI|NAUCC|9CICH|TRYCI|ASPKA|PNEMU|NAUDC|TETBL|TETPH|KAZAF|KAZNA|9SACH|MARBU|ASPWE|9AGAR|PYROM|9APHY|ZASCE|SACEU|METAS|CORFA|METRR|CORDF|9ASPA|FUSC4|HIPCM|NANGC|MYOBR|9HELO|GRENI|BICAN…	1117	5508	178	C1
Q9NRM7	LATS2	LATS2	ENSG00000150457	large tumor suppressor kinase 2 [Source:HGNC Symbol;Acc:HGNC:6515]	2.7.11.1	5348633at2759	Dipodomysordii|Cricetulusgriseus|Mesocricetusauratus|Balearicaregulorumgibbericeps|Muscaroli|Musmusculus|Rattusnorvegicus|Octodondegus|Heterocephalusglaber|Pogonavitticeps|Maylandiazebra|Hippocampuscomes|Myotisbrandtii|Dryobatespubescens|Lipotesvexillifer|Tauracoerythrolophus|Trichechusmanatuslatirostris|Nipponianippon|Pteropusvampyrus|Monodelphisdomestica|Pelodiscussinensis|Microcaeciliaunicolor…	DIPOR|CRIGR|MESAU|BALRE|MUSCR|MOUSE|RAT|OCTDE|HETGA|9SAUR|9CICH|HIPCM|MYOBR|DRYPU|LIPVE|TAUER|TRIMA|NIPNI|PTEVA|MONDO|PELSI|9AMPH|9TELE|BETSP|NEOAA|ECHNA|BUCRH|SALFA|SERLL|CARSF|LEPDC|EGRGA|ATHCN|AYTFU|AQUCH|MYODS|PERMB|9AVES|CYNSE|STRHB|TERCA|GEOSA|ANTCR|CYPVA|NEOSC|VOMUR|CHACN|9PASE|OPIHO|FULGA|BOBOX|VICPA|OTOGA|ORYME|TAKRU|BALAS|PANHP|9PASS|NEOBR|ACIJB|COLAP|CALUR|PELCR|KRYMA|SURSU|GAVST|AOTNA…	200	374	28	A
Q9NSY1	BIKE	BMP2K	ENSG00000138756	BMP2 inducible kinase [Source:HGNC Symbol;Acc:HGNC:18041]	2.7.11.1	168953at2759	Daldiniasp.EC12|Hypoxylonsp.CI-4A|Hypoxylonsp.EC38|Dipodomysordii|Cricetulusgriseus|Kluyveromycesmarxianus|Mesocricetusauratus|Verticilliumlongisporum|Madurellamycetomatis|Muscaroli|Musmusculus|Choanephoracucurbitarum|Hesseltinellavesiculosa|Rattusnorvegicus|Caviaporcellus|Octodondegus|Exophialasideris|Heterocephalusglaber|Trichoplaxadhaerens|Fusariumpseudograminearum|CeratocystisfimbriataCBS1147…	9PEZI|DIPOR|CRIGR|KLUMD|MESAU|MUSCR|MOUSE|9FUNG|RAT|CAVPO|OCTDE|9EURO|HETGA|TRIAD|FUSPC|ASPVE|9AGAM|9SAUR|TILAU|9HYME|DRORH|9HYPO|PENBI|AURPU|AURSE|CAMFO|NOTFU|KLENI|EPING|9NEOP|9TREE|9BASI|HIBSY|NAUCC|9CICH|ASPKA|NAUDC|TETBL|TETPH|KAZAF|KAZNA|9SACH|MARBU|ASPWE|9AGAR|PYROM|9APHY|ZASCE|SACEU|METAS|CORFA|METRR|CORDF|9ROSI|9ASPA|FUSC4|NANGC|BRAOL|MYOBR|9HELO|SERID|CLAP2|GLAL2|PLACD|APHAT|9DIPT|HORVV…	1062	2600	289	D
Q9NWZ3	IRAK4	IRAK4	ENSG00000198001	interleukin 1 receptor associated kinase 4 [Source:HGNC Symbol;Acc:HGNC:17967]	2.7.11.1	2999496at2759	Dipodomysordii|Cricetulusgriseus|Mesocricetusauratus|Muscaroli|Musmusculus|Rattusnorvegicus|Caviaporcellus|Octodondegus|Heterocephalusglaber|Trichoplaxadhaerens|Acromyrmexechinatior|SclerodermacitrinumFougA|Pogonavitticeps|Bombusbifarius|Drosophilarhopaloa|Camponotusfloridanus|Operophterabrumata|Nothobranchiusfurzeri|TulasnellacalosporaMUT4182|Klebsormidiumnitens|Cryptotermessecundus|Hibiscussyri…	DIPOR|CRIGR|MESAU|MUSCR|MOUSE|RAT|CAVPO|OCTDE|HETGA|TRIAD|ACREC|9AGAM|9SAUR|9HYME|DRORH|CAMFO|OPEBR|NOTFU|KLENI|9NEOP|HIBSY|9CICH|ENTNP|9ROSI|9ASPA|HIPCM|BRAOL|MYOBR|BICAN|APHAT|9DIPT|HORVV|9EUKA|SAPDV|9CHLO|9ALVE|VITBC|9SPIT|LIPVE|9STRA|PEDHC|DIACI|CERBT|ACACF|OPHP1|STRMM|TRIMA|ATTCE|ARADU|EXIGL|PHYPR|BOMIM|RHOPR|PTEVA|AMBTC|FRAOC|COFAR|GONPJ|ZOONE|MONDO|PELSI|9AMPH|9HEMI|9TELE|MARPO|ANOCL|FISSO…	486	4757	49	B1
Q9NY57	YANK2	STK32B	ENSG00000152953	serine/threonine kinase 32B [Source:HGNC Symbol;Acc:HGNC:14217]	-	2871850at2759	Dipodomysordii|Cricetulusgriseus|Mesocricetusauratus|Muscaroli|Musmusculus|Rattusnorvegicus|Caviaporcellus|Octodondegus|Heterocephalusglaber|Trichoplaxadhaerens|Pogonavitticeps|Bombusbifarius|Nothobranchiusfurzeri|Maylandiazebra|Anophelesminimus|Tritrichomonasfoetus|ChromeraveliaCCMP2878|Lipotesvexillifer|Pediculushumanussubsp.corporis|Diaphorinacitri|Strigamiamaritima|Trichechusmanatuslatirostri…	DIPOR|CRIGR|MESAU|MUSCR|MOUSE|RAT|CAVPO|OCTDE|HETGA|TRIAD|9SAUR|9HYME|NOTFU|9CICH|9DIPT|9EUKA|9ALVE|LIPVE|PEDHC|DIACI|STRMM|TRIMA|ATTCE|BOMIM|RHOPR|PTEVA|MONDO|PELSI|9AMPH|9HEMI|BETSP|THRPL|9TELE|NEOAA|SERLL|CARSF|ATHCN|OOCBI|LARCR|AYTFU|AGRPL|LOTGI|PERMB|9AVES|CYNSE|STRHB|TERCA|GEOSA|PSEPJ|BACDO|ANTCR|ANOCA|CYPVA|PHLPP|URSMA|NEOSC|CHACN|DROKI|BOBOX|VICPA|TAKRU|BALAS|PANHP|CAERE|9PASS|TETUR|ACIJB…	221	472	14	A
Q9NYL2	ZAK	MAP3K20	ENSG00000091436	mitogen-activated protein kinase kinase kinase 20 [Source:HGNC Symbol;Acc:HGNC:17797]	-	876955at2759	Dipodomysordii|Cricetulusgriseus|Mesocricetusauratus|Muscaroli|Musmusculus|Rattusnorvegicus|Caviaporcellus|Octodondegus|Heterocephalusglaber|Trichoplaxadhaerens|Pogonavitticeps|Bombusbifarius|Drosophilarhopaloa|Operophterabrumata|Nothobranchiusfurzeri|Cryptotermessecundus|Maylandiazebra|Apostasiashenzhenica|Hippocampuscomes|Myotisbrandtii|Bicyclusanynana|Anophelesminimus|Tritrichomonasfoetus|Oxyt…	DIPOR|CRIGR|MESAU|MUSCR|MOUSE|RAT|CAVPO|OCTDE|HETGA|TRIAD|9SAUR|9HYME|DRORH|OPEBR|NOTFU|9NEOP|9CICH|9ASPA|HIPCM|MYOBR|BICAN|9DIPT|9EUKA|9SPIT|LIPVE|PEDHC|DIACI|ACACF|STRMM|TRIMA|ATTCE|BOMIM|RHOPR|PTEVA|FRAOC|MONDO|PELSI|9AMPH|9HEMI|9TELE|BETSP|THRPL|9SCAR|NEOAA|ECHNA|BACLA|SALFA|SERLL|CARSF|ATHCN|LARCR|AYTFU|AGRPL|LOTGI|MYODS|PERMB|CYNSE|STRHB|TERCA|GEOSA|BACDO|DANPL|ANOCA|CYPVA|ECTSI|PHLPP|HELAM…	311	1430	103	B2
Q9NYV4	CDK12	CDK12	ENSG00000167258	cyclin dependent kinase 12 [Source:HGNC Symbol;Acc:HGNC:24224]	-	5402490at2759	Dipodomysordii|Muscaroli|Musmusculus|Rattusnorvegicus|Caviaporcellus|Octodondegus|Heterocephalusglaber|Pogonavitticeps|Nothobranchiusfurzeri|Maylandiazebra|Myotisbrandtii|Lipotesvexillifer|Trichechusmanatuslatirostris|Pteropusvampyrus|Monodelphisdomestica|Pelodiscussinensis|Microcaeciliaunicolor|Stegastespartitus|Bettasplendens|Sinocyclocheilusanshuiensis|Paramormyropskingsleyae|Neophocaenaasiaeo…	DIPOR|MUSCR|MOUSE|RAT|CAVPO|OCTDE|HETGA|9SAUR|NOTFU|9CICH|MYOBR|LIPVE|TRIMA|PTEVA|MONDO|PELSI|9AMPH|9TELE|BETSP|NEOAA|ECHNA|SALFA|SERLL|CARSF|ATHCN|AYTFU|AQUCH|PERMB|CYNSE|TERCA|GEOSA|CYPVA|URSMA|NEOSC|VOMUR|CHACN|9PASE|VICPA|OTOGA|ORYME|TAKRU|BALAS|9PASS|ACIJB|COLAP|CALUR|KRYMA|SURSU|AOTNA|PROCO|PHACI|ALLSI|ENHLU|MONMO|SERDU|PYGNA|ICTTR|BISBB|MONAL|POCDA|POEFO|STYPI|AUSLI|9PERO|COTGO|TAEGU|HYDVU…	155	310	25	A
Q9NYY3	PLK2	PLK2	ENSG00000145632	polo like kinase 2 [Source:HGNC Symbol;Acc:HGNC:19699]	-	5471704at2759	Daldiniasp.EC12|Hypoxylonsp.CI-4A|Hypoxylonsp.EC38|Dipodomysordii|Cricetulusgriseus|Edhazardiaaedis|Kluyveromycesmarxianus|Mesocricetusauratus|Verticilliumlongisporum|Madurellamycetomatis|Muscaroli|Musmusculus|Choanephoracucurbitarum|Hesseltinellavesiculosa|Rattusnorvegicus|Caviaporcellus|Octodondegus|Exophialasideris|Heterocephalusglaber|Trichoplaxadhaerens|Fusariumpseudograminearum|Acromyrmexec…	9PEZI|DIPOR|CRIGR|EDHAE|KLUMD|MESAU|MUSCR|MOUSE|9FUNG|RAT|CAVPO|OCTDE|9EURO|HETGA|TRIAD|FUSPC|ACREC|ASPVE|9AGAM|9SAUR|TILAU|9HYME|DRORH|9HYPO|PENBI|CAMFO|OPEBR|NOTFU|KLENI|TRYVY|EPING|9TREE|9BASI|NAUCC|9CICH|TRYCI|ASPKA|PNEMU|NAUDC|TETBL|TETPH|KAZAF|KAZNA|9SACH|MARBU|ASPWE|9AGAR|ENTNP|PYROM|9APHY|ZASCE|SACEU|METAS|CORFA|METRR|CORDF|FUSC4|HIPCM|MYOBR|9HELO|BICAN|SERID|CLAP2|GLAL2|APHAT|9DIPT|RHOT1…	962	1840	147	C1
Q9NZJ5	PERK	EIF2AK3	ENSG00000172071	eukaryotic translation initiation factor 2 alpha kinase 3 [Source:HGNC Symbol;Acc:HGNC:3255]	-	8734at2759	Daldiniasp.EC12|Hypoxylonsp.CI-4A|Hypoxylonsp.EC38|Dipodomysordii|Cricetulusgriseus|Kluyveromycesmarxianus|Mesocricetusauratus|Verticilliumlongisporum|Madurellamycetomatis|Muscaroli|Musmusculus|Choanephoracucurbitarum|Hesseltinellavesiculosa|Rattusnorvegicus|Caviaporcellus|Octodondegus|Exophialasideris|Trichoplaxadhaerens|Fusariumpseudograminearum|Acromyrmexechinatior|CeratocystisfimbriataCBS1147…	9PEZI|DIPOR|CRIGR|KLUMD|MESAU|MUSCR|MOUSE|9FUNG|RAT|CAVPO|OCTDE|9EURO|TRIAD|FUSPC|ACREC|ASPVE|9AGAM|9SAUR|TILAU|9HYME|DRORH|9HYPO|PENBI|AURPU|AURSE|OPEBR|NOTFU|KLENI|EPING|9TREE|9BASI|HIBSY|NAUCC|9CICH|ASPKA|PNEMU|NAUDC|TETBL|TETPH|KAZAF|KAZNA|9SACH|MARBU|ASPWE|9AGAR|ENTNP|PYROM|9APHY|ZASCE|SACEU|METAS|CORFA|METRR|CORDF|9ROSI|9ASPA|FUSC4|NANGC|BRAOL|9HELO|BICAN|SERID|CLAP2|GLAL2|APHAT|9DIPT|HORVV…	983	2124	201	C4
Q9P0L2	MARK1	MARK1	ENSG00000116141	microtubule affinity regulating kinase 1 [Source:HGNC Symbol;Acc:HGNC:6896]	2.7.11.1	5475340at2759	Daldiniasp.EC12|Hypoxylonsp.CI-4A|Hypoxylonsp.EC38|Dipodomysordii|Cricetulusgriseus|Edhazardiaaedis|Kluyveromycesmarxianus|Mesocricetusauratus|Balearicaregulorumgibbericeps|Verticilliumlongisporum|Madurellamycetomatis|Muscaroli|Musmusculus|Choanephoracucurbitarum|Hesseltinellavesiculosa|Rattusnorvegicus|Caviaporcellus|Octodondegus|Exophialasideris|Heterocephalusglaber|Saccoglossuskowalevskii|Tric…	9PEZI|DIPOR|CRIGR|EDHAE|KLUMD|MESAU|BALRE|MUSCR|MOUSE|9FUNG|RAT|CAVPO|OCTDE|9EURO|HETGA|SACKO|TRIAD|FUSPC|ACREC|ASPVE|9AGAM|9SAUR|TILAU|9HYME|DRORH|9HYPO|PENBI|AURPU|AURSE|CAMFO|OPEBR|NOTFU|TRYVY|EPING|9NEOP|9TREE|9BASI|NAUCC|9CICH|TRYCI|ASPKA|PNEMU|NAUDC|TETBL|TETPH|KAZAF|KAZNA|9SACH|MARBU|ASPWE|9AGAR|PYROM|9APHY|ZASCE|SACEU|METAS|CORFA|METRR|CORDF|9ASPA|FUSC4|HIPCM|NANGC|MYOBR|9HELO|GRENI|BICAN…	1117	5508	187	C1
Q9P1W9	PIM2	PIM2	ENSG00000102096	Pim-2 proto-oncogene; serine/threonine kinase [Source:HGNC Symbol;Acc:HGNC:8987]	2.7.11.1	4292089at2759	Dipodomysordii|Cricetulusgriseus|Mesocricetusauratus|Muscaroli|Musmusculus|Rattusnorvegicus|Caviaporcellus|Octodondegus|Heterocephalusglaber|Pogonavitticeps|Nothobranchiusfurzeri|Maylandiazebra|Hippocampuscomes|Tritrichomonasfoetus|Chlamydomonaseustigma|Oxytrichatrifallax|Lipotesvexillifer|Acanthamoebacastellanii|Strigamiamaritima|Trichechusmanatuslatirostris|Helicosporidiumsp.ATCC50920|Pteropusv…	DIPOR|CRIGR|MESAU|MUSCR|MOUSE|RAT|CAVPO|OCTDE|HETGA|9SAUR|NOTFU|9CICH|HIPCM|9EUKA|9CHLO|9SPIT|LIPVE|ACACF|STRMM|TRIMA|PTEVA|9FUNG|ZOONE|MONDO|9AMPH|9TELE|FISSO|FOLCA|BETSP|NEOAA|ECHNA|SALFA|SERLL|CARSF|PORTR|LARCR|AYTFU|AQUCH|LOTGI|PERMB|CYNSE|STRHB|TERCA|GEOSA|ANOCA|CYPVA|NEOSC|VOMUR|CHACN|BOBOX|VICPA|CHLRE|ORYME|TAKRU|BALAS|PANHP|CAERE|9PASS|NEOBR|ACIJB|GONPE|COLAP|STRRB|CALUR|9CRUS|TIELA|KRYMA…	224	575	21	A
Q9P286	PAK5	PAK5	ENSG00000101349	p21 (RAC1) activated kinase 5 [Source:HGNC Symbol;Acc:HGNC:15916]	2.7.11.1	460351at2759	Daldiniasp.EC12|Hypoxylonsp.CI-4A|Hypoxylonsp.EC38|Dipodomysordii|Cricetulusgriseus|Kluyveromycesmarxianus|Mesocricetusauratus|Balearicaregulorumgibbericeps|Verticilliumlongisporum|Madurellamycetomatis|Muscaroli|Musmusculus|Choanephoracucurbitarum|Hesseltinellavesiculosa|Rattusnorvegicus|Caviaporcellus|Octodondegus|Exophialasideris|Heterocephalusglaber|Trichoplaxadhaerens|Fusariumpseudograminearu…	9PEZI|DIPOR|CRIGR|KLUMD|MESAU|BALRE|MUSCR|MOUSE|9FUNG|RAT|CAVPO|OCTDE|9EURO|HETGA|TRIAD|FUSPC|ACREC|ASPVE|9AGAM|9SAUR|TILAU|9HYME|DRORH|9HYPO|PENBI|AURPU|AURSE|CAMFO|OPEBR|NOTFU|EPING|9NEOP|9TREE|9BASI|HIBSY|NAUCC|9CICH|ASPKA|PNEMU|NAUDC|TETBL|TETPH|KAZAF|KAZNA|9SACH|MARBU|ASPWE|9AGAR|ENTNP|PYROM|9APHY|ZASCE|SACEU|METAS|CORFA|METRR|CORDF|9ROSI|9ASPA|FUSC4|HIPCM|BRAOL|9HELO|BICAN|SERID|CLAP2|GLAL2…	1080	3487	205	C4
Q9P289	MST4	STK26	ENSG00000134602	serine/threonine kinase 26 [Source:HGNC Symbol;Acc:HGNC:18174]	2.7.11.1	152877at2759	Daldiniasp.EC12|Hypoxylonsp.CI-4A|Hypoxylonsp.EC38|Dipodomysordii|Cricetulusgriseus|Edhazardiaaedis|Kluyveromycesmarxianus|Mesocricetusauratus|Verticilliumlongisporum|Madurellamycetomatis|Muscaroli|Musmusculus|Choanephoracucurbitarum|Hesseltinellavesiculosa|Rattusnorvegicus|Caviaporcellus|Octodondegus|Exophialasideris|Heterocephalusglaber|Trichoplaxadhaerens|Fusariumpseudograminearum|Acromyrmexec…	9PEZI|DIPOR|CRIGR|EDHAE|KLUMD|MESAU|MUSCR|MOUSE|9FUNG|RAT|CAVPO|OCTDE|9EURO|HETGA|TRIAD|FUSPC|ACREC|ASPVE|9AGAM|9SAUR|TILAU|9HYME|DRORH|9HYPO|PENBI|AURPU|AURSE|CAMFO|OPEBR|NOTFU|KLENI|TRYVY|EPING|9NEOP|9TREE|9BASI|HIBSY|NAUCC|9CICH|TRYCI|ASPKA|PNEMU|NAUDC|TETBL|TETPH|KAZAF|KAZNA|9SACH|MARBU|ASPWE|9AGAR|ENTNP|PYROM|9APHY|ZASCE|SACEU|METAS|CORFA|METRR|CORDF|9ROSI|9ASPA|FUSC4|HIPCM|NANGC|BRAOL|MYOBR…	1107	5074	228	C4
Q9P2K8	GCN2	EIF2AK4	ENSG00000128829	eukaryotic translation initiation factor 2 alpha kinase 4 [Source:HGNC Symbol;Acc:HGNC:19687]	2.7.11.1	8734at2759	Daldiniasp.EC12|Hypoxylonsp.CI-4A|Hypoxylonsp.EC38|Dipodomysordii|Cricetulusgriseus|Kluyveromycesmarxianus|Mesocricetusauratus|Verticilliumlongisporum|Madurellamycetomatis|Muscaroli|Musmusculus|Choanephoracucurbitarum|Hesseltinellavesiculosa|Rattusnorvegicus|Caviaporcellus|Octodondegus|Exophialasideris|Trichoplaxadhaerens|Fusariumpseudograminearum|Acromyrmexechinatior|CeratocystisfimbriataCBS1147…	9PEZI|DIPOR|CRIGR|KLUMD|MESAU|MUSCR|MOUSE|9FUNG|RAT|CAVPO|OCTDE|9EURO|TRIAD|FUSPC|ACREC|ASPVE|9AGAM|9SAUR|TILAU|9HYME|DRORH|9HYPO|PENBI|AURPU|AURSE|OPEBR|NOTFU|KLENI|EPING|9TREE|9BASI|HIBSY|NAUCC|9CICH|ASPKA|PNEMU|NAUDC|TETBL|TETPH|KAZAF|KAZNA|9SACH|MARBU|ASPWE|9AGAR|ENTNP|PYROM|9APHY|ZASCE|SACEU|METAS|CORFA|METRR|CORDF|9ROSI|9ASPA|FUSC4|NANGC|BRAOL|9HELO|BICAN|SERID|CLAP2|GLAL2|APHAT|9DIPT|HORVV…	983	2124	202	C4
Q9UBE8	NLK	NLK	ENSG00000087095	nemo like kinase [Source:HGNC Symbol;Acc:HGNC:29858]	2.7.11.24	158564at2759	Daldiniasp.EC12|Hypoxylonsp.CI-4A|Hypoxylonsp.EC38|Dipodomysordii|Cricetulusgriseus|Edhazardiaaedis|Kluyveromycesmarxianus|Mesocricetusauratus|Balearicaregulorumgibbericeps|Verticilliumlongisporum|Madurellamycetomatis|Muscaroli|Musmusculus|Choanephoracucurbitarum|Hesseltinellavesiculosa|Rattusnorvegicus|Caviaporcellus|Octodondegus|Exophialasideris|Heterocephalusglaber|Saccoglossuskowalevskii|Tric…	9PEZI|DIPOR|CRIGR|EDHAE|KLUMD|MESAU|BALRE|MUSCR|MOUSE|9FUNG|RAT|CAVPO|OCTDE|9EURO|HETGA|SACKO|TRIAD|FUSPC|ACREC|ASPVE|9AGAM|9SAUR|TILAU|9HYME|DRORH|9HYPO|PENBI|AURPU|AURSE|CAMFO|OPEBR|NOTFU|TRYVY|EPING|9NEOP|9TREE|9BASI|NAUCC|9CICH|TRYCI|ASPKA|PNEMU|NAUDC|TETBL|TETPH|KAZAF|KAZNA|9SACH|MARBU|ASPWE|9AGAR|PYROM|9APHY|ZASCE|SACEU|METAS|CORFA|METRR|CORDF|FUSC4|HIPCM|NANGC|MYOBR|9HELO|BICAN|SERID|CLAP2…	1061	5486	152	C1
Q9UBS0	P70S6KB	RPS6KB2	ENSG00000175634	ribosomal protein S6 kinase B2 [Source:HGNC Symbol;Acc:HGNC:10437]	2.7.11.1	5489497at2759	Dipodomysordii|Cricetulusgriseus|Mesocricetusauratus|Muscaroli|Musmusculus|Rattusnorvegicus|Caviaporcellus|Octodondegus|Heterocephalusglaber|Trichoplaxadhaerens|Acromyrmexechinatior|Pogonavitticeps|Bombusbifarius|Drosophilarhopaloa|Camponotusfloridanus|Operophterabrumata|Nothobranchiusfurzeri|Klebsormidiumnitens|Cryptotermessecundus|Hibiscussyriacus|Maylandiazebra|Herraniaumbratica|Apostasiashenz…	DIPOR|CRIGR|MESAU|MUSCR|MOUSE|RAT|CAVPO|OCTDE|HETGA|TRIAD|ACREC|9SAUR|9HYME|DRORH|CAMFO|OPEBR|NOTFU|KLENI|9NEOP|HIBSY|9CICH|9ROSI|9ASPA|NILLU|HIPCM|BRAOL|MYOBR|BICAN|9DIPT|HORVV|9EUKA|9CHLO|LIPVE|PEDHC|DIACI|TACFU|STRMM|TRIMA|ATTCE|ARADU|BOMIM|RHOPR|PTEVA|AMBTC|FRAOC|COFAR|ZOONE|MONDO|PELSI|9AMPH|9HEMI|9TELE|MARPO|ANOCL|BRADI|FOLCA|BETSP|THRPL|9SCAR|NEOAA|ECHNA|BACLA|DUFNO|JATCU|SALFA|SERLL|CARSF…	434	2069	54	B1
Q9UEE5	DRAK1	STK17A	ENSG00000164543	serine/threonine kinase 17a [Source:HGNC Symbol;Acc:HGNC:11395]	2.7.11.1	5474191at2759	Dipodomysordii|Cricetulusgriseus|Mesocricetusauratus|Muscaroli|Musmusculus|Rattusnorvegicus|Caviaporcellus|Octodondegus|Heterocephalusglaber|Acromyrmexechinatior|Pogonavitticeps|Bombusbifarius|Drosophilarhopaloa|Operophterabrumata|Nothobranchiusfurzeri|Maylandiazebra|Hippocampuscomes|Bicyclusanynana|Anophelesminimus|Scleropagesformosus|Tritrichomonasfoetus|Oxytrichatrifallax|Dryobatespubescens|Li…	DIPOR|CRIGR|MESAU|MUSCR|MOUSE|RAT|CAVPO|OCTDE|HETGA|ACREC|9SAUR|9HYME|DRORH|OPEBR|NOTFU|9CICH|HIPCM|BICAN|9DIPT|SCLFO|9EUKA|9SPIT|DRYPU|LIPVE|PEDHC|TAUER|DIACI|STRMM|TRIMA|NIPNI|ATTCE|BOMIM|RHOPR|PTEVA|FRAOC|MONDO|PELSI|9AMPH|9TELE|BETSP|THRPL|9SCAR|NEOAA|ECHNA|BUCRH|DUFNO|SALFA|SERLL|CARSF|9GRUI|LEPDC|EGRGA|ATHCN|OOCBI|LARCR|AYTFU|AQUCH|AGRPL|LOTGI|MYODS|9AGAM|PERMB|CYNSE|STRHB|TERCA|GEOSA|BACDO…	322	991	86	B2
Q9UEW8	STLK3	STK39	ENSG00000198648	serine/threonine kinase 39 [Source:HGNC Symbol;Acc:HGNC:17717]	2.7.11.1	152877at2759	Daldiniasp.EC12|Hypoxylonsp.CI-4A|Hypoxylonsp.EC38|Dipodomysordii|Cricetulusgriseus|Edhazardiaaedis|Kluyveromycesmarxianus|Mesocricetusauratus|Verticilliumlongisporum|Madurellamycetomatis|Muscaroli|Musmusculus|Choanephoracucurbitarum|Hesseltinellavesiculosa|Rattusnorvegicus|Caviaporcellus|Octodondegus|Exophialasideris|Heterocephalusglaber|Trichoplaxadhaerens|Fusariumpseudograminearum|Acromyrmexec…	9PEZI|DIPOR|CRIGR|EDHAE|KLUMD|MESAU|MUSCR|MOUSE|9FUNG|RAT|CAVPO|OCTDE|9EURO|HETGA|TRIAD|FUSPC|ACREC|ASPVE|9AGAM|9SAUR|TILAU|9HYME|DRORH|9HYPO|PENBI|AURPU|AURSE|CAMFO|OPEBR|NOTFU|KLENI|TRYVY|EPING|9NEOP|9TREE|9BASI|HIBSY|NAUCC|9CICH|TRYCI|ASPKA|PNEMU|NAUDC|TETBL|TETPH|KAZAF|KAZNA|9SACH|MARBU|ASPWE|9AGAR|ENTNP|PYROM|9APHY|ZASCE|SACEU|METAS|CORFA|METRR|CORDF|9ROSI|9ASPA|FUSC4|HIPCM|NANGC|BRAOL|MYOBR…	1107	5074	226	C4
Q9UHD2	TBK1	TBK1	ENSG00000183735	TANK binding kinase 1 [Source:HGNC Symbol;Acc:HGNC:11584]	-	2957757at2759	Dipodomysordii|Cricetulusgriseus|Mesocricetusauratus|Muscaroli|Musmusculus|Rattusnorvegicus|Caviaporcellus|Octodondegus|Heterocephalusglaber|Acromyrmexechinatior|Pogonavitticeps|Bombusbifarius|Drosophilarhopaloa|Camponotusfloridanus|Nothobranchiusfurzeri|Cryptotermessecundus|Maylandiazebra|NiveomycesinsectorumRCEF264|Bicyclusanynana|Anophelesminimus|Tritrichomonasfoetus|Lipotesvexillifer|Pediculu…	DIPOR|CRIGR|MESAU|MUSCR|MOUSE|RAT|CAVPO|OCTDE|HETGA|ACREC|9SAUR|9HYME|DRORH|CAMFO|NOTFU|9NEOP|9CICH|9HYPO|BICAN|9DIPT|9EUKA|LIPVE|PEDHC|DIACI|STRMM|TRIMA|ATTCE|BOMIM|PTEVA|FRAOC|ZOONE|PELSI|9AMPH|9TELE|FOLCA|BETSP|THRPL|NEOAA|ECHNA|BACLA|DUFNO|SALFA|SERLL|CARSF|ATHCN|OOCBI|AYTFU|AQUCH|AGRPL|LOTGI|MYODS|PERMB|CYNSE|STRHB|GEOSA|BACDO|DANPL|ANTCR|ANOCA|CYPVA|PHLPP|URSMA|NEOSC|VOMUR|CHACN|DROKI|ANOME…	268	418	123	B2
Q9UIK4	DAPK2	DAPK2	ENSG00000035664	death associated protein kinase 2 [Source:HGNC Symbol;Acc:HGNC:2675]	-	5474191at2759	Dipodomysordii|Cricetulusgriseus|Mesocricetusauratus|Muscaroli|Musmusculus|Rattusnorvegicus|Caviaporcellus|Octodondegus|Heterocephalusglaber|Acromyrmexechinatior|Pogonavitticeps|Bombusbifarius|Drosophilarhopaloa|Operophterabrumata|Nothobranchiusfurzeri|Maylandiazebra|Hippocampuscomes|Bicyclusanynana|Anophelesminimus|Scleropagesformosus|Tritrichomonasfoetus|Oxytrichatrifallax|Dryobatespubescens|Li…	DIPOR|CRIGR|MESAU|MUSCR|MOUSE|RAT|CAVPO|OCTDE|HETGA|ACREC|9SAUR|9HYME|DRORH|OPEBR|NOTFU|9CICH|HIPCM|BICAN|9DIPT|SCLFO|9EUKA|9SPIT|DRYPU|LIPVE|PEDHC|TAUER|DIACI|STRMM|TRIMA|NIPNI|ATTCE|BOMIM|RHOPR|PTEVA|FRAOC|MONDO|PELSI|9AMPH|9TELE|BETSP|THRPL|9SCAR|NEOAA|ECHNA|BUCRH|DUFNO|SALFA|SERLL|CARSF|9GRUI|LEPDC|EGRGA|ATHCN|OOCBI|LARCR|AYTFU|AQUCH|AGRPL|LOTGI|MYODS|9AGAM|PERMB|CYNSE|STRHB|TERCA|GEOSA|BACDO…	322	991	87	B2
Q9UK32	RSK4	RPS6KA6	ENSG00000072133	ribosomal protein S6 kinase A6 [Source:HGNC Symbol;Acc:HGNC:10435]	2.7.11.1	5489497at2759	Dipodomysordii|Cricetulusgriseus|Mesocricetusauratus|Muscaroli|Musmusculus|Rattusnorvegicus|Caviaporcellus|Octodondegus|Heterocephalusglaber|Trichoplaxadhaerens|Acromyrmexechinatior|Pogonavitticeps|Bombusbifarius|Drosophilarhopaloa|Camponotusfloridanus|Operophterabrumata|Nothobranchiusfurzeri|Klebsormidiumnitens|Cryptotermessecundus|Hibiscussyriacus|Maylandiazebra|Herraniaumbratica|Apostasiashenz…	DIPOR|CRIGR|MESAU|MUSCR|MOUSE|RAT|CAVPO|OCTDE|HETGA|TRIAD|ACREC|9SAUR|9HYME|DRORH|CAMFO|OPEBR|NOTFU|KLENI|9NEOP|HIBSY|9CICH|9ROSI|9ASPA|NILLU|HIPCM|BRAOL|MYOBR|BICAN|9DIPT|HORVV|9EUKA|9CHLO|LIPVE|PEDHC|DIACI|TACFU|STRMM|TRIMA|ATTCE|ARADU|BOMIM|RHOPR|PTEVA|AMBTC|FRAOC|COFAR|ZOONE|MONDO|PELSI|9AMPH|9HEMI|9TELE|MARPO|ANOCL|BRADI|FOLCA|BETSP|THRPL|9SCAR|NEOAA|ECHNA|BACLA|DUFNO|JATCU|SALFA|SERLL|CARSF…	434	2069	50	B1
Q9UKE5	TNIK	TNIK	ENSG00000154310	TRAF2 and NCK interacting kinase [Source:HGNC Symbol;Acc:HGNC:30765]	-	2904475at2759	Dipodomysordii|Mesocricetusauratus|Muscaroli|Musmusculus|Rattusnorvegicus|Caviaporcellus|Octodondegus|Heterocephalusglaber|Trichoplaxadhaerens|Pogonavitticeps|Bombusbifarius|Drosophilarhopaloa|Operophterabrumata|Nothobranchiusfurzeri|Maylandiazebra|Hippocampuscomes|Bicyclusanynana|Anophelesminimus|Lipotesvexillifer|Pediculushumanussubsp.corporis|Diaphorinacitri|Strigamiamaritima|Trichechusmanatus…	DIPOR|MESAU|MUSCR|MOUSE|RAT|CAVPO|OCTDE|HETGA|TRIAD|9SAUR|9HYME|DRORH|OPEBR|NOTFU|9CICH|HIPCM|BICAN|9DIPT|LIPVE|PEDHC|DIACI|STRMM|TRIMA|ATTCE|BOMIM|RHOPR|PTEVA|MONDO|PELSI|9AMPH|9TELE|BETSP|THRPL|NEOAA|ECHNA|9FUNG|CARSF|ATHCN|OOCBI|AYTFU|AGRPL|LOTGI|PERMB|CYNSE|GEOSA|BACDO|CYPVA|PHLPP|NEOSC|VOMUR|CHACN|9PASE|DROKI|BOBOX|VICPA|ORYME|TAKRU|BALAS|PANHP|CAERE|9PASS|TETUR|ACIJB|COLAP|STRRB|CALUR|STOCA…	221	1010	24	A
Q9UKI8	TLK1	TLK1	ENSG00000198586	tousled like kinase 1 [Source:HGNC Symbol;Acc:HGNC:11841]	-	1523at2759	Dipodomysordii|Cricetulusgriseus|Mesocricetusauratus|Muscaroli|Musmusculus|Rattusnorvegicus|Octodondegus|Heterocephalusglaber|Trichoplaxadhaerens|Acromyrmexechinatior|Pogonavitticeps|Bombusbifarius|Drosophilarhopaloa|Camponotusfloridanus|Operophterabrumata|Nothobranchiusfurzeri|Klebsormidiumnitens|Trypanosomavivax|Hibiscussyriacus|Maylandiazebra|Trypanosomacongolense|Herraniaumbratica|Apostasiash…	DIPOR|CRIGR|MESAU|MUSCR|MOUSE|RAT|OCTDE|HETGA|TRIAD|ACREC|9SAUR|9HYME|DRORH|CAMFO|OPEBR|NOTFU|KLENI|TRYVY|HIBSY|9CICH|TRYCI|9ROSI|9ASPA|HIPCM|BRAOL|MYOBR|BICAN|9DIPT|HORVV|9EUKA|9CHLO|VITBC|9SPIT|LIPVE|PEDHC|DIACI|ACACF|STRMM|TRIMA|ATTCE|GALSU|ARADU|9EUGL|BOMIM|RHOPR|PTEVA|AMBTC|COFAR|MONDO|9AMPH|9TELE|MARPO|FISSO|BRADI|LEPPY|BETSP|THRPL|NEOAA|ECHNA|SALFA|SERLL|TRYB2|CARSF|9LAMI|ATHCN|AEGTS|OOCBI…	406	826	75	B1
Q9UL54	TAO2	TAOK2	ENSG00000149930	TAO kinase 2 [Source:HGNC Symbol;Acc:HGNC:16835]	-	2879376at2759	Dipodomysordii|Cricetulusgriseus|Mesocricetusauratus|Balearicaregulorumgibbericeps|Muscaroli|Musmusculus|Rattusnorvegicus|Caviaporcellus|Octodondegus|Trichoplaxadhaerens|Acromyrmexechinatior|Pogonavitticeps|Bombusbifarius|Drosophilarhopaloa|Camponotusfloridanus|Operophterabrumata|Cryptotermessecundus|Maylandiazebra|Hippocampuscomes|Myotisbrandtii|Bicyclusanynana|Anophelesminimus|Parasteatodatepid…	DIPOR|CRIGR|MESAU|BALRE|MUSCR|MOUSE|RAT|CAVPO|OCTDE|TRIAD|ACREC|9SAUR|9HYME|DRORH|CAMFO|OPEBR|9NEOP|9CICH|HIPCM|MYOBR|BICAN|9DIPT|PARTP|DRYPU|LIPVE|PEDHC|TAUER|DIACI|STRMM|TRIMA|NIPNI|ATTCE|BOMIM|PTEVA|FRAOC|ZOONE|MONDO|PELSI|9AMPH|9TELE|FOLCA|BETSP|THRPL|9SCAR|NEOAA|ECHNA|BACLA|BUCRH|NESNO|SALFA|SERLL|CARSF|LEPDC|EGRGA|ATHCN|LARCR|AYTFU|AQUCH|AGRPL|LOTGI|MYODS|PERMB|9AVES|CYNSE|TUPCH|STRHB|TERCA…	329	790	97	B2
Q9UPE1	SRPK3	SRPK3	ENSG00000184343	SRSF protein kinase 3 [Source:HGNC Symbol;Acc:HGNC:11402]	-	912242at2759	Daldiniasp.EC12|Hypoxylonsp.CI-4A|Hypoxylonsp.EC38|Dipodomysordii|Cricetulusgriseus|Kluyveromycesmarxianus|Mesocricetusauratus|Verticilliumlongisporum|Madurellamycetomatis|Muscaroli|Musmusculus|Choanephoracucurbitarum|Hesseltinellavesiculosa|Rattusnorvegicus|Caviaporcellus|Octodondegus|Exophialasideris|Heterocephalusglaber|Trichoplaxadhaerens|Fusariumpseudograminearum|CeratocystisfimbriataCBS1147…	9PEZI|DIPOR|CRIGR|KLUMD|MESAU|MUSCR|MOUSE|9FUNG|RAT|CAVPO|OCTDE|9EURO|HETGA|TRIAD|FUSPC|ASPVE|9AGAM|9SAUR|TILAU|9HYME|DRORH|9HYPO|PENBI|AURPU|AURSE|CAMFO|OPEBR|NOTFU|KLENI|TRYVY|EPING|9TREE|9BASI|HIBSY|NAUCC|9CICH|TRYCI|PNEMU|NAUDC|TETBL|TETPH|KAZAF|KAZNA|9SACH|MARBU|ASPWE|9AGAR|ENTNP|PYROM|9APHY|ZASCE|SACEU|METAS|CORFA|METRR|CORDF|9ROSI|9ASPA|FUSC4|HIPCM|BRAOL|9HELO|GRENI|BICAN|SERID|CLAP2|GLAL2…	1070	2097	290	D
Q9UPZ9	ICK	CILK1	ENSG00000112144	ciliogenesis associated kinase 1 [Source:HGNC Symbol;Acc:HGNC:21219]	-	5478252at2759	Dipodomysordii|Cricetulusgriseus|Mesocricetusauratus|Muscaroli|Musmusculus|Rattusnorvegicus|Caviaporcellus|Octodondegus|Trichoplaxadhaerens|Acromyrmexechinatior|Pogonavitticeps|Bombusbifarius|Drosophilarhopaloa|Operophterabrumata|Klebsormidiumnitens|Trypanosomavivax|Cryptotermessecundus|Hibiscussyriacus|Maylandiazebra|Trypanosomacongolense|Herraniaumbratica|Apostasiashenzhenica|Brassicaoleraceava…	DIPOR|CRIGR|MESAU|MUSCR|MOUSE|RAT|CAVPO|OCTDE|TRIAD|ACREC|9SAUR|9HYME|DRORH|OPEBR|KLENI|TRYVY|9NEOP|HIBSY|9CICH|TRYCI|9ROSI|9ASPA|BRAOL|MYOBR|BICAN|APHAT|9DIPT|HORVV|9EUKA|SAPDV|9CHLO|9ALVE|VITBC|9SPIT|LIPVE|9STRA|PEDHC|DIACI|ACACF|TRIMA|ATTCE|BLAHO|GALSU|ARADU|PHYPR|BOMIM|RHOPR|PTEVA|AMBTC|FRAOC|COFAR|MONDO|PELSI|9AMPH|9HEMI|9TELE|MARPO|FISSO|BRADI|LEPPY|BETSP|THRPL|NEOAA|ECHNA|DUFNO|JATCU|SALFA…	437	980	72	B1
Q9UQ07	MOK	MOK	ENSG00000080823	MOK protein kinase [Source:HGNC Symbol;Acc:HGNC:9833]	-	1328218at2759	Daldiniasp.EC12|Hypoxylonsp.CI-4A|Hypoxylonsp.EC38|Dipodomysordii|Kluyveromycesmarxianus|Verticilliumlongisporum|Muscaroli|Musmusculus|Choanephoracucurbitarum|Hesseltinellavesiculosa|Rattusnorvegicus|Octodondegus|Exophialasideris|Trichoplaxadhaerens|Fusariumpseudograminearum|CeratocystisfimbriataCBS114723|AspergillusversicolorCBS583.65|AspergillussydowiiCBS593.65|SclerodermacitrinumFougA|Pogonavi…	9PEZI|DIPOR|KLUMD|MUSCR|MOUSE|9FUNG|RAT|OCTDE|9EURO|TRIAD|FUSPC|ASPVE|9AGAM|9SAUR|TILAU|9HYPO|PENBI|AURPU|AURSE|NOTFU|KLENI|TRYVY|EPING|9TREE|9BASI|NAUCC|TRYCI|PNEMU|NAUDC|TETBL|TETPH|KAZAF|KAZNA|9SACH|MARBU|ASPWE|9AGAR|PYROM|9APHY|ZASCE|SACEU|METAS|CORFA|METRR|CORDF|FUSC4|9HELO|SERID|CLAP2|GLAL2|APHAT|9DIPT|MACPH|RHOT1|CANO9|PLEOS|ASPLC|9EUKA|HYAVF|9PLEO|PSEA3|SAPDV|HORWE|9CHLO|ASPGL|SACAR|TOLOC…	771	964	262	D
Q9UQB9	AURC	AURKC	ENSG00000105146	aurora kinase C [Source:HGNC Symbol;Acc:HGNC:11391]	2.7.11.1	117459at2759	Daldiniasp.EC12|Hypoxylonsp.CI-4A|Hypoxylonsp.EC38|Dipodomysordii|Cricetulusgriseus|Edhazardiaaedis|Kluyveromycesmarxianus|Mesocricetusauratus|Verticilliumlongisporum|Madurellamycetomatis|Muscaroli|Musmusculus|Choanephoracucurbitarum|Hesseltinellavesiculosa|Rattusnorvegicus|Caviaporcellus|Octodondegus|Exophialasideris|Heterocephalusglaber|Saccoglossuskowalevskii|Trichoplaxadhaerens|Fusariumpseudo…	9PEZI|DIPOR|CRIGR|EDHAE|KLUMD|MESAU|MUSCR|MOUSE|9FUNG|RAT|CAVPO|OCTDE|9EURO|HETGA|SACKO|TRIAD|FUSPC|ACREC|ASPVE|9AGAM|9SAUR|TILAU|9HYME|DRORH|PENBI|AURPU|AURSE|OPEBR|NOTFU|KLENI|TRYVY|EPING|9NEOP|9TREE|9BASI|HIBSY|NAUCC|9CICH|TRYCI|ASPKA|PNEMU|NAUDC|TETBL|TETPH|KAZAF|KAZNA|9SACH|MARBU|ASPWE|9AGAR|PYROM|9APHY|ZASCE|SACEU|9HYPO|METAS|CORFA|METRR|CORDF|9ROSI|9ASPA|FUSC4|HIPCM|BRAOL|9HELO|GRENI|BICAN…	1039	1988	195	C4
Q9UQM7	CAMK2A	CAMK2A	ENSG00000070808	calcium/calmodulin dependent protein kinase II alpha [Source:HGNC Symbol;Acc:HGNC:1460]	-	1121238at2759	Daldiniasp.EC12|Hypoxylonsp.CI-4A|Hypoxylonsp.EC38|Dipodomysordii|Cricetulusgriseus|Kluyveromycesmarxianus|Mesocricetusauratus|Balearicaregulorumgibbericeps|Verticilliumlongisporum|Madurellamycetomatis|Muscaroli|Musmusculus|Choanephoracucurbitarum|Hesseltinellavesiculosa|Rattusnorvegicus|Caviaporcellus|Octodondegus|Exophialasideris|Heterocephalusglaber|Trichoplaxadhaerens|Fusariumpseudograminearu…	9PEZI|DIPOR|CRIGR|KLUMD|MESAU|BALRE|MUSCR|MOUSE|9FUNG|RAT|CAVPO|OCTDE|9EURO|HETGA|TRIAD|FUSPC|ACREC|ASPVE|9AGAM|9SAUR|TILAU|9HYME|DRORH|9HYPO|PENBI|AURPU|AURSE|CAMFO|OPEBR|NOTFU|KLENI|EPING|9TREE|9BASI|HIBSY|NAUCC|9CICH|PNEMU|NAUDC|TETBL|TETPH|KAZAF|KAZNA|9SACH|MARBU|ASPWE|9AGAR|PYROM|9APHY|ZASCE|SACEU|METAS|CORFA|METRR|CORDF|9ROSI|9ASPA|FUSC4|HIPCM|BRAOL|MYOBR|9HELO|BICAN|SERID|CLAP2|GLAL2|PLACD…	1115	6075	245	C4
Q9Y243	AKT3	AKT3	ENSG00000117020	AKT serine/threonine kinase 3 [Source:HGNC Symbol;Acc:HGNC:393]	2.7.11.1	3028764at2759	Dipodomysordii|Cricetulusgriseus|Mesocricetusauratus|Merionesunguiculatus|Muscaroli|Musmusculus|Rattusnorvegicus|Caviaporcellus|Octodondegus|Heterocephalusglaber|Saccoglossuskowalevskii|Trichoplaxadhaerens|Pogonavitticeps|Bombusbifarius|Drosophilarhopaloa|Operophterabrumata|Nothobranchiusfurzeri|Cryptotermessecundus|Maylandiazebra|Entamoebanuttalli|Hippocampuscomes|Nannochloropsisgaditana|Myotisb…	DIPOR|CRIGR|MESAU|MERUN|MUSCR|MOUSE|RAT|CAVPO|OCTDE|HETGA|SACKO|TRIAD|9SAUR|9HYME|DRORH|OPEBR|NOTFU|9NEOP|9CICH|ENTNP|HIPCM|NANGC|MYOBR|BICAN|APHAT|9DIPT|PARTP|9EUKA|SAPDV|9ALVE|VITBC|9SPIT|DRYPU|LIPVE|SINCH|9STRA|PEDHC|DIACI|TACFU|ACACF|STRMM|TRIMA|ATTCE|BLAHO|PHYPR|BOMIM|RHOPR|PTEVA|FRAOC|MONDO|PELSI|9AMPH|9HEMI|9TELE|FISSO|FOLCA|BETSP|THRPL|9SCAR|NEOAA|ECHNA|BACLA|SALFA|SERLL|CARSF|ATHCN|OOCBI…	359	1790	83	B2
Q9Y2H1	NDR2	STK38L	ENSG00000211455	serine/threonine kinase 38 like [Source:HGNC Symbol;Acc:HGNC:17848]	-	988261at2759	Dipodomysordii|Cricetulusgriseus|Edhazardiaaedis|Mesocricetusauratus|Muscaroli|Musmusculus|Choanephoracucurbitarum|Rattusnorvegicus|Caviaporcellus|Octodondegus|Heterocephalusglaber|Trichoplaxadhaerens|Acromyrmexechinatior|Pogonavitticeps|Bombusbifarius|Drosophilarhopaloa|Camponotusfloridanus|Operophterabrumata|Nothobranchiusfurzeri|Klebsormidiumnitens|Trypanosomavivax|Hibiscussyriacus|Maylandiaze…	DIPOR|CRIGR|EDHAE|MESAU|MUSCR|MOUSE|9FUNG|RAT|CAVPO|OCTDE|HETGA|TRIAD|ACREC|9SAUR|9HYME|DRORH|CAMFO|OPEBR|NOTFU|KLENI|TRYVY|HIBSY|9CICH|TRYCI|9ROSI|9ASPA|NANGC|BRAOL|MYOBR|BICAN|APHAT|9DIPT|HORVV|9EUKA|SAPDV|9CHLO|9SPIT|LIPVE|9STRA|PEDHC|DIACI|MUCC1|STRMM|TRIMA|ATTCE|BLAHO|GALSU|ARADU|PHYPR|BOMIM|RHOPR|PTEVA|AMBTC|FRAOC|RHIZD|COFAR|GONPJ|ZOONE|MONDO|SYNRA|PELSI|9AMPH|9HEMI|9TELE|MARPO|ANOCL|FISSO…	529	2143	58	B1
Q9Y2K2	QSK	SIK3	ENSG00000160584	SIK family kinase 3 [Source:HGNC Symbol;Acc:HGNC:29165]	2.7.11.1	2906940at2759	Dipodomysordii|Mesocricetusauratus|Muscaroli|Musmusculus|Octodondegus|Pogonavitticeps|Hippocampuscomes|Trichechusmanatuslatirostris|Pteropusvampyrus|Pelodiscussinensis|Microcaeciliaunicolor|Sinocyclocheilusanshuiensis|Paramormyropskingsleyae|Neophocaenaasiaeorientalisasiaeorientalis|Salariasfasciatus|Carlitosyrichta|Parambassisranga|Aythyafuligula|Aquilachrysaetoschrysaetos|Peromyscusmaniculatusb…	DIPOR|MESAU|MUSCR|MOUSE|OCTDE|9SAUR|HIPCM|TRIMA|PTEVA|PELSI|9AMPH|9TELE|NEOAA|SALFA|CARSF|AYTFU|AQUCH|PERMB|TERCA|GEOSA|ANOCA|CYPVA|CHACN|BOBOX|VICPA|ORYME|BALAS|9PASS|ACIJB|CALUR|KRYMA|AOTNA|PHACI|ALLSI|ENHLU|SAIBB|BISBB|NEMVE|POCDA|AUSLI|COTGO|RHIFE|ACTTE|HELRO|ANATE|BIOGL|LINUN|BRABE|LATCH|CLUHA|DANRE|CARAU|ICTPU|SALSA|FUNHE|GYMAC|XENLA|XENTR|9CHIR|ERIEU|PANGU|SAPAP|CERAT|MACMU|MACNE|PAPAN|PAN…	90	143	5	A
Q9Y2U5	MEKK2	MAP3K2	ENSG00000169967	mitogen-activated protein kinase kinase kinase 2 [Source:HGNC Symbol;Acc:HGNC:6854]	-	145974at2759	Daldiniasp.EC12|Hypoxylonsp.CI-4A|Hypoxylonsp.EC38|Dipodomysordii|Cricetulusgriseus|Kluyveromycesmarxianus|Mesocricetusauratus|Verticilliumlongisporum|Madurellamycetomatis|Muscaroli|Musmusculus|Choanephoracucurbitarum|Hesseltinellavesiculosa|Rattusnorvegicus|Caviaporcellus|Octodondegus|Exophialasideris|Heterocephalusglaber|Trichoplaxadhaerens|Fusariumpseudograminearum|CeratocystisfimbriataCBS1147…	9PEZI|DIPOR|CRIGR|KLUMD|MESAU|MUSCR|MOUSE|9FUNG|RAT|CAVPO|OCTDE|9EURO|HETGA|TRIAD|FUSPC|ASPVE|9AGAM|9SAUR|TILAU|9HYPO|PENBI|AURPU|AURSE|NOTFU|KLENI|TRYVY|EPING|9TREE|9BASI|HIBSY|NAUCC|9CICH|TRYCI|ASPKA|PNEMU|NAUDC|TETBL|TETPH|KAZAF|KAZNA|9SACH|MARBU|ASPWE|9AGAR|PYROM|9APHY|ZASCE|SACEU|METAS|CORFA|METRR|CORDF|9ROSI|9ASPA|FUSC4|HIPCM|BRAOL|9HELO|SERID|CLAP2|GLAL2|APHAT|HORVV|MACPH|CANO9|PLEOS|ASPLC…	925	2650	285	D
Q9Y463	DYRK1B	DYRK1B	ENSG00000105204	dual specificity tyrosine phosphorylation regulated kinase 1B [Source:HGNC Symbol;Acc:HGNC:3092]	-	452107at2759	Daldiniasp.EC12|Hypoxylonsp.CI-4A|Hypoxylonsp.EC38|Dipodomysordii|Cricetulusgriseus|Edhazardiaaedis|Kluyveromycesmarxianus|Mesocricetusauratus|Verticilliumlongisporum|Madurellamycetomatis|Muscaroli|Musmusculus|Choanephoracucurbitarum|Hesseltinellavesiculosa|Rattusnorvegicus|Caviaporcellus|Octodondegus|Exophialasideris|Heterocephalusglaber|Trichoplaxadhaerens|Fusariumpseudograminearum|Acromyrmexec…	9PEZI|DIPOR|CRIGR|EDHAE|KLUMD|MESAU|MUSCR|MOUSE|9FUNG|RAT|CAVPO|OCTDE|9EURO|HETGA|TRIAD|FUSPC|ACREC|ASPVE|9AGAM|9SAUR|TILAU|9HYME|DRORH|9HYPO|PENBI|AURPU|AURSE|OPEBR|NOTFU|KLENI|TRYVY|EPING|9NEOP|9TREE|9BASI|HIBSY|NAUCC|9CICH|TRYCI|ASPKA|PNEMU|NAUDC|TETBL|TETPH|KAZAF|KAZNA|9SACH|MARBU|ASPWE|9AGAR|PYROM|9APHY|ZASCE|SACEU|METAS|CORFA|METRR|CORDF|9ROSI|9ASPA|FUSC4|HIPCM|NANGC|BRAOL|MYOBR|9HELO|GRENI…	1099	3303	283	D
Q9Y4K4	KHS1	MAP4K5	ENSG00000012983	mitogen-activated protein kinase kinase kinase kinase 5 [Source:HGNC Symbol;Acc:HGNC:6867]	2.7.11.1	152877at2759	Daldiniasp.EC12|Hypoxylonsp.CI-4A|Hypoxylonsp.EC38|Dipodomysordii|Cricetulusgriseus|Edhazardiaaedis|Kluyveromycesmarxianus|Mesocricetusauratus|Verticilliumlongisporum|Madurellamycetomatis|Muscaroli|Musmusculus|Choanephoracucurbitarum|Hesseltinellavesiculosa|Rattusnorvegicus|Caviaporcellus|Octodondegus|Exophialasideris|Heterocephalusglaber|Trichoplaxadhaerens|Fusariumpseudograminearum|Acromyrmexec…	9PEZI|DIPOR|CRIGR|EDHAE|KLUMD|MESAU|MUSCR|MOUSE|9FUNG|RAT|CAVPO|OCTDE|9EURO|HETGA|TRIAD|FUSPC|ACREC|ASPVE|9AGAM|9SAUR|TILAU|9HYME|DRORH|9HYPO|PENBI|AURPU|AURSE|CAMFO|OPEBR|NOTFU|KLENI|TRYVY|EPING|9NEOP|9TREE|9BASI|HIBSY|NAUCC|9CICH|TRYCI|ASPKA|PNEMU|NAUDC|TETBL|TETPH|KAZAF|KAZNA|9SACH|MARBU|ASPWE|9AGAR|ENTNP|PYROM|9APHY|ZASCE|SACEU|METAS|CORFA|METRR|CORDF|9ROSI|9ASPA|FUSC4|HIPCM|NANGC|BRAOL|MYOBR…	1107	5074	233	C4
Q9Y572	RIPK3	RIPK3	ENSG00000129465	receptor interacting serine/threonine kinase 3 [Source:HGNC Symbol;Acc:HGNC:10021]	-	2968576at2759	Dipodomysordii|Mesocricetusauratus|Muscaroli|Musmusculus|Rattusnorvegicus|Caviaporcellus|Octodondegus|Pogonavitticeps|Tritrichomonasfoetus|Saprolegniadiclina|ChromeraveliaCCMP2878|Vitrellabrassicaformis|Lipotesvexillifer|Trichechusmanatuslatirostris|Pteropusvampyrus|Microcaeciliaunicolor|Stegastespartitus|Chrysochromulinatobinii|Brachypodiumdistachyon|Bettasplendens|Neophocaenaasiaeorientalisasia…	DIPOR|MESAU|MUSCR|MOUSE|RAT|CAVPO|OCTDE|9SAUR|9EUKA|SAPDV|9ALVE|VITBC|LIPVE|TRIMA|PTEVA|9AMPH|9TELE|BRADI|BETSP|NEOAA|ECHNA|SALFA|CARSF|AQUCA|PERMB|CYNSE|TERCA|GEOSA|PSEPJ|PORUM|CYPVA|ECTSI|URSMA|CHACN|BOBOX|VICPA|ORYME|BALAS|TETTS|ACIJB|COLAP|CALUR|GOSHI|KRYMA|ENTIV|PROCO|ALLSI|ENHLU|AMPQE|SERDU|HELAN|LACSA|PYGNA|ICTTR|BISBB|MONAL|SORBI|WHEAT|MAIZE|THETB|9CHLO|OREAU|ORCCI|AUSLI|COTGO|9LABR|9GLOM…	143	242	29	A
Q9Y5S2	MRCKB	CDC42BPB	ENSG00000198752	CDC42 binding protein kinase beta [Source:HGNC Symbol;Acc:HGNC:1738]	2.7.11.1	988261at2759	Dipodomysordii|Cricetulusgriseus|Edhazardiaaedis|Mesocricetusauratus|Muscaroli|Musmusculus|Choanephoracucurbitarum|Rattusnorvegicus|Caviaporcellus|Octodondegus|Heterocephalusglaber|Trichoplaxadhaerens|Acromyrmexechinatior|Pogonavitticeps|Bombusbifarius|Drosophilarhopaloa|Camponotusfloridanus|Operophterabrumata|Nothobranchiusfurzeri|Klebsormidiumnitens|Trypanosomavivax|Hibiscussyriacus|Maylandiaze…	DIPOR|CRIGR|EDHAE|MESAU|MUSCR|MOUSE|9FUNG|RAT|CAVPO|OCTDE|HETGA|TRIAD|ACREC|9SAUR|9HYME|DRORH|CAMFO|OPEBR|NOTFU|KLENI|TRYVY|HIBSY|9CICH|TRYCI|9ROSI|9ASPA|NANGC|BRAOL|MYOBR|BICAN|APHAT|9DIPT|HORVV|9EUKA|SAPDV|9CHLO|9SPIT|LIPVE|9STRA|PEDHC|DIACI|MUCC1|STRMM|TRIMA|ATTCE|BLAHO|GALSU|ARADU|PHYPR|BOMIM|RHOPR|PTEVA|AMBTC|FRAOC|RHIZD|COFAR|GONPJ|ZOONE|MONDO|SYNRA|PELSI|9AMPH|9HEMI|9TELE|MARPO|ANOCL|FISSO…	529	2143	60	B1
Q9Y6E0	MST3	STK24	ENSG00000102572	serine/threonine kinase 24 [Source:HGNC Symbol;Acc:HGNC:11403]	-	152877at2759	Daldiniasp.EC12|Hypoxylonsp.CI-4A|Hypoxylonsp.EC38|Dipodomysordii|Cricetulusgriseus|Edhazardiaaedis|Kluyveromycesmarxianus|Mesocricetusauratus|Verticilliumlongisporum|Madurellamycetomatis|Muscaroli|Musmusculus|Choanephoracucurbitarum|Hesseltinellavesiculosa|Rattusnorvegicus|Caviaporcellus|Octodondegus|Exophialasideris|Heterocephalusglaber|Trichoplaxadhaerens|Fusariumpseudograminearum|Acromyrmexec…	9PEZI|DIPOR|CRIGR|EDHAE|KLUMD|MESAU|MUSCR|MOUSE|9FUNG|RAT|CAVPO|OCTDE|9EURO|HETGA|TRIAD|FUSPC|ACREC|ASPVE|9AGAM|9SAUR|TILAU|9HYME|DRORH|9HYPO|PENBI|AURPU|AURSE|CAMFO|OPEBR|NOTFU|KLENI|TRYVY|EPING|9NEOP|9TREE|9BASI|HIBSY|NAUCC|9CICH|TRYCI|ASPKA|PNEMU|NAUDC|TETBL|TETPH|KAZAF|KAZNA|9SACH|MARBU|ASPWE|9AGAR|ENTNP|PYROM|9APHY|ZASCE|SACEU|METAS|CORFA|METRR|CORDF|9ROSI|9ASPA|FUSC4|HIPCM|NANGC|BRAOL|MYOBR…	1107	5074	229	C4
Q9Y6M4	CK1G3	CSNK1G3	ENSG00000151292	casein kinase 1 gamma 3 [Source:HGNC Symbol;Acc:HGNC:2456]	2.7.11.1	1534388at2759	Daldiniasp.EC12|Hypoxylonsp.CI-4A|Hypoxylonsp.EC38|Dipodomysordii|Cricetulusgriseus|Edhazardiaaedis|Kluyveromycesmarxianus|Mesocricetusauratus|Verticilliumlongisporum|Madurellamycetomatis|Muscaroli|Musmusculus|Choanephoracucurbitarum|Hesseltinellavesiculosa|Rattusnorvegicus|Caviaporcellus|Octodondegus|Exophialasideris|Heterocephalusglaber|Saccoglossuskowalevskii|Trichoplaxadhaerens|Fusariumpseudo…	9PEZI|DIPOR|CRIGR|EDHAE|KLUMD|MESAU|MUSCR|MOUSE|9FUNG|RAT|CAVPO|OCTDE|9EURO|HETGA|SACKO|TRIAD|FUSPC|ACREC|ASPVE|9AGAM|9SAUR|TILAU|9HYME|DRORH|9HYPO|PENBI|AURPU|AURSE|CAMFO|OPEBR|NOTFU|KLENI|EPING|9NEOP|9TREE|9BASI|HIBSY|NAUCC|9CICH|PNEMU|NAUDC|TETBL|TETPH|KAZAF|KAZNA|9SACH|MARBU|ASPWE|9AGAR|ENTNP|PYROM|9APHY|ZASCE|SACEU|METAS|CORFA|METRR|CORDF|9ROSI|9ASPA|FUSC4|HIPCM|NANGC|BRAOL|MYOBR|9HELO|GRENI…	1149	5057	250	C4
