# Supplementary material for: Applying a Conservation-Based Approach for Predicting Novel Phosphorylation Sites in Eukaryotes and Evaluating Their Functional Relevance
Source: J Proteome Res. 2025 Jul 29;24(9):4547–62. doi: 10.1021/acs.jproteome.5c00278 (PMC12418505; doi:10.1021/acs.jproteome.5c00278)
Supplement: Supplementary file 5 [file pr5c00278_si_005.xlsx]

## Sheet: pST
Species Uniprot code	Species common name	Species scientific name	Protein in species	Predicted phosphosite	PSP evidence count (Mouse only)	PTMViewer evidence (Arabidopsis only)	Conserved human phosphosites (protein_site)	Positions in corresponding alignments	Conserved +1 site in human sequence	PSP evidence count per human match	Average PSP evidence count across human matches	Evidence in PA	PA evidence count at PTM>0.95	Average PA evidence count across human matches
XENLA	African clawed frog	Xenopus laevis	A0A090B468	T16	-	-	Q14566_T13;	166;	Q	19;	19	5+ obs. at PTM>0.95 which is >=90% of total obs.;	608;	608
XENLA	African clawed frog	Xenopus laevis	A0A090B468	S414	-	-	Q14566_S413;	915;	P	10;	10	5+ obs. at PTM>0.95 which is >=90% of total obs.;	16;	16
XENLA	African clawed frog	Xenopus laevis	A0A090B468	S766	-	-	Q14566_S762;	1400;	E	28;	28	5+ obs. at PTM>0.95 which is >=10% and <50% of total obs.;	162;	162
XENLA	African clawed frog	Xenopus laevis	A0A1L8EJM5	S11	-	-	P42677_S11;	213;	P	31;	31	5+ obs. at PTM>0.95 which is >=90% of total obs.;	1162;	1162
XENLA	African clawed frog	Xenopus laevis	A0A1L8EJM5	S27	-	-	P42677_S27;Q71UM5_S27;	229;197;	P	27;26;	26	5+ obs. at PTM>0.95 which is >=10% and <50% of total obs.;5+ obs. at PTM>0.95 which is >=10% and <50% of total obs.;	115;115;	115
XENLA	African clawed frog	Xenopus laevis	A0A1L8EJM5	S78	-	-	P42677_S78;Q71UM5_S78;	280;248;	F	34;34;	34	5+ obs. at PTM>0.95 which is >=50% and <90% of total obs.;5+ obs. at PTM>0.95 which is >=50% and <90% of total obs.;	6;6;	6
XENLA	African clawed frog	Xenopus laevis	A0A1L8EJN9	S78	-	-	P47914_S142;	560;	V	18;	18	5+ obs. at PTM>0.95 which is >=90% of total obs.;	114;	114
XENLA	African clawed frog	Xenopus laevis	A0A1L8EKG6	S231	-	-	P14923_S182;	768;	P	16;	16	5+ obs. at PTM>0.95 which is >=90% of total obs.;	904;	904
XENLA	African clawed frog	Xenopus laevis	A0A1L8EKG6	S714	-	-	P14923_S665;	1416;	V	20;	20	5+ obs. at PTM>0.95 which is >=10% and <50% of total obs.;	150;	150
XENLA	African clawed frog	Xenopus laevis	A0A1L8EKH0	S156	-	-	Q6NZI2_S167;	322;	I	26;	26	5+ obs. at PTM>0.95 which is >=10% and <50% of total obs.;	111;	111
XENLA	African clawed frog	Xenopus laevis	A0A1L8EKH0	S191	-	-	Q6NZI2_S202;	370;	S	47;	47	5+ obs. at PTM>0.95 which is >=10% and <50% of total obs.;	1101;	1101
XENLA	African clawed frog	Xenopus laevis	A0A1L8EKH0	S192	-	-	Q6NZI2_S203;	371;	D	46;	46	5+ obs. at PTM>0.95 which is >=10% and <50% of total obs.;	1115;	1115
XENLA	African clawed frog	Xenopus laevis	A0A1L8EKH0	S296	-	-	Q6NZI2_S300;	548;	F	25;	25	5+ obs. at PTM>0.95 which is >=10% and <50% of total obs.;	233;	233
XENLA	African clawed frog	Xenopus laevis	A0A1L8EKH0	T298	-	-	Q6NZI2_T302;	550;	P	26;	26	5+ obs. at PTM>0.95 which is >=10% and <50% of total obs.;	346;	346
XENLA	African clawed frog	Xenopus laevis	A0A1L8EKH0	S358	-	-	Q6NZI2_S366;	688;	P	44;	44	5+ obs. at PTM>0.95 which is >=10% and <50% of total obs.;	510;	510
XENLA	African clawed frog	Xenopus laevis	A0A1L8EKJ1	S45	-	-	Q99741_S45;	572;	P	20;	20	5+ obs. at PTM>0.95 which is >=10% and <50% of total obs.;	32;	32
XENLA	African clawed frog	Xenopus laevis	A0A1L8EKJ1	S54	-	-	Q99741_S54;	647;	P	22;	22	5+ obs. at PTM>0.95 which is >=90% of total obs.;	6;	6
XENLA	African clawed frog	Xenopus laevis	A0A1L8EKJ1	S74	-	-	Q99741_S74;	718;	P	15;	15	5+ obs. at PTM>0.95 which is >=50% and <90% of total obs.;	143;	143
XENLA	African clawed frog	Xenopus laevis	A0A1L8EKL2	T447	-	-	P53396_T447;	762;	P	63;	63	5+ obs. at PTM>0.95 which is >=10% and <50% of total obs.;	98;	98
XENLA	African clawed frog	Xenopus laevis	A0A1L8EKL2	S455	-	-	P53396_S455;	770;	F	154;	154	5+ obs. at PTM>0.95 which is >=10% and <50% of total obs.;	782;	782
XENLA	African clawed frog	Xenopus laevis	A0A1L8EKL2	T1100	-	-	P53396_T1100;	1726;	M	7;	7	5+ obs. at PTM>0.95 which is >=50% and <90% of total obs.;	17;	17
XENLA	African clawed frog	Xenopus laevis	A0A1L8EKM5	T34	-	-	Q9UD71_T34;	356;	P	56;	56	5+ obs. at PTM>0.95 which is >=90% of total obs.;	62;	62
XENLA	African clawed frog	Xenopus laevis	A0A1L8EKM5	S46	-	-	Q9UD71_S46;	368;	P	9;	9	5+ obs. at PTM>0.95 which is >=10% and <50% of total obs.;	32;	32
XENLA	African clawed frog	Xenopus laevis	A0A1L8EKN6	T68	-	-	Q14847_T68;	5738;	P	50;	50	5+ obs. at PTM>0.95 which is >=10% and <50% of total obs.;	388;	388
XENLA	African clawed frog	Xenopus laevis	A0A1L8EKN6	T104	-	-	Q14847_T104;	6748;	P	63;	63	5+ obs. at PTM>0.95 which is >=50% and <90% of total obs.;	776;	776
XENLA	African clawed frog	Xenopus laevis	A0A1L8EKQ1	S648	-	-	Q15648_S664;	1085;	P	17;	17	5+ obs. at PTM>0.95 which is >=10% and <50% of total obs.;	99;	99
XENLA	African clawed frog	Xenopus laevis	A0A1L8EKQ1	T788	-	-	Q15648_T805;	1391;	P	43;	43	5+ obs. at PTM>0.95 which is >=10% and <50% of total obs.;	51;	51
XENLA	African clawed frog	Xenopus laevis	A0A1L8EKQ1	S939	-	-	Q15648_S953;	1607;	Q	16;	16	5+ obs. at PTM>0.95 which is >=50% and <90% of total obs.;	16;	16
XENLA	African clawed frog	Xenopus laevis	A0A1L8EKQ1	S1012	-	-	Q15648_S1021;	1718;	P	5;	5	5+ obs. at PTM>0.95 which is >=10% and <50% of total obs.;	35;	35
XENLA	African clawed frog	Xenopus laevis	A0A1L8EKQ1	T1022	-	-	Q15648_T1032;	1729;	P	9;	9	5+ obs. at PTM>0.95 which is >=10% and <50% of total obs.;	30;	30
XENLA	African clawed frog	Xenopus laevis	A0A1L8EKQ1	T1041	-	-	Q15648_T1051;	1776;	P	57;	57	5+ obs. at PTM>0.95 which is >=10% and <50% of total obs.;	714;	714
XENLA	African clawed frog	Xenopus laevis	A0A1L8EKQ1	S1185	-	-	Q15648_S1192;	2036;	P	5;	5	5+ obs. at PTM>0.95 which is >=50% and <90% of total obs.;	47;	47
XENLA	African clawed frog	Xenopus laevis	A0A1L8EKQ1	S1200	-	-	Q15648_S1207;	2056;	P	40;	40	5+ obs. at PTM>0.95 which is >=10% and <50% of total obs.;	678;	678
XENLA	African clawed frog	Xenopus laevis	A0A1L8EKQ1	T1208	-	-	Q15648_T1215;	2068;	P	37;	37	5+ obs. at PTM>0.95 which is >=10% and <50% of total obs.;	679;	679
XENLA	African clawed frog	Xenopus laevis	A0A1L8EKQ1	S1216	-	-	Q15648_S1223;	2076;	P	23;	23	5+ obs. at PTM>0.95 which is >=50% and <90% of total obs.;	163;	163
XENLA	African clawed frog	Xenopus laevis	A0A1L8EKQ1	S1242	-	-	Q15648_S1251;	2112;	S	7;	7	5+ obs. at PTM>0.95 which is >=10% and <50% of total obs.;	8;	8
XENLA	African clawed frog	Xenopus laevis	A0A1L8EKQ1	S1243	-	-	Q15648_S1252;	2113;	G	7;	7	5+ obs. at PTM>0.95 which is >=10% and <50% of total obs.;	9;	9
XENLA	African clawed frog	Xenopus laevis	A0A1L8EKQ1	S1296	-	-	Q15648_S1302;	2216;	L	6;	6	5+ obs. at PTM>0.95 which is >=10% and <50% of total obs.;	6;	6
XENLA	African clawed frog	Xenopus laevis	A0A1L8EKQ1	S1397	-	-	Q15648_S1401;	2349;	P	11;	11	5+ obs. at PTM>0.95 which is >=50% and <90% of total obs.;	51;	51
XENLA	African clawed frog	Xenopus laevis	A0A1L8EKQ1	S1426	-	-	Q15648_S1433;	2422;	P	35;	35	5+ obs. at PTM>0.95 which is >=10% and <50% of total obs.;	398;	398
XENLA	African clawed frog	Xenopus laevis	A0A1L8EKQ1	T1433	-	-	Q15648_T1440;	2429;	P	30;	30	5+ obs. at PTM>0.95 which is >=10% and <50% of total obs.;	123;	123
XENLA	African clawed frog	Xenopus laevis	A0A1L8EKQ1	S1446	-	-	Q15648_S1453;	2498;	P	7;	7	5+ obs. at PTM>0.95 which is >=10% and <50% of total obs.;	53;	53
XENLA	African clawed frog	Xenopus laevis	A0A1L8EKQ1	S1456	-	-	Q15648_S1463;	2508;	E	14;	14	5+ obs. at PTM>0.95 which is >=10% and <50% of total obs.;	99;	99
XENLA	African clawed frog	Xenopus laevis	A0A1L8EKT0	S296	-	-	Q9H832_S337;	6623;	D	12;	12	5+ obs. at PTM>0.95 which is >=10% and <50% of total obs.;	39;	39
XENLA	African clawed frog	Xenopus laevis	A0A1L8EKU0	S247	-	-	Q9NXE8_S337;	1025;	A	14;	14	5+ obs. at PTM>0.95 which is >=90% of total obs.;	16;	16
XENLA	African clawed frog	Xenopus laevis	A0A1L8EKU7	S322	-	-	P78356_S326;	1799;	P	13;	13	5+ obs. at PTM>0.95 which is >=10% and <50% of total obs.;	51;	51
XENLA	African clawed frog	Xenopus laevis	A0A1L8EKV0	S385	-	-	Q9P227_S372;	1082;	P	18;	18	5+ obs. at PTM>0.95 which is >=10% and <50% of total obs.;	189;	189
XENLA	African clawed frog	Xenopus laevis	A0A1L8EKV0	S443	-	-	Q9P227_S423;	1208;	P	6;	6	5+ obs. at PTM>0.95 which is >=50% and <90% of total obs.;	66;	66
XENLA	African clawed frog	Xenopus laevis	A0A1L8EKV0	S623	-	-	Q9P227_S598;	1706;	Q	14;	14	5+ obs. at PTM>0.95 which is >=10% and <50% of total obs.;	8;	8
XENLA	African clawed frog	Xenopus laevis	A0A1L8EKV0	S648	-	-	Q9P227_S623;	1731;	C	7;	7	5+ obs. at PTM>0.95 which is >=10% and <50% of total obs.;	46;	46
XENLA	African clawed frog	Xenopus laevis	A0A1L8EKV0	S1328	-	-	Q9P227_S1306;	3194;	F	7;	7	5+ obs. at PTM>0.95 which is >=10% and <50% of total obs.;	12;	12
XENLA	African clawed frog	Xenopus laevis	A0A1L8EKX9	S1023	-	-	P26006_S1042;	1994;	E	10;	10	5+ obs. at PTM>0.95 which is >=50% and <90% of total obs.;	63;	63
XENLA	African clawed frog	Xenopus laevis	A0A1L8EKZ4	S45	-	-	P27348_S45;	53;	V	18;	18	5+ obs. at PTM>0.95 which is >=50% and <90% of total obs.;	25;	25
XENLA	African clawed frog	Xenopus laevis	A0A1L8EL06	S58	-	-	O95251_S57;	240;	P	72;	72	5+ obs. at PTM>0.95 which is >=10% and <50% of total obs.;	100;	100
XENLA	African clawed frog	Xenopus laevis	A0A1L8EL06	T86	-	-	O95251_T85;	400;	P	31;	31	5+ obs. at PTM>0.95 which is >=10% and <50% of total obs.;	126;	126
XENLA	African clawed frog	Xenopus laevis	A0A1L8EL06	T89	-	-	O95251_T88;	403;	P	71;	71	5+ obs. at PTM>0.95 which is >=50% and <90% of total obs.;	378;	378
XENLA	African clawed frog	Xenopus laevis	A0A1L8EL06	S125	-	-	O95251_S124;	504;	P	29;	29	5+ obs. at PTM>0.95 which is >=10% and <50% of total obs.;	24;	24
XENLA	African clawed frog	Xenopus laevis	A0A1L8EL06	T129	-	-	O95251_T128;	513;	P	24;	24	5+ obs. at PTM>0.95 which is >=10% and <50% of total obs.;	16;	16
XENLA	African clawed frog	Xenopus laevis	A0A1L8EL06	S163	-	-	O95251_S162;	567;	G	14;	14	5+ obs. at PTM>0.95 which is >=10% and <50% of total obs.;	31;	31
XENLA	African clawed frog	Xenopus laevis	A0A1L8EL06	S165	-	-	O95251_S164;	573;	D	9;	9	5+ obs. at PTM>0.95 which is >=10% and <50% of total obs.;	13;	13
XENLA	African clawed frog	Xenopus laevis	A0A1L8EL06	S206	-	-	O95251_S205;	634;	I	12;	12	5+ obs. at PTM>0.95 which is >=10% and <50% of total obs.;	5;	5
XENLA	African clawed frog	Xenopus laevis	A0A1L8EL06	S513	-	-	O95251_S506;	1314;	P	7;	7	5+ obs. at PTM>0.95 which is >=10% and <50% of total obs.;	8;	8
XENLA	African clawed frog	Xenopus laevis	A0A1L8EL14	T165	-	-	O94992_T237;	1046;	D	9;	9	5+ obs. at PTM>0.95 which is >=10% and <50% of total obs.;	106;	106
XENLA	African clawed frog	Xenopus laevis	A0A1L8EL18	S256	-	-	Q9H426_S254;	3779;	Q	5;	5	5+ obs. at PTM>0.95 which is >=10% and <50% of total obs.;	8;	8
XENLA	African clawed frog	Xenopus laevis	A0A1L8EL18	S259	-	-	Q9H426_S257;	3782;	L	5;	5	5+ obs. at PTM>0.95 which is >=50% and <90% of total obs.;	11;	11
XENLA	African clawed frog	Xenopus laevis	A0A1L8EL20	S24	-	-	P30419_S31;	166;	D	6;	6	5+ obs. at PTM>0.95 which is >=50% and <90% of total obs.;	39;	39
XENLA	African clawed frog	Xenopus laevis	A0A1L8EL20	T71	-	-	P30419_T83;	287;	L	14;	14	5+ obs. at PTM>0.95 which is >=90% of total obs.;	19;	19
XENLA	African clawed frog	Xenopus laevis	A0A1L8EL30	S165	-	-	Q99759_S166;	1028;	V	57;	57	5+ obs. at PTM>0.95 which is >=10% and <50% of total obs.;	45;	45
XENLA	African clawed frog	Xenopus laevis	A0A1L8EL30	S339	-	-	Q99759_S340;	1880;	E	62;	62	5+ obs. at PTM>0.95 which is >=10% and <50% of total obs.;	71;	71
XENLA	African clawed frog	Xenopus laevis	A0A1L8EL30	S354	-	-	Q99759_S355;	1914;	P	9;	9	5+ obs. at PTM>0.95 which is >=50% and <90% of total obs.;	31;	31
XENLA	African clawed frog	Xenopus laevis	A0A1L8EL30	S525	-	-	Q99759_S526;	2147;	V	5;	5	5+ obs. at PTM>0.95 which is >=10% and <50% of total obs.;	21;	21
XENLA	African clawed frog	Xenopus laevis	A0A1L8EL31	S969	-	-	Q9UKJ3_S1033;	1400;	Q	25;	25	5+ obs. at PTM>0.95 which is >=10% and <50% of total obs.;	129;	129
XENLA	African clawed frog	Xenopus laevis	A0A1L8EL31	S971	-	-	Q9UKJ3_S1035;	1402;	P	48;	48	5+ obs. at PTM>0.95 which is >=10% and <50% of total obs.;	215;	215
XENLA	African clawed frog	Xenopus laevis	A0A1L8EL37	S124	-	-	P02765_S138;	454;	A	595;	595	5+ obs. at PTM>0.95 which is >=10% and <50% of total obs.;	4699;	4699
XENLA	African clawed frog	Xenopus laevis	A0A1L8EL43	S289	-	-	Q14CW9_S281;	1967;	P	21;	21	5+ obs. at PTM>0.95 which is >=10% and <50% of total obs.;	37;	37
XENLA	African clawed frog	Xenopus laevis	A0A1L8EL43	T337	-	-	Q14CW9_T339;	2072;	P	5;	5	5+ obs. at PTM>0.95 which is >=50% and <90% of total obs.;	6;	6
XENLA	African clawed frog	Xenopus laevis	A0A1L8EL53	S55	-	-	Q14168_S42;	256;	P	8;	8	5+ obs. at PTM>0.95 which is >=90% of total obs.;	11;	11
XENLA	African clawed frog	Xenopus laevis	A0A1L8EL54	S98	-	-	Q86XP3_S96;	415;	P	8;	8	5+ obs. at PTM>0.95 which is >=10% and <50% of total obs.;	154;	154
XENLA	African clawed frog	Xenopus laevis	A0A1L8EL54	S110	-	-	Q86XP3_S109;	558;	D	23;	23	5+ obs. at PTM>0.95 which is >=10% and <50% of total obs.;	817;	817
XENLA	African clawed frog	Xenopus laevis	A0A1L8EL54	S186	-	-	Q86XP3_S185;	715;	D	29;	29	5+ obs. at PTM>0.95 which is >=10% and <50% of total obs.;	529;	529
XENLA	African clawed frog	Xenopus laevis	A0A1L8EL67	S461	-	-	P10636_S519;	1955;	P	96;	96	5+ obs. at PTM>0.95 which is >=10% and <50% of total obs.;	165;	165
XENLA	African clawed frog	Xenopus laevis	A0A1L8EL67	T487	-	-	P10636_T548;	2030;	P	25;	25	5+ obs. at PTM>0.95 which is >=10% and <50% of total obs.;	448;	448
XENLA	African clawed frog	Xenopus laevis	A0A1L8EL67	S491	-	-	P10636_S552;	2037;	P	33;	33	5+ obs. at PTM>0.95 which is >=10% and <50% of total obs.;	140;	140
XENLA	African clawed frog	Xenopus laevis	A0A1L8EL67	S520	-	-	P10636_S579;	2072;	T	10;	10	5+ obs. at PTM>0.95 which is >=50% and <90% of total obs.;	34;	34
XENLA	African clawed frog	Xenopus laevis	A0A1L8EL67	S613	-	-	P10636_S673;	2249;	L	8;	8	5+ obs. at PTM>0.95 which is >=10% and <50% of total obs.;	29;	29
XENLA	African clawed frog	Xenopus laevis	A0A1L8EL88	S100	-	-	Q86UE8_S99;	964;	P	21;	21	5+ obs. at PTM>0.95 which is >=10% and <50% of total obs.;	57;	57
XENLA	African clawed frog	Xenopus laevis	A0A1L8EL99	T206	-	-	P30260_T205;	567;	P	9;	9	5+ obs. at PTM>0.95 which is >=10% and <50% of total obs.;	44;	44
XENLA	African clawed frog	Xenopus laevis	A0A1L8EL99	S365	-	-	P30260_S364;	964;	P	9;	9	5+ obs. at PTM>0.95 which is >=10% and <50% of total obs.;	38;	38
XENLA	African clawed frog	Xenopus laevis	A0A1L8EL99	S427	-	-	P30260_S426;	1202;	L	17;	17	5+ obs. at PTM>0.95 which is >=10% and <50% of total obs.;	70;	70
XENLA	African clawed frog	Xenopus laevis	A0A1L8EL99	S436	-	-	P30260_S435;	1236;	I	14;	14	5+ obs. at PTM>0.95 which is >=10% and <50% of total obs.;	26;	26
XENLA	African clawed frog	Xenopus laevis	A0A1L8EL99	S439	-	-	P30260_S438;	1240;	E	10;	10	5+ obs. at PTM>0.95 which is >=10% and <50% of total obs.;	14;	14
XENLA	African clawed frog	Xenopus laevis	A0A1L8ELA3	S195	-	-	P46459_S207;	1583;	I	14;	14	5+ obs. at PTM>0.95 which is >=50% and <90% of total obs.;	71;	71
XENLA	African clawed frog	Xenopus laevis	A0A1L8ELA3	S425	-	-	P46459_S437;	1816;	G	6;	6	5+ obs. at PTM>0.95 which is >=90% of total obs.;	64;	64
XENLA	African clawed frog	Xenopus laevis	A0A1L8ELC5	S931	-	-	P55060_S931;	3642;	L	8;	8	5+ obs. at PTM>0.95 which is >=90% of total obs.;	7;	7
XENLA	African clawed frog	Xenopus laevis	A0A1L8ELC8	S567	-	-	Q9Y6Q9_S569;	1138;	P	5;	5	5+ obs. at PTM>0.95 which is >=10% and <50% of total obs.;	67;	67
XENLA	African clawed frog	Xenopus laevis	A0A1L8ELC8	S689	-	-	Q9Y6Q9_S694;	1338;	P	9;	9	5+ obs. at PTM>0.95 which is >=90% of total obs.;	64;	64
XENLA	African clawed frog	Xenopus laevis	A0A1L8ELC8	S726	-	-	Q9Y6Q9_S728;	1389;	P	14;	14	5+ obs. at PTM>0.95 which is >=10% and <50% of total obs.;	74;	74
XENLA	African clawed frog	Xenopus laevis	A0A1L8ELC8	S855	-	-	Q9Y6Q9_S857;	1606;	L	38;	38	5+ obs. at PTM>0.95 which is >=10% and <50% of total obs.;	276;	276
XENLA	African clawed frog	Xenopus laevis	A0A1L8ELC8	S1300	-	-	Q9Y6Q9_S1330;	2373;	P	10;	10	5+ obs. at PTM>0.95 which is >=10% and <50% of total obs.;	34;	34
XENLA	African clawed frog	Xenopus laevis	A0A1L8ELD1	S563	-	-	Q9NRE2_S332;	868;	P	10;	10	5+ obs. at PTM>0.95 which is >=10% and <50% of total obs.;	19;	19
XENLA	African clawed frog	Xenopus laevis	A0A1L8ELD8	S185	-	-	Q13404_S146;	414;	N	9;	9	5+ obs. at PTM>0.95 which is >=10% and <50% of total obs.;	101;	101
XENLA	African clawed frog	Xenopus laevis	A0A1L8ELE6	S50	-	-	P18031_S50;	406;	P	35;	35	5+ obs. at PTM>0.95 which is >=10% and <50% of total obs.;	69;	69
XENLA	African clawed frog	Xenopus laevis	A0A1L8ELF0	S571	-	-	Q9Y2E8_S571;	1422;	G	6;	6	5+ obs. at PTM>0.95 which is >=10% and <50% of total obs.;	9;	9
XENLA	African clawed frog	Xenopus laevis	A0A1L8ELF0	S573	-	-	Q9Y2E8_S573;	1424;	E	7;	7	5+ obs. at PTM>0.95 which is >=50% and <90% of total obs.;	12;	12
XENLA	African clawed frog	Xenopus laevis	A0A1L8ELG6	S455	-	-	O75362_S441;	897;	E	9;	9	5+ obs. at PTM>0.95 which is >=50% and <90% of total obs.;	63;	63
XENLA	African clawed frog	Xenopus laevis	A0A1L8ELH0	S945	-	-	Q9H2P0_S953;	1300;	D	45;	45	5+ obs. at PTM>0.95 which is >=50% and <90% of total obs.;	1020;	1020
XENLA	African clawed frog	Xenopus laevis	A0A1L8ELH0	S947	-	-	Q9H2P0_S955;	1302;	E	43;	43	5+ obs. at PTM>0.95 which is >=50% and <90% of total obs.;	966;	966
XENLA	African clawed frog	Xenopus laevis	A0A1L8ELH2	S296	-	-	Q9NPB6_S278;	519;	D	5;	5	5+ obs. at PTM>0.95 which is >=10% and <50% of total obs.;	22;	22
XENLA	African clawed frog	Xenopus laevis	A0A1L8ELH2	T376	-	-	Q9NPB6_T345;	637;	L	8;	8	5+ obs. at PTM>0.95 which is >=10% and <50% of total obs.;	10;	10
XENLA	African clawed frog	Xenopus laevis	A0A1L8ELH7	T295	-	-	O14965_T288;	1623;	L	58;	58	5+ obs. at PTM>0.95 which is >=10% and <50% of total obs.;	5;	5
XENLA	African clawed frog	Xenopus laevis	A0A1L8ELH8	S159	-	-	Q8TCU6_S319;	1758;	I	7;	7	5+ obs. at PTM>0.95 which is >=10% and <50% of total obs.;	79;	79
XENLA	African clawed frog	Xenopus laevis	A0A1L8ELH8	S1044	-	-	Q8TCU6_S1200;	3880;	G	8;	8	5+ obs. at PTM>0.95 which is >=10% and <50% of total obs.;	33;	33
XENLA	African clawed frog	Xenopus laevis	A0A1L8ELJ1	S84	-	-	B7ZBB8_S86;	553;	L	10;	10	5+ obs. at PTM>0.95 which is >=10% and <50% of total obs.;	73;	73
XENLA	African clawed frog	Xenopus laevis	A0A1L8ELN1	S252	-	-	O95292_S206;	594;	P	12;	12	5+ obs. at PTM>0.95 which is >=10% and <50% of total obs.;	81;	81
XENLA	African clawed frog	Xenopus laevis	A0A1L8ELN9	S149	-	-	Q9BX40_S154;	2480;	P	9;	9	5+ obs. at PTM>0.95 which is >=10% and <50% of total obs.;	102;	102
XENLA	African clawed frog	Xenopus laevis	A0A1L8ELQ5	S11	-	-	Q8TAA3_S13;	112;	P	7;	7	5+ obs. at PTM>0.95 which is >=50% and <90% of total obs.;	57;	57
XENLA	African clawed frog	Xenopus laevis	A0A1L8ELT9	T135	-	-	Q8N6T3_T135;	427;	P	29;	29	5+ obs. at PTM>0.95 which is >=10% and <50% of total obs.;	148;	148
XENLA	African clawed frog	Xenopus laevis	A0A1L8ELT9	S350	-	-	Q8N6T3_S343;	1057;	P	31;	31	5+ obs. at PTM>0.95 which is >=10% and <50% of total obs.;	76;	76
XENLA	African clawed frog	Xenopus laevis	A0A1L8ELT9	S355	-	-	Q8N6T3_S348;	1065;	W	19;	19	5+ obs. at PTM>0.95 which is >=10% and <50% of total obs.;	59;	59
XENLA	African clawed frog	Xenopus laevis	A0A1L8ELU2	S418	-	-	Q9BYJ9_S398;	1159;	E	5;	5	5+ obs. at PTM>0.95 which is >=50% and <90% of total obs.;	13;	13
XENLA	African clawed frog	Xenopus laevis	A0A1L8ELU9	S10	-	-	Q9H3Z4_S10;	200;	T	344;	344	5+ obs. at PTM>0.95 which is >=10% and <50% of total obs.;	1019;	1019
XENLA	African clawed frog	Xenopus laevis	A0A1L8ELX0	S283	-	-	Q86VR2_S288;	413;	D	13;	13	5+ obs. at PTM>0.95 which is >=10% and <50% of total obs.;	11;	11
XENLA	African clawed frog	Xenopus laevis	A0A1L8ELX7	T46	-	-	O15392_T34;	273;	P	24;	24	5+ obs. at PTM>0.95 which is >=90% of total obs.;	46;	46
XENLA	African clawed frog	Xenopus laevis	A0A1L8ELX8	S174	-	-	O94906_S143;	346;	D	14;	14	5+ obs. at PTM>0.95 which is >=90% of total obs.;	87;	87
XENLA	African clawed frog	Xenopus laevis	A0A1L8ELX8	T211	-	-	O94906_T180;	393;	P	5;	5	5+ obs. at PTM>0.95 which is >=50% and <90% of total obs.;	20;	20
XENLA	African clawed frog	Xenopus laevis	A0A1L8ELX8	T297	-	-	O94906_T266;	611;	V	15;	15	5+ obs. at PTM>0.95 which is >=10% and <50% of total obs.;	41;	41
XENLA	African clawed frog	Xenopus laevis	A0A1L8ELX8	T306	-	-	O94906_T275;	626;	D	32;	32	5+ obs. at PTM>0.95 which is >=50% and <90% of total obs.;	106;	106
XENLA	African clawed frog	Xenopus laevis	A0A1L8ELX8	S310	-	-	O94906_S279;	631;	M	20;	20	5+ obs. at PTM>0.95 which is >=10% and <50% of total obs.;	37;	37
XENLA	African clawed frog	Xenopus laevis	A0A1L8ELZ2	S140	-	-	Q9UNZ2_S140;	490;	P	20;	20	5+ obs. at PTM>0.95 which is >=10% and <50% of total obs.;	310;	310
XENLA	African clawed frog	Xenopus laevis	A0A1L8EM21	T133	-	-	P46734_T39;P52564_T28;	613;571;	P	11;13;	12	5+ obs. at PTM>0.95 which is >=50% and <90% of total obs.;5+ obs. at PTM>0.95 which is >=10% and <50% of total obs.;	63;21;	42
XENLA	African clawed frog	Xenopus laevis	A0A1L8EM21	S312	-	-	P46734_S218;P52564_S207;	1096;951;	V	92;88;	90	5+ obs. at PTM>0.95 which is >=10% and <50% of total obs.;5+ obs. at PTM>0.95 which is >=10% and <50% of total obs.;	230;230;	230
XENLA	African clawed frog	Xenopus laevis	A0A1L8EM21	T316	-	-	P46734_T222;	1100;	M	8;	8	5+ obs. at PTM>0.95 which is >=10% and <50% of total obs.;	13;	13
XENLA	African clawed frog	Xenopus laevis	A0A1L8EM33	S119	-	-	Q96FZ7_S119;	432;	I	6;	6	5+ obs. at PTM>0.95 which is >=90% of total obs.;	33;	33
XENLA	African clawed frog	Xenopus laevis	A0A1L8EM33	T130	-	-	Q96FZ7_T130;	444;	Q	8;	8	5+ obs. at PTM>0.95 which is >=90% of total obs.;	10;	10
XENLA	African clawed frog	Xenopus laevis	A0A1L8EM44	S34	-	-	P63261_S33;	58;	I	106;	106	5+ obs. at PTM>0.95 which is >=90% of total obs.;	44;	44
XENLA	African clawed frog	Xenopus laevis	A0A1L8EM44	S61	-	-	P63261_S60;	89;	K	15;	15	5+ obs. at PTM>0.95 which is >=10% and <50% of total obs.;	92;	92
XENLA	African clawed frog	Xenopus laevis	A0A1L8EM44	S200	-	-	P63261_S199;	228;	F	25;	25	5+ obs. at PTM>0.95 which is >=10% and <50% of total obs.;	33;	33
XENLA	African clawed frog	Xenopus laevis	A0A1L8EM44	S324	-	-	P63261_S323;	352;	T	9;	9	5+ obs. at PTM>0.95 which is >=10% and <50% of total obs.;	85;	85
XENLA	African clawed frog	Xenopus laevis	A0A1L8EM44	S366	-	-	P63261_S365;	394;	G	7;	7	5+ obs. at PTM>0.95 which is >=10% and <50% of total obs.;	35;	35
XENLA	African clawed frog	Xenopus laevis	A0A1L8EM44	S369	-	-	P63261_S368;	397;	I	7;	7	5+ obs. at PTM>0.95 which is >=10% and <50% of total obs.;	17;	17
XENLA	African clawed frog	Xenopus laevis	A0A1L8EM45	S270	-	-	Q9HC52_S332;	933;	L	23;	23	5+ obs. at PTM>0.95 which is >=90% of total obs.;	48;	48
XENLA	African clawed frog	Xenopus laevis	A0A1L8EM82	S289	-	-	Q14781_S302;	664;	P	5;	5	5+ obs. at PTM>0.95 which is >=90% of total obs.;	56;	56
XENLA	African clawed frog	Xenopus laevis	A0A1L8EM83	S2053	-	-	Q9P281_S2248;	3962;	P	5;	5	5+ obs. at PTM>0.95 which is >=10% and <50% of total obs.;	7;	7
XENLA	African clawed frog	Xenopus laevis	A0A1L8EMC4	S633	-	-	Q14596_S656;	1193;	L	7;	7	5+ obs. at PTM>0.95 which is >=10% and <50% of total obs.;	22;	22
XENLA	African clawed frog	Xenopus laevis	A0A1L8EMC7	S334	-	-	Q96J92_S335;	943;	V	10;	10	5+ obs. at PTM>0.95 which is >=50% and <90% of total obs.;	30;	30
XENLA	African clawed frog	Xenopus laevis	A0A1L8EMD3	T899	-	-	Q9Y666_T926;	1508;	L	7;	7	5+ obs. at PTM>0.95 which is >=90% of total obs.;	118;	118
XENLA	African clawed frog	Xenopus laevis	A0A1L8EMD3	T996	-	-	Q9Y666_T980;	1683;	W	32;	32	5+ obs. at PTM>0.95 which is >=10% and <50% of total obs.;	6;	6
XENLA	African clawed frog	Xenopus laevis	A0A1L8EMG2	S380	-	-	Q8WYA6_S389;	965;	P	15;	15	5+ obs. at PTM>0.95 which is >=50% and <90% of total obs.;	5;	5
XENLA	African clawed frog	Xenopus laevis	A0A1L8EMG6	S134	-	-	Q9NQG5_S134;	276;	P	29;	29	5+ obs. at PTM>0.95 which is >=10% and <50% of total obs.;	732;	732
XENLA	African clawed frog	Xenopus laevis	A0A1L8EMI2	T68	-	-	Q9H4G0_T79;	248;	P	11;	11	5+ obs. at PTM>0.95 which is >=10% and <50% of total obs.;	29;	29
XENLA	African clawed frog	Xenopus laevis	A0A1L8EMI2	S367	-	-	Q9H4G0_S378;	703;	P	11;	11	5+ obs. at PTM>0.95 which is >=90% of total obs.;	152;	152
XENLA	African clawed frog	Xenopus laevis	A0A1L8EMI2	T460	-	-	Q9H4G0_T475;	883;	P	16;	16	5+ obs. at PTM>0.95 which is >=50% and <90% of total obs.;	134;	134
XENLA	African clawed frog	Xenopus laevis	A0A1L8EMI2	S483	-	-	Q9H4G0_S510;	1008;	I	22;	22	5+ obs. at PTM>0.95 which is >=90% of total obs.;	327;	327
XENLA	African clawed frog	Xenopus laevis	A0A1L8EMI2	S1087	-	-	Q9H4G0_S639;	3242;	L	21;	21	5+ obs. at PTM>0.95 which is >=10% and <50% of total obs.;	98;	98
XENLA	African clawed frog	Xenopus laevis	A0A1L8EMI2	S1283	-	-	Q9H4G0_S870;	3963;	P	5;	5	5+ obs. at PTM>0.95 which is >=10% and <50% of total obs.;	20;	20
XENLA	African clawed frog	Xenopus laevis	A0A1L8EMI9	S56	-	-	Q14562_S460;	755;	P	21;	21	5+ obs. at PTM>0.95 which is >=50% and <90% of total obs.;	900;	900
XENLA	African clawed frog	Xenopus laevis	A0A1L8EMM1	S191	-	-	Q96J02_S240;	444;	P	5;	5	5+ obs. at PTM>0.95 which is >=50% and <90% of total obs.;	15;	15
XENLA	African clawed frog	Xenopus laevis	A0A1L8EMN3	S234	-	-	P10244_S393;	1307;	P	14;	14	5+ obs. at PTM>0.95 which is >=10% and <50% of total obs.;	8;	8
XENLA	African clawed frog	Xenopus laevis	A0A1L8EMN3	S291	-	-	P10244_S452;	1519;	P	48;	48	5+ obs. at PTM>0.95 which is >=10% and <50% of total obs.;	7;	7
XENLA	African clawed frog	Xenopus laevis	A0A1L8EMN3	T326	-	-	P10244_T487;	1590;	P	44;	44	5+ obs. at PTM>0.95 which is >=10% and <50% of total obs.;	13;	13
XENLA	African clawed frog	Xenopus laevis	A0A1L8EMN3	T344	-	-	P10244_T505;	1630;	P	30;	30	5+ obs. at PTM>0.95 which is >=10% and <50% of total obs.;	17;	17
XENLA	African clawed frog	Xenopus laevis	A0A1L8EMN3	T357	-	-	P10244_T518;	1654;	P	21;	21	5+ obs. at PTM>0.95 which is >=10% and <50% of total obs.;	37;	37
XENLA	African clawed frog	Xenopus laevis	A0A1L8EMP1	S22	-	-	Q8TD26_S21;	311;	P	5;	5	5+ obs. at PTM>0.95 which is >=50% and <90% of total obs.;	26;	26
XENLA	African clawed frog	Xenopus laevis	A0A1L8EMR7	S45	-	-	Q13247_S45;	262;	R	16;	16	5+ obs. at PTM>0.95 which is >=50% and <90% of total obs.;	105;	105
XENLA	African clawed frog	Xenopus laevis	A0A1L8EMR7	S115	-	-	Q08170_S113;Q13247_S119;	453;397;	R	23;24;	24	5+ obs. at PTM>0.95 which is >=10% and <50% of total obs.;5+ obs. at PTM>0.95 which is >=10% and <50% of total obs.;	11;11;	11
XENLA	African clawed frog	Xenopus laevis	A0A1L8EMR7	S118	-	-	Q08170_S116;Q13247_S122;	456;400;	W	7;10;	8	5+ obs. at PTM>0.95 which is >=50% and <90% of total obs.;5+ obs. at PTM>0.95 which is >=50% and <90% of total obs.;	13;14;	14
XENLA	African clawed frog	Xenopus laevis	A0A1L8EMR7	S412	-	-	Q13247_S265;	772;	K	6;	6	5+ obs. at PTM>0.95 which is >=50% and <90% of total obs.;	7;	7
XENLA	African clawed frog	Xenopus laevis	A0A1L8EMR7	S547	-	-	Q08170_S458;	1402;	R	13;	13	5+ obs. at PTM>0.95 which is >=10% and <50% of total obs.;	19;	19
XENLA	African clawed frog	Xenopus laevis	A0A1L8EMR7	S620	-	-	Q13247_S303;	1149;	P	59;	59	5+ obs. at PTM>0.95 which is >=10% and <50% of total obs.;	3898;	3898
XENLA	African clawed frog	Xenopus laevis	A0A1L8EMS1	S83	-	-	Q13424_S101;	336;	I	7;	7	5+ obs. at PTM>0.95 which is >=90% of total obs.;	8;	8
XENLA	African clawed frog	Xenopus laevis	A0A1L8EMT7	S1088	-	-	O94964_S926;	2031;	V	16;	16	5+ obs. at PTM>0.95 which is >=10% and <50% of total obs.;	52;	52
XENLA	African clawed frog	Xenopus laevis	A0A1L8EMT7	S1197	-	-	O94964_S1017;	2167;	P	38;	38	5+ obs. at PTM>0.95 which is >=10% and <50% of total obs.;	26;	26
XENLA	African clawed frog	Xenopus laevis	A0A1L8EMT7	S1380	-	-	O94964_S1198;	2426;	P	5;	5	5+ obs. at PTM>0.95 which is >=90% of total obs.;	9;	9
XENLA	African clawed frog	Xenopus laevis	A0A1L8EMU0	S72	-	-	Q96AG4_S23;	718;	L	6;	6	5+ obs. at PTM>0.95 which is >=50% and <90% of total obs.;	43;	43
XENLA	African clawed frog	Xenopus laevis	A0A1L8EMU2	S28	-	-	P55854_S27;P61956_S28;Q6EEV6_S28;	226;117;126;	V	9;9;9;	9	5+ obs. at PTM>0.95 which is >=90% of total obs.;5+ obs. at PTM>0.95 which is >=90% of total obs.;5+ obs. at PTM>0.95 which is >=90% of total obs.;	107;108;108;	108
XENLA	African clawed frog	Xenopus laevis	A0A1L8EMU2	T38	-	-	Q8NCF5_T369;	1055;	P	22;	22	5+ obs. at PTM>0.95 which is >=10% and <50% of total obs.;	65;	65
XENLA	African clawed frog	Xenopus laevis	A0A1L8EMU7	S501	-	-	Q9BVI0_S488;	1835;	P	14;	14	5+ obs. at PTM>0.95 which is >=50% and <90% of total obs.;	47;	47
XENLA	African clawed frog	Xenopus laevis	A0A1L8EMV2	S594	-	-	Q8IV36_S593;	1403;	Q	10;	10	5+ obs. at PTM>0.95 which is >=10% and <50% of total obs.;	89;	89
XENLA	African clawed frog	Xenopus laevis	A0A1L8EMV2	S654	-	-	Q8IV36_S653;	1555;	P	10;	10	5+ obs. at PTM>0.95 which is >=10% and <50% of total obs.;	77;	77
XENLA	African clawed frog	Xenopus laevis	A0A1L8EMV9	S168	-	-	Q9NZ52_S159;	251;	P	14;	14	5+ obs. at PTM>0.95 which is >=50% and <90% of total obs.;	357;	357
XENLA	African clawed frog	Xenopus laevis	A0A1L8EMW1	T154	-	-	Q86X02_T154;	564;	I	127;	127	5+ obs. at PTM>0.95 which is >=50% and <90% of total obs.;	56;	56
XENLA	African clawed frog	Xenopus laevis	A0A1L8EMW1	T157	-	-	Q86X02_T157;	567;	F	8;	8	5+ obs. at PTM>0.95 which is >=10% and <50% of total obs.;	16;	16
XENLA	African clawed frog	Xenopus laevis	A0A1L8EMW1	S314	-	-	Q86X02_S318;	1005;	D	7;	7	5+ obs. at PTM>0.95 which is >=10% and <50% of total obs.;	34;	34
XENLA	African clawed frog	Xenopus laevis	A0A1L8EMX4	S53	-	-	Q9C0C9_S87;	2118;	D	32;	32	5+ obs. at PTM>0.95 which is >=50% and <90% of total obs.;	675;	675
XENLA	African clawed frog	Xenopus laevis	A0A1L8EMX4	S55	-	-	Q9C0C9_S89;	2120;	E	32;	32	5+ obs. at PTM>0.95 which is >=50% and <90% of total obs.;	679;	679
XENLA	African clawed frog	Xenopus laevis	A0A1L8EMX4	S383	-	-	Q9C0C9_S399;	3555;	C	62;	62	5+ obs. at PTM>0.95 which is >=10% and <50% of total obs.;	85;	85
XENLA	African clawed frog	Xenopus laevis	A0A1L8EMX4	S496	-	-	Q9C0C9_S515;	3924;	I	15;	15	5+ obs. at PTM>0.95 which is >=50% and <90% of total obs.;	23;	23
XENLA	African clawed frog	Xenopus laevis	A0A1L8EMX4	T878	-	-	Q9C0C9_T896;	5823;	P	20;	20	5+ obs. at PTM>0.95 which is >=90% of total obs.;	690;	690
XENLA	African clawed frog	Xenopus laevis	A0A1L8EMY4	S183	-	-	Q01130_S187;	662;	R	17;	17	5+ obs. at PTM>0.95 which is >=10% and <50% of total obs.;	234;	234
XENLA	African clawed frog	Xenopus laevis	A0A1L8EMY4	S185	-	-	Q01130_S189;	676;	R	36;	36	5+ obs. at PTM>0.95 which is >=10% and <50% of total obs.;	597;	597
XENLA	African clawed frog	Xenopus laevis	A0A1L8EMY4	S188	-	-	Q01130_S191;	679;	P	36;	36	5+ obs. at PTM>0.95 which is >=10% and <50% of total obs.;	670;	670
XENLA	African clawed frog	Xenopus laevis	A0A1L8EMY4	S202	-	-	Q01130_S208;	839;	P	39;	39	5+ obs. at PTM>0.95 which is >=10% and <50% of total obs.;	95;	95
XENLA	African clawed frog	Xenopus laevis	A0A1L8EMY4	S206	-	-	Q01130_S212;Q9BRL6_S273;	854;1133;	P	34;44;	39	5+ obs. at PTM>0.95 which is >=10% and <50% of total obs.;5+ obs. at PTM>0.95 which is >=10% and <50% of total obs.;	118;70;	94
XENLA	African clawed frog	Xenopus laevis	A0A1L8EMY5	S58	-	-	Q6NXT2_S57;	82;	T	9;	9	5+ obs. at PTM>0.95 which is >=10% and <50% of total obs.;	8;	8
XENLA	African clawed frog	Xenopus laevis	A0A1L8EMZ6	S18	-	-	P62993_S18;	51;	F	5;	5	5+ obs. at PTM>0.95 which is >=90% of total obs.;	21;	21
XENLA	African clawed frog	Xenopus laevis	A0A1L8EMZ6	T223	-	-	P62993_T211;	446;	P	6;	6	5+ obs. at PTM>0.95 which is >=50% and <90% of total obs.;	6;	6
XENLA	African clawed frog	Xenopus laevis	A0A1L8EN60	S130	-	-	P45985_S90;	611;	P	10;	10	5+ obs. at PTM>0.95 which is >=50% and <90% of total obs.;	33;	33
XENLA	African clawed frog	Xenopus laevis	A0A1L8EN60	S297	-	-	P45985_S257;	866;	I	60;	60	5+ obs. at PTM>0.95 which is >=10% and <50% of total obs.;	55;	55
XENLA	African clawed frog	Xenopus laevis	A0A1L8EN67	S133	-	-	P85037_S213;Q01167_S170;	761;535;	P	64;8;	36	5+ obs. at PTM>0.95 which is >=10% and <50% of total obs.;5+ obs. at PTM>0.95 which is >=50% and <90% of total obs.;	668;66;	367
XENLA	African clawed frog	Xenopus laevis	A0A1L8EN67	S143	-	-	P85037_S223;	820;	P	59;	59	5+ obs. at PTM>0.95 which is >=10% and <50% of total obs.;	549;	549
XENLA	African clawed frog	Xenopus laevis	A0A1L8EN67	S330	-	-	P85037_S416;	1288;	A	57;	57	5+ obs. at PTM>0.95 which is >=10% and <50% of total obs.;	1078;	1078
XENLA	African clawed frog	Xenopus laevis	A0A1L8EN67	S334	-	-	P85037_S420;	1292;	P	67;	67	5+ obs. at PTM>0.95 which is >=10% and <50% of total obs.;	1063;	1063
XENLA	African clawed frog	Xenopus laevis	A0A1L8EN67	T350	-	-	P85037_T436;	1314;	P	129;	129	5+ obs. at PTM>0.95 which is >=10% and <50% of total obs.;	215;	215
XENLA	African clawed frog	Xenopus laevis	A0A1L8EN67	S355	-	-	P85037_S441;	1319;	R	149;	149	5+ obs. at PTM>0.95 which is >=10% and <50% of total obs.;	292;	292
XENLA	African clawed frog	Xenopus laevis	A0A1L8EN67	S359	-	-	P85037_S445;Q01167_S398;	1323;1138;	P	170;66;	118	5+ obs. at PTM>0.95 which is >=10% and <50% of total obs.;5+ obs. at PTM>0.95 which is >=50% and <90% of total obs.;	1377;673;	1025
XENLA	African clawed frog	Xenopus laevis	A0A1L8EN67	S389	-	-	P85037_S472;Q01167_S428;	1402;1180;	P	13;35;	24	5+ obs. at PTM>0.95 which is >=10% and <50% of total obs.;5+ obs. at PTM>0.95 which is >=10% and <50% of total obs.;	61;329;	195
XENLA	African clawed frog	Xenopus laevis	A0A1L8EN71	S1029	-	-	P35580_S1013;	1374;	Q	7;	7	5+ obs. at PTM>0.95 which is >=10% and <50% of total obs.;	13;	13
XENLA	African clawed frog	Xenopus laevis	A0A1L8EN71	S1161	-	-	P35580_S1145;	1508;	E	5;	5	5+ obs. at PTM>0.95 which is >=90% of total obs.;	25;	25
XENLA	African clawed frog	Xenopus laevis	A0A1L8EN71	T1219	-	-	P35580_T1203;	1566;	A	8;	8	5+ obs. at PTM>0.95 which is >=50% and <90% of total obs.;	44;	44
XENLA	African clawed frog	Xenopus laevis	A0A1L8EN71	S1974	-	-	P35580_S1956;	2359;	D	50;	50	5+ obs. at PTM>0.95 which is >=10% and <50% of total obs.;	2140;	2140
XENLA	African clawed frog	Xenopus laevis	A0A1L8EN89	S116	-	-	O60861_S117;	148;	P	36;	36	5+ obs. at PTM>0.95 which is >=10% and <50% of total obs.;	13;	13
XENLA	African clawed frog	Xenopus laevis	A0A1L8ENA0	S108	-	-	O60271_S109;	177;	Q	17;	17	5+ obs. at PTM>0.95 which is >=90% of total obs.;	62;	62
XENLA	African clawed frog	Xenopus laevis	A0A1L8ENA0	S203	-	-	O60271_S203;	391;	L	38;	38	5+ obs. at PTM>0.95 which is >=10% and <50% of total obs.;	369;	369
XENLA	African clawed frog	Xenopus laevis	A0A1L8ENA0	T225	-	-	O60271_T226;	415;	P	29;	29	5+ obs. at PTM>0.95 which is >=50% and <90% of total obs.;	292;	292
XENLA	African clawed frog	Xenopus laevis	A0A1L8ENA0	S253	-	-	O60271_S268;	466;	Q	25;	25	5+ obs. at PTM>0.95 which is >=10% and <50% of total obs.;	58;	58
XENLA	African clawed frog	Xenopus laevis	A0A1L8ENA0	S337	-	-	O60271_S347;	715;	T	7;	7	5+ obs. at PTM>0.95 which is >=10% and <50% of total obs.;	53;	53
XENLA	African clawed frog	Xenopus laevis	A0A1L8ENA0	T338	-	-	O60271_T348;	716;	P	8;	8	5+ obs. at PTM>0.95 which is >=10% and <50% of total obs.;	85;	85
XENLA	African clawed frog	Xenopus laevis	A0A1L8ENA0	T355	-	-	O60271_T365;	734;	P	14;	14	5+ obs. at PTM>0.95 which is >=10% and <50% of total obs.;	28;	28
XENLA	African clawed frog	Xenopus laevis	A0A1L8ENA0	T408	-	-	O60271_T418;	825;	Q	7;	7	5+ obs. at PTM>0.95 which is >=50% and <90% of total obs.;	5;	5
XENLA	African clawed frog	Xenopus laevis	A0A1L8ENA0	T576	-	-	O60271_T586;	1111;	P	10;	10	5+ obs. at PTM>0.95 which is >=10% and <50% of total obs.;	37;	37
XENLA	African clawed frog	Xenopus laevis	A0A1L8ENA0	T811	-	-	O60271_T815;	1469;	G	6;	6	5+ obs. at PTM>0.95 which is >=10% and <50% of total obs.;	28;	28
XENLA	African clawed frog	Xenopus laevis	A0A1L8ENA1	S231	-	-	P17252_S226;	579;	F	66;	66	5+ obs. at PTM>0.95 which is >=10% and <50% of total obs.;	174;	174
XENLA	African clawed frog	Xenopus laevis	A0A1L8ENA1	T503	-	-	P17252_T497;	919;	F	76;	76	5+ obs. at PTM>0.95 which is >=10% and <50% of total obs.;	434;	434
XENLA	African clawed frog	Xenopus laevis	A0A1L8ENA1	T644	-	-	P17252_T638;	1081;	P	24;	24	5+ obs. at PTM>0.95 which is >=10% and <50% of total obs.;	158;	158
XENLA	African clawed frog	Xenopus laevis	A0A1L8ENA9	S176	-	-	Q12830_S216;	258;	P	35;	35	5+ obs. at PTM>0.95 which is >=90% of total obs.;	393;	393
XENLA	African clawed frog	Xenopus laevis	A0A1L8ENA9	S668	-	-	Q12830_S739;	975;	P	9;	9	5+ obs. at PTM>0.95 which is >=10% and <50% of total obs.;	25;	25
XENLA	African clawed frog	Xenopus laevis	A0A1L8ENA9	S2042	-	-	Q12830_S2098;	2577;	P	15;	15	5+ obs. at PTM>0.95 which is >=50% and <90% of total obs.;	123;	123
XENLA	African clawed frog	Xenopus laevis	A0A1L8END2	S1200	-	-	Q9UKX2_S1205;	1374;	V	5;	5	5+ obs. at PTM>0.95 which is >=90% of total obs.;	34;	34
XENLA	African clawed frog	Xenopus laevis	A0A1L8ENH4	S1200	-	-	P11055_S1200;	1421;	V	5;	5	5+ obs. at PTM>0.95 which is >=90% of total obs.;	29;	29
XENLA	African clawed frog	Xenopus laevis	A0A1L8ENK6	S225	-	-	P10070_S234;	714;	I	6;	6	5+ obs. at PTM>0.95 which is >=10% and <50% of total obs.;	19;	19
XENLA	African clawed frog	Xenopus laevis	A0A1L8ENK8	T208	-	-	Q9BYG3_T234;	1019;	P	95;	95	5+ obs. at PTM>0.95 which is >=10% and <50% of total obs.;	260;	260
XENLA	African clawed frog	Xenopus laevis	A0A1L8ENK8	T212	-	-	Q9BYG3_T238;	1089;	P	94;	94	5+ obs. at PTM>0.95 which is >=10% and <50% of total obs.;	284;	284
XENLA	African clawed frog	Xenopus laevis	A0A1L8ENL3	S246	-	-	Q7Z460_S246;	526;	V	8;	8	5+ obs. at PTM>0.95 which is >=10% and <50% of total obs.;	50;	50
XENLA	African clawed frog	Xenopus laevis	A0A1L8ENL3	S561	-	-	Q7Z460_S559;	960;	Q	9;	9	5+ obs. at PTM>0.95 which is >=10% and <50% of total obs.;	57;	57
XENLA	African clawed frog	Xenopus laevis	A0A1L8ENL3	S574	-	-	Q7Z460_S572;	991;	P	8;	8	5+ obs. at PTM>0.95 which is >=10% and <50% of total obs.;	9;	9
XENLA	African clawed frog	Xenopus laevis	A0A1L8ENL3	S591	-	-	Q7Z460_S594;	1036;	L	19;	19	5+ obs. at PTM>0.95 which is >=50% and <90% of total obs.;	51;	51
XENLA	African clawed frog	Xenopus laevis	A0A1L8ENL3	S597	-	-	Q7Z460_S600;	1045;	D	153;	153	5+ obs. at PTM>0.95 which is >=10% and <50% of total obs.;	316;	316
XENLA	African clawed frog	Xenopus laevis	A0A1L8ENL3	S677	-	-	Q7Z460_S688;	1195;	P	11;	11	5+ obs. at PTM>0.95 which is >=10% and <50% of total obs.;	25;	25
XENLA	African clawed frog	Xenopus laevis	A0A1L8ENL3	S1047	-	-	Q7Z460_S1091;	1982;	P	48;	48	5+ obs. at PTM>0.95 which is >=10% and <50% of total obs.;	354;	354
XENLA	African clawed frog	Xenopus laevis	A0A1L8ENL3	S1113	-	-	Q7Z460_S1196;	2134;	Q	54;	54	5+ obs. at PTM>0.95 which is >=50% and <90% of total obs.;	794;	794
XENLA	African clawed frog	Xenopus laevis	A0A1L8ENL3	S1140	-	-	Q7Z460_S1223;	2173;	P	14;	14	5+ obs. at PTM>0.95 which is >=50% and <90% of total obs.;	117;	117
XENLA	African clawed frog	Xenopus laevis	A0A1L8ENQ5	S142	-	-	Q15032_S142;	892;	Q	22;	22	5+ obs. at PTM>0.95 which is >=10% and <50% of total obs.;	93;	93
XENLA	African clawed frog	Xenopus laevis	A0A1L8ENQ5	S282	-	-	Q15032_S282;Q9UBL0_S280;	1096;1204;	I	17;17;	17	5+ obs. at PTM>0.95 which is >=50% and <90% of total obs.;5+ obs. at PTM>0.95 which is >=50% and <90% of total obs.;	44;44;	44
XENLA	African clawed frog	Xenopus laevis	A0A1L8ENQ5	S378	-	-	Q15032_S381;	1228;	F	25;	25	5+ obs. at PTM>0.95 which is >=10% and <50% of total obs.;	164;	164
XENLA	African clawed frog	Xenopus laevis	A0A1L8ENQ5	S955	-	-	Q15032_S973;	2729;	T	9;	9	5+ obs. at PTM>0.95 which is >=10% and <50% of total obs.;	36;	36
XENLA	African clawed frog	Xenopus laevis	A0A1L8ENR0	S18	-	-	Q7Z3C6_S18;	252;	P	16;	16	5+ obs. at PTM>0.95 which is >=10% and <50% of total obs.;	39;	39
XENLA	African clawed frog	Xenopus laevis	A0A1L8ENR0	S656	-	-	Q7Z3C6_S656;	1802;	P	15;	15	5+ obs. at PTM>0.95 which is >=50% and <90% of total obs.;	163;	163
XENLA	African clawed frog	Xenopus laevis	A0A1L8ENR0	S668	-	-	Q7Z3C6_S675;	1927;	G	5;	5	5+ obs. at PTM>0.95 which is >=10% and <50% of total obs.;	9;	9
XENLA	African clawed frog	Xenopus laevis	A0A1L8ENR0	S730	-	-	Q7Z3C6_S735;	2102;	D	39;	39	5+ obs. at PTM>0.95 which is >=10% and <50% of total obs.;	161;	161
XENLA	African clawed frog	Xenopus laevis	A0A1L8ENR0	S733	-	-	Q7Z3C6_S738;	2105;	G	17;	17	5+ obs. at PTM>0.95 which is >=10% and <50% of total obs.;	94;	94
XENLA	African clawed frog	Xenopus laevis	A0A1L8ENR0	S815	-	-	Q7Z3C6_S828;	2436;	E	58;	58	5+ obs. at PTM>0.95 which is >=90% of total obs.;	1260;	1260
XENLA	African clawed frog	Xenopus laevis	A0A1L8ENR6	T562	-	-	Q9HBL0_T433;	1112;	P	7;	7	5+ obs. at PTM>0.95 which is >=10% and <50% of total obs.;	55;	55
XENLA	African clawed frog	Xenopus laevis	A0A1L8ENR6	S574	-	-	Q9HBL0_S445;	1124;	G	8;	8	5+ obs. at PTM>0.95 which is >=90% of total obs.;	39;	39
XENLA	African clawed frog	Xenopus laevis	A0A1L8ENR6	S841	-	-	Q9HBL0_S701;	1473;	Q	9;	9	5+ obs. at PTM>0.95 which is >=10% and <50% of total obs.;	105;	105
XENLA	African clawed frog	Xenopus laevis	A0A1L8ENR6	S1088	-	-	Q9HBL0_S915;	1855;	P	34;	34	5+ obs. at PTM>0.95 which is >=10% and <50% of total obs.;	27;	27
XENLA	African clawed frog	Xenopus laevis	A0A1L8ENR6	T1251	-	-	Q9HBL0_T1105;	2172;	P	14;	14	5+ obs. at PTM>0.95 which is >=10% and <50% of total obs.;	64;	64
XENLA	African clawed frog	Xenopus laevis	A0A1L8ENR6	S1328	-	-	Q9HBL0_S1177;	2287;	P	34;	34	5+ obs. at PTM>0.95 which is >=10% and <50% of total obs.;	375;	375
XENLA	African clawed frog	Xenopus laevis	A0A1L8ENR6	S1343	-	-	Q9HBL0_S1192;	2329;	P	39;	39	5+ obs. at PTM>0.95 which is >=10% and <50% of total obs.;	391;	391
XENLA	African clawed frog	Xenopus laevis	A0A1L8ENR6	S1381	-	-	Q9HBL0_S1297;	2479;	P	8;	8	5+ obs. at PTM>0.95 which is >=10% and <50% of total obs.;	169;	169
XENLA	African clawed frog	Xenopus laevis	A0A1L8ENR6	S1401	-	-	Q9HBL0_S1314;	2500;	P	23;	23	5+ obs. at PTM>0.95 which is >=10% and <50% of total obs.;	225;	225
XENLA	African clawed frog	Xenopus laevis	A0A1L8ENR6	S1533	-	-	Q9HBL0_S1446;	2659;	P	9;	9	5+ obs. at PTM>0.95 which is >=10% and <50% of total obs.;	49;	49
XENLA	African clawed frog	Xenopus laevis	A0A1L8ENR6	S1675	-	-	Q9HBL0_S1588;	2826;	T	5;	5	5+ obs. at PTM>0.95 which is >=10% and <50% of total obs.;	18;	18
XENLA	African clawed frog	Xenopus laevis	A0A1L8ENX7	S68	-	-	O60315_S36;	175;	E	6;	6	5+ obs. at PTM>0.95 which is >=10% and <50% of total obs.;	5;	5
XENLA	African clawed frog	Xenopus laevis	A0A1L8ENX7	S738	-	-	O60315_S705;	1508;	P	8;	8	5+ obs. at PTM>0.95 which is >=10% and <50% of total obs.;	13;	13
XENLA	African clawed frog	Xenopus laevis	A0A1L8ENX7	T816	-	-	O60315_T782;	1658;	P	12;	12	5+ obs. at PTM>0.95 which is >=10% and <50% of total obs.;	27;	27
XENLA	African clawed frog	Xenopus laevis	A0A1L8ENX7	S818	-	-	O60315_S784;	1660;	P	13;	13	5+ obs. at PTM>0.95 which is >=10% and <50% of total obs.;	18;	18
XENLA	African clawed frog	Xenopus laevis	A0A1L8ENX7	S1235	-	-	O60315_S1203;	2188;	D	5;	5	5+ obs. at PTM>0.95 which is >=90% of total obs.;	19;	19
XENLA	African clawed frog	Xenopus laevis	A0A1L8ENZ4	S171	-	-	Q96PY5_S171;	323;	I	28;	28	5+ obs. at PTM>0.95 which is >=90% of total obs.;	251;	251
XENLA	African clawed frog	Xenopus laevis	A0A1L8ENZ4	S183	-	-	Q96PY5_S183;	341;	P	7;	7	5+ obs. at PTM>0.95 which is >=10% and <50% of total obs.;	15;	15
XENLA	African clawed frog	Xenopus laevis	A0A1L8ENZ4	S978	-	-	O95466_S1031;Q96PY5_S1016;	2824;2481;	P	41;18;	30	5+ obs. at PTM>0.95 which is >=10% and <50% of total obs.;5+ obs. at PTM>0.95 which is >=50% and <90% of total obs.;	437;177;	307
XENLA	African clawed frog	Xenopus laevis	A0A1L8ENZ5	S332	-	-	P61073_S325;	503;	L	26;	26	5+ obs. at PTM>0.95 which is >=10% and <50% of total obs.;	67;	67
XENLA	African clawed frog	Xenopus laevis	A0A1L8EP28	T781	-	-	Q5UIP0_T782;	1537;	P	32;	32	5+ obs. at PTM>0.95 which is >=50% and <90% of total obs.;	129;	129
XENLA	African clawed frog	Xenopus laevis	A0A1L8EP28	S1217	-	-	Q5UIP0_S1236;	2152;	P	11;	11	5+ obs. at PTM>0.95 which is >=10% and <50% of total obs.;	75;	75
XENLA	African clawed frog	Xenopus laevis	A0A1L8EP28	S1374	-	-	Q5UIP0_S1422;	2449;	E	105;	105	5+ obs. at PTM>0.95 which is >=50% and <90% of total obs.;	96;	96
XENLA	African clawed frog	Xenopus laevis	A0A1L8EP28	S1449	-	-	Q5UIP0_S1542;	2598;	Q	60;	60	5+ obs. at PTM>0.95 which is >=10% and <50% of total obs.;	174;	174
XENLA	African clawed frog	Xenopus laevis	A0A1L8EP28	S2001	-	-	Q5UIP0_S2144;	3521;	P	16;	16	5+ obs. at PTM>0.95 which is >=10% and <50% of total obs.;	123;	123
XENLA	African clawed frog	Xenopus laevis	A0A1L8EP28	S2017	-	-	Q5UIP0_S2161;	3541;	P	23;	23	5+ obs. at PTM>0.95 which is >=10% and <50% of total obs.;	307;	307
XENLA	African clawed frog	Xenopus laevis	A0A1L8EP28	S2025	-	-	Q5UIP0_S2172;	3553;	P	25;	25	5+ obs. at PTM>0.95 which is >=10% and <50% of total obs.;	193;	193
XENLA	African clawed frog	Xenopus laevis	A0A1L8EP28	S2029	-	-	Q5UIP0_S2176;	3557;	P	17;	17	5+ obs. at PTM>0.95 which is >=10% and <50% of total obs.;	203;	203
XENLA	African clawed frog	Xenopus laevis	A0A1L8EP28	S2049	-	-	Q5UIP0_S2196;	3584;	P	24;	24	5+ obs. at PTM>0.95 which is >=10% and <50% of total obs.;	134;	134
XENLA	African clawed frog	Xenopus laevis	A0A1L8EP28	S2058	-	-	Q5UIP0_S2205;	3717;	F	90;	90	5+ obs. at PTM>0.95 which is >=50% and <90% of total obs.;	78;	78
XENLA	African clawed frog	Xenopus laevis	A0A1L8EP28	S2112	-	-	Q5UIP0_S2260;	3820;	P	13;	13	5+ obs. at PTM>0.95 which is >=10% and <50% of total obs.;	39;	39
XENLA	African clawed frog	Xenopus laevis	A0A1L8EP53	S74	-	-	Q99569_S75;	244;	P	14;	14	5+ obs. at PTM>0.95 which is >=10% and <50% of total obs.;	65;	65
XENLA	African clawed frog	Xenopus laevis	A0A1L8EP53	S175	-	-	Q99569_S179;	376;	F	12;	12	5+ obs. at PTM>0.95 which is >=50% and <90% of total obs.;	38;	38
XENLA	African clawed frog	Xenopus laevis	A0A1L8EP53	S221	-	-	Q99569_S221;	424;	P	19;	19	5+ obs. at PTM>0.95 which is >=10% and <50% of total obs.;	41;	41
XENLA	African clawed frog	Xenopus laevis	A0A1L8EP53	S273	-	-	Q9UQB3_S267;	369;	P	5;	5	5+ obs. at PTM>0.95 which is >=10% and <50% of total obs.;	34;	34
XENLA	African clawed frog	Xenopus laevis	A0A1L8EP53	S282	-	-	Q99569_S281;Q9UQB3_S276;	500;378;	P	82;5;	44	5+ obs. at PTM>0.95 which is >=10% and <50% of total obs.;5+ obs. at PTM>0.95 which is >=10% and <50% of total obs.;	69;16;	42
XENLA	African clawed frog	Xenopus laevis	A0A1L8EP53	S318	-	-	Q99569_S314;	548;	P	59;	59	5+ obs. at PTM>0.95 which is >=50% and <90% of total obs.;	255;	255
XENLA	African clawed frog	Xenopus laevis	A0A1L8EP53	S380	-	-	Q99569_S382;	635;	L	19;	19	5+ obs. at PTM>0.95 which is >=10% and <50% of total obs.;	34;	34
XENLA	African clawed frog	Xenopus laevis	A0A1L8EP53	S393	-	-	Q99569_S395;	667;	Q	42;	42	5+ obs. at PTM>0.95 which is >=10% and <50% of total obs.;	10;	10
XENLA	African clawed frog	Xenopus laevis	A0A1L8EP53	S404	-	-	Q99569_S406;	679;	P	31;	31	5+ obs. at PTM>0.95 which is >=10% and <50% of total obs.;	99;	99
XENLA	African clawed frog	Xenopus laevis	A0A1L8EP53	T410	-	-	Q99569_T412;	686;	P	25;	25	5+ obs. at PTM>0.95 which is >=10% and <50% of total obs.;	39;	39
XENLA	African clawed frog	Xenopus laevis	A0A1L8EP53	S773	-	-	Q99569_S776;	1227;	P	14;	14	5+ obs. at PTM>0.95 which is >=10% and <50% of total obs.;	99;	99
XENLA	African clawed frog	Xenopus laevis	A0A1L8EP53	S1133	-	-	Q99569_S1135;	1720;	P	24;	24	5+ obs. at PTM>0.95 which is >=10% and <50% of total obs.;	6;	6
XENLA	African clawed frog	Xenopus laevis	A0A1L8EP53	S1136	-	-	Q99569_S1138;	1723;	Y	38;	38	5+ obs. at PTM>0.95 which is >=10% and <50% of total obs.;	5;	5
XENLA	African clawed frog	Xenopus laevis	A0A1L8EP63	T272	-	-	Q92844_T213;	429;	P	34;	34	5+ obs. at PTM>0.95 which is >=10% and <50% of total obs.;	25;	25
XENLA	African clawed frog	Xenopus laevis	A0A1L8EP63	S287	-	-	Q92844_S228;	444;	L	11;	11	5+ obs. at PTM>0.95 which is >=10% and <50% of total obs.;	46;	46
XENLA	African clawed frog	Xenopus laevis	A0A1L8EP64	S284	-	-	Q13427_S290;	448;	P	20;	20	5+ obs. at PTM>0.95 which is >=90% of total obs.;	241;	241
XENLA	African clawed frog	Xenopus laevis	A0A1L8EP64	S347	-	-	Q13427_S356;	531;	E	149;	149	5+ obs. at PTM>0.95 which is >=50% and <90% of total obs.;	1587;	1587
XENLA	African clawed frog	Xenopus laevis	A0A1L8EP64	T349	-	-	Q13427_T358;	533;	P	185;	185	5+ obs. at PTM>0.95 which is >=90% of total obs.;	1934;	1934
XENLA	African clawed frog	Xenopus laevis	A0A1L8EP64	S387	-	-	Q13427_S397;	606;	P	22;	22	5+ obs. at PTM>0.95 which is >=50% and <90% of total obs.;	175;	175
XENLA	African clawed frog	Xenopus laevis	A0A1L8EP64	S403	-	-	Q13427_S413;	650;	E	17;	17	5+ obs. at PTM>0.95 which is >=10% and <50% of total obs.;	89;	89
XENLA	African clawed frog	Xenopus laevis	A0A1L8EP64	S405	-	-	Q13427_S415;	652;	P	24;	24	5+ obs. at PTM>0.95 which is >=50% and <90% of total obs.;	127;	127
XENLA	African clawed frog	Xenopus laevis	A0A1L8EP64	S531	-	-	Q13427_S544;	972;	R	8;	8	5+ obs. at PTM>0.95 which is >=10% and <50% of total obs.;	26;	26
XENLA	African clawed frog	Xenopus laevis	A0A1L8EP64	S533	-	-	Q13427_S546;	974;	R	8;	8	5+ obs. at PTM>0.95 which is >=10% and <50% of total obs.;	31;	31
XENLA	African clawed frog	Xenopus laevis	A0A1L8EP64	S669	-	-	Q13427_S687;	1778;	P	57;	57	5+ obs. at PTM>0.95 which is >=10% and <50% of total obs.;	432;	432
XENLA	African clawed frog	Xenopus laevis	A0A1L8EP64	S727	-	-	Q13427_S744;	2255;	S	46;	46	5+ obs. at PTM>0.95 which is >=10% and <50% of total obs.;	619;	619
XENLA	African clawed frog	Xenopus laevis	A0A1L8EP64	S728	-	-	Q13427_S745;	2256;	P	51;	51	5+ obs. at PTM>0.95 which is >=10% and <50% of total obs.;	660;	660
XENLA	African clawed frog	Xenopus laevis	A0A1L8EP65	S30	-	-	P29558_S38;	304;	P	5;	5	5+ obs. at PTM>0.95 which is >=10% and <50% of total obs.;	67;	67
XENLA	African clawed frog	Xenopus laevis	A0A1L8EP65	S105	-	-	P29558_S112;	537;	P	16;	16	5+ obs. at PTM>0.95 which is >=50% and <90% of total obs.;	199;	199
XENLA	African clawed frog	Xenopus laevis	A0A1L8EP76	S72	-	-	Q8N6S5_S80;	127;	P	20;	20	5+ obs. at PTM>0.95 which is >=50% and <90% of total obs.;	658;	658
XENLA	African clawed frog	Xenopus laevis	A0A1L8EP79	S275	-	-	Q9NYL2_S275;	612;	F	12;	12	5+ obs. at PTM>0.95 which is >=90% of total obs.;	38;	38
XENLA	African clawed frog	Xenopus laevis	A0A1L8EP79	S635	-	-	Q9NYL2_S637;	3823;	P	33;	33	5+ obs. at PTM>0.95 which is >=10% and <50% of total obs.;	324;	324
XENLA	African clawed frog	Xenopus laevis	A0A1L8EP79	S646	-	-	Q9NYL2_S648;	3834;	S	19;	19	5+ obs. at PTM>0.95 which is >=10% and <50% of total obs.;	77;	77
XENLA	African clawed frog	Xenopus laevis	A0A1L8EPC1	S211	-	-	O43516_S214;	272;	P	6;	6	5+ obs. at PTM>0.95 which is >=50% and <90% of total obs.;	34;	34
XENLA	African clawed frog	Xenopus laevis	A0A1L8EPC1	S333	-	-	O43516_S340;	458;	L	30;	30	5+ obs. at PTM>0.95 which is >=10% and <50% of total obs.;	181;	181
XENLA	African clawed frog	Xenopus laevis	A0A1L8EPC2	S159	-	-	Q9BZF3_S190;	548;	P	6;	6	5+ obs. at PTM>0.95 which is >=90% of total obs.;	9;	9
XENLA	African clawed frog	Xenopus laevis	A0A1L8EPC2	S259	-	-	Q9BZF2_S226;Q9BZF3_S290;	1484;1252;	A	19;5;	12	5+ obs. at PTM>0.95 which is >=10% and <50% of total obs.;5+ obs. at PTM>0.95 which is >=10% and <50% of total obs.;	24;7;	16
XENLA	African clawed frog	Xenopus laevis	A0A1L8EPC5	T51	-	-	P15336_T69;	203;	P	98;	98	5+ obs. at PTM>0.95 which is >=10% and <50% of total obs.;	198;	198
XENLA	African clawed frog	Xenopus laevis	A0A1L8EPC5	T53	-	-	P15336_T71;	205;	P	98;	98	5+ obs. at PTM>0.95 which is >=10% and <50% of total obs.;	237;	237
XENLA	African clawed frog	Xenopus laevis	A0A1L8EPC5	S72	-	-	P15336_S90;	227;	P	21;	21	5+ obs. at PTM>0.95 which is >=90% of total obs.;	148;	148
XENLA	African clawed frog	Xenopus laevis	A0A1L8EPC5	S94	-	-	P15336_S112;	272;	P	64;	64	5+ obs. at PTM>0.95 which is >=50% and <90% of total obs.;	762;	762
XENLA	African clawed frog	Xenopus laevis	A0A1L8EPC5	T98	-	-	P15336_T116;	283;	P	38;	38	5+ obs. at PTM>0.95 which is >=10% and <50% of total obs.;	176;	176
XENLA	African clawed frog	Xenopus laevis	A0A1L8EPC5	S118	-	-	P15336_S136;	323;	P	7;	7	5+ obs. at PTM>0.95 which is >=10% and <50% of total obs.;	6;	6
XENLA	African clawed frog	Xenopus laevis	A0A1L8EPC9	S78	-	-	P28290_S92;	164;	L	32;	32	5+ obs. at PTM>0.95 which is >=10% and <50% of total obs.;	430;	430
XENLA	African clawed frog	Xenopus laevis	A0A1L8EPC9	S99	-	-	P28290_S111;	210;	F	8;	8	5+ obs. at PTM>0.95 which is >=10% and <50% of total obs.;	29;	29
XENLA	African clawed frog	Xenopus laevis	A0A1L8EPC9	S288	-	-	P28290_S300;	443;	K	9;	9	5+ obs. at PTM>0.95 which is >=10% and <50% of total obs.;	15;	15
XENLA	African clawed frog	Xenopus laevis	A0A1L8EPC9	T426	-	-	P28290_T442;	618;	P	6;	6	5+ obs. at PTM>0.95 which is >=10% and <50% of total obs.;	33;	33
XENLA	African clawed frog	Xenopus laevis	A0A1L8EPC9	T616	-	-	P28290_T641;	1078;	A	10;	10	5+ obs. at PTM>0.95 which is >=50% and <90% of total obs.;	63;	63
XENLA	African clawed frog	Xenopus laevis	A0A1L8EPC9	T714	-	-	P28290_T737;	1209;	Q	32;	32	5+ obs. at PTM>0.95 which is >=10% and <50% of total obs.;	382;	382
XENLA	African clawed frog	Xenopus laevis	A0A1L8EPC9	S716	-	-	P28290_S739;	1211;	L	108;	108	5+ obs. at PTM>0.95 which is >=10% and <50% of total obs.;	807;	807
XENLA	African clawed frog	Xenopus laevis	A0A1L8EPC9	S744	-	-	P28290_S767;	1239;	P	7;	7	5+ obs. at PTM>0.95 which is >=50% and <90% of total obs.;	225;	225
XENLA	African clawed frog	Xenopus laevis	A0A1L8EPC9	S777	-	-	P28290_S803;	1319;	P	9;	9	5+ obs. at PTM>0.95 which is >=10% and <50% of total obs.;	60;	60
XENLA	African clawed frog	Xenopus laevis	A0A1L8EPC9	S1125	-	-	P28290_S1152;	2194;	V	10;	10	5+ obs. at PTM>0.95 which is >=10% and <50% of total obs.;	21;	21
XENLA	African clawed frog	Xenopus laevis	A0A1L8EPC9	T1129	-	-	P28290_T1156;	2198;	P	13;	13	5+ obs. at PTM>0.95 which is >=10% and <50% of total obs.;	44;	44
XENLA	African clawed frog	Xenopus laevis	A0A1L8EPF0	T45	-	-	Q8NFH5_T48;	383;	P	16;	16	5+ obs. at PTM>0.95 which is >=10% and <50% of total obs.;	18;	18
XENLA	African clawed frog	Xenopus laevis	A0A1L8EPF0	S59	-	-	Q8NFH5_S66;	426;	P	16;	16	5+ obs. at PTM>0.95 which is >=10% and <50% of total obs.;	301;	301
XENLA	African clawed frog	Xenopus laevis	A0A1L8EPF0	S66	-	-	Q8NFH5_S73;	449;	P	30;	30	5+ obs. at PTM>0.95 which is >=50% and <90% of total obs.;	837;	837
XENLA	African clawed frog	Xenopus laevis	A0A1L8EPF0	S93	-	-	Q8NFH5_S100;	577;	P	25;	25	5+ obs. at PTM>0.95 which is >=10% and <50% of total obs.;	115;	115
XENLA	African clawed frog	Xenopus laevis	A0A1L8EPF0	T269	-	-	Q8NFH5_T265;	893;	P	82;	82	5+ obs. at PTM>0.95 which is >=10% and <50% of total obs.;	289;	289
XENLA	African clawed frog	Xenopus laevis	A0A1L8EPF0	T277	-	-	Q8NFH5_T273;	911;	P	54;	54	5+ obs. at PTM>0.95 which is >=10% and <50% of total obs.;	102;	102
XENLA	African clawed frog	Xenopus laevis	A0A1L8EPF2	S244	-	-	P56524_S246;Q9UKV0_S220;	546;453;	E	41;32;	36	5+ obs. at PTM>0.95 which is >=50% and <90% of total obs.;5+ obs. at PTM>0.95 which is >=50% and <90% of total obs.;	22;21;	22
XENLA	African clawed frog	Xenopus laevis	A0A1L8EPF2	S458	-	-	P56524_S467;Q9UKV0_S451;	1006;902;	A	29;10;	20	5+ obs. at PTM>0.95 which is >=10% and <50% of total obs.;5+ obs. at PTM>0.95 which is >=10% and <50% of total obs.;	147;10;	78
XENLA	African clawed frog	Xenopus laevis	A0A1L8EPF2	S556	-	-	P56524_S565;	1274;	D	68;	68	5+ obs. at PTM>0.95 which is >=90% of total obs.;	240;	240
XENLA	African clawed frog	Xenopus laevis	A0A1L8EPF5	S111	-	-	P57721_S143;	398;	L	6;	6	5+ obs. at PTM>0.95 which is >=10% and <50% of total obs.;	8;	8
XENLA	African clawed frog	Xenopus laevis	A0A1L8EPG6	S472	-	-	Q9BV36_S463;	1320;	E	6;	6	5+ obs. at PTM>0.95 which is >=10% and <50% of total obs.;	26;	26
XENLA	African clawed frog	Xenopus laevis	A0A1L8EPG6	S584	-	-	Q9BV36_S574;	1560;	L	5;	5	5+ obs. at PTM>0.95 which is >=10% and <50% of total obs.;	8;	8
XENLA	African clawed frog	Xenopus laevis	A0A1L8EPH7	T59	-	-	O00116_T42;	149;	G	6;	6	5+ obs. at PTM>0.95 which is >=90% of total obs.;	7;	7
XENLA	African clawed frog	Xenopus laevis	A0A1L8EPJ0	S622	-	-	Q96P47_S336;	1110;	N	6;	6	5+ obs. at PTM>0.95 which is >=50% and <90% of total obs.;	30;	30
XENLA	African clawed frog	Xenopus laevis	A0A1L8EPJ0	S729	-	-	Q96P47_S443;	1273;	P	10;	10	5+ obs. at PTM>0.95 which is >=10% and <50% of total obs.;	61;	61
XENLA	African clawed frog	Xenopus laevis	A0A1L8EPJ0	S831	-	-	Q96P47_S538;	1437;	P	8;	8	5+ obs. at PTM>0.95 which is >=50% and <90% of total obs.;	168;	168
XENLA	African clawed frog	Xenopus laevis	A0A1L8EPL1	S209	-	-	Q9HB20_S211;	1527;	H	13;	13	5+ obs. at PTM>0.95 which is >=10% and <50% of total obs.;	12;	12
XENLA	African clawed frog	Xenopus laevis	A0A1L8EPL4	S118	-	-	Q9UKS7_S56;	188;	D	20;	20	5+ obs. at PTM>0.95 which is >=50% and <90% of total obs.;	49;	49
XENLA	African clawed frog	Xenopus laevis	A0A1L8EPL4	S492	-	-	Q9UKS7_S433;	745;	P	7;	7	5+ obs. at PTM>0.95 which is >=10% and <50% of total obs.;	6;	6
XENLA	African clawed frog	Xenopus laevis	A0A1L8EPL6	S38	-	-	Q9HCG8_S39;	285;	P	13;	13	5+ obs. at PTM>0.95 which is >=10% and <50% of total obs.;	23;	23
XENLA	African clawed frog	Xenopus laevis	A0A1L8EPL6	S135	-	-	Q9HCG8_S91;	456;	P	6;	6	5+ obs. at PTM>0.95 which is >=10% and <50% of total obs.;	9;	9
XENLA	African clawed frog	Xenopus laevis	A0A1L8EPN0	T115	-	-	Q13416_T116;	759;	P	30;	30	5+ obs. at PTM>0.95 which is >=10% and <50% of total obs.;	18;	18
XENLA	African clawed frog	Xenopus laevis	A0A1L8EPN0	T207	-	-	Q13416_T226;	1004;	P	39;	39	5+ obs. at PTM>0.95 which is >=10% and <50% of total obs.;	114;	114
XENLA	African clawed frog	Xenopus laevis	A0A1L8EPN3	S177	-	-	Q9NYB9_S183;	363;	P	21;	21	5+ obs. at PTM>0.95 which is >=10% and <50% of total obs.;	276;	276
XENLA	African clawed frog	Xenopus laevis	A0A1L8EPN3	S190	-	-	Q9NYB9_S196;	409;	P	16;	16	5+ obs. at PTM>0.95 which is >=10% and <50% of total obs.;	13;	13
XENLA	African clawed frog	Xenopus laevis	A0A1L8EPN3	S210	-	-	Q9NYB9_S216;	430;	P	9;	9	5+ obs. at PTM>0.95 which is >=10% and <50% of total obs.;	43;	43
XENLA	African clawed frog	Xenopus laevis	A0A1L8EPN3	S222	-	-	Q9NYB9_S227;	449;	P	45;	45	5+ obs. at PTM>0.95 which is >=10% and <50% of total obs.;	121;	121
XENLA	African clawed frog	Xenopus laevis	A0A1L8EPN3	S228	-	-	Q9NYB9_S233;	456;	V	17;	17	5+ obs. at PTM>0.95 which is >=10% and <50% of total obs.;	17;	17
XENLA	African clawed frog	Xenopus laevis	A0A1L8EPN3	S237	-	-	Q9NYB9_S242;	465;	S	60;	60	5+ obs. at PTM>0.95 which is >=10% and <50% of total obs.;	9;	9
XENLA	African clawed frog	Xenopus laevis	A0A1L8EPN3	S302	-	-	Q9NYB9_S368;	628;	L	21;	21	5+ obs. at PTM>0.95 which is >=10% and <50% of total obs.;	49;	49
XENLA	African clawed frog	Xenopus laevis	A0A1L8EPP0	S58	-	-	Q9UPW6_S20;	173;	P	9;	9	5+ obs. at PTM>0.95 which is >=10% and <50% of total obs.;	18;	18
XENLA	African clawed frog	Xenopus laevis	A0A1L8EPP0	S76	-	-	Q9UPW6_S39;	216;	P	13;	13	5+ obs. at PTM>0.95 which is >=90% of total obs.;	79;	79
XENLA	African clawed frog	Xenopus laevis	A0A1L8EPP0	S626	-	-	Q9UPW6_S594;	1398;	P	5;	5	5+ obs. at PTM>0.95 which is >=10% and <50% of total obs.;	29;	29
XENLA	African clawed frog	Xenopus laevis	A0A1L8EPP4	S5	-	-	Q70E73_S5;	144;	D	13;	13	5+ obs. at PTM>0.95 which is >=90% of total obs.;	533;	533
XENLA	African clawed frog	Xenopus laevis	A0A1L8EPP4	S17	-	-	Q70E73_S17;	176;	D	14;	14	5+ obs. at PTM>0.95 which is >=90% of total obs.;	536;	536
XENLA	African clawed frog	Xenopus laevis	A0A1L8EPP4	S54	-	-	Q70E73_S54;	246;	P	8;	8	5+ obs. at PTM>0.95 which is >=10% and <50% of total obs.;	19;	19
XENLA	African clawed frog	Xenopus laevis	A0A1L8EPP4	S570	-	-	Q70E73_S571;	998;	I	9;	9	5+ obs. at PTM>0.95 which is >=10% and <50% of total obs.;	35;	35
XENLA	African clawed frog	Xenopus laevis	A0A1L8EPP4	S900	-	-	Q70E73_S894;	1674;	P	13;	13	5+ obs. at PTM>0.95 which is >=10% and <50% of total obs.;	202;	202
XENLA	African clawed frog	Xenopus laevis	A0A1L8EPP4	S969	-	-	Q70E73_S965;	1780;	P	6;	6	5+ obs. at PTM>0.95 which is >=50% and <90% of total obs.;	19;	19
XENLA	African clawed frog	Xenopus laevis	A0A1L8EPQ5	S357	-	-	P25106_S350;	467;	E	5;	5	5+ obs. at PTM>0.95 which is >=10% and <50% of total obs.;	22;	22
XENLA	African clawed frog	Xenopus laevis	A0A1L8EPS3	T34	-	-	Q9Y2X3_T34;	46;	P	35;	35	5+ obs. at PTM>0.95 which is >=50% and <90% of total obs.;	6;	6
XENLA	African clawed frog	Xenopus laevis	A0A1L8EPS3	T352	-	-	Q9Y2X3_T351;	404;	P	11;	11	5+ obs. at PTM>0.95 which is >=10% and <50% of total obs.;	148;	148
XENLA	African clawed frog	Xenopus laevis	A0A1L8EPT7	S11	-	-	Q6P1L5_S10;	44;	P	13;	13	5+ obs. at PTM>0.95 which is >=10% and <50% of total obs.;	168;	168
XENLA	African clawed frog	Xenopus laevis	A0A1L8EPT7	S198	-	-	Q6P1L5_S210;	296;	P	12;	12	5+ obs. at PTM>0.95 which is >=10% and <50% of total obs.;	55;	55
XENLA	African clawed frog	Xenopus laevis	A0A1L8EPT7	S208	-	-	Q6P1L5_S220;	306;	L	30;	30	5+ obs. at PTM>0.95 which is >=10% and <50% of total obs.;	36;	36
XENLA	African clawed frog	Xenopus laevis	A0A1L8EPT7	S261	-	-	Q6P1L5_S273;	422;	W	28;	28	5+ obs. at PTM>0.95 which is >=50% and <90% of total obs.;	143;	143
XENLA	African clawed frog	Xenopus laevis	A0A1L8EPT7	S295	-	-	Q6P1L5_S307;	475;	P	9;	9	5+ obs. at PTM>0.95 which is >=90% of total obs.;	54;	54
XENLA	African clawed frog	Xenopus laevis	A0A1L8EPT7	S332	-	-	Q6P1L5_S345;	540;	V	5;	5	5+ obs. at PTM>0.95 which is >=90% of total obs.;	10;	10
XENLA	African clawed frog	Xenopus laevis	A0A1L8EPT7	S431	-	-	Q6P1L5_S449;	707;	P	14;	14	5+ obs. at PTM>0.95 which is >=90% of total obs.;	88;	88
XENLA	African clawed frog	Xenopus laevis	A0A1L8EPT7	S439	-	-	Q6P1L5_S457;	722;	P	6;	6	5+ obs. at PTM>0.95 which is >=10% and <50% of total obs.;	30;	30
XENLA	African clawed frog	Xenopus laevis	A0A1L8EPT7	T466	-	-	Q6P1L5_T484;	752;	P	7;	7	5+ obs. at PTM>0.95 which is >=90% of total obs.;	15;	15
XENLA	African clawed frog	Xenopus laevis	A0A1L8EPW6	S725	-	-	P42224_S727;	1925;	P	162;	162	5+ obs. at PTM>0.95 which is >=10% and <50% of total obs.;	363;	363
XENLA	African clawed frog	Xenopus laevis	A0A1L8EPX6	S12	-	-	Q7L1Q6_S12;	1976;	G	6;	6	5+ obs. at PTM>0.95 which is >=50% and <90% of total obs.;	7;	7
XENLA	African clawed frog	Xenopus laevis	A0A1L8EPX6	S411	-	-	Q7L1Q6_S411;Q9Y6E2_S412;	3611;1344;	E	32;27;	30	5+ obs. at PTM>0.95 which is >=50% and <90% of total obs.;5+ obs. at PTM>0.95 which is >=90% of total obs.;	614;2214;	1414
XENLA	African clawed frog	Xenopus laevis	A0A1L8EPX6	S413	-	-	Q7L1Q6_S413;Q9Y6E2_S414;	3613;1346;	E	29;26;	28	5+ obs. at PTM>0.95 which is >=50% and <90% of total obs.;5+ obs. at PTM>0.95 which is >=50% and <90% of total obs.;	589;2173;	1381
XENLA	African clawed frog	Xenopus laevis	A0A1L8EPY6	S633	-	-	Q9ULF5_S591;	1203;	P	13;	13	5+ obs. at PTM>0.95 which is >=50% and <90% of total obs.;	123;	123
XENLA	African clawed frog	Xenopus laevis	A0A1L8EPY7	S127	-	-	O75533_S129;	305;	P	42;	42	5+ obs. at PTM>0.95 which is >=10% and <50% of total obs.;	662;	662
XENLA	African clawed frog	Xenopus laevis	A0A1L8EPY7	T140	-	-	O75533_T142;	319;	P	43;	43	5+ obs. at PTM>0.95 which is >=10% and <50% of total obs.;	659;	659
XENLA	African clawed frog	Xenopus laevis	A0A1L8EPY7	S188	-	-	O75533_S190;	389;	Q	6;	6	5+ obs. at PTM>0.95 which is >=10% and <50% of total obs.;	53;	53
XENLA	African clawed frog	Xenopus laevis	A0A1L8EPY7	S195	-	-	O75533_S194;	407;	K	24;	24	5+ obs. at PTM>0.95 which is >=10% and <50% of total obs.;	194;	194
XENLA	African clawed frog	Xenopus laevis	A0A1L8EPY7	T208	-	-	O75533_T207;	439;	P	71;	71	5+ obs. at PTM>0.95 which is >=10% and <50% of total obs.;	439;	439
XENLA	African clawed frog	Xenopus laevis	A0A1L8EPY7	T212	-	-	O75533_T211;	448;	P	84;	84	5+ obs. at PTM>0.95 which is >=50% and <90% of total obs.;	766;	766
XENLA	African clawed frog	Xenopus laevis	A0A1L8EPY7	T225	-	-	O75533_T223;	484;	P	168;	168	5+ obs. at PTM>0.95 which is >=10% and <50% of total obs.;	491;	491
XENLA	African clawed frog	Xenopus laevis	A0A1L8EPY7	T229	-	-	O75533_T227;	489;	P	162;	162	5+ obs. at PTM>0.95 which is >=10% and <50% of total obs.;	300;	300
XENLA	African clawed frog	Xenopus laevis	A0A1L8EPY7	T238	-	-	O75533_T235;	500;	P	70;	70	5+ obs. at PTM>0.95 which is >=10% and <50% of total obs.;	75;	75
XENLA	African clawed frog	Xenopus laevis	A0A1L8EPY7	T247	-	-	O75533_T244;	510;	P	23;	23	5+ obs. at PTM>0.95 which is >=10% and <50% of total obs.;	161;	161
XENLA	African clawed frog	Xenopus laevis	A0A1L8EPY7	T251	-	-	O75533_T248;	517;	P	20;	20	5+ obs. at PTM>0.95 which is >=10% and <50% of total obs.;	93;	93
XENLA	African clawed frog	Xenopus laevis	A0A1L8EPY7	T281	-	-	O75533_T278;	559;	P	106;	106	5+ obs. at PTM>0.95 which is >=10% and <50% of total obs.;	45;	45
XENLA	African clawed frog	Xenopus laevis	A0A1L8EPY7	T299	-	-	O75533_T296;	584;	P	102;	102	5+ obs. at PTM>0.95 which is >=50% and <90% of total obs.;	43;	43
XENLA	African clawed frog	Xenopus laevis	A0A1L8EPY7	T306	-	-	O75533_T303;	594;	P	105;	105	5+ obs. at PTM>0.95 which is >=10% and <50% of total obs.;	57;	57
XENLA	African clawed frog	Xenopus laevis	A0A1L8EPY7	T316	-	-	O75533_T313;	605;	P	114;	114	5+ obs. at PTM>0.95 which is >=10% and <50% of total obs.;	102;	102
XENLA	African clawed frog	Xenopus laevis	A0A1L8EPY7	T329	-	-	O75533_T326;	625;	P	39;	39	5+ obs. at PTM>0.95 which is >=10% and <50% of total obs.;	379;	379
XENLA	African clawed frog	Xenopus laevis	A0A1L8EPY7	T331	-	-	O75533_T328;	627;	P	36;	36	5+ obs. at PTM>0.95 which is >=10% and <50% of total obs.;	322;	322
XENLA	African clawed frog	Xenopus laevis	A0A1L8EPY7	T353	-	-	O75533_T350;	694;	P	38;	38	5+ obs. at PTM>0.95 which is >=10% and <50% of total obs.;	103;	103
XENLA	African clawed frog	Xenopus laevis	A0A1L8EPY7	T357	-	-	O75533_T354;	701;	P	15;	15	5+ obs. at PTM>0.95 which is >=10% and <50% of total obs.;	194;	194
XENLA	African clawed frog	Xenopus laevis	A0A1L8EPY7	S403	-	-	O75533_S400;	773;	D	13;	13	5+ obs. at PTM>0.95 which is >=10% and <50% of total obs.;	22;	22
XENLA	African clawed frog	Xenopus laevis	A0A1L8EPY7	T429	-	-	O75533_T426;	803;	P	27;	27	5+ obs. at PTM>0.95 which is >=10% and <50% of total obs.;	128;	128
XENLA	African clawed frog	Xenopus laevis	A0A1L8EPY7	T437	-	-	O75533_T434;	815;	P	23;	23	5+ obs. at PTM>0.95 which is >=10% and <50% of total obs.;	223;	223
XENLA	African clawed frog	Xenopus laevis	A0A1L8EPY7	T439	-	-	O75533_T436;	817;	P	25;	25	5+ obs. at PTM>0.95 which is >=10% and <50% of total obs.;	182;	182
XENLA	African clawed frog	Xenopus laevis	A0A1L8EPY7	S491	-	-	O75533_S488;	949;	P	20;	20	5+ obs. at PTM>0.95 which is >=50% and <90% of total obs.;	371;	371
XENLA	African clawed frog	Xenopus laevis	A0A1L8EQ20	T396	-	-	Q16658_T403;	675;	L	6;	6	5+ obs. at PTM>0.95 which is >=50% and <90% of total obs.;	12;	12
XENLA	African clawed frog	Xenopus laevis	A0A1L8EQ22	S19	-	-	Q93009_S18;	101;	E	50;	50	5+ obs. at PTM>0.95 which is >=10% and <50% of total obs.;	1548;	1548
XENLA	African clawed frog	Xenopus laevis	A0A1L8EQ22	S984	-	-	Q93009_S963;	4396;	P	11;	11	5+ obs. at PTM>0.95 which is >=50% and <90% of total obs.;	13;	13
XENLA	African clawed frog	Xenopus laevis	A0A1L8EQ44	S75	-	-	Q96CC6_S76;	773;	I	9;	9	5+ obs. at PTM>0.95 which is >=10% and <50% of total obs.;	43;	43
XENLA	African clawed frog	Xenopus laevis	A0A1L8EQ44	S91	-	-	Q96CC6_S92;	834;	K	6;	6	5+ obs. at PTM>0.95 which is >=50% and <90% of total obs.;	26;	26
XENLA	African clawed frog	Xenopus laevis	A0A1L8EQ44	T178	-	-	Q96CC6_T180;	1164;	P	11;	11	5+ obs. at PTM>0.95 which is >=10% and <50% of total obs.;	10;	10
XENLA	African clawed frog	Xenopus laevis	A0A1L8EQ51	S754	-	-	Q9Y4F3_S760;	1091;	P	14;	14	5+ obs. at PTM>0.95 which is >=50% and <90% of total obs.;	78;	78
XENLA	African clawed frog	Xenopus laevis	A0A1L8EQ51	S1085	-	-	Q9Y4F3_S1093;	1527;	P	29;	29	5+ obs. at PTM>0.95 which is >=10% and <50% of total obs.;	313;	313
XENLA	African clawed frog	Xenopus laevis	A0A1L8EQ58	S220	-	-	O15417_S263;	552;	P	28;	28	5+ obs. at PTM>0.95 which is >=10% and <50% of total obs.;	49;	49
XENLA	African clawed frog	Xenopus laevis	A0A1L8EQ58	S965	-	-	O15417_S995;	1697;	P	24;	24	5+ obs. at PTM>0.95 which is >=90% of total obs.;	437;	437
XENLA	African clawed frog	Xenopus laevis	A0A1L8EQ58	S1664	-	-	O15417_S1857;	2799;	P	23;	23	5+ obs. at PTM>0.95 which is >=10% and <50% of total obs.;	124;	124
XENLA	African clawed frog	Xenopus laevis	A0A1L8EQ58	S1788	-	-	O15417_S1989;	2948;	D	13;	13	5+ obs. at PTM>0.95 which is >=10% and <50% of total obs.;	37;	37
XENLA	African clawed frog	Xenopus laevis	A0A1L8EQ58	T1942	-	-	O15417_T2146;	3464;	P	25;	25	5+ obs. at PTM>0.95 which is >=90% of total obs.;	176;	176
XENLA	African clawed frog	Xenopus laevis	A0A1L8EQ58	S2513	-	-	O15417_S2771;	4329;	V	28;	28	5+ obs. at PTM>0.95 which is >=90% of total obs.;	53;	53
XENLA	African clawed frog	Xenopus laevis	A0A1L8EQ71	S31	-	-	Q96Q15_S34;	205;	A	5;	5	5+ obs. at PTM>0.95 which is >=50% and <90% of total obs.;	58;	58
XENLA	African clawed frog	Xenopus laevis	A0A1L8EQ71	T3543	-	-	Q96Q15_T3550;	5848;	Q	87;	87	5+ obs. at PTM>0.95 which is >=50% and <90% of total obs.;	122;	122
XENLA	African clawed frog	Xenopus laevis	A0A1L8EQ71	S3549	-	-	Q96Q15_S3556;	5854;	Q	93;	93	5+ obs. at PTM>0.95 which is >=50% and <90% of total obs.;	98;	98
XENLA	African clawed frog	Xenopus laevis	A0A1L8EQ71	S3563	-	-	Q96Q15_S3570;	5868;	A	30;	30	5+ obs. at PTM>0.95 which is >=10% and <50% of total obs.;	111;	111
XENLA	African clawed frog	Xenopus laevis	A0A1L8EQ71	T3566	-	-	Q96Q15_T3573;	5871;	P	37;	37	5+ obs. at PTM>0.95 which is >=10% and <50% of total obs.;	104;	104
XENLA	African clawed frog	Xenopus laevis	A0A1L8EQ87	S163	-	-	O95453_S163;	663;	P	33;	33	5+ obs. at PTM>0.95 which is >=10% and <50% of total obs.;	169;	169
XENLA	African clawed frog	Xenopus laevis	A0A1L8EQ87	T613	-	-	O95453_T619;	1734;	P	45;	45	5+ obs. at PTM>0.95 which is >=50% and <90% of total obs.;	812;	812
XENLA	African clawed frog	Xenopus laevis	A0A1L8EQB2	T17	-	-	Q9BRJ6_T59;	407;	P	21;	21	5+ obs. at PTM>0.95 which is >=90% of total obs.;	384;	384
XENLA	African clawed frog	Xenopus laevis	A0A1L8EQB2	T56	-	-	Q9BRJ6_T97;	467;	G	6;	6	5+ obs. at PTM>0.95 which is >=50% and <90% of total obs.;	9;	9
XENLA	African clawed frog	Xenopus laevis	A0A1L8EQC6	S48	-	-	O94901_S48;	854;	P	6;	6	5+ obs. at PTM>0.95 which is >=90% of total obs.;	31;	31
XENLA	African clawed frog	Xenopus laevis	A0A1L8EQD3	S29	-	-	P55884_S154;	749;	D	29;	29	5+ obs. at PTM>0.95 which is >=10% and <50% of total obs.;	457;	457
XENLA	African clawed frog	Xenopus laevis	A0A1L8EQD9	S389	-	-	O76021_S325;	1567;	G	5;	5	5+ obs. at PTM>0.95 which is >=10% and <50% of total obs.;	22;	22
XENLA	African clawed frog	Xenopus laevis	A0A1L8EQE3	S71	-	-	P63279_S71;	403;	P	15;	15	5+ obs. at PTM>0.95 which is >=10% and <50% of total obs.;	38;	38
XENLA	African clawed frog	Xenopus laevis	A0A1L8EQF8	S114	-	-	Q9BSW7_S118;	330;	S	6;	6	5+ obs. at PTM>0.95 which is >=10% and <50% of total obs.;	5;	5
XENLA	African clawed frog	Xenopus laevis	A0A1L8EQF8	S115	-	-	Q9BSW7_S119;	331;	P	6;	6	5+ obs. at PTM>0.95 which is >=10% and <50% of total obs.;	5;	5
XENLA	African clawed frog	Xenopus laevis	A0A1L8EQI0	S257	-	-	Q9UHR4_S257;	489;	P	39;	39	5+ obs. at PTM>0.95 which is >=10% and <50% of total obs.;	225;	225
XENLA	African clawed frog	Xenopus laevis	A0A1L8EQI0	S261	-	-	Q9UHR4_S261;	493;	P	53;	53	5+ obs. at PTM>0.95 which is >=10% and <50% of total obs.;	460;	460
XENLA	African clawed frog	Xenopus laevis	A0A1L8EQI0	S331	-	-	Q9UHR4_S331;	604;	V	24;	24	5+ obs. at PTM>0.95 which is >=10% and <50% of total obs.;	327;	327
XENLA	African clawed frog	Xenopus laevis	A0A1L8EQI0	S415	-	-	Q9UHR4_S414;	863;	P	70;	70	5+ obs. at PTM>0.95 which is >=10% and <50% of total obs.;	200;	200
XENLA	African clawed frog	Xenopus laevis	A0A1L8EQJ5	S193	-	-	O15530_S241;	1048;	F	324;	324	5+ obs. at PTM>0.95 which is >=10% and <50% of total obs.;	1285;	1285
XENLA	African clawed frog	Xenopus laevis	A0A1L8EQL8	S82	-	-	P31321_S83;	351;	P	25;	25	5+ obs. at PTM>0.95 which is >=10% and <50% of total obs.;	255;	255
XENLA	African clawed frog	Xenopus laevis	A0A1L8EQN7	T201	-	-	P53350_T210;	389;	L	94;	94	5+ obs. at PTM>0.95 which is >=10% and <50% of total obs.;	129;	129
XENLA	African clawed frog	Xenopus laevis	A0A1L8EQN7	T205	-	-	P53350_T214;	393;	P	21;	21	5+ obs. at PTM>0.95 which is >=10% and <50% of total obs.;	89;	89
XENLA	African clawed frog	Xenopus laevis	A0A1L8EQP6	S406	-	-	Q12931_S401;	1581;	R	6;	6	5+ obs. at PTM>0.95 which is >=50% and <90% of total obs.;	26;	26
XENLA	African clawed frog	Xenopus laevis	A0A1L8EQP6	T573	-	-	Q12931_T568;	1858;	P	5;	5	5+ obs. at PTM>0.95 which is >=10% and <50% of total obs.;	7;	7
XENLA	African clawed frog	Xenopus laevis	A0A1L8EQS4	S796	-	-	Q8NDV7_S991;	1817;	P	11;	11	5+ obs. at PTM>0.95 which is >=50% and <90% of total obs.;	122;	122
XENLA	African clawed frog	Xenopus laevis	A0A1L8EQS4	S1368	-	-	Q8NDV7_S1585;	2720;	P	7;	7	5+ obs. at PTM>0.95 which is >=90% of total obs.;	322;	322
XENLA	African clawed frog	Xenopus laevis	A0A1L8EQS4	S1382	-	-	Q8NDV7_S1599;	2744;	P	6;	6	5+ obs. at PTM>0.95 which is >=10% and <50% of total obs.;	28;	28
XENLA	African clawed frog	Xenopus laevis	A0A1L8EQS4	S1651	-	-	Q8NDV7_S1869;	3239;	P	6;	6	5+ obs. at PTM>0.95 which is >=50% and <90% of total obs.;	13;	13
XENLA	African clawed frog	Xenopus laevis	A0A1L8EQS9	S229	-	-	O75808_S296;	1326;	V	10;	10	5+ obs. at PTM>0.95 which is >=50% and <90% of total obs.;	38;	38
XENLA	African clawed frog	Xenopus laevis	A0A1L8EQS9	S968	-	-	O75808_S1070;	2964;	P	6;	6	5+ obs. at PTM>0.95 which is >=10% and <50% of total obs.;	12;	12
XENLA	African clawed frog	Xenopus laevis	A0A1L8EQT3	S1138	-	-	Q8WXD9_S1067;	3113;	G	5;	5	5+ obs. at PTM>0.95 which is >=10% and <50% of total obs.;	6;	6
XENLA	African clawed frog	Xenopus laevis	A0A1L8EQT4	T497	-	-	P05771_T500;	1013;	F	57;	57	5+ obs. at PTM>0.95 which is >=10% and <50% of total obs.;	428;	428
XENLA	African clawed frog	Xenopus laevis	A0A1L8EQT4	T638	-	-	P05771_T642;	1282;	P	10;	10	5+ obs. at PTM>0.95 which is >=50% and <90% of total obs.;	91;	91
XENLA	African clawed frog	Xenopus laevis	A0A1L8EQT9	S124	-	-	Q01664_S124;	344;	P	42;	42	5+ obs. at PTM>0.95 which is >=10% and <50% of total obs.;	216;	216
XENLA	African clawed frog	Xenopus laevis	A0A1L8EQT9	S139	-	-	Q01664_S139;	500;	P	20;	20	5+ obs. at PTM>0.95 which is >=90% of total obs.;	243;	243
XENLA	African clawed frog	Xenopus laevis	A0A1L8EQU7	S328	-	-	Q9UPT6_S365;	488;	P	10;	10	5+ obs. at PTM>0.95 which is >=10% and <50% of total obs.;	30;	30
XENLA	African clawed frog	Xenopus laevis	A0A1L8EQU8	S678	-	-	Q7Z6E9_S688;	1208;	P	7;	7	5+ obs. at PTM>0.95 which is >=50% and <90% of total obs.;	14;	14
XENLA	African clawed frog	Xenopus laevis	A0A1L8EQU8	S757	-	-	Q7Z6E9_S768;	1330;	R	9;	9	5+ obs. at PTM>0.95 which is >=10% and <50% of total obs.;	7;	7
XENLA	African clawed frog	Xenopus laevis	A0A1L8EQU8	S761	-	-	Q7Z6E9_S772;	1334;	P	26;	26	5+ obs. at PTM>0.95 which is >=10% and <50% of total obs.;	42;	42
XENLA	African clawed frog	Xenopus laevis	A0A1L8EQU8	S849	-	-	Q7Z6E9_S861;	1531;	P	24;	24	5+ obs. at PTM>0.95 which is >=50% and <90% of total obs.;	46;	46
XENLA	African clawed frog	Xenopus laevis	A0A1L8EQU8	S864	-	-	Q7Z6E9_S873;	1548;	P	30;	30	5+ obs. at PTM>0.95 which is >=10% and <50% of total obs.;	19;	19
XENLA	African clawed frog	Xenopus laevis	A0A1L8EQU8	T973	-	-	Q7Z6E9_T984;	1709;	P	21;	21	5+ obs. at PTM>0.95 which is >=10% and <50% of total obs.;	124;	124
XENLA	African clawed frog	Xenopus laevis	A0A1L8EQU8	S1372	-	-	Q7Z6E9_S1277;	2178;	P	26;	26	5+ obs. at PTM>0.95 which is >=10% and <50% of total obs.;	165;	165
XENLA	African clawed frog	Xenopus laevis	A0A1L8EQU8	S1423	-	-	Q7Z6E9_S1328;	2378;	E	38;	38	5+ obs. at PTM>0.95 which is >=90% of total obs.;	1176;	1176
XENLA	African clawed frog	Xenopus laevis	A0A1L8EQU8	T1549	-	-	Q7Z6E9_T1468;	2554;	P	22;	22	5+ obs. at PTM>0.95 which is >=50% and <90% of total obs.;	13;	13
XENLA	African clawed frog	Xenopus laevis	A0A1L8EQV2	S4	-	-	A6ND36_S4;	146;	Q	10;	10	5+ obs. at PTM>0.95 which is >=90% of total obs.;	24;	24
XENLA	African clawed frog	Xenopus laevis	A0A1L8EQV2	S107	-	-	A6ND36_S124;	287;	D	8;	8	5+ obs. at PTM>0.95 which is >=10% and <50% of total obs.;	15;	15
XENLA	African clawed frog	Xenopus laevis	A0A1L8EQV2	S110	-	-	A6ND36_S127;	290;	I	10;	10	5+ obs. at PTM>0.95 which is >=50% and <90% of total obs.;	114;	114
XENLA	African clawed frog	Xenopus laevis	A0A1L8EQX4	S64	-	-	P15880_S77;	179;	L	10;	10	5+ obs. at PTM>0.95 which is >=50% and <90% of total obs.;	60;	60
XENLA	African clawed frog	Xenopus laevis	A0A1L8EQX4	S251	-	-	P15880_S264;	382;	P	57;	57	5+ obs. at PTM>0.95 which is >=10% and <50% of total obs.;	215;	215
XENLA	African clawed frog	Xenopus laevis	A0A1L8EQX4	S268	-	-	P15880_S281;	400;	V	15;	15	5+ obs. at PTM>0.95 which is >=10% and <50% of total obs.;	5;	5
XENLA	African clawed frog	Xenopus laevis	A0A1L8EQY9	S425	-	-	Q8TEV9_S417;	706;	Y	15;	15	5+ obs. at PTM>0.95 which is >=10% and <50% of total obs.;	22;	22
XENLA	African clawed frog	Xenopus laevis	A0A1L8EQY9	S503	-	-	Q8TEV9_S498;	808;	P	41;	41	5+ obs. at PTM>0.95 which is >=10% and <50% of total obs.;	191;	191
XENLA	African clawed frog	Xenopus laevis	A0A1L8EQY9	S793	-	-	Q8TEV9_S790;	1161;	P	5;	5	5+ obs. at PTM>0.95 which is >=10% and <50% of total obs.;	12;	12
XENLA	African clawed frog	Xenopus laevis	A0A1L8EQZ5	S62	-	-	Q8NFG4_S62;	359;	P	35;	35	5+ obs. at PTM>0.95 which is >=10% and <50% of total obs.;	225;	225
XENLA	African clawed frog	Xenopus laevis	A0A1L8ER31	S140	-	-	Q6ZVM7_S160;	299;	P	11;	11	5+ obs. at PTM>0.95 which is >=50% and <90% of total obs.;	221;	221
XENLA	African clawed frog	Xenopus laevis	A0A1L8ER31	T144	-	-	Q6ZVM7_T164;	303;	P	11;	11	5+ obs. at PTM>0.95 which is >=50% and <90% of total obs.;	213;	213
XENLA	African clawed frog	Xenopus laevis	A0A1L8ER31	S481	-	-	Q6ZVM7_S479;	1344;	P	5;	5	5+ obs. at PTM>0.95 which is >=50% and <90% of total obs.;	28;	28
XENLA	African clawed frog	Xenopus laevis	A0A1L8ER43	S201	-	-	O43294_S164;	1247;	L	7;	7	5+ obs. at PTM>0.95 which is >=10% and <50% of total obs.;	35;	35
XENLA	African clawed frog	Xenopus laevis	A0A1L8ER43	S503	-	-	O43294_S403;	1899;	L	13;	13	5+ obs. at PTM>0.95 which is >=10% and <50% of total obs.;	259;	259
XENLA	African clawed frog	Xenopus laevis	A0A1L8ER94	S32	-	-	Q99640_S40;	324;	L	12;	12	5+ obs. at PTM>0.95 which is >=90% of total obs.;	6;	6
XENLA	African clawed frog	Xenopus laevis	A0A1L8ER94	T43	-	-	Q99640_T50;	417;	L	9;	9	5+ obs. at PTM>0.95 which is >=90% of total obs.;	120;	120
XENLA	African clawed frog	Xenopus laevis	A0A1L8ER94	S136	-	-	Q99640_S143;	999;	P	22;	22	5+ obs. at PTM>0.95 which is >=50% and <90% of total obs.;	877;	877
XENLA	African clawed frog	Xenopus laevis	A0A1L8ERI7	S120	-	-	Q96MY1_S130;	999;	P	18;	18	5+ obs. at PTM>0.95 which is >=50% and <90% of total obs.;	149;	149
XENLA	African clawed frog	Xenopus laevis	A0A1L8ERK8	T683	-	-	Q9Y487_T695;	1525;	E	24;	24	5+ obs. at PTM>0.95 which is >=10% and <50% of total obs.;	176;	176
XENLA	African clawed frog	Xenopus laevis	A0A1L8ERL1	S13	-	-	O75628_S18;	417;	T	6;	6	5+ obs. at PTM>0.95 which is >=10% and <50% of total obs.;	27;	27
XENLA	African clawed frog	Xenopus laevis	A0A1L8ERL9	S124	-	-	P51148_S124;	963;	P	9;	9	5+ obs. at PTM>0.95 which is >=50% and <90% of total obs.;	74;	74
XENLA	African clawed frog	Xenopus laevis	A0A1L8ERM6	T25	-	-	Q9UH92_T110;	871;	D	5;	5	5+ obs. at PTM>0.95 which is >=10% and <50% of total obs.;	7;	7
XENLA	African clawed frog	Xenopus laevis	A0A1L8ERQ1	S14	-	-	Q04695_S13;	88;	I	9;	9	5+ obs. at PTM>0.95 which is >=10% and <50% of total obs.;	121;	121
XENLA	African clawed frog	Xenopus laevis	A0A1L8ERQ6	S44	-	-	P08727_S46;	61;	V	6;	6	5+ obs. at PTM>0.95 which is >=10% and <50% of total obs.;	25;	25
XENLA	African clawed frog	Xenopus laevis	A0A1L8ERQ6	T347	-	-	P08727_T323;	776;	L	6;	6	5+ obs. at PTM>0.95 which is >=50% and <90% of total obs.;	22;	22
XENLA	African clawed frog	Xenopus laevis	A0A1L8ERT1	S728	-	-	P40763_S727;	1121;	P	195;	195	5+ obs. at PTM>0.95 which is >=10% and <50% of total obs.;	795;	795
XENLA	African clawed frog	Xenopus laevis	A0A1L8ERU4	S135	-	-	O15234_S148;	620;	G	34;	34	5+ obs. at PTM>0.95 which is >=10% and <50% of total obs.;	602;	602
XENLA	African clawed frog	Xenopus laevis	A0A1L8ERU4	S253	-	-	O15234_S265;	873;	P	33;	33	5+ obs. at PTM>0.95 which is >=10% and <50% of total obs.;	88;	88
XENLA	African clawed frog	Xenopus laevis	A0A1L8ERU4	S349	-	-	O15234_S363;	1170;	P	35;	35	5+ obs. at PTM>0.95 which is >=10% and <50% of total obs.;	354;	354
XENLA	African clawed frog	Xenopus laevis	A0A1L8ERV2	S383	-	-	Q9UKT9_S378;	616;	P	5;	5	5+ obs. at PTM>0.95 which is >=10% and <50% of total obs.;	43;	43
XENLA	African clawed frog	Xenopus laevis	A0A1L8ERW1	S156	-	-	Q8TF74_S155;	816;	L	5;	5	5+ obs. at PTM>0.95 which is >=10% and <50% of total obs.;	9;	9
XENLA	African clawed frog	Xenopus laevis	A0A1L8ERW1	S226	-	-	Q8TF74_S235;	950;	P	39;	39	5+ obs. at PTM>0.95 which is >=90% of total obs.;	392;	392
XENLA	African clawed frog	Xenopus laevis	A0A1L8ERW5	S180	-	-	O15273_S161;	303;	Q	6;	6	5+ obs. at PTM>0.95 which is >=10% and <50% of total obs.;	13;	13
XENLA	African clawed frog	Xenopus laevis	A0A1L8ERW6	T284	-	-	Q68DK7_T386;	2121;	P	21;	21	5+ obs. at PTM>0.95 which is >=50% and <90% of total obs.;	5;	5
XENLA	African clawed frog	Xenopus laevis	A0A1L8ERW6	T294	-	-	Q68DK7_T396;	2165;	P	31;	31	5+ obs. at PTM>0.95 which is >=10% and <50% of total obs.;	14;	14
XENLA	African clawed frog	Xenopus laevis	A0A1L8ERX0	S431	-	-	O43242_S418;	1139;	L	5;	5	5+ obs. at PTM>0.95 which is >=90% of total obs.;	7;	7
XENLA	African clawed frog	Xenopus laevis	A0A1L8ERZ2	S244	-	-	Q9NYV4_S249;	603;	P	26;	26	5+ obs. at PTM>0.95 which is >=10% and <50% of total obs.;	65;	65
XENLA	African clawed frog	Xenopus laevis	A0A1L8ERZ2	S264	-	-	Q9NYV4_S276;	652;	P	61;	61	5+ obs. at PTM>0.95 which is >=10% and <50% of total obs.;	220;	220
XENLA	African clawed frog	Xenopus laevis	A0A1L8ERZ2	S289	-	-	Q9NYV4_S301;	706;	V	34;	34	5+ obs. at PTM>0.95 which is >=50% and <90% of total obs.;	30;	30
XENLA	African clawed frog	Xenopus laevis	A0A1L8ERZ2	S291	-	-	Q9NYV4_S303;	708;	P	36;	36	5+ obs. at PTM>0.95 which is >=50% and <90% of total obs.;	39;	39
XENLA	African clawed frog	Xenopus laevis	A0A1L8ERZ2	S311	-	-	Q9NYV4_S323;	771;	P	63;	63	5+ obs. at PTM>0.95 which is >=10% and <50% of total obs.;	9;	9
XENLA	African clawed frog	Xenopus laevis	A0A1L8ERZ2	S313	-	-	Q9NYV4_S325;	773;	P	64;	64	5+ obs. at PTM>0.95 which is >=10% and <50% of total obs.;	6;	6
XENLA	African clawed frog	Xenopus laevis	A0A1L8ERZ2	S322	-	-	Q9NYV4_S334;	794;	P	56;	56	5+ obs. at PTM>0.95 which is >=10% and <50% of total obs.;	92;	92
XENLA	African clawed frog	Xenopus laevis	A0A1L8ERZ2	S329	-	-	Q9NYV4_S341;	806;	L	17;	17	5+ obs. at PTM>0.95 which is >=10% and <50% of total obs.;	13;	13
XENLA	African clawed frog	Xenopus laevis	A0A1L8ERZ2	S331	-	-	Q9NYV4_S343;	843;	R	19;	19	5+ obs. at PTM>0.95 which is >=10% and <50% of total obs.;	13;	13
XENLA	African clawed frog	Xenopus laevis	A0A1L8ERZ2	S333	-	-	Q9NYV4_S345;	845;	P	20;	20	5+ obs. at PTM>0.95 which is >=10% and <50% of total obs.;	16;	16
XENLA	African clawed frog	Xenopus laevis	A0A1L8ERZ2	S372	-	-	Q9NYV4_S383;	925;	I	142;	142	5+ obs. at PTM>0.95 which is >=10% and <50% of total obs.;	397;	397
XENLA	African clawed frog	Xenopus laevis	A0A1L8ERZ2	S374	-	-	Q9NYV4_S385;	927;	P	150;	150	5+ obs. at PTM>0.95 which is >=10% and <50% of total obs.;	416;	416
XENLA	African clawed frog	Xenopus laevis	A0A1L8ERZ2	S409	-	-	Q9NYV4_S423;	1021;	P	38;	38	5+ obs. at PTM>0.95 which is >=50% and <90% of total obs.;	1073;	1073
XENLA	African clawed frog	Xenopus laevis	A0A1L8ERZ2	T494	-	-	Q9NYV4_T514;	1145;	P	15;	15	5+ obs. at PTM>0.95 which is >=50% and <90% of total obs.;	173;	173
XENLA	African clawed frog	Xenopus laevis	A0A1L8ERZ2	S626	-	-	Q9NYV4_S644;	1383;	P	10;	10	5+ obs. at PTM>0.95 which is >=50% and <90% of total obs.;	164;	164
XENLA	African clawed frog	Xenopus laevis	A0A1L8ERZ2	S664	-	-	Q9NYV4_S681;	1466;	P	63;	63	5+ obs. at PTM>0.95 which is >=10% and <50% of total obs.;	1789;	1789
XENLA	African clawed frog	Xenopus laevis	A0A1L8ERZ2	S668	-	-	Q9NYV4_S685;	1470;	P	63;	63	5+ obs. at PTM>0.95 which is >=10% and <50% of total obs.;	1660;	1660
XENLA	African clawed frog	Xenopus laevis	A0A1L8ERZ2	T675	-	-	Q9NYV4_T692;	1482;	P	30;	30	5+ obs. at PTM>0.95 which is >=50% and <90% of total obs.;	760;	760
XENLA	African clawed frog	Xenopus laevis	A0A1L8ERZ2	T876	-	-	Q9NYV4_T893;	1735;	N	53;	53	5+ obs. at PTM>0.95 which is >=10% and <50% of total obs.;	68;	68
XENLA	African clawed frog	Xenopus laevis	A0A1L8ERZ2	S1036	-	-	Q9NYV4_S1053;	1927;	G	5;	5	5+ obs. at PTM>0.95 which is >=50% and <90% of total obs.;	9;	9
XENLA	African clawed frog	Xenopus laevis	A0A1L8ERZ2	S1066	-	-	Q9NYV4_S1083;	1963;	P	35;	35	5+ obs. at PTM>0.95 which is >=10% and <50% of total obs.;	611;	611
XENLA	African clawed frog	Xenopus laevis	A0A1L8ERZ6	S12	-	-	Q14974_S12;	1542;	P	12;	12	5+ obs. at PTM>0.95 which is >=10% and <50% of total obs.;	15;	15
XENLA	African clawed frog	Xenopus laevis	A0A1L8ES06	S239	-	-	P55198_S258;	981;	P	12;	12	5+ obs. at PTM>0.95 which is >=10% and <50% of total obs.;	109;	109
XENLA	African clawed frog	Xenopus laevis	A0A1L8ES06	T336	-	-	P55198_T382;	1248;	P	11;	11	5+ obs. at PTM>0.95 which is >=50% and <90% of total obs.;	137;	137
XENLA	African clawed frog	Xenopus laevis	A0A1L8ES06	T368	-	-	P55198_T423;	1333;	P	41;	41	5+ obs. at PTM>0.95 which is >=10% and <50% of total obs.;	32;	32
XENLA	African clawed frog	Xenopus laevis	A0A1L8ES11	S175	-	-	P83916_S175;	724;	E	13;	13	5+ obs. at PTM>0.95 which is >=50% and <90% of total obs.;	28;	28
XENLA	African clawed frog	Xenopus laevis	A0A1L8ES15	S362	-	-	A7MCY6_S372;	2156;	P	9;	9	5+ obs. at PTM>0.95 which is >=90% of total obs.;	48;	48
XENLA	African clawed frog	Xenopus laevis	A0A1L8ES15	S374	-	-	A7MCY6_S385;	2186;	P	5;	5	5+ obs. at PTM>0.95 which is >=10% and <50% of total obs.;	9;	9
XENLA	African clawed frog	Xenopus laevis	A0A1L8ES15	S384	-	-	A7MCY6_S415;	2221;	P	7;	7	5+ obs. at PTM>0.95 which is >=10% and <50% of total obs.;	10;	10
XENLA	African clawed frog	Xenopus laevis	A0A1L8ES20	T698	-	-	P04626_T701;	1360;	P	31;	31	5+ obs. at PTM>0.95 which is >=50% and <90% of total obs.;	79;	79
XENLA	African clawed frog	Xenopus laevis	A0A1L8ES20	S996	-	-	P04626_S998;	1676;	P	8;	8	5+ obs. at PTM>0.95 which is >=10% and <50% of total obs.;	48;	48
XENLA	African clawed frog	Xenopus laevis	A0A1L8ES20	S1081	-	-	P04626_S1083;	1816;	D	9;	9	5+ obs. at PTM>0.95 which is >=10% and <50% of total obs.;	85;	85
XENLA	African clawed frog	Xenopus laevis	A0A1L8ES20	T1168	-	-	P04626_T1166;	1988;	L	12;	12	5+ obs. at PTM>0.95 which is >=10% and <50% of total obs.;	6;	6
XENLA	African clawed frog	Xenopus laevis	A0A1L8ES31	S4	-	-	P31946_S6;	145;	E	8;	8	5+ obs. at PTM>0.95 which is >=90% of total obs.;	5;	5
XENLA	African clawed frog	Xenopus laevis	A0A1L8ES31	S45	-	-	P31946_S47;	186;	V	18;	18	5+ obs. at PTM>0.95 which is >=50% and <90% of total obs.;	25;	25
XENLA	African clawed frog	Xenopus laevis	A0A1L8ES34	S40	-	-	Q13043_S40;	1470;	Y	25;	25	5+ obs. at PTM>0.95 which is >=90% of total obs.;	7;	7
XENLA	African clawed frog	Xenopus laevis	A0A1L8ES34	S43	-	-	Q13043_S43;	1473;	V	6;	6	5+ obs. at PTM>0.95 which is >=90% of total obs.;	7;	7
XENLA	African clawed frog	Xenopus laevis	A0A1L8ES41	S243	-	-	P56537_S243;	1075;	L	19;	19	5+ obs. at PTM>0.95 which is >=10% and <50% of total obs.;	57;	57
XENLA	African clawed frog	Xenopus laevis	A0A1L8ES42	T786	-	-	Q9Y2X9_T888;	1243;	P	9;	9	5+ obs. at PTM>0.95 which is >=50% and <90% of total obs.;	25;	25
XENLA	African clawed frog	Xenopus laevis	A0A1L8ES54	S114	-	-	Q9Y2D9_S103;	299;	E	5;	5	5+ obs. at PTM>0.95 which is >=10% and <50% of total obs.;	62;	62
XENLA	African clawed frog	Xenopus laevis	A0A1L8ES55	S96	-	-	Q4VXU2_S96;	205;	G	9;	9	5+ obs. at PTM>0.95 which is >=90% of total obs.;	54;	54
XENLA	African clawed frog	Xenopus laevis	A0A1L8ES55	S342	-	-	Q4VXU2_S342;	598;	P	9;	9	5+ obs. at PTM>0.95 which is >=10% and <50% of total obs.;	46;	46
XENLA	African clawed frog	Xenopus laevis	A0A1L8ES68	S71	-	-	Q02086_S78;	633;	P	42;	42	5+ obs. at PTM>0.95 which is >=50% and <90% of total obs.;	172;	172
XENLA	African clawed frog	Xenopus laevis	A0A1L8ES82	S6	-	-	O43791_S6;	528;	P	5;	5	5+ obs. at PTM>0.95 which is >=10% and <50% of total obs.;	8;	8
XENLA	African clawed frog	Xenopus laevis	A0A1L8ES84	S227	-	-	Q9UQL6_S259;	800;	E	52;	52	5+ obs. at PTM>0.95 which is >=50% and <90% of total obs.;	21;	21
XENLA	African clawed frog	Xenopus laevis	A0A1L8ES84	S562	-	-	Q9UQL6_S661;	1606;	S	28;	28	5+ obs. at PTM>0.95 which is >=10% and <50% of total obs.;	11;	11
XENLA	African clawed frog	Xenopus laevis	A0A1L8ES84	S1002	-	-	Q9UQL6_S1108;	2720;	P	26;	26	5+ obs. at PTM>0.95 which is >=90% of total obs.;	44;	44
XENLA	African clawed frog	Xenopus laevis	A0A1L8ESA1	S680	-	-	A8MVW0_S669;	1074;	Y	14;	14	5+ obs. at PTM>0.95 which is >=10% and <50% of total obs.;	11;	11
XENLA	African clawed frog	Xenopus laevis	A0A1L8ESC8	T133	-	-	Q7Z3B3_T268;	657;	P	42;	42	5+ obs. at PTM>0.95 which is >=10% and <50% of total obs.;	145;	145
XENLA	African clawed frog	Xenopus laevis	A0A1L8ESC8	S777	-	-	Q7Z3B3_S991;	2175;	P	18;	18	5+ obs. at PTM>0.95 which is >=10% and <50% of total obs.;	48;	48
XENLA	African clawed frog	Xenopus laevis	A0A1L8ESC8	S830	-	-	Q7Z3B3_S1045;	2278;	P	51;	51	5+ obs. at PTM>0.95 which is >=10% and <50% of total obs.;	154;	154
XENLA	African clawed frog	Xenopus laevis	A0A1L8ESE5	S140	-	-	Q9HCD6_S169;	819;	P	16;	16	5+ obs. at PTM>0.95 which is >=10% and <50% of total obs.;	187;	187
XENLA	African clawed frog	Xenopus laevis	A0A1L8ESE5	S368	-	-	Q9HCD6_S400;	1096;	P	18;	18	5+ obs. at PTM>0.95 which is >=10% and <50% of total obs.;	51;	51
XENLA	African clawed frog	Xenopus laevis	A0A1L8ESE5	S372	-	-	Q9HCD6_S404;	1100;	P	17;	17	5+ obs. at PTM>0.95 which is >=10% and <50% of total obs.;	40;	40
XENLA	African clawed frog	Xenopus laevis	A0A1L8ESE5	T400	-	-	Q9HCD6_T434;	1136;	P	24;	24	5+ obs. at PTM>0.95 which is >=10% and <50% of total obs.;	13;	13
XENLA	African clawed frog	Xenopus laevis	A0A1L8ESE5	S1481	-	-	Q9HCD6_S1530;	2774;	P	16;	16	5+ obs. at PTM>0.95 which is >=50% and <90% of total obs.;	116;	116
XENLA	African clawed frog	Xenopus laevis	A0A1L8ESE5	S1485	-	-	Q9HCD6_S1534;	2778;	P	17;	17	5+ obs. at PTM>0.95 which is >=50% and <90% of total obs.;	101;	101
XENLA	African clawed frog	Xenopus laevis	A0A1L8ESE5	S1496	-	-	Q9HCD6_S1545;	2792;	P	10;	10	5+ obs. at PTM>0.95 which is >=50% and <90% of total obs.;	123;	123
XENLA	African clawed frog	Xenopus laevis	A0A1L8ESE5	S1528	-	-	Q9HCD6_S1579;	2827;	P	55;	55	5+ obs. at PTM>0.95 which is >=10% and <50% of total obs.;	48;	48
XENLA	African clawed frog	Xenopus laevis	A0A1L8ESE5	S1668	-	-	Q9HCD6_S1722;	3053;	A	11;	11	5+ obs. at PTM>0.95 which is >=10% and <50% of total obs.;	7;	7
XENLA	African clawed frog	Xenopus laevis	A0A1L8ESE5	S1683	-	-	Q9HCD6_S1740;	3076;	Q	38;	38	5+ obs. at PTM>0.95 which is >=10% and <50% of total obs.;	58;	58
XENLA	African clawed frog	Xenopus laevis	A0A1L8ESE5	S1770	-	-	Q9HCD6_S1827;	3173;	P	15;	15	5+ obs. at PTM>0.95 which is >=10% and <50% of total obs.;	26;	26
XENLA	African clawed frog	Xenopus laevis	A0A1L8ESE6	T74	-	-	Q3MHD2_T75;	242;	P	33;	33	5+ obs. at PTM>0.95 which is >=10% and <50% of total obs.;	506;	506
XENLA	African clawed frog	Xenopus laevis	A0A1L8ESI7	S466	-	-	Q9BR39_S469;	1580;	P	10;	10	5+ obs. at PTM>0.95 which is >=90% of total obs.;	142;	142
XENLA	African clawed frog	Xenopus laevis	A0A1L8ESI7	S492	-	-	Q9BR39_S490;	1606;	P	18;	18	5+ obs. at PTM>0.95 which is >=10% and <50% of total obs.;	87;	87
XENLA	African clawed frog	Xenopus laevis	A0A1L8ESI9	S81	-	-	Q9NX31_S82;	245;	K	10;	10	5+ obs. at PTM>0.95 which is >=90% of total obs.;	57;	57
XENLA	African clawed frog	Xenopus laevis	A0A1L8ESI9	S83	-	-	Q9NX31_S84;	247;	P	12;	12	5+ obs. at PTM>0.95 which is >=90% of total obs.;	95;	95
XENLA	African clawed frog	Xenopus laevis	A0A1L8ESK3	S133	-	-	Q9H425_S129;	340;	Q	8;	8	5+ obs. at PTM>0.95 which is >=50% and <90% of total obs.;	62;	62
XENLA	African clawed frog	Xenopus laevis	A0A1L8ESK3	T225	-	-	Q9H425_T211;	464;	P	7;	7	5+ obs. at PTM>0.95 which is >=50% and <90% of total obs.;	49;	49
XENLA	African clawed frog	Xenopus laevis	A0A1L8ESK4	S230	-	-	Q9Y6D5_S227;	517;	P	40;	40	5+ obs. at PTM>0.95 which is >=10% and <50% of total obs.;	768;	768
XENLA	African clawed frog	Xenopus laevis	A0A1L8ESK4	S1534	-	-	Q9Y6D5_S1528;	2622;	N	40;	40	5+ obs. at PTM>0.95 which is >=10% and <50% of total obs.;	76;	76
XENLA	African clawed frog	Xenopus laevis	A0A1L8ESL8	S478	-	-	O95793_S390;	1225;	G	15;	15	5+ obs. at PTM>0.95 which is >=10% and <50% of total obs.;	205;	205
XENLA	African clawed frog	Xenopus laevis	A0A1L8ESP1	S248	-	-	Q9UM82_S253;	493;	V	14;	14	5+ obs. at PTM>0.95 which is >=10% and <50% of total obs.;	32;	32
XENLA	African clawed frog	Xenopus laevis	A0A1L8ESQ1	S446	-	-	Q9ULU4_S406;	1316;	P	34;	34	5+ obs. at PTM>0.95 which is >=10% and <50% of total obs.;	499;	499
XENLA	African clawed frog	Xenopus laevis	A0A1L8ESQ1	S465	-	-	Q9ULU4_S425;	1345;	L	47;	47	5+ obs. at PTM>0.95 which is >=10% and <50% of total obs.;	79;	79
XENLA	African clawed frog	Xenopus laevis	A0A1L8ESQ1	S484	-	-	Q9ULU4_S444;	1380;	D	19;	19	5+ obs. at PTM>0.95 which is >=10% and <50% of total obs.;	60;	60
XENLA	African clawed frog	Xenopus laevis	A0A1L8ESQ1	S500	-	-	Q9ULU4_S460;	1404;	A	23;	23	5+ obs. at PTM>0.95 which is >=10% and <50% of total obs.;	47;	47
XENLA	African clawed frog	Xenopus laevis	A0A1L8ESQ1	S505	-	-	Q9ULU4_S465;	1409;	M	16;	16	5+ obs. at PTM>0.95 which is >=10% and <50% of total obs.;	68;	68
XENLA	African clawed frog	Xenopus laevis	A0A1L8ESQ1	S587	-	-	Q9ULU4_S547;	1555;	P	65;	65	5+ obs. at PTM>0.95 which is >=10% and <50% of total obs.;	662;	662
XENLA	African clawed frog	Xenopus laevis	A0A1L8ESQ1	S749	-	-	Q9ULU4_S707;	1803;	D	7;	7	5+ obs. at PTM>0.95 which is >=10% and <50% of total obs.;	42;	42
XENLA	African clawed frog	Xenopus laevis	A0A1L8ESQ1	S751	-	-	Q9ULU4_S709;	1805;	E	6;	6	5+ obs. at PTM>0.95 which is >=10% and <50% of total obs.;	41;	41
XENLA	African clawed frog	Xenopus laevis	A0A1L8ESQ8	S111	-	-	Q13469_S110;	338;	P	7;	7	5+ obs. at PTM>0.95 which is >=10% and <50% of total obs.;	6;	6
XENLA	African clawed frog	Xenopus laevis	A0A1L8ESQ8	S146	-	-	Q13469_S148;	417;	P	12;	12	5+ obs. at PTM>0.95 which is >=90% of total obs.;	147;	147
XENLA	African clawed frog	Xenopus laevis	A0A1L8ESQ8	S234	-	-	Q13469_S236;	574;	P	14;	14	5+ obs. at PTM>0.95 which is >=10% and <50% of total obs.;	26;	26
XENLA	African clawed frog	Xenopus laevis	A0A1L8ESQ8	S241	-	-	Q13469_S243;	584;	R	13;	13	5+ obs. at PTM>0.95 which is >=10% and <50% of total obs.;	10;	10
XENLA	African clawed frog	Xenopus laevis	A0A1L8ESS7	S1416	-	-	O75363_S552;	1548;	L	5;	5	5+ obs. at PTM>0.95 which is >=90% of total obs.;	60;	60
XENLA	African clawed frog	Xenopus laevis	A0A1L8ESV4	S247	-	-	Q92754_S252;	603;	P	5;	5	5+ obs. at PTM>0.95 which is >=50% and <90% of total obs.;	9;	9
XENLA	African clawed frog	Xenopus laevis	A0A1L8ESV4	S428	-	-	Q92754_S434;	807;	P	15;	15	5+ obs. at PTM>0.95 which is >=50% and <90% of total obs.;	48;	48
XENLA	African clawed frog	Xenopus laevis	A0A1L8ESV8	S233	-	-	Q8NC74_S196;	365;	P	5;	5	5+ obs. at PTM>0.95 which is >=50% and <90% of total obs.;	68;	68
XENLA	African clawed frog	Xenopus laevis	A0A1L8ESY9	S84	-	-	O95685_S74;	605;	L	63;	63	5+ obs. at PTM>0.95 which is >=10% and <50% of total obs.;	22;	22
XENLA	African clawed frog	Xenopus laevis	A0A1L8ESZ4	S125	-	-	Q9BTV7_S130;	822;	L	10;	10	5+ obs. at PTM>0.95 which is >=90% of total obs.;	74;	74
XENLA	African clawed frog	Xenopus laevis	A0A1L8ET00	S192	-	-	Q9BRG2_S147;	631;	Q	18;	18	5+ obs. at PTM>0.95 which is >=50% and <90% of total obs.;	271;	271
XENLA	African clawed frog	Xenopus laevis	A0A1L8ET00	S242	-	-	Q9BRG2_S180;	713;	D	33;	33	5+ obs. at PTM>0.95 which is >=10% and <50% of total obs.;	97;	97
XENLA	African clawed frog	Xenopus laevis	A0A1L8ET00	S267	-	-	Q9BRG2_S201;	759;	D	11;	11	5+ obs. at PTM>0.95 which is >=10% and <50% of total obs.;	47;	47
XENLA	African clawed frog	Xenopus laevis	A0A1L8ET03	S11	-	-	O14818_S11;	113;	P	8;	8	5+ obs. at PTM>0.95 which is >=50% and <90% of total obs.;	57;	57
XENLA	African clawed frog	Xenopus laevis	A0A1L8ET03	S201	-	-	O14818_S201;	418;	G	5;	5	5+ obs. at PTM>0.95 which is >=90% of total obs.;	11;	11
XENLA	African clawed frog	Xenopus laevis	A0A1L8ET07	S191	-	-	Q9NV56_S195;	1478;	P	108;	108	5+ obs. at PTM>0.95 which is >=10% and <50% of total obs.;	151;	151
XENLA	African clawed frog	Xenopus laevis	A0A1L8ET20	S2	-	-	Q9Y5A9_S2;	548;	A	15;	15	5+ obs. at PTM>0.95 which is >=90% of total obs.;	25;	25
XENLA	African clawed frog	Xenopus laevis	A0A1L8ET20	S417	-	-	Q9Y5A9_S419;	1495;	E	5;	5	5+ obs. at PTM>0.95 which is >=50% and <90% of total obs.;	13;	13
XENLA	African clawed frog	Xenopus laevis	A0A1L8ET21	T216	-	-	Q16186_T217;	834;	P	17;	17	5+ obs. at PTM>0.95 which is >=10% and <50% of total obs.;	25;	25
XENLA	African clawed frog	Xenopus laevis	A0A1L8ET21	S402	-	-	Q16186_S405;	1264;	L	16;	16	5+ obs. at PTM>0.95 which is >=90% of total obs.;	44;	44
XENLA	African clawed frog	Xenopus laevis	A0A1L8ET24	S172	-	-	Q9BTC0_S154;	942;	D	16;	16	5+ obs. at PTM>0.95 which is >=10% and <50% of total obs.;	216;	216
XENLA	African clawed frog	Xenopus laevis	A0A1L8ET24	T1342	-	-	Q9BTC0_T1312;	3002;	P	8;	8	5+ obs. at PTM>0.95 which is >=10% and <50% of total obs.;	99;	99
XENLA	African clawed frog	Xenopus laevis	A0A1L8ET24	S1542	-	-	Q9BTC0_S1522;	3258;	P	6;	6	5+ obs. at PTM>0.95 which is >=50% and <90% of total obs.;	20;	20
XENLA	African clawed frog	Xenopus laevis	A0A1L8ET55	S32	-	-	Q9NWZ5_S56;	1116;	P	11;	11	5+ obs. at PTM>0.95 which is >=10% and <50% of total obs.;	51;	51
XENLA	African clawed frog	Xenopus laevis	A0A1L8ET55	S516	-	-	Q9NWZ5_S539;	1923;	D	10;	10	5+ obs. at PTM>0.95 which is >=50% and <90% of total obs.;	83;	83
XENLA	African clawed frog	Xenopus laevis	A0A1L8ET91	S167	-	-	Q86UZ6_S168;	450;	P	6;	6	5+ obs. at PTM>0.95 which is >=50% and <90% of total obs.;	10;	10
XENLA	African clawed frog	Xenopus laevis	A0A1L8ET96	S263	-	-	Q9ULW0_S293;	759;	P	22;	22	5+ obs. at PTM>0.95 which is >=10% and <50% of total obs.;	17;	17
XENLA	African clawed frog	Xenopus laevis	A0A1L8ET96	T338	-	-	Q9ULW0_T369;	998;	P	143;	143	5+ obs. at PTM>0.95 which is >=50% and <90% of total obs.;	307;	307
XENLA	African clawed frog	Xenopus laevis	A0A1L8ET96	S455	-	-	Q9ULW0_S486;	1292;	P	128;	128	5+ obs. at PTM>0.95 which is >=50% and <90% of total obs.;	461;	461
XENLA	African clawed frog	Xenopus laevis	A0A1L8ET96	S707	-	-	Q9ULW0_S738;	2505;	P	66;	66	5+ obs. at PTM>0.95 which is >=50% and <90% of total obs.;	974;	974
XENLA	African clawed frog	Xenopus laevis	A0A1L8ETG6	T323	-	-	Q9NQ84_T326;	951;	I	19;	19	5+ obs. at PTM>0.95 which is >=50% and <90% of total obs.;	21;	21
XENLA	African clawed frog	Xenopus laevis	A0A1L8ETG6	S341	-	-	Q9NQ84_S344;	975;	M	5;	5	5+ obs. at PTM>0.95 which is >=90% of total obs.;	15;	15
XENLA	African clawed frog	Xenopus laevis	A0A1L8ETH7	S2347	-	-	Q63HN8_S2273;	3224;	P	14;	14	5+ obs. at PTM>0.95 which is >=10% and <50% of total obs.;	57;	57
XENLA	African clawed frog	Xenopus laevis	A0A1L8ETH9	S694	-	-	Q8N122_S696;	2498;	P	14;	14	5+ obs. at PTM>0.95 which is >=10% and <50% of total obs.;	9;	9
XENLA	African clawed frog	Xenopus laevis	A0A1L8ETH9	S861	-	-	Q8N122_S863;	3203;	P	79;	79	5+ obs. at PTM>0.95 which is >=10% and <50% of total obs.;	352;	352
XENLA	African clawed frog	Xenopus laevis	A0A1L8ETI7	S46	-	-	Q9UPN4_S47;	274;	V	22;	22	5+ obs. at PTM>0.95 which is >=10% and <50% of total obs.;	65;	65
XENLA	African clawed frog	Xenopus laevis	A0A1L8ETI7	S73	-	-	Q9UPN4_S78;	417;	T	84;	84	5+ obs. at PTM>0.95 which is >=10% and <50% of total obs.;	126;	126
XENLA	African clawed frog	Xenopus laevis	A0A1L8ETI7	S108	-	-	Q9UPN4_S114;	503;	L	13;	13	5+ obs. at PTM>0.95 which is >=50% and <90% of total obs.;	55;	55
XENLA	African clawed frog	Xenopus laevis	A0A1L8ETJ3	S125	-	-	O15525_S124;	343;	P	12;	12	5+ obs. at PTM>0.95 which is >=10% and <50% of total obs.;	8;	8
XENLA	African clawed frog	Xenopus laevis	A0A1L8ETL1	S382	-	-	P48730_S382;	943;	S	28;	28	5+ obs. at PTM>0.95 which is >=10% and <50% of total obs.;	130;	130
XENLA	African clawed frog	Xenopus laevis	A0A1L8ETL3	S207	-	-	P49327_S207;	1200;	P	36;	36	5+ obs. at PTM>0.95 which is >=10% and <50% of total obs.;	415;	415
XENLA	African clawed frog	Xenopus laevis	A0A1L8ETL3	S829	-	-	P49327_S831;	9910;	P	6;	6	5+ obs. at PTM>0.95 which is >=50% and <90% of total obs.;	46;	46
XENLA	African clawed frog	Xenopus laevis	A0A1L8ETL3	T1419	-	-	P49327_T1411;	11903;	P	19;	19	5+ obs. at PTM>0.95 which is >=10% and <50% of total obs.;	58;	58
XENLA	African clawed frog	Xenopus laevis	A0A1L8ETL3	S2124	-	-	P49327_S2123;	23810;	Q	6;	6	5+ obs. at PTM>0.95 which is >=90% of total obs.;	34;	34
XENLA	African clawed frog	Xenopus laevis	A0A1L8ETL9	S8	-	-	Q86V81_S8;	59;	L	14;	14	5+ obs. at PTM>0.95 which is >=90% of total obs.;	196;	196
XENLA	African clawed frog	Xenopus laevis	A0A1L8ETL9	S94	-	-	Q86V81_S94;	320;	G	11;	11	5+ obs. at PTM>0.95 which is >=50% and <90% of total obs.;	31;	31
XENLA	African clawed frog	Xenopus laevis	A0A1L8ETL9	S238	-	-	Q86V81_S239;	681;	A	16;	16	5+ obs. at PTM>0.95 which is >=50% and <90% of total obs.;	141;	141
XENLA	African clawed frog	Xenopus laevis	A0A1L8ETM1	S80	-	-	Q9Y5J1_S121;	215;	G	85;	85	5+ obs. at PTM>0.95 which is >=50% and <90% of total obs.;	2563;	2563
XENLA	African clawed frog	Xenopus laevis	A0A1L8ETM7	S236	-	-	Q13098_S240;	613;	Q	8;	8	5+ obs. at PTM>0.95 which is >=10% and <50% of total obs.;	5;	5
XENLA	African clawed frog	Xenopus laevis	A0A1L8ETM7	S464	-	-	Q13098_S468;	958;	P	58;	58	5+ obs. at PTM>0.95 which is >=10% and <50% of total obs.;	171;	171
XENLA	African clawed frog	Xenopus laevis	A0A1L8ETM7	S470	-	-	Q13098_S474;	966;	Q	109;	109	5+ obs. at PTM>0.95 which is >=10% and <50% of total obs.;	566;	566
XENLA	African clawed frog	Xenopus laevis	A0A1L8ETN2	S265	-	-	Q9UQB8_S261;	918;	K	5;	5	5+ obs. at PTM>0.95 which is >=10% and <50% of total obs.;	150;	150
XENLA	African clawed frog	Xenopus laevis	A0A1L8ETN2	S328	-	-	Q9UQB8_S325;	1274;	P	21;	21	5+ obs. at PTM>0.95 which is >=50% and <90% of total obs.;	1008;	1008
XENLA	African clawed frog	Xenopus laevis	A0A1L8ETN2	T343	-	-	Q9UQB8_T340;	1314;	L	41;	41	5+ obs. at PTM>0.95 which is >=10% and <50% of total obs.;	131;	131
XENLA	African clawed frog	Xenopus laevis	A0A1L8ETN2	T363	-	-	Q9UQB8_T360;	1372;	L	26;	26	5+ obs. at PTM>0.95 which is >=10% and <50% of total obs.;	37;	37
XENLA	African clawed frog	Xenopus laevis	A0A1L8ETN2	S369	-	-	Q9UQB8_S366;	1389;	M	40;	40	5+ obs. at PTM>0.95 which is >=10% and <50% of total obs.;	422;	422
XENLA	African clawed frog	Xenopus laevis	A0A1L8ETN2	S456	-	-	Q9UQB8_S454;	1765;	T	15;	15	5+ obs. at PTM>0.95 which is >=50% and <90% of total obs.;	1231;	1231
XENLA	African clawed frog	Xenopus laevis	A0A1L8ETP2	T178	-	-	P49916_T210;	587;	P	44;	44	5+ obs. at PTM>0.95 which is >=10% and <50% of total obs.;	362;	362
XENLA	African clawed frog	Xenopus laevis	A0A1L8ETQ3	S3	-	-	O43760_S3;	837;	G	9;	9	5+ obs. at PTM>0.95 which is >=10% and <50% of total obs.;	65;	65
XENLA	African clawed frog	Xenopus laevis	A0A1L8ETR0	S118	-	-	Q9BQ52_S199;	961;	P	25;	25	5+ obs. at PTM>0.95 which is >=10% and <50% of total obs.;	113;	113
XENLA	African clawed frog	Xenopus laevis	A0A1L8ETR2	S60	-	-	C9JLW8_S21;	191;	P	26;	26	5+ obs. at PTM>0.95 which is >=10% and <50% of total obs.;	439;	439
XENLA	African clawed frog	Xenopus laevis	A0A1L8ETR7	S13	-	-	P04183_S13;	71;	P	18;	18	5+ obs. at PTM>0.95 which is >=10% and <50% of total obs.;	91;	91
XENLA	African clawed frog	Xenopus laevis	A0A1L8ETS4	S1269	-	-	P38398_S1524;	1979;	Q	28;	28	5+ obs. at PTM>0.95 which is >=10% and <50% of total obs.;	48;	48
XENLA	African clawed frog	Xenopus laevis	A0A1L8ETS4	S1350	-	-	P38398_S1613;	2071;	P	8;	8	5+ obs. at PTM>0.95 which is >=10% and <50% of total obs.;	25;	25
XENLA	African clawed frog	Xenopus laevis	A0A1L8ETW2	S150	-	-	Q9H147_S161;	595;	P	11;	11	5+ obs. at PTM>0.95 which is >=90% of total obs.;	54;	54
XENLA	African clawed frog	Xenopus laevis	A0A1L8ETW5	S448	-	-	Q96C34_S497;	1054;	Q	13;	13	5+ obs. at PTM>0.95 which is >=10% and <50% of total obs.;	10;	10
XENLA	African clawed frog	Xenopus laevis	A0A1L8ETW8	S601	-	-	Q9H4Z2_S418;	1256;	D	7;	7	5+ obs. at PTM>0.95 which is >=10% and <50% of total obs.;	8;	8
XENLA	African clawed frog	Xenopus laevis	A0A1L8ETX0	S110	-	-	Q9HCD5_S9;	1113;	P	20;	20	5+ obs. at PTM>0.95 which is >=10% and <50% of total obs.;	234;	234
XENLA	African clawed frog	Xenopus laevis	A0A1L8ETX0	T122	-	-	Q9HCD5_T21;	1130;	R	5;	5	5+ obs. at PTM>0.95 which is >=10% and <50% of total obs.;	5;	5
XENLA	African clawed frog	Xenopus laevis	A0A1L8ETX0	S130	-	-	Q9HCD5_S29;	1139;	P	20;	20	5+ obs. at PTM>0.95 which is >=10% and <50% of total obs.;	12;	12
XENLA	African clawed frog	Xenopus laevis	A0A1L8ETX0	S135	-	-	Q9HCD5_S34;	1144;	P	17;	17	5+ obs. at PTM>0.95 which is >=10% and <50% of total obs.;	7;	7
XENLA	African clawed frog	Xenopus laevis	A0A1L8ETX0	T400	-	-	Q9HCD5_T274;	1649;	P	13;	13	5+ obs. at PTM>0.95 which is >=50% and <90% of total obs.;	51;	51
XENLA	African clawed frog	Xenopus laevis	A0A1L8ETZ6	T438	-	-	Q9H4H8_T462;	1856;	P	10;	10	5+ obs. at PTM>0.95 which is >=10% and <50% of total obs.;	27;	27
XENLA	African clawed frog	Xenopus laevis	A0A1L8EU11	S1227	-	-	P19174_S1233;	1897;	D	40;	40	5+ obs. at PTM>0.95 which is >=10% and <50% of total obs.;	44;	44
XENLA	African clawed frog	Xenopus laevis	A0A1L8EU11	S1254	-	-	P19174_S1263;	1945;	Q	50;	50	5+ obs. at PTM>0.95 which is >=50% and <90% of total obs.;	56;	56
XENLA	African clawed frog	Xenopus laevis	A0A1L8EU13	S262	-	-	Q9NR19_S267;	685;	P	17;	17	5+ obs. at PTM>0.95 which is >=10% and <50% of total obs.;	521;	521
XENLA	African clawed frog	Xenopus laevis	A0A1L8EU24	S10	-	-	P11387_S10;	158;	Q	25;	25	5+ obs. at PTM>0.95 which is >=10% and <50% of total obs.;	94;	94
XENLA	African clawed frog	Xenopus laevis	A0A1L8EU24	S175	-	-	P11387_S112;	632;	P	9;	9	5+ obs. at PTM>0.95 which is >=10% and <50% of total obs.;	259;	259
XENLA	African clawed frog	Xenopus laevis	A0A1L8EU41	S135	-	-	Q14498_S136;	752;	P	72;	72	5+ obs. at PTM>0.95 which is >=10% and <50% of total obs.;	2814;	2814
XENLA	African clawed frog	Xenopus laevis	A0A1L8EU42	T55	-	-	Q96E16_T55;	289;	V	9;	9	5+ obs. at PTM>0.95 which is >=50% and <90% of total obs.;	8;	8
XENLA	African clawed frog	Xenopus laevis	A0A1L8EU62	T598	-	-	Q9Y3Z3_T592;	1743;	P	54;	54	5+ obs. at PTM>0.95 which is >=50% and <90% of total obs.;	826;	826
XENLA	African clawed frog	Xenopus laevis	A0A1L8EU84	S359	-	-	Q86X10_S359;	862;	A	23;	23	5+ obs. at PTM>0.95 which is >=10% and <50% of total obs.;	79;	79
XENLA	African clawed frog	Xenopus laevis	A0A1L8EUA2	S22	-	-	O43439_S33;	104;	P	16;	16	5+ obs. at PTM>0.95 which is >=90% of total obs.;	106;	106
XENLA	African clawed frog	Xenopus laevis	A0A1L8EUA2	S250	-	-	O43439_S264;	605;	P	12;	12	5+ obs. at PTM>0.95 which is >=90% of total obs.;	39;	39
XENLA	African clawed frog	Xenopus laevis	A0A1L8EUA2	S399	-	-	O43439_S409;	845;	P	12;	12	5+ obs. at PTM>0.95 which is >=50% and <90% of total obs.;	88;	88
XENLA	African clawed frog	Xenopus laevis	A0A1L8EUA2	S561	-	-	O43439_S577;	1163;	P	6;	6	5+ obs. at PTM>0.95 which is >=10% and <50% of total obs.;	47;	47
XENLA	African clawed frog	Xenopus laevis	A0A1L8EUC0	S338	-	-	P28749_S332;	933;	P	37;	37	5+ obs. at PTM>0.95 which is >=90% of total obs.;	48;	48
XENLA	African clawed frog	Xenopus laevis	A0A1L8EUC0	T390	-	-	P28749_T385;	1052;	P	13;	13	5+ obs. at PTM>0.95 which is >=10% and <50% of total obs.;	17;	17
XENLA	African clawed frog	Xenopus laevis	A0A1L8EUC0	S640	-	-	P28749_S640;	1412;	P	27;	27	5+ obs. at PTM>0.95 which is >=50% and <90% of total obs.;	187;	187
XENLA	African clawed frog	Xenopus laevis	A0A1L8EUC0	S650	-	-	P28749_S650;	1423;	P	6;	6	5+ obs. at PTM>0.95 which is >=50% and <90% of total obs.;	47;	47
XENLA	African clawed frog	Xenopus laevis	A0A1L8EUC0	S946	-	-	P28749_S964;	1909;	P	20;	20	5+ obs. at PTM>0.95 which is >=10% and <50% of total obs.;	15;	15
XENLA	African clawed frog	Xenopus laevis	A0A1L8EUC0	T979	-	-	P28749_T997;	1983;	P	17;	17	5+ obs. at PTM>0.95 which is >=90% of total obs.;	60;	60
XENLA	African clawed frog	Xenopus laevis	A0A1L8EUC0	S1018	-	-	P28749_S1037;	2095;	D	12;	12	5+ obs. at PTM>0.95 which is >=10% and <50% of total obs.;	93;	93
XENLA	African clawed frog	Xenopus laevis	A0A1L8EUC0	S1022	-	-	P28749_S1041;	2106;	P	18;	18	5+ obs. at PTM>0.95 which is >=50% and <90% of total obs.;	182;	182
XENLA	African clawed frog	Xenopus laevis	A0A1L8EUC1	S373	-	-	Q9UGV2_S374;	1192;	C	7;	7	5+ obs. at PTM>0.95 which is >=10% and <50% of total obs.;	16;	16
XENLA	African clawed frog	Xenopus laevis	A0A1L8EUD7	T217	-	-	Q12767_T221;	568;	P	9;	9	5+ obs. at PTM>0.95 which is >=50% and <90% of total obs.;	70;	70
XENLA	African clawed frog	Xenopus laevis	A0A1L8EUD7	S221	-	-	Q12767_S225;	602;	P	10;	10	5+ obs. at PTM>0.95 which is >=50% and <90% of total obs.;	82;	82
XENLA	African clawed frog	Xenopus laevis	A0A1L8EUD7	S780	-	-	Q12767_S798;	1849;	W	9;	9	5+ obs. at PTM>0.95 which is >=10% and <50% of total obs.;	9;	9
XENLA	African clawed frog	Xenopus laevis	A0A1L8EUD8	S654	-	-	Q6P1M3_S653;	1136;	F	13;	13	5+ obs. at PTM>0.95 which is >=90% of total obs.;	10;	10
XENLA	African clawed frog	Xenopus laevis	A0A1L8EUD8	S1014	-	-	Q6P1M3_S1015;	4133;	N	6;	6	5+ obs. at PTM>0.95 which is >=50% and <90% of total obs.;	28;	28
XENLA	African clawed frog	Xenopus laevis	A0A1L8EUE2	S29	-	-	Q14681_S33;	134;	P	11;	11	5+ obs. at PTM>0.95 which is >=50% and <90% of total obs.;	10;	10
XENLA	African clawed frog	Xenopus laevis	A0A1L8EUE6	T1073	-	-	P16144_T1069;	1587;	L	9;	9	5+ obs. at PTM>0.95 which is >=90% of total obs.;	13;	13
XENLA	African clawed frog	Xenopus laevis	A0A1L8EUE6	S1400	-	-	P16144_S1474;	2183;	P	74;	74	5+ obs. at PTM>0.95 which is >=10% and <50% of total obs.;	111;	111
XENLA	African clawed frog	Xenopus laevis	A0A1L8EUE6	T1476	-	-	P16144_T1530;	2346;	P	13;	13	5+ obs. at PTM>0.95 which is >=10% and <50% of total obs.;	14;	14
XENLA	African clawed frog	Xenopus laevis	A0A1L8EUE7	S19	-	-	Q9UHR5_S18;	78;	E	10;	10	5+ obs. at PTM>0.95 which is >=10% and <50% of total obs.;	410;	410
XENLA	African clawed frog	Xenopus laevis	A0A1L8EUE7	S47	-	-	Q9UHR5_S52;	245;	R	13;	13	5+ obs. at PTM>0.95 which is >=10% and <50% of total obs.;	31;	31
XENLA	African clawed frog	Xenopus laevis	A0A1L8EUE7	S97	-	-	Q9UHR5_S104;	405;	F	5;	5	5+ obs. at PTM>0.95 which is >=50% and <90% of total obs.;	8;	8
XENLA	African clawed frog	Xenopus laevis	A0A1L8EUE7	S106	-	-	Q9UHR5_S113;	424;	P	19;	19	5+ obs. at PTM>0.95 which is >=90% of total obs.;	603;	603
XENLA	African clawed frog	Xenopus laevis	A0A1L8EUG5	S806	-	-	Q8WXE0_S858;	3428;	F	9;	9	5+ obs. at PTM>0.95 which is >=10% and <50% of total obs.;	8;	8
XENLA	African clawed frog	Xenopus laevis	A0A1L8EUH0	S272	-	-	Q9C0B0_S240;	583;	K	17;	17	5+ obs. at PTM>0.95 which is >=10% and <50% of total obs.;	24;	24
XENLA	African clawed frog	Xenopus laevis	A0A1L8EUH0	S431	-	-	Q9C0B0_S385;	886;	P	139;	139	5+ obs. at PTM>0.95 which is >=10% and <50% of total obs.;	191;	191
XENLA	African clawed frog	Xenopus laevis	A0A1L8EUI4	T234	-	-	Q92503_T234;	375;	P	15;	15	5+ obs. at PTM>0.95 which is >=10% and <50% of total obs.;	55;	55
XENLA	African clawed frog	Xenopus laevis	A0A1L8EUI9	S781	-	-	Q6PJF5_S90;	892;	L	19;	19	5+ obs. at PTM>0.95 which is >=10% and <50% of total obs.;	49;	49
XENLA	African clawed frog	Xenopus laevis	A0A1L8EUI9	S806	-	-	Q6PJF5_S113;	933;	L	39;	39	5+ obs. at PTM>0.95 which is >=10% and <50% of total obs.;	40;	40
XENLA	African clawed frog	Xenopus laevis	A0A1L8EUI9	S870	-	-	Q6PJF5_S177;	1281;	P	6;	6	5+ obs. at PTM>0.95 which is >=10% and <50% of total obs.;	16;	16
XENLA	African clawed frog	Xenopus laevis	A0A1L8EUK6	S32	-	-	Q9UHD8_S30;	153;	F	80;	80	5+ obs. at PTM>0.95 which is >=10% and <50% of total obs.;	1777;	1777
XENLA	African clawed frog	Xenopus laevis	A0A1L8EUK6	S83	-	-	Q9UHD8_S85;	215;	P	50;	50	5+ obs. at PTM>0.95 which is >=10% and <50% of total obs.;	327;	327
XENLA	African clawed frog	Xenopus laevis	A0A1L8EUK6	S94	-	-	Q9UHD8_S96;	226;	G	5;	5	5+ obs. at PTM>0.95 which is >=90% of total obs.;	18;	18
XENLA	African clawed frog	Xenopus laevis	A0A1L8EUK6	S109	-	-	Q9UHD8_S111;	246;	I	6;	6	5+ obs. at PTM>0.95 which is >=10% and <50% of total obs.;	6;	6
XENLA	African clawed frog	Xenopus laevis	A0A1L8EUK6	S318	-	-	Q9UHD8_S327;	522;	V	6;	6	5+ obs. at PTM>0.95 which is >=10% and <50% of total obs.;	59;	59
XENLA	African clawed frog	Xenopus laevis	A0A1L8EUM2	S425	-	-	O95232_S425;	927;	E	49;	49	5+ obs. at PTM>0.95 which is >=10% and <50% of total obs.;	157;	157
XENLA	African clawed frog	Xenopus laevis	A0A1L8EUM2	S431	-	-	O95232_S431;	939;	N	51;	51	5+ obs. at PTM>0.95 which is >=10% and <50% of total obs.;	160;	160
XENLA	African clawed frog	Xenopus laevis	A0A1L8EUM7	S163	-	-	Q70J99_S150;	3245;	P	14;	14	5+ obs. at PTM>0.95 which is >=10% and <50% of total obs.;	184;	184
XENLA	African clawed frog	Xenopus laevis	A0A1L8EUN0	S903	-	-	Q9HCJ0_S714;	1769;	P	11;	11	5+ obs. at PTM>0.95 which is >=10% and <50% of total obs.;	106;	106
XENLA	African clawed frog	Xenopus laevis	A0A1L8EUN0	S1547	-	-	Q9HCJ0_S1358;	2669;	P	5;	5	5+ obs. at PTM>0.95 which is >=10% and <50% of total obs.;	11;	11
XENLA	African clawed frog	Xenopus laevis	A0A1L8EUW9	S1200	-	-	P12882_S1203;	1385;	V	5;	5	5+ obs. at PTM>0.95 which is >=90% of total obs.;	29;	29
XENLA	African clawed frog	Xenopus laevis	A0A1L8EUX1	S199	-	-	Q9GZM8_S194;	388;	A	12;	12	5+ obs. at PTM>0.95 which is >=10% and <50% of total obs.;	52;	52
XENLA	African clawed frog	Xenopus laevis	A0A1L8EUX1	S203	-	-	Q9GZM8_S198;	424;	P	13;	13	5+ obs. at PTM>0.95 which is >=10% and <50% of total obs.;	60;	60
XENLA	African clawed frog	Xenopus laevis	A0A1L8EUX1	S220	-	-	Q9GZM8_S215;	459;	L	11;	11	5+ obs. at PTM>0.95 which is >=50% and <90% of total obs.;	155;	155
XENLA	African clawed frog	Xenopus laevis	A0A1L8EUX1	T224	-	-	Q9GZM8_T219;	509;	P	9;	9	5+ obs. at PTM>0.95 which is >=50% and <90% of total obs.;	155;	155
XENLA	African clawed frog	Xenopus laevis	A0A1L8EUX1	S236	-	-	Q9GZM8_S231;	549;	P	11;	11	5+ obs. at PTM>0.95 which is >=50% and <90% of total obs.;	46;	46
XENLA	African clawed frog	Xenopus laevis	A0A1L8EUX1	T247	-	-	Q9GZM8_T242;	569;	P	6;	6	5+ obs. at PTM>0.95 which is >=10% and <50% of total obs.;	51;	51
XENLA	African clawed frog	Xenopus laevis	A0A1L8EUX1	T250	-	-	Q9GZM8_T245;	605;	P	11;	11	5+ obs. at PTM>0.95 which is >=10% and <50% of total obs.;	52;	52
XENLA	African clawed frog	Xenopus laevis	A0A1L8EUZ4	S1314	-	-	P42694_S1317;	4824;	P	12;	12	5+ obs. at PTM>0.95 which is >=10% and <50% of total obs.;	31;	31
XENLA	African clawed frog	Xenopus laevis	A0A1L8EUZ8	S340	-	-	Q9UKF7_S299;	1498;	A	87;	87	5+ obs. at PTM>0.95 which is >=50% and <90% of total obs.;	168;	168
XENLA	African clawed frog	Xenopus laevis	A0A1L8EV11	S491	-	-	Q96GE4_S449;	968;	L	22;	22	5+ obs. at PTM>0.95 which is >=10% and <50% of total obs.;	65;	65
XENLA	African clawed frog	Xenopus laevis	A0A1L8EV17	S38	-	-	Q96QE3_S44;	104;	P	12;	12	5+ obs. at PTM>0.95 which is >=50% and <90% of total obs.;	9;	9
XENLA	African clawed frog	Xenopus laevis	A0A1L8EV17	S1151	-	-	Q96QE3_S1222;	1665;	P	5;	5	5+ obs. at PTM>0.95 which is >=90% of total obs.;	62;	62
XENLA	African clawed frog	Xenopus laevis	A0A1L8EV36	S503	-	-	Q15022_S546;	1165;	E	38;	38	5+ obs. at PTM>0.95 which is >=10% and <50% of total obs.;	405;	405
XENLA	African clawed frog	Xenopus laevis	A0A1L8EV36	S540	-	-	Q15022_S583;	1267;	E	16;	16	5+ obs. at PTM>0.95 which is >=10% and <50% of total obs.;	73;	73
XENLA	African clawed frog	Xenopus laevis	A0A1L8EV51	T454	-	-	P38432_T489;	766;	P	18;	18	5+ obs. at PTM>0.95 which is >=10% and <50% of total obs.;	51;	51
XENLA	African clawed frog	Xenopus laevis	A0A1L8EV76	S213	-	-	Q8TDB6_S221;	490;	P	12;	12	5+ obs. at PTM>0.95 which is >=50% and <90% of total obs.;	83;	83
XENLA	African clawed frog	Xenopus laevis	A0A1L8EV79	S190	-	-	Q8IWB9_S196;	706;	S	9;	9	5+ obs. at PTM>0.95 which is >=10% and <50% of total obs.;	71;	71
XENLA	African clawed frog	Xenopus laevis	A0A1L8EV79	S256	-	-	Q8IWB9_S266;	851;	P	20;	20	5+ obs. at PTM>0.95 which is >=10% and <50% of total obs.;	48;	48
XENLA	African clawed frog	Xenopus laevis	A0A1L8EV79	S285	-	-	Q8IWB9_S295;	880;	E	61;	61	5+ obs. at PTM>0.95 which is >=50% and <90% of total obs.;	104;	104
XENLA	African clawed frog	Xenopus laevis	A0A1L8EV79	S712	-	-	Q8IWB9_S732;	1679;	R	13;	13	5+ obs. at PTM>0.95 which is >=10% and <50% of total obs.;	18;	18
XENLA	African clawed frog	Xenopus laevis	A0A1L8EV86	T651	-	-	Q9UQR1_T665;	875;	P	22;	22	5+ obs. at PTM>0.95 which is >=10% and <50% of total obs.;	88;	88
XENLA	African clawed frog	Xenopus laevis	A0A1L8EV86	T773	-	-	Q9UQR1_T784;	1047;	P	21;	21	5+ obs. at PTM>0.95 which is >=10% and <50% of total obs.;	68;	68
XENLA	African clawed frog	Xenopus laevis	A0A1L8EV87	S1126	-	-	Q9ULI3_S1319;	3577;	T	5;	5	5+ obs. at PTM>0.95 which is >=10% and <50% of total obs.;	18;	18
XENLA	African clawed frog	Xenopus laevis	A0A1L8EVB1	S563	-	-	O75122_S370;	941;	D	141;	141	5+ obs. at PTM>0.95 which is >=10% and <50% of total obs.;	326;	326
XENLA	African clawed frog	Xenopus laevis	A0A1L8EVB1	S635	-	-	O75122_S455;	1061;	Q	44;	44	5+ obs. at PTM>0.95 which is >=10% and <50% of total obs.;	72;	72
XENLA	African clawed frog	Xenopus laevis	A0A1L8EVB1	S639	-	-	O75122_S459;	1083;	R	27;	27	5+ obs. at PTM>0.95 which is >=10% and <50% of total obs.;	106;	106
XENLA	African clawed frog	Xenopus laevis	A0A1L8EVB1	S643	-	-	O75122_S463;	1087;	P	6;	6	5+ obs. at PTM>0.95 which is >=10% and <50% of total obs.;	24;	24
XENLA	African clawed frog	Xenopus laevis	A0A1L8EVB1	S681	-	-	O75122_S503;	1137;	R	13;	13	5+ obs. at PTM>0.95 which is >=10% and <50% of total obs.;	7;	7
XENLA	African clawed frog	Xenopus laevis	A0A1L8EVB1	S685	-	-	O75122_S507;	1151;	P	20;	20	5+ obs. at PTM>0.95 which is >=10% and <50% of total obs.;	27;	27
XENLA	African clawed frog	Xenopus laevis	A0A1L8EVB1	S707	-	-	O75122_S529;	1188;	R	38;	38	5+ obs. at PTM>0.95 which is >=10% and <50% of total obs.;	14;	14
XENLA	African clawed frog	Xenopus laevis	A0A1L8EVB1	T770	-	-	O75122_T596;	1275;	D	63;	63	5+ obs. at PTM>0.95 which is >=10% and <50% of total obs.;	456;	456
XENLA	African clawed frog	Xenopus laevis	A0A1L8EVB1	S803	-	-	O75122_S621;	1346;	D	7;	7	5+ obs. at PTM>0.95 which is >=10% and <50% of total obs.;	15;	15
XENLA	African clawed frog	Xenopus laevis	A0A1L8EVB1	S1134	-	-	O75122_S952;	2024;	F	60;	60	5+ obs. at PTM>0.95 which is >=10% and <50% of total obs.;	15;	15
XENLA	African clawed frog	Xenopus laevis	A0A1L8EVB1	S1137	-	-	O75122_S955;	2027;	Q	48;	48	5+ obs. at PTM>0.95 which is >=50% and <90% of total obs.;	87;	87
XENLA	African clawed frog	Xenopus laevis	A0A1L8EVD0	S431	-	-	Q9HCM4_S436;	1450;	P	29;	29	5+ obs. at PTM>0.95 which is >=10% and <50% of total obs.;	20;	20
XENLA	African clawed frog	Xenopus laevis	A0A1L8EVE7	S170	-	-	Q9BXB5_S201;	324;	P	5;	5	5+ obs. at PTM>0.95 which is >=10% and <50% of total obs.;	33;	33
XENLA	African clawed frog	Xenopus laevis	A0A1L8EVE7	S178	-	-	Q9BXB4_S189;	526;	Q	207;	207	5+ obs. at PTM>0.95 which is >=50% and <90% of total obs.;	919;	919
XENLA	African clawed frog	Xenopus laevis	A0A1L8EVE8	S338	-	-	Q9Y2U5_S331;	1394;	D	32;	32	5+ obs. at PTM>0.95 which is >=10% and <50% of total obs.;	174;	174
XENLA	African clawed frog	Xenopus laevis	A0A1L8EVE8	S521	-	-	Q9Y2U5_S514;	1854;	G	5;	5	5+ obs. at PTM>0.95 which is >=50% and <90% of total obs.;	15;	15
XENLA	African clawed frog	Xenopus laevis	A0A1L8EVF3	S284	-	-	O00499_S298;	1167;	P	38;	38	5+ obs. at PTM>0.95 which is >=10% and <50% of total obs.;	1943;	1943
XENLA	African clawed frog	Xenopus laevis	A0A1L8EVF3	S322	-	-	O00499_S331;	1257;	P	80;	80	5+ obs. at PTM>0.95 which is >=10% and <50% of total obs.;	365;	365
XENLA	African clawed frog	Xenopus laevis	A0A1L8EVF3	T339	-	-	O00499_T348;	1276;	P	6;	6	5+ obs. at PTM>0.95 which is >=10% and <50% of total obs.;	10;	10
XENLA	African clawed frog	Xenopus laevis	A0A1L8EVF8	S117	-	-	P24593_S116;	160;	R	7;	7	5+ obs. at PTM>0.95 which is >=10% and <50% of total obs.;	18;	18
XENLA	African clawed frog	Xenopus laevis	A0A1L8EVJ2	S600	-	-	O60583_S601;	2490;	P	15;	15	5+ obs. at PTM>0.95 which is >=10% and <50% of total obs.;	34;	34
XENLA	African clawed frog	Xenopus laevis	A0A1L8EVJ3	T496	-	-	Q92575_T489;	974;	Q	339;	339	5+ obs. at PTM>0.95 which is >=50% and <90% of total obs.;	16;	16
XENLA	African clawed frog	Xenopus laevis	A0A1L8EVK4	S378	-	-	Q15042_S379;	1833;	V	5;	5	5+ obs. at PTM>0.95 which is >=10% and <50% of total obs.;	6;	6
XENLA	African clawed frog	Xenopus laevis	A0A1L8EVK4	S663	-	-	Q15042_S664;	2758;	A	5;	5	5+ obs. at PTM>0.95 which is >=10% and <50% of total obs.;	9;	9
XENLA	African clawed frog	Xenopus laevis	A0A1L8EVL5	S430	-	-	Q15772_S488;	4049;	D	6;	6	5+ obs. at PTM>0.95 which is >=10% and <50% of total obs.;	12;	12
XENLA	African clawed frog	Xenopus laevis	A0A1L8EVN0	S150	-	-	Q13319_S173;	541;	P	6;	6	5+ obs. at PTM>0.95 which is >=90% of total obs.;	49;	49
XENLA	African clawed frog	Xenopus laevis	A0A1L8EVP8	T272	-	-	Q8NC44_T279;	390;	E	13;	13	5+ obs. at PTM>0.95 which is >=10% and <50% of total obs.;	300;	300
XENLA	African clawed frog	Xenopus laevis	A0A1L8EVP8	S274	-	-	Q8NC44_S281;	392;	E	11;	11	5+ obs. at PTM>0.95 which is >=10% and <50% of total obs.;	310;	310
XENLA	African clawed frog	Xenopus laevis	A0A1L8EVP8	S276	-	-	Q8NC44_S283;	394;	E	11;	11	5+ obs. at PTM>0.95 which is >=10% and <50% of total obs.;	247;	247
XENLA	African clawed frog	Xenopus laevis	A0A1L8EVS5	S654	-	-	Q86T82_S652;	1533;	E	10;	10	5+ obs. at PTM>0.95 which is >=50% and <90% of total obs.;	18;	18
XENLA	African clawed frog	Xenopus laevis	A0A1L8EVX0	S63	-	-	O60759_S66;	180;	L	5;	5	5+ obs. at PTM>0.95 which is >=10% and <50% of total obs.;	13;	13
XENLA	African clawed frog	Xenopus laevis	A0A1L8EVX4	S146	-	-	O75400_S151;	908;	P	8;	8	5+ obs. at PTM>0.95 which is >=10% and <50% of total obs.;	8;	8
XENLA	African clawed frog	Xenopus laevis	A0A1L8EVX4	S725	-	-	O75400_S787;	1914;	E	10;	10	5+ obs. at PTM>0.95 which is >=10% and <50% of total obs.;	5;	5
XENLA	African clawed frog	Xenopus laevis	A0A1L8EVX4	S824	-	-	O75400_S885;	2168;	P	29;	29	5+ obs. at PTM>0.95 which is >=50% and <90% of total obs.;	1110;	1110
XENLA	African clawed frog	Xenopus laevis	A0A1L8EVX4	T827	-	-	O75400_T888;	2171;	D	39;	39	5+ obs. at PTM>0.95 which is >=50% and <90% of total obs.;	1228;	1228
XENLA	African clawed frog	Xenopus laevis	A0A1L8EVX4	T881	-	-	O75400_T932;	2286;	S	17;	17	5+ obs. at PTM>0.95 which is >=10% and <50% of total obs.;	68;	68
XENLA	African clawed frog	Xenopus laevis	A0A1L8EVX4	S882	-	-	O75400_S933;	2287;	G	25;	25	5+ obs. at PTM>0.95 which is >=10% and <50% of total obs.;	74;	74
XENLA	African clawed frog	Xenopus laevis	A0A1L8EVX4	S884	-	-	O75400_S935;	2289;	E	21;	21	5+ obs. at PTM>0.95 which is >=10% and <50% of total obs.;	69;	69
XENLA	African clawed frog	Xenopus laevis	A0A1L8EVX4	S887	-	-	O75400_S938;	2297;	E	37;	37	5+ obs. at PTM>0.95 which is >=10% and <50% of total obs.;	119;	119
XENLA	African clawed frog	Xenopus laevis	A0A1L8EVX4	T897	-	-	O75400_T948;	2307;	L	48;	48	5+ obs. at PTM>0.95 which is >=90% of total obs.;	34;	34
XENLA	African clawed frog	Xenopus laevis	A0A1L8EVZ2	S246	-	-	Q8TAM6_S280;	400;	M	47;	47	5+ obs. at PTM>0.95 which is >=90% of total obs.;	355;	355
XENLA	African clawed frog	Xenopus laevis	A0A1L8EVZ5	S82	-	-	Q9C0D5_S85;	646;	P	7;	7	5+ obs. at PTM>0.95 which is >=90% of total obs.;	9;	9
XENLA	African clawed frog	Xenopus laevis	A0A1L8EVZ5	S129	-	-	Q9C0D5_S132;	815;	P	5;	5	5+ obs. at PTM>0.95 which is >=50% and <90% of total obs.;	51;	51
XENLA	African clawed frog	Xenopus laevis	A0A1L8EVZ5	S205	-	-	Q9C0D5_S207;	1005;	P	14;	14	5+ obs. at PTM>0.95 which is >=10% and <50% of total obs.;	119;	119
XENLA	African clawed frog	Xenopus laevis	A0A1L8EVZ5	S212	-	-	Q9C0D5_S214;	1012;	P	11;	11	5+ obs. at PTM>0.95 which is >=10% and <50% of total obs.;	119;	119
XENLA	African clawed frog	Xenopus laevis	A0A1L8EVZ5	S269	-	-	Q9C0D5_S270;	1079;	P	12;	12	5+ obs. at PTM>0.95 which is >=50% and <90% of total obs.;	202;	202
XENLA	African clawed frog	Xenopus laevis	A0A1L8EVZ5	S1496	-	-	Q9C0D5_S1503;	3109;	P	30;	30	5+ obs. at PTM>0.95 which is >=50% and <90% of total obs.;	6;	6
XENLA	African clawed frog	Xenopus laevis	A0A1L8EVZ9	S89	-	-	Q6U841_S89;	451;	P	6;	6	5+ obs. at PTM>0.95 which is >=10% and <50% of total obs.;	6;	6
XENLA	African clawed frog	Xenopus laevis	A0A1L8EVZ9	S238	-	-	Q6U841_S238;	619;	F	19;	19	5+ obs. at PTM>0.95 which is >=90% of total obs.;	653;	653
XENLA	African clawed frog	Xenopus laevis	A0A1L8EVZ9	S279	-	-	Q6U841_S280;	768;	S	32;	32	5+ obs. at PTM>0.95 which is >=10% and <50% of total obs.;	18;	18
XENLA	African clawed frog	Xenopus laevis	A0A1L8EW11	T13	-	-	Q9H992_T13;	124;	V	5;	5	5+ obs. at PTM>0.95 which is >=50% and <90% of total obs.;	18;	18
XENLA	African clawed frog	Xenopus laevis	A0A1L8EW11	S582	-	-	Q9H992_S544;	2209;	E	6;	6	5+ obs. at PTM>0.95 which is >=50% and <90% of total obs.;	13;	13
XENLA	African clawed frog	Xenopus laevis	A0A1L8EW28	S288	-	-	Q9BYX4_S301;	1204;	P	12;	12	5+ obs. at PTM>0.95 which is >=10% and <50% of total obs.;	58;	58
XENLA	African clawed frog	Xenopus laevis	A0A1L8EW44	S1162	-	-	Q12809_S1137;	1867;	L	13;	13	5+ obs. at PTM>0.95 which is >=50% and <90% of total obs.;	13;	13
XENLA	African clawed frog	Xenopus laevis	A0A1L8EW59	T1234	-	-	Q9UIF8_T1283;	2443;	P	9;	9	5+ obs. at PTM>0.95 which is >=50% and <90% of total obs.;	34;	34
XENLA	African clawed frog	Xenopus laevis	A0A1L8EW59	S1625	-	-	Q9UIF8_S1680;	3734;	P	7;	7	5+ obs. at PTM>0.95 which is >=90% of total obs.;	36;	36
XENLA	African clawed frog	Xenopus laevis	A0A1L8EW60	S138	-	-	Q9UKI8_S188;	1259;	P	10;	10	5+ obs. at PTM>0.95 which is >=10% and <50% of total obs.;	15;	15
XENLA	African clawed frog	Xenopus laevis	A0A1L8EW87	S50	-	-	Q13409_S51;	227;	D	11;	11	5+ obs. at PTM>0.95 which is >=90% of total obs.;	79;	79
XENLA	African clawed frog	Xenopus laevis	A0A1L8EW87	T106	-	-	Q13409_T95;	320;	P	27;	27	5+ obs. at PTM>0.95 which is >=10% and <50% of total obs.;	161;	161
XENLA	African clawed frog	Xenopus laevis	A0A1L8EWB0	S34	-	-	P51991_S43;	170;	F	7;	7	5+ obs. at PTM>0.95 which is >=90% of total obs.;	29;	29
XENLA	African clawed frog	Xenopus laevis	A0A1L8EWC9	S127	-	-	O75569_S130;	606;	L	7;	7	5+ obs. at PTM>0.95 which is >=90% of total obs.;	8;	8
XENLA	African clawed frog	Xenopus laevis	A0A1L8EWC9	T164	-	-	O75569_T167;	651;	F	80;	80	5+ obs. at PTM>0.95 which is >=50% and <90% of total obs.;	72;	72
XENLA	African clawed frog	Xenopus laevis	A0A1L8EWD6	S258	-	-	Q53TN4_S260;	919;	D	15;	15	5+ obs. at PTM>0.95 which is >=10% and <50% of total obs.;	339;	339
XENLA	African clawed frog	Xenopus laevis	A0A1L8EWD6	T282	-	-	Q53TN4_T285;	968;	M	40;	40	5+ obs. at PTM>0.95 which is >=10% and <50% of total obs.;	189;	189
XENLA	African clawed frog	Xenopus laevis	A0A1L8EWD7	S462	-	-	Q8IUH3_S464;	1872;	P	7;	7	5+ obs. at PTM>0.95 which is >=10% and <50% of total obs.;	12;	12
XENLA	African clawed frog	Xenopus laevis	A0A1L8EWE9	S60	-	-	Q969T4_S8;	61;	D	13;	13	5+ obs. at PTM>0.95 which is >=10% and <50% of total obs.;	244;	244
XENLA	African clawed frog	Xenopus laevis	A0A1L8EWJ4	S99	-	-	Q14689_S94;	4397;	D	19;	19	5+ obs. at PTM>0.95 which is >=10% and <50% of total obs.;	38;	38
XENLA	African clawed frog	Xenopus laevis	A0A1L8EWJ4	T281	-	-	Q14689_T279;	4741;	L	11;	11	5+ obs. at PTM>0.95 which is >=90% of total obs.;	25;	25
XENLA	African clawed frog	Xenopus laevis	A0A1L8EWK0	S1187	-	-	Q9NVE5_S1199;	3015;	Q	19;	19	5+ obs. at PTM>0.95 which is >=10% and <50% of total obs.;	59;	59
XENLA	African clawed frog	Xenopus laevis	A0A1L8EWK2	S821	-	-	O60318_S430;	874;	P	8;	8	5+ obs. at PTM>0.95 which is >=10% and <50% of total obs.;	38;	38
XENLA	African clawed frog	Xenopus laevis	A0A1L8EWK2	S930	-	-	O60318_S538;	1005;	P	25;	25	5+ obs. at PTM>0.95 which is >=10% and <50% of total obs.;	129;	129
XENLA	African clawed frog	Xenopus laevis	A0A1L8EWK2	S947	-	-	O60318_S557;	1060;	P	8;	8	5+ obs. at PTM>0.95 which is >=10% and <50% of total obs.;	6;	6
XENLA	African clawed frog	Xenopus laevis	A0A1L8EWQ3	S1261	-	-	P11137_S1347;	1711;	P	17;	17	5+ obs. at PTM>0.95 which is >=10% and <50% of total obs.;	103;	103
XENLA	African clawed frog	Xenopus laevis	A0A1L8EWQ3	S1267	-	-	P11137_S1353;	1717;	P	17;	17	5+ obs. at PTM>0.95 which is >=10% and <50% of total obs.;	105;	105
XENLA	African clawed frog	Xenopus laevis	A0A1L8EWQ3	S1446	-	-	P11137_S1534;	1990;	P	10;	10	5+ obs. at PTM>0.95 which is >=10% and <50% of total obs.;	10;	10
XENLA	African clawed frog	Xenopus laevis	A0A1L8EWQ3	T1525	-	-	P11137_T1613;	2101;	P	6;	6	5+ obs. at PTM>0.95 which is >=10% and <50% of total obs.;	15;	15
XENLA	African clawed frog	Xenopus laevis	A0A1L8EWQ3	T1560	-	-	P11137_T1649;	2138;	P	24;	24	5+ obs. at PTM>0.95 which is >=10% and <50% of total obs.;	157;	157
XENLA	African clawed frog	Xenopus laevis	A0A1L8EWQ3	S1564	-	-	P11137_S1653;	2142;	P	18;	18	5+ obs. at PTM>0.95 which is >=10% and <50% of total obs.;	68;	68
XENLA	African clawed frog	Xenopus laevis	A0A1L8EWR8	S41	-	-	Q9P0V3_S42;	96;	P	6;	6	5+ obs. at PTM>0.95 which is >=10% and <50% of total obs.;	47;	47
XENLA	African clawed frog	Xenopus laevis	A0A1L8EWR8	S241	-	-	Q9P0V3_S246;	898;	L	24;	24	5+ obs. at PTM>0.95 which is >=10% and <50% of total obs.;	281;	281
XENLA	African clawed frog	Xenopus laevis	A0A1L8EWR8	S266	-	-	Q9P0V3_S271;	924;	P	5;	5	5+ obs. at PTM>0.95 which is >=10% and <50% of total obs.;	30;	30
XENLA	African clawed frog	Xenopus laevis	A0A1L8EWR8	S291	-	-	Q9P0V3_S296;	950;	C	10;	10	5+ obs. at PTM>0.95 which is >=10% and <50% of total obs.;	64;	64
XENLA	African clawed frog	Xenopus laevis	A0A1L8EWR8	S632	-	-	Q9P0V3_S637;	1840;	P	6;	6	5+ obs. at PTM>0.95 which is >=50% and <90% of total obs.;	18;	18
XENLA	African clawed frog	Xenopus laevis	A0A1L8EWS8	T306	-	-	Q8IXS8_T306;	603;	P	9;	9	5+ obs. at PTM>0.95 which is >=10% and <50% of total obs.;	12;	12
XENLA	African clawed frog	Xenopus laevis	A0A1L8EWS8	S476	-	-	Q8IXS8_S430;	1080;	L	18;	18	5+ obs. at PTM>0.95 which is >=90% of total obs.;	378;	378
XENLA	African clawed frog	Xenopus laevis	A0A1L8EWS8	S533	-	-	Q8IXS8_S491;	1266;	L	11;	11	5+ obs. at PTM>0.95 which is >=10% and <50% of total obs.;	10;	10
XENLA	African clawed frog	Xenopus laevis	A0A1L8EWS8	S550	-	-	Q8IXS8_S508;	1336;	P	8;	8	5+ obs. at PTM>0.95 which is >=10% and <50% of total obs.;	10;	10
XENLA	African clawed frog	Xenopus laevis	A0A1L8EWS9	S624	-	-	Q9UPQ3_S315;	965;	N	5;	5	5+ obs. at PTM>0.95 which is >=50% and <90% of total obs.;	30;	30
XENLA	African clawed frog	Xenopus laevis	A0A1L8EWS9	S833	-	-	Q9UPQ3_S521;	1329;	P	9;	9	5+ obs. at PTM>0.95 which is >=90% of total obs.;	401;	401
XENLA	African clawed frog	Xenopus laevis	A0A1L8EWS9	T1148	-	-	Q9UPQ3_T836;	2029;	P	24;	24	5+ obs. at PTM>0.95 which is >=10% and <50% of total obs.;	73;	73
XENLA	African clawed frog	Xenopus laevis	A0A1L8EWU9	S252	-	-	Q99728_S186;	966;	P	13;	13	5+ obs. at PTM>0.95 which is >=50% and <90% of total obs.;	70;	70
XENLA	African clawed frog	Xenopus laevis	A0A1L8EWV0	S59	-	-	Q15111_S95;	162;	F	8;	8	5+ obs. at PTM>0.95 which is >=10% and <50% of total obs.;	80;	80
XENLA	African clawed frog	Xenopus laevis	A0A1L8EWV0	T520	-	-	Q15111_T556;	652;	D	28;	28	5+ obs. at PTM>0.95 which is >=50% and <90% of total obs.;	219;	219
XENLA	African clawed frog	Xenopus laevis	A0A1L8EWW5	S2700	-	-	Q6ZS30_S2679;	4938;	Q	28;	28	5+ obs. at PTM>0.95 which is >=50% and <90% of total obs.;	46;	46
XENLA	African clawed frog	Xenopus laevis	A0A1L8EWY3	S8	-	-	P24534_S8;	87;	P	16;	16	5+ obs. at PTM>0.95 which is >=50% and <90% of total obs.;	103;	103
XENLA	African clawed frog	Xenopus laevis	A0A1L8EWY3	S108	-	-	P24534_S106;	206;	D	457;	457	5+ obs. at PTM>0.95 which is >=10% and <50% of total obs.;	7655;	7655
XENLA	African clawed frog	Xenopus laevis	A0A1L8EWZ8	S77	-	-	Q8N7R7_S95;	495;	Q	49;	49	5+ obs. at PTM>0.95 which is >=10% and <50% of total obs.;	16;	16
XENLA	African clawed frog	Xenopus laevis	A0A1L8EWZ8	S87	-	-	Q8N7R7_S105;	537;	N	15;	15	5+ obs. at PTM>0.95 which is >=10% and <50% of total obs.;	48;	48
XENLA	African clawed frog	Xenopus laevis	A0A1L8EWZ8	S94	-	-	Q8N7R7_S112;	562;	P	15;	15	5+ obs. at PTM>0.95 which is >=10% and <50% of total obs.;	45;	45
XENLA	African clawed frog	Xenopus laevis	A0A1L8EWZ8	S328	-	-	Q8N7R7_S344;	857;	A	85;	85	5+ obs. at PTM>0.95 which is >=10% and <50% of total obs.;	629;	629
XENLA	African clawed frog	Xenopus laevis	A0A1L8EX02	S132	-	-	Q53TQ3_S132;	992;	P	5;	5	5+ obs. at PTM>0.95 which is >=10% and <50% of total obs.;	14;	14
XENLA	African clawed frog	Xenopus laevis	A0A1L8EX02	S235	-	-	Q53TQ3_S232;	1269;	P	6;	6	5+ obs. at PTM>0.95 which is >=10% and <50% of total obs.;	16;	16
XENLA	African clawed frog	Xenopus laevis	A0A1L8EX10	S127	-	-	Q6ZWE6_S132;	639;	V	28;	28	5+ obs. at PTM>0.95 which is >=10% and <50% of total obs.;	33;	33
XENLA	African clawed frog	Xenopus laevis	A0A1L8EX27	S507	-	-	Q8TEW8_S710;	2036;	M	5;	5	5+ obs. at PTM>0.95 which is >=50% and <90% of total obs.;	192;	192
XENLA	African clawed frog	Xenopus laevis	A0A1L8EX29	S84	-	-	Q9Y2I7_S76;	204;	P	5;	5	5+ obs. at PTM>0.95 which is >=10% and <50% of total obs.;	9;	9
XENLA	African clawed frog	Xenopus laevis	A0A1L8EX29	S96	-	-	Q9Y2I7_S88;	226;	P	5;	5	5+ obs. at PTM>0.95 which is >=50% and <90% of total obs.;	8;	8
XENLA	African clawed frog	Xenopus laevis	A0A1L8EX29	S305	-	-	Q9Y2I7_S299;	1010;	P	37;	37	5+ obs. at PTM>0.95 which is >=50% and <90% of total obs.;	56;	56
XENLA	African clawed frog	Xenopus laevis	A0A1L8EX29	S313	-	-	Q9Y2I7_S307;	1041;	I	173;	173	5+ obs. at PTM>0.95 which is >=10% and <50% of total obs.;	230;	230
XENLA	African clawed frog	Xenopus laevis	A0A1L8EX29	S481	-	-	Q9Y2I7_S475;	1395;	D	6;	6	5+ obs. at PTM>0.95 which is >=10% and <50% of total obs.;	32;	32
XENLA	African clawed frog	Xenopus laevis	A0A1L8EX29	S1535	-	-	Q9Y2I7_S1526;	3375;	P	21;	21	5+ obs. at PTM>0.95 which is >=50% and <90% of total obs.;	6;	6
XENLA	African clawed frog	Xenopus laevis	A0A1L8EX29	S1553	-	-	Q9Y2I7_S1544;	3394;	P	14;	14	5+ obs. at PTM>0.95 which is >=50% and <90% of total obs.;	38;	38
XENLA	African clawed frog	Xenopus laevis	A0A1L8EX29	S1558	-	-	Q9Y2I7_S1549;	3548;	P	15;	15	5+ obs. at PTM>0.95 which is >=50% and <90% of total obs.;	114;	114
XENLA	African clawed frog	Xenopus laevis	A0A1L8EX29	S1727	-	-	Q9Y2I7_S1714;	4025;	P	6;	6	5+ obs. at PTM>0.95 which is >=10% and <50% of total obs.;	67;	67
XENLA	African clawed frog	Xenopus laevis	A0A1L8EX29	S1766	-	-	Q9Y2I7_S1754;	4094;	P	26;	26	5+ obs. at PTM>0.95 which is >=10% and <50% of total obs.;	76;	76
XENLA	African clawed frog	Xenopus laevis	A0A1L8EX39	S448	-	-	Q96Q42_S466;	831;	L	15;	15	5+ obs. at PTM>0.95 which is >=50% and <90% of total obs.;	84;	84
XENLA	African clawed frog	Xenopus laevis	A0A1L8EX39	S465	-	-	Q96Q42_S483;	849;	L	115;	115	5+ obs. at PTM>0.95 which is >=10% and <50% of total obs.;	377;	377
XENLA	African clawed frog	Xenopus laevis	A0A1L8EX39	S474	-	-	Q96Q42_S492;	860;	P	114;	114	5+ obs. at PTM>0.95 which is >=10% and <50% of total obs.;	440;	440
XENLA	African clawed frog	Xenopus laevis	A0A1L8EX39	S1313	-	-	Q96Q42_S1335;	2183;	P	7;	7	5+ obs. at PTM>0.95 which is >=10% and <50% of total obs.;	12;	12
XENLA	African clawed frog	Xenopus laevis	A0A1L8EX39	S1444	-	-	Q96Q42_S1464;	2492;	P	8;	8	5+ obs. at PTM>0.95 which is >=10% and <50% of total obs.;	105;	105
XENLA	African clawed frog	Xenopus laevis	A0A1L8EX51	S97	-	-	P16220_S111;	433;	Q	11;	11	5+ obs. at PTM>0.95 which is >=10% and <50% of total obs.;	7;	7
XENLA	African clawed frog	Xenopus laevis	A0A1L8EX51	S128	-	-	P16220_S142;	476;	S	17;	17	5+ obs. at PTM>0.95 which is >=10% and <50% of total obs.;	14;	14
XENLA	African clawed frog	Xenopus laevis	A0A1L8EX51	S257	-	-	Q03060_S271;	661;	P	11;	11	5+ obs. at PTM>0.95 which is >=10% and <50% of total obs.;	39;	39
XENLA	African clawed frog	Xenopus laevis	A0A1L8EX58	S183	-	-	Q13506_S183;	464;	P	11;	11	5+ obs. at PTM>0.95 which is >=50% and <90% of total obs.;	104;	104
XENLA	African clawed frog	Xenopus laevis	A0A1L8EX58	S328	-	-	Q13506_S328;	650;	P	6;	6	5+ obs. at PTM>0.95 which is >=90% of total obs.;	18;	18
XENLA	African clawed frog	Xenopus laevis	A0A1L8EX58	S413	-	-	Q13506_S403;	744;	E	8;	8	5+ obs. at PTM>0.95 which is >=10% and <50% of total obs.;	34;	34
XENLA	African clawed frog	Xenopus laevis	A0A1L8EX60	S207	-	-	O95810_S203;	377;	S	8;	8	5+ obs. at PTM>0.95 which is >=10% and <50% of total obs.;	20;	20
XENLA	African clawed frog	Xenopus laevis	A0A1L8EX60	S208	-	-	O95810_S204;	378;	D	9;	9	5+ obs. at PTM>0.95 which is >=10% and <50% of total obs.;	20;	20
XENLA	African clawed frog	Xenopus laevis	A0A1L8EX60	T278	-	-	Q969G5_T205;	623;	P	12;	12	5+ obs. at PTM>0.95 which is >=90% of total obs.;	193;	193
XENLA	African clawed frog	Xenopus laevis	A0A1L8EX75	S657	-	-	Q9BXL7_S644;	1542;	L	6;	6	5+ obs. at PTM>0.95 which is >=10% and <50% of total obs.;	6;	6
XENLA	African clawed frog	Xenopus laevis	A0A1L8EX80	S394	-	-	Q9Y4P8_S413;	2169;	P	12;	12	5+ obs. at PTM>0.95 which is >=10% and <50% of total obs.;	44;	44
XENLA	African clawed frog	Xenopus laevis	A0A1L8EX85	S24	-	-	P62995_S29;	218;	A	5;	5	5+ obs. at PTM>0.95 which is >=50% and <90% of total obs.;	11;	11
XENLA	African clawed frog	Xenopus laevis	A0A1L8EX85	S28	-	-	P62995_S33;	222;	P	11;	11	5+ obs. at PTM>0.95 which is >=50% and <90% of total obs.;	11;	11
XENLA	African clawed frog	Xenopus laevis	A0A1L8EX85	S100	-	-	P62995_S97;	340;	H	119;	119	5+ obs. at PTM>0.95 which is >=10% and <50% of total obs.;	722;	722
XENLA	African clawed frog	Xenopus laevis	A0A1L8EX85	S102	-	-	P62995_S99;	342;	P	118;	118	5+ obs. at PTM>0.95 which is >=10% and <50% of total obs.;	733;	733
XENLA	African clawed frog	Xenopus laevis	A0A1L8EX85	T204	-	-	P62995_T201;	499;	P	137;	137	5+ obs. at PTM>0.95 which is >=10% and <50% of total obs.;	1226;	1226
XENLA	African clawed frog	Xenopus laevis	A0A1L8EX85	S268	-	-	P62995_S264;	720;	P	367;	367	5+ obs. at PTM>0.95 which is >=10% and <50% of total obs.;	2186;	2186
XENLA	African clawed frog	Xenopus laevis	A0A1L8EX85	S270	-	-	P62995_S266;	722;	P	275;	275	5+ obs. at PTM>0.95 which is >=10% and <50% of total obs.;	2122;	2122
XENLA	African clawed frog	Xenopus laevis	A0A1L8EX90	S70	-	-	P10809_S70;	311;	P	43;	43	5+ obs. at PTM>0.95 which is >=10% and <50% of total obs.;	528;	528
XENLA	African clawed frog	Xenopus laevis	A0A1L8EX90	S410	-	-	P10809_S410;	728;	D	6;	6	5+ obs. at PTM>0.95 which is >=10% and <50% of total obs.;	22;	22
XENLA	African clawed frog	Xenopus laevis	A0A1L8EX90	S488	-	-	P10809_S488;	817;	L	9;	9	5+ obs. at PTM>0.95 which is >=90% of total obs.;	59;	59
XENLA	African clawed frog	Xenopus laevis	A0A1L8EXA1	S421	-	-	Q9NWF9_S419;	1747;	P	11;	11	5+ obs. at PTM>0.95 which is >=50% and <90% of total obs.;	47;	47
XENLA	African clawed frog	Xenopus laevis	A0A1L8EXA1	S721	-	-	Q9NWF9_S719;	2391;	P	9;	9	5+ obs. at PTM>0.95 which is >=50% and <90% of total obs.;	64;	64
XENLA	African clawed frog	Xenopus laevis	A0A1L8EXB8	S232	-	-	Q8WU90_S231;	616;	L	10;	10	5+ obs. at PTM>0.95 which is >=90% of total obs.;	41;	41
XENLA	African clawed frog	Xenopus laevis	A0A1L8EXC8	S14	-	-	P60709_S14;	57;	G	6;	6	5+ obs. at PTM>0.95 which is >=90% of total obs.;	30;	30
XENLA	African clawed frog	Xenopus laevis	A0A1L8EXC8	S33	-	-	A5A3E0_S733;P0CG38_S733;P60709_S33;Q6S8J3_S733;Q9BYX7_S33;	790;790;76;790;747;	I	107;107;106;107;20;	89	5+ obs. at PTM>0.95 which is >=90% of total obs.;5+ obs. at PTM>0.95 which is >=90% of total obs.;5+ obs. at PTM>0.95 which is >=90% of total obs.;5+ obs. at PTM>0.95 which is >=90% of total obs.;5+ obs. at PTM>0.95 which is >=90% of total obs.;	44;44;44;44;44;	44
XENLA	African clawed frog	Xenopus laevis	A0A1L8EXC8	S60	-	-	P60709_S60;	106;	K	15;	15	5+ obs. at PTM>0.95 which is >=10% and <50% of total obs.;	92;	92
XENLA	African clawed frog	Xenopus laevis	A0A1L8EXC8	T66	-	-	A5A3E0_T766;P0CG38_T766;P0CG39_T729;P60709_T66;	827;827;827;112;	L	5;5;5;13;	7	5+ obs. at PTM>0.95 which is >=10% and <50% of total obs.;5+ obs. at PTM>0.95 which is >=10% and <50% of total obs.;5+ obs. at PTM>0.95 which is >=10% and <50% of total obs.;5+ obs. at PTM>0.95 which is >=10% and <50% of total obs.;	36;36;36;36;	36
XENLA	African clawed frog	Xenopus laevis	A0A1L8EXC8	S199	-	-	P60709_S199;	245;	F	25;	25	5+ obs. at PTM>0.95 which is >=10% and <50% of total obs.;	33;	33
XENLA	African clawed frog	Xenopus laevis	A0A1L8EXC8	S323	-	-	P60709_S323;	369;	T	8;	8	5+ obs. at PTM>0.95 which is >=10% and <50% of total obs.;	85;	85
XENLA	African clawed frog	Xenopus laevis	A0A1L8EXC8	S365	-	-	A5A3E0_S1065;P0CG38_S1065;P0CG39_S1028;P60709_S365;Q6S8J3_S1065;Q9BYX7_S365;	1169;1180;1148;411;1180;1082;	G	6;6;6;7;7;6;	6	5+ obs. at PTM>0.95 which is >=10% and <50% of total obs.;5+ obs. at PTM>0.95 which is >=10% and <50% of total obs.;5+ obs. at PTM>0.95 which is >=10% and <50% of total obs.;5+ obs. at PTM>0.95 which is >=10% and <50% of total obs.;5+ obs. at PTM>0.95 which is >=10% and <50% of total obs.;5+ obs. at PTM>0.95 which is >=10% and <50% of total obs.;	35;35;35;35;35;35;	35
XENLA	African clawed frog	Xenopus laevis	A0A1L8EXC8	S368	-	-	A5A3E0_S1068;P0CG38_S1068;P0CG39_S1031;P60709_S368;Q6S8J3_S1068;Q9BYX7_S368;	1172;1183;1177;414;1183;1085;	I	6;6;6;7;7;6;	6	5+ obs. at PTM>0.95 which is >=10% and <50% of total obs.;5+ obs. at PTM>0.95 which is >=10% and <50% of total obs.;5+ obs. at PTM>0.95 which is >=10% and <50% of total obs.;5+ obs. at PTM>0.95 which is >=10% and <50% of total obs.;5+ obs. at PTM>0.95 which is >=10% and <50% of total obs.;5+ obs. at PTM>0.95 which is >=10% and <50% of total obs.;	17;17;17;17;17;17;	17
XENLA	African clawed frog	Xenopus laevis	A0A1L8EXF4	S157	-	-	Q14CZ0_S167;	508;	P	11;	11	5+ obs. at PTM>0.95 which is >=50% and <90% of total obs.;	26;	26
XENLA	African clawed frog	Xenopus laevis	A0A1L8EXF5	S45	-	-	P68871_S45;	277;	F	15;	15	5+ obs. at PTM>0.95 which is >=10% and <50% of total obs.;	137;	137
XENLA	African clawed frog	Xenopus laevis	A0A1L8EXF6	S7	-	-	Q2KHT3_S7;	38;	W	14;	14	5+ obs. at PTM>0.95 which is >=50% and <90% of total obs.;	41;	41
XENLA	African clawed frog	Xenopus laevis	A0A1L8EXH2	S92	-	-	Q9ULH7_S66;	522;	P	44;	44	5+ obs. at PTM>0.95 which is >=90% of total obs.;	323;	323
XENLA	African clawed frog	Xenopus laevis	A0A1L8EXH2	T384	-	-	Q9ULH7_T367;	1219;	P	6;	6	5+ obs. at PTM>0.95 which is >=10% and <50% of total obs.;	8;	8
XENLA	African clawed frog	Xenopus laevis	A0A1L8EXH2	S931	-	-	Q9ULH7_S921;	2157;	P	13;	13	5+ obs. at PTM>0.95 which is >=10% and <50% of total obs.;	129;	129
XENLA	African clawed frog	Xenopus laevis	A0A1L8EXH5	S1223	-	-	Q12789_S1253;	1892;	A	9;	9	5+ obs. at PTM>0.95 which is >=50% and <90% of total obs.;	28;	28
XENLA	African clawed frog	Xenopus laevis	A0A1L8EXJ2	S11	-	-	Q9NYV6_S44;	153;	P	26;	26	5+ obs. at PTM>0.95 which is >=90% of total obs.;	232;	232
XENLA	African clawed frog	Xenopus laevis	A0A1L8EXJ2	S137	-	-	Q9NYV6_S170;	350;	D	20;	20	5+ obs. at PTM>0.95 which is >=10% and <50% of total obs.;	81;	81
XENLA	African clawed frog	Xenopus laevis	A0A1L8EXJ2	S139	-	-	Q9NYV6_S172;	352;	D	20;	20	5+ obs. at PTM>0.95 which is >=10% and <50% of total obs.;	81;	81
XENLA	African clawed frog	Xenopus laevis	A0A1L8EXJ2	S602	-	-	Q9NYV6_S640;	1618;	P	8;	8	5+ obs. at PTM>0.95 which is >=10% and <50% of total obs.;	18;	18
XENLA	African clawed frog	Xenopus laevis	A0A1L8EXK3	S108	-	-	Q9NXG2_S119;	464;	V	28;	28	5+ obs. at PTM>0.95 which is >=10% and <50% of total obs.;	12;	12
XENLA	African clawed frog	Xenopus laevis	A0A1L8EXK4	S325	-	-	Q8TEQ0_S268;	675;	F	9;	9	5+ obs. at PTM>0.95 which is >=10% and <50% of total obs.;	50;	50
XENLA	African clawed frog	Xenopus laevis	A0A1L8EXK4	S402	-	-	Q8TEQ0_S344;	883;	I	14;	14	5+ obs. at PTM>0.95 which is >=50% and <90% of total obs.;	197;	197
XENLA	African clawed frog	Xenopus laevis	A0A1L8EXK4	S872	-	-	Q8TEQ0_S810;	2136;	G	12;	12	5+ obs. at PTM>0.95 which is >=90% of total obs.;	124;	124
XENLA	African clawed frog	Xenopus laevis	A0A1L8EXK7	S643	-	-	Q6P996_S652;	1270;	P	5;	5	5+ obs. at PTM>0.95 which is >=50% and <90% of total obs.;	185;	185
XENLA	African clawed frog	Xenopus laevis	A0A1L8EXK7	T682	-	-	Q6P996_T691;	1389;	P	22;	22	5+ obs. at PTM>0.95 which is >=50% and <90% of total obs.;	419;	419
XENLA	African clawed frog	Xenopus laevis	A0A1L8EXK7	S780	-	-	Q6P996_S786;	1582;	L	34;	34	5+ obs. at PTM>0.95 which is >=10% and <50% of total obs.;	88;	88
XENLA	African clawed frog	Xenopus laevis	A0A1L8EXL0	T85	-	-	Q9Y2V2_T26;	203;	R	16;	16	5+ obs. at PTM>0.95 which is >=10% and <50% of total obs.;	12;	12
XENLA	African clawed frog	Xenopus laevis	A0A1L8EXL0	S89	-	-	Q9Y2V2_S30;	207;	P	153;	153	5+ obs. at PTM>0.95 which is >=10% and <50% of total obs.;	1080;	1080
XENLA	African clawed frog	Xenopus laevis	A0A1L8EXL0	S91	-	-	Q9Y2V2_S32;	209;	P	155;	155	5+ obs. at PTM>0.95 which is >=10% and <50% of total obs.;	1162;	1162
XENLA	African clawed frog	Xenopus laevis	A0A1L8EXL0	S100	-	-	Q9Y2V2_S41;	321;	P	230;	230	5+ obs. at PTM>0.95 which is >=10% and <50% of total obs.;	1925;	1925
XENLA	African clawed frog	Xenopus laevis	A0A1L8EXL0	S111	-	-	Q9Y2V2_S52;	372;	A	315;	315	5+ obs. at PTM>0.95 which is >=50% and <90% of total obs.;	555;	555
XENLA	African clawed frog	Xenopus laevis	A0A1L8EXL8	T218	-	-	Q9NXR1_T215;	541;	P	13;	13	5+ obs. at PTM>0.95 which is >=10% and <50% of total obs.;	22;	22
XENLA	African clawed frog	Xenopus laevis	A0A1L8EXL8	S231	-	-	Q9NXR1_S228;	623;	P	30;	30	5+ obs. at PTM>0.95 which is >=50% and <90% of total obs.;	25;	25
XENLA	African clawed frog	Xenopus laevis	A0A1L8EXL8	S234	-	-	Q9NXR1_S231;	628;	F	18;	18	5+ obs. at PTM>0.95 which is >=10% and <50% of total obs.;	7;	7
XENLA	African clawed frog	Xenopus laevis	A0A1L8EXL8	T246	-	-	Q9NXR1_T243;	662;	P	27;	27	5+ obs. at PTM>0.95 which is >=10% and <50% of total obs.;	61;	61
XENLA	African clawed frog	Xenopus laevis	A0A1L8EXL8	T249	-	-	Q9NXR1_T246;	665;	P	41;	41	5+ obs. at PTM>0.95 which is >=10% and <50% of total obs.;	64;	64
XENLA	African clawed frog	Xenopus laevis	A0A1L8EXL8	S285	-	-	Q9NXR1_S282;	799;	P	34;	34	5+ obs. at PTM>0.95 which is >=10% and <50% of total obs.;	155;	155
XENLA	African clawed frog	Xenopus laevis	A0A1L8EXN2	S101	-	-	Q1ED39_S42;	242;	P	33;	33	5+ obs. at PTM>0.95 which is >=10% and <50% of total obs.;	138;	138
XENLA	African clawed frog	Xenopus laevis	A0A1L8EXP3	S44	-	-	O43303_S45;	165;	P	5;	5	5+ obs. at PTM>0.95 which is >=90% of total obs.;	39;	39
XENLA	African clawed frog	Xenopus laevis	A0A1L8EXP3	S349	-	-	O43303_S366;	681;	P	20;	20	5+ obs. at PTM>0.95 which is >=10% and <50% of total obs.;	78;	78
XENLA	African clawed frog	Xenopus laevis	A0A1L8EXP3	S355	-	-	O43303_S372;	687;	P	19;	19	5+ obs. at PTM>0.95 which is >=10% and <50% of total obs.;	139;	139
XENLA	African clawed frog	Xenopus laevis	A0A1L8EXP3	S383	-	-	O43303_S400;	728;	P	46;	46	5+ obs. at PTM>0.95 which is >=10% and <50% of total obs.;	27;	27
XENLA	African clawed frog	Xenopus laevis	A0A1L8EXP3	S527	-	-	O43303_S551;	959;	P	8;	8	5+ obs. at PTM>0.95 which is >=50% and <90% of total obs.;	25;	25
XENLA	African clawed frog	Xenopus laevis	A0A1L8EXR7	T399	-	-	Q9Y5X2_T452;	1523;	P	19;	19	5+ obs. at PTM>0.95 which is >=10% and <50% of total obs.;	40;	40
XENLA	African clawed frog	Xenopus laevis	A0A1L8EXR7	S403	-	-	Q9Y5X2_S456;	1642;	P	18;	18	5+ obs. at PTM>0.95 which is >=10% and <50% of total obs.;	40;	40
XENLA	African clawed frog	Xenopus laevis	A0A1L8EXS4	S13	-	-	Q8N201_S13;	100;	A	7;	7	5+ obs. at PTM>0.95 which is >=10% and <50% of total obs.;	5;	5
XENLA	African clawed frog	Xenopus laevis	A0A1L8EXS4	T83	-	-	Q8N201_T83;	224;	P	56;	56	5+ obs. at PTM>0.95 which is >=10% and <50% of total obs.;	51;	51
XENLA	African clawed frog	Xenopus laevis	A0A1L8EXS4	S104	-	-	Q8N201_S104;	1062;	P	9;	9	5+ obs. at PTM>0.95 which is >=10% and <50% of total obs.;	26;	26
XENLA	African clawed frog	Xenopus laevis	A0A1L8EXS4	S307	-	-	Q8N201_S307;	1370;	P	14;	14	5+ obs. at PTM>0.95 which is >=50% and <90% of total obs.;	189;	189
XENLA	African clawed frog	Xenopus laevis	A0A1L8EXT0	S25	-	-	O60675_S25;	455;	D	17;	17	5+ obs. at PTM>0.95 which is >=50% and <90% of total obs.;	151;	151
XENLA	African clawed frog	Xenopus laevis	A0A1L8EXU1	T141	-	-	Q8IY33_T143;	486;	P	21;	21	5+ obs. at PTM>0.95 which is >=90% of total obs.;	184;	184
XENLA	African clawed frog	Xenopus laevis	A0A1L8EXU1	T713	-	-	Q8IY33_T649;	2361;	P	20;	20	5+ obs. at PTM>0.95 which is >=10% and <50% of total obs.;	32;	32
XENLA	African clawed frog	Xenopus laevis	A0A1L8EXU8	S498	-	-	Q9C0H2_S496;	1944;	P	25;	25	5+ obs. at PTM>0.95 which is >=50% and <90% of total obs.;	187;	187
XENLA	African clawed frog	Xenopus laevis	A0A1L8EXW3	S1017	-	-	Q8IWU2_S1107;	1639;	D	11;	11	5+ obs. at PTM>0.95 which is >=50% and <90% of total obs.;	69;	69
XENLA	African clawed frog	Xenopus laevis	A0A1L8EXW3	S1357	-	-	Q8IWU2_S1450;	2266;	P	9;	9	5+ obs. at PTM>0.95 which is >=10% and <50% of total obs.;	33;	33
XENLA	African clawed frog	Xenopus laevis	A0A1L8EXZ0	S940	-	-	Q9H9J4_S1007;	1469;	P	23;	23	5+ obs. at PTM>0.95 which is >=90% of total obs.;	72;	72
XENLA	African clawed frog	Xenopus laevis	A0A1L8EXZ4	S253	-	-	Q9BQI3_S258;	1254;	D	11;	11	5+ obs. at PTM>0.95 which is >=10% and <50% of total obs.;	29;	29
XENLA	African clawed frog	Xenopus laevis	A0A1L8EY00	S31	-	-	O00418_S31;	201;	D	9;	9	5+ obs. at PTM>0.95 which is >=10% and <50% of total obs.;	65;	65
XENLA	African clawed frog	Xenopus laevis	A0A1L8EY00	S74	-	-	O00418_S74;	648;	P	19;	19	5+ obs. at PTM>0.95 which is >=10% and <50% of total obs.;	96;	96
XENLA	African clawed frog	Xenopus laevis	A0A1L8EY00	S441	-	-	O00418_S445;	1830;	E	22;	22	5+ obs. at PTM>0.95 which is >=50% and <90% of total obs.;	84;	84
XENLA	African clawed frog	Xenopus laevis	A0A1L8EY01	S255	-	-	P86790_S266;P86791_S266;	907;907;	P	16;21;	18	5+ obs. at PTM>0.95 which is >=50% and <90% of total obs.;5+ obs. at PTM>0.95 which is >=50% and <90% of total obs.;	244;244;	244
XENLA	African clawed frog	Xenopus laevis	A0A1L8EY05	S581	-	-	Q8NCG7_S579;	2064;	P	9;	9	5+ obs. at PTM>0.95 which is >=10% and <50% of total obs.;	22;	22
XENLA	African clawed frog	Xenopus laevis	A0A1L8EY56	S840	-	-	Q70CQ4_S887;	2035;	P	5;	5	5+ obs. at PTM>0.95 which is >=10% and <50% of total obs.;	8;	8
XENLA	African clawed frog	Xenopus laevis	A0A1L8EY61	S505	-	-	P83436_S506;	1501;	P	10;	10	5+ obs. at PTM>0.95 which is >=10% and <50% of total obs.;	27;	27
XENLA	African clawed frog	Xenopus laevis	A0A1L8EY72	T74	-	-	Q96RY5_T70;	196;	P	10;	10	5+ obs. at PTM>0.95 which is >=10% and <50% of total obs.;	40;	40
XENLA	African clawed frog	Xenopus laevis	A0A1L8EY72	S310	-	-	Q96RY5_S307;	490;	D	9;	9	5+ obs. at PTM>0.95 which is >=90% of total obs.;	139;	139
XENLA	African clawed frog	Xenopus laevis	A0A1L8EY72	S575	-	-	Q96RY5_S596;	866;	P	6;	6	5+ obs. at PTM>0.95 which is >=50% and <90% of total obs.;	47;	47
XENLA	African clawed frog	Xenopus laevis	A0A1L8EY82	S857	-	-	Q86YC2_S660;	1256;	P	14;	14	5+ obs. at PTM>0.95 which is >=10% and <50% of total obs.;	103;	103
XENLA	African clawed frog	Xenopus laevis	A0A1L8EYB5	S445	-	-	P57737_S462;	1210;	L	6;	6	5+ obs. at PTM>0.95 which is >=10% and <50% of total obs.;	79;	79
XENLA	African clawed frog	Xenopus laevis	A0A1L8EYB5	S789	-	-	P57737_S807;	1672;	L	6;	6	5+ obs. at PTM>0.95 which is >=10% and <50% of total obs.;	11;	11
XENLA	African clawed frog	Xenopus laevis	A0A1L8EYC9	S179	-	-	Q8IY92_S287;	587;	L	9;	9	5+ obs. at PTM>0.95 which is >=50% and <90% of total obs.;	10;	10
XENLA	African clawed frog	Xenopus laevis	A0A1L8EYD6	S30	-	-	Q15287_S27;	65;	P	11;	11	5+ obs. at PTM>0.95 which is >=50% and <90% of total obs.;	8;	8
XENLA	African clawed frog	Xenopus laevis	A0A1L8EYD6	S158	-	-	Q15287_S155;	348;	P	20;	20	5+ obs. at PTM>0.95 which is >=10% and <50% of total obs.;	55;	55
XENLA	African clawed frog	Xenopus laevis	A0A1L8EYD6	S160	-	-	Q15287_S157;	350;	P	18;	18	5+ obs. at PTM>0.95 which is >=10% and <50% of total obs.;	55;	55
XENLA	African clawed frog	Xenopus laevis	A0A1L8EYD6	S255	-	-	Q15287_S251;	713;	P	17;	17	5+ obs. at PTM>0.95 which is >=90% of total obs.;	11;	11
XENLA	African clawed frog	Xenopus laevis	A0A1L8EYD6	S270	-	-	Q15287_S266;	783;	P	17;	17	5+ obs. at PTM>0.95 which is >=90% of total obs.;	11;	11
XENLA	African clawed frog	Xenopus laevis	A0A1L8EYE5	S117	-	-	Q92793_S121;	328;	P	18;	18	5+ obs. at PTM>0.95 which is >=50% and <90% of total obs.;	108;	108
XENLA	African clawed frog	Xenopus laevis	A0A1L8EYE5	S1067	-	-	Q92793_S1076;	3292;	P	5;	5	5+ obs. at PTM>0.95 which is >=10% and <50% of total obs.;	53;	53
XENLA	African clawed frog	Xenopus laevis	A0A1L8EYE5	S2362	-	-	Q92793_S2351;	5329;	P	5;	5	5+ obs. at PTM>0.95 which is >=10% and <50% of total obs.;	5;	5
XENLA	African clawed frog	Xenopus laevis	A0A1L8EYF1	S1252	-	-	O60503_S1259;	2412;	P	8;	8	5+ obs. at PTM>0.95 which is >=10% and <50% of total obs.;	6;	6
XENLA	African clawed frog	Xenopus laevis	A0A1L8EYF7	S487	-	-	Q68EM7_S484;	716;	M	19;	19	5+ obs. at PTM>0.95 which is >=90% of total obs.;	227;	227
XENLA	African clawed frog	Xenopus laevis	A0A1L8EYF7	S613	-	-	Q68EM7_S625;	948;	P	11;	11	5+ obs. at PTM>0.95 which is >=10% and <50% of total obs.;	101;	101
XENLA	African clawed frog	Xenopus laevis	A0A1L8EYF7	S745	-	-	Q68EM7_S759;	1140;	P	18;	18	5+ obs. at PTM>0.95 which is >=10% and <50% of total obs.;	17;	17
XENLA	African clawed frog	Xenopus laevis	A0A1L8EYG2	S174	-	-	O95208_S173;	1452;	Q	15;	15	5+ obs. at PTM>0.95 which is >=10% and <50% of total obs.;	187;	187
XENLA	African clawed frog	Xenopus laevis	A0A1L8EYG2	T450	-	-	O95208_T508;	2407;	P	8;	8	5+ obs. at PTM>0.95 which is >=50% and <90% of total obs.;	80;	80
XENLA	African clawed frog	Xenopus laevis	A0A1L8EYI0	S420	-	-	Q96AJ1_S409;	936;	D	17;	17	5+ obs. at PTM>0.95 which is >=50% and <90% of total obs.;	261;	261
XENLA	African clawed frog	Xenopus laevis	A0A1L8EYJ5	S663	-	-	P49815_S664;	1752;	P	14;	14	5+ obs. at PTM>0.95 which is >=10% and <50% of total obs.;	15;	15
XENLA	African clawed frog	Xenopus laevis	A0A1L8EYJ5	T926	-	-	P49815_T927;	2238;	P	16;	16	5+ obs. at PTM>0.95 which is >=10% and <50% of total obs.;	18;	18
XENLA	African clawed frog	Xenopus laevis	A0A1L8EYJ5	S938	-	-	P49815_S939;	2256;	L	77;	77	5+ obs. at PTM>0.95 which is >=10% and <50% of total obs.;	86;	86
XENLA	African clawed frog	Xenopus laevis	A0A1L8EYJ5	S1084	-	-	P49815_S1130;	2661;	M	25;	25	5+ obs. at PTM>0.95 which is >=10% and <50% of total obs.;	62;	62
XENLA	African clawed frog	Xenopus laevis	A0A1L8EYJ5	S1086	-	-	P49815_S1132;	2663;	G	46;	46	5+ obs. at PTM>0.95 which is >=10% and <50% of total obs.;	81;	81
XENLA	African clawed frog	Xenopus laevis	A0A1L8EYJ5	S1203	-	-	P49815_S1254;	3013;	V	26;	26	5+ obs. at PTM>0.95 which is >=10% and <50% of total obs.;	71;	71
XENLA	African clawed frog	Xenopus laevis	A0A1L8EYJ5	T1402	-	-	P49815_T1462;	3523;	I	85;	85	5+ obs. at PTM>0.95 which is >=50% and <90% of total obs.;	30;	30
XENLA	African clawed frog	Xenopus laevis	A0A1L8EYM0	S44	-	-	Q9BVC4_S43;	258;	Q	7;	7	5+ obs. at PTM>0.95 which is >=50% and <90% of total obs.;	5;	5
XENLA	African clawed frog	Xenopus laevis	A0A1L8EYM3	S350	-	-	Q6P6C2_S384;	3161;	P	13;	13	5+ obs. at PTM>0.95 which is >=10% and <50% of total obs.;	182;	182
XENLA	African clawed frog	Xenopus laevis	A0A1L8EYP3	S294	-	-	Q7Z5J4_S345;	3481;	P	7;	7	5+ obs. at PTM>0.95 which is >=10% and <50% of total obs.;	16;	16
XENLA	African clawed frog	Xenopus laevis	A0A1L8EYP3	T1199	-	-	Q7Z5J4_T1266;	7598;	P	8;	8	5+ obs. at PTM>0.95 which is >=50% and <90% of total obs.;	12;	12
XENLA	African clawed frog	Xenopus laevis	A0A1L8EYP3	T1305	-	-	Q7Z5J4_T1358;	7790;	P	35;	35	5+ obs. at PTM>0.95 which is >=10% and <50% of total obs.;	119;	119
XENLA	African clawed frog	Xenopus laevis	A0A1L8EYP8	T228	-	-	Q8TCD5_T182;	532;	W	144;	144	5+ obs. at PTM>0.95 which is >=10% and <50% of total obs.;	25;	25
XENLA	African clawed frog	Xenopus laevis	A0A1L8EYQ2	S77	-	-	O15169_S77;	330;	P	17;	17	5+ obs. at PTM>0.95 which is >=10% and <50% of total obs.;	63;	63
XENLA	African clawed frog	Xenopus laevis	A0A1L8EYQ2	S488	-	-	O15169_S486;	1112;	P	6;	6	5+ obs. at PTM>0.95 which is >=10% and <50% of total obs.;	7;	7
XENLA	African clawed frog	Xenopus laevis	A0A1L8EYQ2	S500	-	-	O15169_S493;	1124;	P	7;	7	5+ obs. at PTM>0.95 which is >=10% and <50% of total obs.;	5;	5
XENLA	African clawed frog	Xenopus laevis	A0A1L8EYQ3	S661	-	-	Q15334_S663;	1249;	F	18;	18	5+ obs. at PTM>0.95 which is >=90% of total obs.;	10;	10
XENLA	African clawed frog	Xenopus laevis	A0A1L8EYU1	S164	-	-	Q9NPG3_S173;	409;	E	18;	18	5+ obs. at PTM>0.95 which is >=50% and <90% of total obs.;	77;	77
XENLA	African clawed frog	Xenopus laevis	A0A1L8EYU1	S166	-	-	Q9NPG3_S175;	411;	E	12;	12	5+ obs. at PTM>0.95 which is >=50% and <90% of total obs.;	75;	75
XENLA	African clawed frog	Xenopus laevis	A0A1L8EYU1	S631	-	-	Q9NPG3_S660;	1250;	L	12;	12	5+ obs. at PTM>0.95 which is >=10% and <50% of total obs.;	19;	19
XENLA	African clawed frog	Xenopus laevis	A0A1L8EYU6	S209	-	-	Q6WCQ1_S220;	574;	P	17;	17	5+ obs. at PTM>0.95 which is >=10% and <50% of total obs.;	68;	68
XENLA	African clawed frog	Xenopus laevis	A0A1L8EYU6	S263	-	-	Q6WCQ1_S265;	649;	G	24;	24	5+ obs. at PTM>0.95 which is >=10% and <50% of total obs.;	14;	14
XENLA	African clawed frog	Xenopus laevis	A0A1L8EYU6	S267	-	-	Q6WCQ1_S269;	665;	L	21;	21	5+ obs. at PTM>0.95 which is >=10% and <50% of total obs.;	55;	55
XENLA	African clawed frog	Xenopus laevis	A0A1L8EYU6	T283	-	-	Q6WCQ1_T289;	736;	P	51;	51	5+ obs. at PTM>0.95 which is >=10% and <50% of total obs.;	286;	286
XENLA	African clawed frog	Xenopus laevis	A0A1L8EYU6	S286	-	-	Q6WCQ1_S292;	739;	P	46;	46	5+ obs. at PTM>0.95 which is >=10% and <50% of total obs.;	244;	244
XENLA	African clawed frog	Xenopus laevis	A0A1L8EYU6	S452	-	-	Q6WCQ1_S365;	972;	P	16;	16	5+ obs. at PTM>0.95 which is >=10% and <50% of total obs.;	146;	146
XENLA	African clawed frog	Xenopus laevis	A0A1L8EYU6	S625	-	-	Q6WCQ1_S540;	1428;	K	8;	8	5+ obs. at PTM>0.95 which is >=10% and <50% of total obs.;	24;	24
XENLA	African clawed frog	Xenopus laevis	A0A1L8EYU6	T627	-	-	Q6WCQ1_T542;	1430;	F	140;	140	5+ obs. at PTM>0.95 which is >=50% and <90% of total obs.;	182;	182
XENLA	African clawed frog	Xenopus laevis	A0A1L8EYU6	S2148	-	-	Q6WCQ1_S891;	3575;	P	14;	14	5+ obs. at PTM>0.95 which is >=10% and <50% of total obs.;	81;	81
XENLA	African clawed frog	Xenopus laevis	A0A1L8EYU6	S2234	-	-	Q6WCQ1_S977;	3831;	P	20;	20	5+ obs. at PTM>0.95 which is >=10% and <50% of total obs.;	348;	348
XENLA	African clawed frog	Xenopus laevis	A0A1L8EYU6	S2250	-	-	Q6WCQ1_S993;	3852;	N	29;	29	5+ obs. at PTM>0.95 which is >=50% and <90% of total obs.;	387;	387
XENLA	African clawed frog	Xenopus laevis	A0A1L8EYU6	S2273	-	-	Q6WCQ1_S1016;	3881;	V	17;	17	5+ obs. at PTM>0.95 which is >=50% and <90% of total obs.;	161;	161
XENLA	African clawed frog	Xenopus laevis	A0A1L8EYU7	S252	-	-	Q6ZRS2_S274;	2349;	P	6;	6	5+ obs. at PTM>0.95 which is >=10% and <50% of total obs.;	31;	31
XENLA	African clawed frog	Xenopus laevis	A0A1L8EYU7	T978	-	-	Q6ZRS2_T1172;	3827;	P	7;	7	5+ obs. at PTM>0.95 which is >=90% of total obs.;	9;	9
XENLA	African clawed frog	Xenopus laevis	A0A1L8EYU7	S3107	-	-	Q6ZRS2_S3148;	9134;	P	27;	27	5+ obs. at PTM>0.95 which is >=90% of total obs.;	354;	354
XENLA	African clawed frog	Xenopus laevis	A0A1L8EYV0	T84	-	-	Q9H773_T85;	294;	P	15;	15	5+ obs. at PTM>0.95 which is >=10% and <50% of total obs.;	31;	31
XENLA	African clawed frog	Xenopus laevis	A0A1L8EYV2	S139	-	-	Q49A26_S167;	713;	P	6;	6	5+ obs. at PTM>0.95 which is >=90% of total obs.;	25;	25
XENLA	African clawed frog	Xenopus laevis	A0A1L8EYV2	S553	-	-	Q49A26_S540;	1316;	D	13;	13	5+ obs. at PTM>0.95 which is >=50% and <90% of total obs.;	59;	59
XENLA	African clawed frog	Xenopus laevis	A0A1L8EYV4	S12	-	-	O60437_S14;	633;	P	13;	13	5+ obs. at PTM>0.95 which is >=10% and <50% of total obs.;	49;	49
XENLA	African clawed frog	Xenopus laevis	A0A1L8EYV4	S1665	-	-	O60437_S1657;	8493;	I	11;	11	5+ obs. at PTM>0.95 which is >=10% and <50% of total obs.;	266;	266
XENLA	African clawed frog	Xenopus laevis	A0A1L8EYV6	S279	-	-	Q9UNE7_S273;	1163;	P	8;	8	5+ obs. at PTM>0.95 which is >=10% and <50% of total obs.;	90;	90
XENLA	African clawed frog	Xenopus laevis	A0A1L8EYW2	S406	-	-	Q13045_S406;	742;	P	10;	10	5+ obs. at PTM>0.95 which is >=10% and <50% of total obs.;	91;	91
XENLA	African clawed frog	Xenopus laevis	A0A1L8EYY2	S919	-	-	Q4KMP7_S633;	1794;	R	12;	12	5+ obs. at PTM>0.95 which is >=90% of total obs.;	8;	8
XENLA	African clawed frog	Xenopus laevis	A0A1L8EYY2	S945	-	-	Q4KMP7_S661;	1977;	L	91;	91	5+ obs. at PTM>0.95 which is >=10% and <50% of total obs.;	285;	285
XENLA	African clawed frog	Xenopus laevis	A0A1L8EYY2	S956	-	-	Q4KMP7_S678;	2069;	P	67;	67	5+ obs. at PTM>0.95 which is >=90% of total obs.;	2089;	2089
XENLA	African clawed frog	Xenopus laevis	A0A1L8EYY6	S687	-	-	Q9HAH7_S281;	1471;	P	7;	7	5+ obs. at PTM>0.95 which is >=50% and <90% of total obs.;	6;	6
XENLA	African clawed frog	Xenopus laevis	A0A1L8EYY6	T854	-	-	Q9HAH7_T428;	4080;	P	6;	6	5+ obs. at PTM>0.95 which is >=10% and <50% of total obs.;	32;	32
XENLA	African clawed frog	Xenopus laevis	A0A1L8EZ15	T9	-	-	Q9UQ35_T9;	100;	P	6;	6	5+ obs. at PTM>0.95 which is >=50% and <90% of total obs.;	35;	35
XENLA	African clawed frog	Xenopus laevis	A0A1L8EZ15	S404	-	-	Q9UQ35_S404;	846;	P	44;	44	5+ obs. at PTM>0.95 which is >=50% and <90% of total obs.;	115;	115
XENLA	African clawed frog	Xenopus laevis	A0A1L8EZ15	S457	-	-	Q9UQ35_S455;	899;	S	30;	30	5+ obs. at PTM>0.95 which is >=10% and <50% of total obs.;	68;	68
XENLA	African clawed frog	Xenopus laevis	A0A1L8EZ15	T538	-	-	Q9UQ35_T534;	980;	R	41;	41	5+ obs. at PTM>0.95 which is >=50% and <90% of total obs.;	245;	245
XENLA	African clawed frog	Xenopus laevis	A0A1L8EZ15	S732	-	-	Q9UQ35_S702;	1266;	R	10;	10	5+ obs. at PTM>0.95 which is >=90% of total obs.;	10;	10
XENLA	African clawed frog	Xenopus laevis	A0A1L8EZ15	S736	-	-	Q9UQ35_S706;	1270;	L	10;	10	5+ obs. at PTM>0.95 which is >=90% of total obs.;	10;	10
XENLA	African clawed frog	Xenopus laevis	A0A1L8EZ15	T818	-	-	Q9UQ35_T792;	1356;	P	18;	18	5+ obs. at PTM>0.95 which is >=90% of total obs.;	26;	26
XENLA	African clawed frog	Xenopus laevis	A0A1L8EZ15	S958	-	-	Q9UQ35_S950;	1583;	R	23;	23	5+ obs. at PTM>0.95 which is >=10% and <50% of total obs.;	54;	54
XENLA	African clawed frog	Xenopus laevis	A0A1L8EZ15	S962	-	-	Q9UQ35_S954;	1587;	P	75;	75	5+ obs. at PTM>0.95 which is >=10% and <50% of total obs.;	786;	786
XENLA	African clawed frog	Xenopus laevis	A0A1L8EZ15	S997	-	-	Q9UQ35_S994;	1627;	P	46;	46	5+ obs. at PTM>0.95 which is >=10% and <50% of total obs.;	962;	962
XENLA	African clawed frog	Xenopus laevis	A0A1L8EZ15	S1984	-	-	Q9UQ35_S1824;	2678;	P	46;	46	5+ obs. at PTM>0.95 which is >=10% and <50% of total obs.;	19;	19
XENLA	African clawed frog	Xenopus laevis	A0A1L8EZ15	S2002	-	-	Q9UQ35_S1842;	2696;	R	20;	20	5+ obs. at PTM>0.95 which is >=10% and <50% of total obs.;	39;	39
XENLA	African clawed frog	Xenopus laevis	A0A1L8EZ15	T2026	-	-	Q9UQ35_T1866;	2720;	R	38;	38	5+ obs. at PTM>0.95 which is >=10% and <50% of total obs.;	70;	70
XENLA	African clawed frog	Xenopus laevis	A0A1L8EZ15	S2181	-	-	Q9UQ35_S2020;	2890;	R	48;	48	5+ obs. at PTM>0.95 which is >=90% of total obs.;	211;	211
XENLA	African clawed frog	Xenopus laevis	A0A1L8EZ15	S2205	-	-	Q9UQ35_S2044;	2914;	R	86;	86	5+ obs. at PTM>0.95 which is >=50% and <90% of total obs.;	416;	416
XENLA	African clawed frog	Xenopus laevis	A0A1L8EZ15	S2207	-	-	Q9UQ35_S2046;	2916;	P	87;	87	5+ obs. at PTM>0.95 which is >=50% and <90% of total obs.;	426;	426
XENLA	African clawed frog	Xenopus laevis	A0A1L8EZ15	S2229	-	-	Q9UQ35_S2069;	2953;	R	81;	81	5+ obs. at PTM>0.95 which is >=50% and <90% of total obs.;	955;	955
XENLA	African clawed frog	Xenopus laevis	A0A1L8EZ15	S2231	-	-	Q9UQ35_S2071;	2955;	P	91;	91	5+ obs. at PTM>0.95 which is >=50% and <90% of total obs.;	956;	956
XENLA	African clawed frog	Xenopus laevis	A0A1L8EZ15	S2462	-	-	Q9UQ35_S2407;	3304;	R	85;	85	5+ obs. at PTM>0.95 which is >=10% and <50% of total obs.;	864;	864
XENLA	African clawed frog	Xenopus laevis	A0A1L8EZ15	S2464	-	-	Q9UQ35_S2409;	3306;	P	128;	128	5+ obs. at PTM>0.95 which is >=10% and <50% of total obs.;	1297;	1297
XENLA	African clawed frog	Xenopus laevis	A0A1L8EZ15	S2677	-	-	Q9UQ35_S2675;	3593;	R	8;	8	5+ obs. at PTM>0.95 which is >=10% and <50% of total obs.;	52;	52
XENLA	African clawed frog	Xenopus laevis	A0A1L8EZ15	S2679	-	-	Q9UQ35_S2677;	3595;	P	8;	8	5+ obs. at PTM>0.95 which is >=10% and <50% of total obs.;	53;	53
XENLA	African clawed frog	Xenopus laevis	A0A1L8EZ15	S2694	-	-	Q9UQ35_S2692;	3633;	Y	60;	60	5+ obs. at PTM>0.95 which is >=10% and <50% of total obs.;	809;	809
XENLA	African clawed frog	Xenopus laevis	A0A1L8EZ15	S2696	-	-	Q9UQ35_S2694;	3635;	P	68;	68	5+ obs. at PTM>0.95 which is >=10% and <50% of total obs.;	884;	884
XENLA	African clawed frog	Xenopus laevis	A0A1L8EZ15	S2742	-	-	Q9UQ35_S2738;	3717;	P	58;	58	5+ obs. at PTM>0.95 which is >=90% of total obs.;	210;	210
XENLA	African clawed frog	Xenopus laevis	A0A1L8EZ26	S374	-	-	Q9BRX2_S374;	503;	D	12;	12	5+ obs. at PTM>0.95 which is >=10% and <50% of total obs.;	24;	24
XENLA	African clawed frog	Xenopus laevis	A0A1L8EZ48	S43	-	-	O95400_S49;	904;	D	33;	33	5+ obs. at PTM>0.95 which is >=10% and <50% of total obs.;	687;	687
XENLA	African clawed frog	Xenopus laevis	A0A1L8EZH0	S299	-	-	Q96HB5_S331;	1596;	Q	6;	6	5+ obs. at PTM>0.95 which is >=10% and <50% of total obs.;	5;	5
XENLA	African clawed frog	Xenopus laevis	A0A1L8EZH0	S323	-	-	Q96HB5_S360;	1628;	S	16;	16	5+ obs. at PTM>0.95 which is >=10% and <50% of total obs.;	53;	53
XENLA	African clawed frog	Xenopus laevis	A0A1L8EZH4	S35	-	-	P68032_S35;	288;	I	106;	106	5+ obs. at PTM>0.95 which is >=90% of total obs.;	44;	44
XENLA	African clawed frog	Xenopus laevis	A0A1L8EZH4	S62	-	-	P68032_S62;	315;	K	15;	15	5+ obs. at PTM>0.95 which is >=10% and <50% of total obs.;	92;	92
XENLA	African clawed frog	Xenopus laevis	A0A1L8EZH4	T68	-	-	P68032_T68;	321;	L	19;	19	5+ obs. at PTM>0.95 which is >=10% and <50% of total obs.;	36;	36
XENLA	African clawed frog	Xenopus laevis	A0A1L8EZH4	S201	-	-	P68032_S201;	454;	F	6;	6	5+ obs. at PTM>0.95 which is >=10% and <50% of total obs.;	19;	19
XENLA	African clawed frog	Xenopus laevis	A0A1L8EZH4	S325	-	-	P68032_S325;	578;	T	8;	8	5+ obs. at PTM>0.95 which is >=10% and <50% of total obs.;	85;	85
XENLA	African clawed frog	Xenopus laevis	A0A1L8EZI0	S632	-	-	Q9ULT8_S632;	1474;	D	5;	5	5+ obs. at PTM>0.95 which is >=10% and <50% of total obs.;	115;	115
XENLA	African clawed frog	Xenopus laevis	A0A1L8EZI0	S1345	-	-	Q9ULT8_S1345;	2551;	P	5;	5	5+ obs. at PTM>0.95 which is >=10% and <50% of total obs.;	5;	5
XENLA	African clawed frog	Xenopus laevis	A0A1L8EZI0	S1521	-	-	Q9ULT8_S1533;	3086;	V	8;	8	5+ obs. at PTM>0.95 which is >=10% and <50% of total obs.;	11;	11
XENLA	African clawed frog	Xenopus laevis	A0A1L8EZI0	S1555	-	-	Q9ULT8_S1567;	3169;	R	18;	18	5+ obs. at PTM>0.95 which is >=10% and <50% of total obs.;	27;	27
XENLA	African clawed frog	Xenopus laevis	A0A1L8EZI0	T1706	-	-	Q9ULT8_T1760;	3505;	W	120;	120	5+ obs. at PTM>0.95 which is >=10% and <50% of total obs.;	5;	5
XENLA	African clawed frog	Xenopus laevis	A0A1L8EZI0	S1718	-	-	Q9ULT8_S1772;	3521;	A	35;	35	5+ obs. at PTM>0.95 which is >=90% of total obs.;	248;	248
XENLA	African clawed frog	Xenopus laevis	A0A1L8EZI0	T1746	-	-	Q9ULT8_T1800;	3554;	P	5;	5	5+ obs. at PTM>0.95 which is >=50% and <90% of total obs.;	5;	5
XENLA	African clawed frog	Xenopus laevis	A0A1L8EZI0	S1890	-	-	Q9ULT8_S1945;	3753;	Q	13;	13	5+ obs. at PTM>0.95 which is >=90% of total obs.;	14;	14
XENLA	African clawed frog	Xenopus laevis	A0A1L8EZJ2	S506	-	-	P19532_S568;	2138;	F	11;	11	5+ obs. at PTM>0.95 which is >=10% and <50% of total obs.;	14;	14
XENLA	African clawed frog	Xenopus laevis	A0A1L8EZK6	T801	-	-	P22314_T800;	2305;	P	9;	9	5+ obs. at PTM>0.95 which is >=50% and <90% of total obs.;	17;	17
XENLA	African clawed frog	Xenopus laevis	A0A1L8EZK6	S811	-	-	P22314_S810;	2315;	D	19;	19	5+ obs. at PTM>0.95 which is >=10% and <50% of total obs.;	105;	105
XENLA	African clawed frog	Xenopus laevis	A0A1L8EZK6	T836	-	-	P22314_T835;	2365;	P	24;	24	5+ obs. at PTM>0.95 which is >=50% and <90% of total obs.;	404;	404
XENLA	African clawed frog	Xenopus laevis	A0A1L8EZL6	S219	-	-	Q9NRL3_S276;	2465;	D	18;	18	5+ obs. at PTM>0.95 which is >=50% and <90% of total obs.;	247;	247
XENLA	African clawed frog	Xenopus laevis	A0A1L8EZL7	S171	-	-	O94806_S213;	289;	N	12;	12	5+ obs. at PTM>0.95 which is >=10% and <50% of total obs.;	55;	55
XENLA	African clawed frog	Xenopus laevis	A0A1L8EZL7	S353	-	-	O94806_S391;	587;	P	24;	24	5+ obs. at PTM>0.95 which is >=50% and <90% of total obs.;	502;	502
XENLA	African clawed frog	Xenopus laevis	A0A1L8EZL7	S692	-	-	O94806_S731;	2178;	F	34;	34	5+ obs. at PTM>0.95 which is >=10% and <50% of total obs.;	6;	6
XENLA	African clawed frog	Xenopus laevis	A0A1L8EZL7	S696	-	-	O94806_S735;	2182;	V	73;	73	5+ obs. at PTM>0.95 which is >=50% and <90% of total obs.;	421;	421
XENLA	African clawed frog	Xenopus laevis	A0A1L8EZN3	S498	-	-	Q9H2Y7_S452;	1654;	P	6;	6	5+ obs. at PTM>0.95 which is >=50% and <90% of total obs.;	68;	68
XENLA	African clawed frog	Xenopus laevis	A0A1L8EZN3	S880	-	-	Q9H2Y7_S861;	2478;	E	31;	31	5+ obs. at PTM>0.95 which is >=10% and <50% of total obs.;	145;	145
XENLA	African clawed frog	Xenopus laevis	A0A1L8EZN3	T1248	-	-	Q9H2Y7_T1279;	3215;	P	21;	21	5+ obs. at PTM>0.95 which is >=10% and <50% of total obs.;	246;	246
XENLA	African clawed frog	Xenopus laevis	A0A1L8EZN3	S1332	-	-	Q9H2Y7_S1370;	3424;	D	35;	35	5+ obs. at PTM>0.95 which is >=10% and <50% of total obs.;	297;	297
XENLA	African clawed frog	Xenopus laevis	A0A1L8EZN3	T1334	-	-	Q9H2Y7_T1372;	3426;	E	22;	22	5+ obs. at PTM>0.95 which is >=10% and <50% of total obs.;	104;	104
XENLA	African clawed frog	Xenopus laevis	A0A1L8EZR0	S24	-	-	Q8N128_S70;	385;	T	26;	26	5+ obs. at PTM>0.95 which is >=10% and <50% of total obs.;	88;	88
XENLA	African clawed frog	Xenopus laevis	A0A1L8EZR0	T25	-	-	Q8N128_T71;	386;	D	28;	28	5+ obs. at PTM>0.95 which is >=10% and <50% of total obs.;	88;	88
XENLA	African clawed frog	Xenopus laevis	A0A1L8EZS3	S197	-	-	O14770_S198;	754;	D	6;	6	5+ obs. at PTM>0.95 which is >=10% and <50% of total obs.;	5;	5
XENLA	African clawed frog	Xenopus laevis	A0A1L8EZU3	S451	-	-	Q6PJG2_S461;	1511;	Q	370;	370	5+ obs. at PTM>0.95 which is >=10% and <50% of total obs.;	912;	912
XENLA	African clawed frog	Xenopus laevis	A0A1L8EZW9	T315	-	-	Q15398_T329;	1025;	P	55;	55	5+ obs. at PTM>0.95 which is >=50% and <90% of total obs.;	137;	137
XENLA	African clawed frog	Xenopus laevis	A0A1L8EZW9	S646	-	-	Q15398_S618;	1476;	P	16;	16	5+ obs. at PTM>0.95 which is >=90% of total obs.;	152;	152
XENLA	African clawed frog	Xenopus laevis	A0A1L8EZW9	T666	-	-	Q15398_T639;	1586;	P	7;	7	5+ obs. at PTM>0.95 which is >=10% and <50% of total obs.;	8;	8
XENLA	African clawed frog	Xenopus laevis	A0A1L8EZZ0	S414	-	-	Q9NZ32_S414;	768;	T	118;	118	5+ obs. at PTM>0.95 which is >=10% and <50% of total obs.;	6;	6
XENLA	African clawed frog	Xenopus laevis	A0A1L8F007	T18	-	-	Q16537_T7;	591;	P	5;	5	5+ obs. at PTM>0.95 which is >=10% and <50% of total obs.;	10;	10
XENLA	African clawed frog	Xenopus laevis	A0A1L8F007	S44	-	-	Q16537_S33;	670;	S	53;	53	5+ obs. at PTM>0.95 which is >=10% and <50% of total obs.;	58;	58
XENLA	African clawed frog	Xenopus laevis	A0A1L8F007	S45	-	-	Q16537_S34;	671;	Q	51;	51	5+ obs. at PTM>0.95 which is >=10% and <50% of total obs.;	43;	43
XENLA	African clawed frog	Xenopus laevis	A0A1L8F009	S114	-	-	O00423_S113;	622;	P	8;	8	5+ obs. at PTM>0.95 which is >=10% and <50% of total obs.;	108;	108
XENLA	African clawed frog	Xenopus laevis	A0A1L8F012	S75	-	-	Q9BW66_S70;	104;	P	6;	6	5+ obs. at PTM>0.95 which is >=10% and <50% of total obs.;	29;	29
XENLA	African clawed frog	Xenopus laevis	A0A1L8F016	S455	-	-	Q9H223_S459;	796;	P	17;	17	5+ obs. at PTM>0.95 which is >=10% and <50% of total obs.;	205;	205
XENLA	African clawed frog	Xenopus laevis	A0A1L8F029	S443	-	-	Q9BUH8_S455;	1782;	P	7;	7	5+ obs. at PTM>0.95 which is >=50% and <90% of total obs.;	5;	5
XENLA	African clawed frog	Xenopus laevis	A0A1L8F029	S453	-	-	Q9BUH8_S465;	1795;	P	8;	8	5+ obs. at PTM>0.95 which is >=50% and <90% of total obs.;	23;	23
XENLA	African clawed frog	Xenopus laevis	A0A1L8F033	T309	-	-	P31749_T308;Q9Y243_T305;	782;754;	F	376;19;	198	5+ obs. at PTM>0.95 which is >=10% and <50% of total obs.;5+ obs. at PTM>0.95 which is >=10% and <50% of total obs.;	24;24;	24
XENLA	African clawed frog	Xenopus laevis	A0A1L8F033	T451	-	-	P31749_T450;	929;	P	24;	24	5+ obs. at PTM>0.95 which is >=10% and <50% of total obs.;	75;	75
XENLA	African clawed frog	Xenopus laevis	A0A1L8F039	S94	-	-	P25490_S118;	652;	D	25;	25	5+ obs. at PTM>0.95 which is >=90% of total obs.;	352;	352
XENLA	African clawed frog	Xenopus laevis	A0A1L8F039	S154	-	-	P25490_S187;	798;	G	7;	7	5+ obs. at PTM>0.95 which is >=50% and <90% of total obs.;	23;	23
XENLA	African clawed frog	Xenopus laevis	A0A1L8F039	S205	-	-	P25490_S247;	995;	P	27;	27	5+ obs. at PTM>0.95 which is >=10% and <50% of total obs.;	673;	673
XENLA	African clawed frog	Xenopus laevis	A0A1L8F039	T306	-	-	O15391_T306;P25490_T348;	1519;1431;	G	13;16;	14	5+ obs. at PTM>0.95 which is >=50% and <90% of total obs.;5+ obs. at PTM>0.95 which is >=50% and <90% of total obs.;	19;19;	19
XENLA	African clawed frog	Xenopus laevis	A0A1L8F039	T336	-	-	P25490_T378;	1501;	G	46;	46	5+ obs. at PTM>0.95 which is >=50% and <90% of total obs.;	16;	16
XENLA	African clawed frog	Xenopus laevis	A0A1L8F044	T211	-	-	P27448_T211;Q96L34_T214;	1643;1390;	F	41;38;	40	5+ obs. at PTM>0.95 which is >=10% and <50% of total obs.;5+ obs. at PTM>0.95 which is >=10% and <50% of total obs.;	314;314;	314
XENLA	African clawed frog	Xenopus laevis	A0A1L8F044	S418	-	-	Q96L34_S423;	1660;	D	52;	52	5+ obs. at PTM>0.95 which is >=50% and <90% of total obs.;	32;	32
XENLA	African clawed frog	Xenopus laevis	A0A1L8F044	S465	-	-	P27448_S469;	2042;	P	29;	29	5+ obs. at PTM>0.95 which is >=50% and <90% of total obs.;	651;	651
XENLA	African clawed frog	Xenopus laevis	A0A1L8F044	T503	-	-	P27448_T507;	2146;	Y	286;	286	5+ obs. at PTM>0.95 which is >=10% and <50% of total obs.;	23;	23
XENLA	African clawed frog	Xenopus laevis	A0A1L8F044	S536	-	-	P27448_S540;	2248;	T	17;	17	5+ obs. at PTM>0.95 which is >=10% and <50% of total obs.;	59;	59
XENLA	African clawed frog	Xenopus laevis	A0A1L8F044	S579	-	-	P27448_S583;Q96L34_S594;	2305;2068;	P	25;5;	15	5+ obs. at PTM>0.95 which is >=10% and <50% of total obs.;5+ obs. at PTM>0.95 which is >=10% and <50% of total obs.;	89;5;	47
XENLA	African clawed frog	Xenopus laevis	A0A1L8F044	S597	-	-	P27448_S601;	2323;	T	21;	21	5+ obs. at PTM>0.95 which is >=10% and <50% of total obs.;	34;	34
XENLA	African clawed frog	Xenopus laevis	A0A1L8F051	T16	-	-	Q8NDC0_T15;	107;	P	26;	26	5+ obs. at PTM>0.95 which is >=10% and <50% of total obs.;	767;	767
XENLA	African clawed frog	Xenopus laevis	A0A1L8F065	S341	-	-	Q9Y2K1_S356;	544;	D	14;	14	5+ obs. at PTM>0.95 which is >=50% and <90% of total obs.;	89;	89
XENLA	African clawed frog	Xenopus laevis	A0A1L8F079	S176	-	-	Q9Y4K4_S174;	1001;	F	6;	6	5+ obs. at PTM>0.95 which is >=10% and <50% of total obs.;	33;	33
XENLA	African clawed frog	Xenopus laevis	A0A1L8F079	S337	-	-	Q9Y4K4_S335;	1915;	E	29;	29	5+ obs. at PTM>0.95 which is >=50% and <90% of total obs.;	310;	310
XENLA	African clawed frog	Xenopus laevis	A0A1L8F0A7	S231	-	-	A6NKD9_S258;	1155;	I	7;	7	5+ obs. at PTM>0.95 which is >=50% and <90% of total obs.;	117;	117
XENLA	African clawed frog	Xenopus laevis	A0A1L8F0B3	S10	-	-	Q8WXF7_S10;	92;	W	16;	16	5+ obs. at PTM>0.95 which is >=50% and <90% of total obs.;	41;	41
XENLA	African clawed frog	Xenopus laevis	A0A1L8F0B3	S22	-	-	Q8WXF7_S22;	130;	S	11;	11	5+ obs. at PTM>0.95 which is >=10% and <50% of total obs.;	37;	37
XENLA	African clawed frog	Xenopus laevis	A0A1L8F0B3	S23	-	-	Q8WXF7_S23;	131;	E	10;	10	5+ obs. at PTM>0.95 which is >=10% and <50% of total obs.;	41;	41
XENLA	African clawed frog	Xenopus laevis	A0A1L8F0B4	S254	-	-	Q96BY7_S255;	686;	P	14;	14	5+ obs. at PTM>0.95 which is >=10% and <50% of total obs.;	108;	108
XENLA	African clawed frog	Xenopus laevis	A0A1L8F0B4	S886	-	-	Q96BY7_S886;	2135;	L	9;	9	5+ obs. at PTM>0.95 which is >=50% and <90% of total obs.;	47;	47
XENLA	African clawed frog	Xenopus laevis	A0A1L8F0C8	T53	-	-	P62191_T53;	178;	P	7;	7	5+ obs. at PTM>0.95 which is >=50% and <90% of total obs.;	38;	38
XENLA	African clawed frog	Xenopus laevis	A0A1L8F0C8	T434	-	-	P62191_T434;	628;	P	23;	23	5+ obs. at PTM>0.95 which is >=10% and <50% of total obs.;	27;	27
XENLA	African clawed frog	Xenopus laevis	A0A1L8F0F9	S119	-	-	Q8TBA6_S116;	299;	E	53;	53	5+ obs. at PTM>0.95 which is >=10% and <50% of total obs.;	500;	500
XENLA	African clawed frog	Xenopus laevis	A0A1L8F0H5	S328	-	-	Q6PJT7_S343;	1088;	L	10;	10	5+ obs. at PTM>0.95 which is >=10% and <50% of total obs.;	66;	66
XENLA	African clawed frog	Xenopus laevis	A0A1L8F0H5	S496	-	-	Q6PJT7_S515;	1640;	P	58;	58	5+ obs. at PTM>0.95 which is >=90% of total obs.;	2080;	2080
XENLA	African clawed frog	Xenopus laevis	A0A1L8F0H5	S595	-	-	Q6PJT7_S620;	1994;	P	135;	135	5+ obs. at PTM>0.95 which is >=50% and <90% of total obs.;	241;	241
XENLA	African clawed frog	Xenopus laevis	A0A1L8F0J2	S480	-	-	Q9P219_S486;	962;	L	5;	5	5+ obs. at PTM>0.95 which is >=90% of total obs.;	10;	10
XENLA	African clawed frog	Xenopus laevis	A0A1L8F0J2	S1529	-	-	Q9P219_S1547;	2169;	D	5;	5	5+ obs. at PTM>0.95 which is >=10% and <50% of total obs.;	12;	12
XENLA	African clawed frog	Xenopus laevis	A0A1L8F0J2	S1898	-	-	Q9P219_S1887;	2661;	L	5;	5	5+ obs. at PTM>0.95 which is >=90% of total obs.;	29;	29
XENLA	African clawed frog	Xenopus laevis	A0A1L8F0J2	S1974	-	-	Q9P219_S1985;	2805;	P	5;	5	5+ obs. at PTM>0.95 which is >=50% and <90% of total obs.;	114;	114
XENLA	African clawed frog	Xenopus laevis	A0A1L8F0M4	S44	-	-	Q9P0U4_S6;	173;	D	12;	12	5+ obs. at PTM>0.95 which is >=50% and <90% of total obs.;	124;	124
XENLA	African clawed frog	Xenopus laevis	A0A1L8F0M4	T54	-	-	Q9P0U4_T19;	192;	E	12;	12	5+ obs. at PTM>0.95 which is >=10% and <50% of total obs.;	58;	58
XENLA	African clawed frog	Xenopus laevis	A0A1L8F0M9	S24	-	-	Q52LA3_S28;	91;	P	20;	20	5+ obs. at PTM>0.95 which is >=50% and <90% of total obs.;	130;	130
XENLA	African clawed frog	Xenopus laevis	A0A1L8F0M9	T49	-	-	Q52LA3_T53;	117;	P	10;	10	5+ obs. at PTM>0.95 which is >=10% and <50% of total obs.;	31;	31
XENLA	African clawed frog	Xenopus laevis	A0A1L8F0S6	T86	-	-	Q9NXH8_T81;	223;	P	6;	6	5+ obs. at PTM>0.95 which is >=10% and <50% of total obs.;	12;	12
XENLA	African clawed frog	Xenopus laevis	A0A1L8F0S6	S106	-	-	Q9NXH8_S97;	245;	R	5;	5	5+ obs. at PTM>0.95 which is >=50% and <90% of total obs.;	73;	73
XENLA	African clawed frog	Xenopus laevis	A0A1L8F0S7	S110	-	-	Q00536_S78;	314;	D	14;	14	5+ obs. at PTM>0.95 which is >=10% and <50% of total obs.;	24;	24
XENLA	African clawed frog	Xenopus laevis	A0A1L8F0S7	S126	-	-	Q00536_S95;	339;	P	19;	19	5+ obs. at PTM>0.95 which is >=10% and <50% of total obs.;	46;	46
XENLA	African clawed frog	Xenopus laevis	A0A1L8F0S7	S141	-	-	Q00536_S110;	364;	T	41;	41	5+ obs. at PTM>0.95 which is >=10% and <50% of total obs.;	19;	19
XENLA	African clawed frog	Xenopus laevis	A0A1L8F0S7	S150	-	-	Q00536_S119;	373;	L	43;	43	5+ obs. at PTM>0.95 which is >=90% of total obs.;	102;	102
XENLA	African clawed frog	Xenopus laevis	A0A1L8F0S7	S169	-	-	Q00536_S138;	392;	P	51;	51	5+ obs. at PTM>0.95 which is >=10% and <50% of total obs.;	87;	87
XENLA	African clawed frog	Xenopus laevis	A0A1L8F0S7	S184	-	-	Q00536_S153;	417;	L	192;	192	5+ obs. at PTM>0.95 which is >=10% and <50% of total obs.;	256;	256
XENLA	African clawed frog	Xenopus laevis	A0A1L8F0W4	S210	-	-	Q9NQX5_S236;	889;	P	9;	9	5+ obs. at PTM>0.95 which is >=90% of total obs.;	21;	21
XENLA	African clawed frog	Xenopus laevis	A0A1L8F0Y5	S457	-	-	Q8NCN2_S463;	538;	P	8;	8	5+ obs. at PTM>0.95 which is >=10% and <50% of total obs.;	30;	30
XENLA	African clawed frog	Xenopus laevis	A0A1L8F122	S218	-	-	Q5T5Y3_S217;	303;	P	7;	7	5+ obs. at PTM>0.95 which is >=90% of total obs.;	41;	41
XENLA	African clawed frog	Xenopus laevis	A0A1L8F122	S412	-	-	Q5T5Y3_S416;	666;	P	9;	9	5+ obs. at PTM>0.95 which is >=10% and <50% of total obs.;	23;	23
XENLA	African clawed frog	Xenopus laevis	A0A1L8F122	S442	-	-	Q5T5Y3_S446;	697;	L	32;	32	5+ obs. at PTM>0.95 which is >=10% and <50% of total obs.;	83;	83
XENLA	African clawed frog	Xenopus laevis	A0A1L8F122	S466	-	-	Q5T5Y3_S470;	738;	Q	5;	5	5+ obs. at PTM>0.95 which is >=10% and <50% of total obs.;	5;	5
XENLA	African clawed frog	Xenopus laevis	A0A1L8F122	S1055	-	-	Q5T5Y3_S1080;	1721;	P	24;	24	5+ obs. at PTM>0.95 which is >=50% and <90% of total obs.;	224;	224
XENLA	African clawed frog	Xenopus laevis	A0A1L8F189	S281	-	-	P19793_S260;	717;	P	10;	10	5+ obs. at PTM>0.95 which is >=10% and <50% of total obs.;	5;	5
XENLA	African clawed frog	Xenopus laevis	A0A1L8F195	S192	-	-	Q15527_S195;	608;	D	122;	122	5+ obs. at PTM>0.95 which is >=10% and <50% of total obs.;	268;	268
XENLA	African clawed frog	Xenopus laevis	A0A1L8F197	S108	-	-	Q9NVG8_S184;	635;	P	8;	8	5+ obs. at PTM>0.95 which is >=10% and <50% of total obs.;	19;	19
XENLA	African clawed frog	Xenopus laevis	A0A1L8F1B3	S296	-	-	Q96RU3_S296;	596;	D	122;	122	5+ obs. at PTM>0.95 which is >=10% and <50% of total obs.;	315;	315
XENLA	African clawed frog	Xenopus laevis	A0A1L8F1B3	S381	-	-	Q96RU3_S359;	695;	P	17;	17	5+ obs. at PTM>0.95 which is >=10% and <50% of total obs.;	150;	150
XENLA	African clawed frog	Xenopus laevis	A0A1L8F1B3	S519	-	-	Q96RU3_S497;	946;	G	74;	74	5+ obs. at PTM>0.95 which is >=10% and <50% of total obs.;	139;	139
XENLA	African clawed frog	Xenopus laevis	A0A1L8F1B6	T597	-	-	Q15361_T487;	1566;	D	27;	27	5+ obs. at PTM>0.95 which is >=10% and <50% of total obs.;	124;	124
XENLA	African clawed frog	Xenopus laevis	A0A1L8F1D5	T131	-	-	P00966_T174;	4268;	P	7;	7	5+ obs. at PTM>0.95 which is >=90% of total obs.;	130;	130
XENLA	African clawed frog	Xenopus laevis	A0A1L8F1D6	T761	-	-	Q6P5Z2_T718;	3771;	F	66;	66	5+ obs. at PTM>0.95 which is >=10% and <50% of total obs.;	9;	9
XENLA	African clawed frog	Xenopus laevis	A0A1L8F1D8	S143	-	-	Q7L4E1_S224;	498;	E	16;	16	5+ obs. at PTM>0.95 which is >=10% and <50% of total obs.;	23;	23
XENLA	African clawed frog	Xenopus laevis	A0A1L8F1D9	S114	-	-	Q8IWT6_S217;	292;	R	24;	24	5+ obs. at PTM>0.95 which is >=90% of total obs.;	62;	62
XENLA	African clawed frog	Xenopus laevis	A0A1L8F1E0	S132	-	-	Q6P2C8_S132;	306;	L	9;	9	5+ obs. at PTM>0.95 which is >=10% and <50% of total obs.;	10;	10
XENLA	African clawed frog	Xenopus laevis	A0A1L8F1E7	S586	-	-	P00519_S569;	983;	P	33;	33	5+ obs. at PTM>0.95 which is >=50% and <90% of total obs.;	862;	862
XENLA	African clawed frog	Xenopus laevis	A0A1L8F1E7	S723	-	-	P00519_S718;	1307;	A	31;	31	5+ obs. at PTM>0.95 which is >=50% and <90% of total obs.;	1308;	1308
XENLA	African clawed frog	Xenopus laevis	A0A1L8F1E7	T786	-	-	P00519_T781;	1480;	P	7;	7	5+ obs. at PTM>0.95 which is >=50% and <90% of total obs.;	25;	25
XENLA	African clawed frog	Xenopus laevis	A0A1L8F1E7	S813	-	-	P00519_S809;	1683;	P	7;	7	5+ obs. at PTM>0.95 which is >=10% and <50% of total obs.;	22;	22
XENLA	African clawed frog	Xenopus laevis	A0A1L8F1E9	S168	-	-	Q5JSZ5_S168;	232;	P	15;	15	5+ obs. at PTM>0.95 which is >=10% and <50% of total obs.;	75;	75
XENLA	African clawed frog	Xenopus laevis	A0A1L8F1E9	S234	-	-	Q5JSZ5_S226;	348;	P	15;	15	5+ obs. at PTM>0.95 which is >=10% and <50% of total obs.;	139;	139
XENLA	African clawed frog	Xenopus laevis	A0A1L8F1E9	S494	-	-	Q5JSZ5_S480;	699;	I	29;	29	5+ obs. at PTM>0.95 which is >=90% of total obs.;	819;	819
XENLA	African clawed frog	Xenopus laevis	A0A1L8F1E9	S575	-	-	Q5JSZ5_S556;	791;	P	9;	9	5+ obs. at PTM>0.95 which is >=50% and <90% of total obs.;	115;	115
XENLA	African clawed frog	Xenopus laevis	A0A1L8F1E9	S625	-	-	Q5JSZ5_S613;	889;	P	14;	14	5+ obs. at PTM>0.95 which is >=90% of total obs.;	322;	322
XENLA	African clawed frog	Xenopus laevis	A0A1L8F1E9	S1124	-	-	Q5JSZ5_S1132;	1654;	E	111;	111	5+ obs. at PTM>0.95 which is >=10% and <50% of total obs.;	74;	74
XENLA	African clawed frog	Xenopus laevis	A0A1L8F1E9	S1128	-	-	Q5JSZ5_S1136;	1658;	E	68;	68	5+ obs. at PTM>0.95 which is >=10% and <50% of total obs.;	158;	158
XENLA	African clawed frog	Xenopus laevis	A0A1L8F1E9	S1617	-	-	Q5JSZ5_S1671;	2465;	G	5;	5	5+ obs. at PTM>0.95 which is >=10% and <50% of total obs.;	15;	15
XENLA	African clawed frog	Xenopus laevis	A0A1L8F1E9	S1622	-	-	Q5JSZ5_S1676;	2470;	A	5;	5	5+ obs. at PTM>0.95 which is >=10% and <50% of total obs.;	18;	18
XENLA	African clawed frog	Xenopus laevis	A0A1L8F1G2	S1031	-	-	Q13813_S1031;	1962;	R	8;	8	5+ obs. at PTM>0.95 which is >=10% and <50% of total obs.;	173;	173
XENLA	African clawed frog	Xenopus laevis	A0A1L8F1G2	S1303	-	-	Q13813_S1413;	2411;	P	12;	12	5+ obs. at PTM>0.95 which is >=10% and <50% of total obs.;	12;	12
XENLA	African clawed frog	Xenopus laevis	A0A1L8F1G2	S1440	-	-	Q13813_S1550;	2556;	Q	18;	18	5+ obs. at PTM>0.95 which is >=10% and <50% of total obs.;	29;	29
XENLA	African clawed frog	Xenopus laevis	A0A1L8F1G4	S36	-	-	Q13868_S175;	589;	P	6;	6	5+ obs. at PTM>0.95 which is >=50% and <90% of total obs.;	22;	22
XENLA	African clawed frog	Xenopus laevis	A0A1L8F1H5	S774	-	-	Q9UQ16_S769;	1288;	P	15;	15	5+ obs. at PTM>0.95 which is >=10% and <50% of total obs.;	12;	12
XENLA	African clawed frog	Xenopus laevis	A0A1L8F1H5	S778	-	-	Q9UQ16_S773;	1292;	P	11;	11	5+ obs. at PTM>0.95 which is >=10% and <50% of total obs.;	6;	6
XENLA	African clawed frog	Xenopus laevis	A0A1L8F1H7	S323	-	-	P41229_S301;	1792;	P	22;	22	5+ obs. at PTM>0.95 which is >=50% and <90% of total obs.;	140;	140
XENLA	African clawed frog	Xenopus laevis	A0A1L8F1J1	S453	-	-	Q8N5H7_S440;	864;	P	28;	28	5+ obs. at PTM>0.95 which is >=10% and <50% of total obs.;	71;	71
XENLA	African clawed frog	Xenopus laevis	A0A1L8F1K5	S297	-	-	Q96I24_S296;	796;	P	24;	24	5+ obs. at PTM>0.95 which is >=90% of total obs.;	111;	111
XENLA	African clawed frog	Xenopus laevis	A0A1L8F1L3	S360	-	-	Q14683_S360;	691;	Q	64;	64	5+ obs. at PTM>0.95 which is >=10% and <50% of total obs.;	16;	16
XENLA	African clawed frog	Xenopus laevis	A0A1L8F1L3	S970	-	-	Q14683_S970;	1532;	T	9;	9	5+ obs. at PTM>0.95 which is >=10% and <50% of total obs.;	7;	7
XENLA	African clawed frog	Xenopus laevis	A0A1L8F1P3	S303	-	-	Q6DN90_S180;	678;	F	122;	122	5+ obs. at PTM>0.95 which is >=90% of total obs.;	729;	729
XENLA	African clawed frog	Xenopus laevis	A0A1L8F1P3	S641	-	-	Q6DN90_S512;	1250;	W	27;	27	5+ obs. at PTM>0.95 which is >=10% and <50% of total obs.;	179;	179
XENLA	African clawed frog	Xenopus laevis	A0A1L8F1Q6	S1045	-	-	Q7Z6Z7_S1368;	3520;	M	28;	28	5+ obs. at PTM>0.95 which is >=50% and <90% of total obs.;	392;	392
XENLA	African clawed frog	Xenopus laevis	A0A1L8F1Q6	S1584	-	-	Q7Z6Z7_S1907;	4911;	D	70;	70	5+ obs. at PTM>0.95 which is >=10% and <50% of total obs.;	1110;	1110
XENLA	African clawed frog	Xenopus laevis	A0A1L8F1Q6	S2050	-	-	Q7Z6Z7_S2377;	6171;	Q	18;	18	5+ obs. at PTM>0.95 which is >=10% and <50% of total obs.;	19;	19
XENLA	African clawed frog	Xenopus laevis	A0A1L8F1Q6	S2290	-	-	Q7Z6Z7_S2619;	6984;	D	6;	6	5+ obs. at PTM>0.95 which is >=10% and <50% of total obs.;	13;	13
XENLA	African clawed frog	Xenopus laevis	A0A1L8F1Q6	S2796	-	-	Q7Z6Z7_S3127;	8053;	P	24;	24	5+ obs. at PTM>0.95 which is >=10% and <50% of total obs.;	11;	11
XENLA	African clawed frog	Xenopus laevis	A0A1L8F1Q6	S3043	-	-	Q7Z6Z7_S3373;	8799;	P	13;	13	5+ obs. at PTM>0.95 which is >=10% and <50% of total obs.;	54;	54
XENLA	African clawed frog	Xenopus laevis	A0A1L8F1Q6	S3192	-	-	Q7Z6Z7_S3555;	9092;	P	9;	9	5+ obs. at PTM>0.95 which is >=10% and <50% of total obs.;	59;	59
XENLA	African clawed frog	Xenopus laevis	A0A1L8F1Q6	S3297	-	-	Q7Z6Z7_S3662;	9309;	P	17;	17	5+ obs. at PTM>0.95 which is >=10% and <50% of total obs.;	89;	89
XENLA	African clawed frog	Xenopus laevis	A0A1L8F1Q6	S3402	-	-	Q7Z6Z7_S3757;	9434;	A	24;	24	5+ obs. at PTM>0.95 which is >=10% and <50% of total obs.;	121;	121
XENLA	African clawed frog	Xenopus laevis	A0A1L8F1Q6	S3559	-	-	Q7Z6Z7_S3919;	9935;	P	93;	93	5+ obs. at PTM>0.95 which is >=10% and <50% of total obs.;	289;	289
XENLA	African clawed frog	Xenopus laevis	A0A1L8F1Q6	T3564	-	-	Q7Z6Z7_T3924;	9940;	P	100;	100	5+ obs. at PTM>0.95 which is >=10% and <50% of total obs.;	124;	124
XENLA	African clawed frog	Xenopus laevis	A0A1L8F1Q6	T3567	-	-	Q7Z6Z7_T3927;	9943;	P	81;	81	5+ obs. at PTM>0.95 which is >=10% and <50% of total obs.;	118;	118
XENLA	African clawed frog	Xenopus laevis	A0A1L8F1Q8	S401	-	-	Q92917_S388;	851;	P	5;	5	5+ obs. at PTM>0.95 which is >=90% of total obs.;	16;	16
XENLA	African clawed frog	Xenopus laevis	A0A1L8F1Q9	T4	-	-	P51610_T6;	67;	P	16;	16	5+ obs. at PTM>0.95 which is >=10% and <50% of total obs.;	189;	189
XENLA	African clawed frog	Xenopus laevis	A0A1L8F1Q9	S594	-	-	P51610_S598;	1270;	P	27;	27	5+ obs. at PTM>0.95 which is >=10% and <50% of total obs.;	159;	159
XENLA	African clawed frog	Xenopus laevis	A0A1L8F1Q9	S661	-	-	P51610_S666;	1339;	P	45;	45	5+ obs. at PTM>0.95 which is >=10% and <50% of total obs.;	658;	658
XENLA	African clawed frog	Xenopus laevis	A0A1L8F1Q9	S789	-	-	P51610_S794;	1499;	P	7;	7	5+ obs. at PTM>0.95 which is >=50% and <90% of total obs.;	26;	26
XENLA	African clawed frog	Xenopus laevis	A0A1L8F1Q9	S2083	-	-	P51610_S2020;	3279;	P	22;	22	5+ obs. at PTM>0.95 which is >=10% and <50% of total obs.;	62;	62
XENLA	African clawed frog	Xenopus laevis	A0A1L8F1R2	S463	-	-	O75151_S474;	1260;	P	15;	15	5+ obs. at PTM>0.95 which is >=50% and <90% of total obs.;	591;	591
XENLA	African clawed frog	Xenopus laevis	A0A1L8F1R2	T659	-	-	Q9UPP1_T705;	1650;	T	7;	7	5+ obs. at PTM>0.95 which is >=10% and <50% of total obs.;	6;	6
XENLA	African clawed frog	Xenopus laevis	A0A1L8F1R2	T660	-	-	Q9UPP1_T706;	1651;	D	8;	8	5+ obs. at PTM>0.95 which is >=10% and <50% of total obs.;	8;	8
XENLA	African clawed frog	Xenopus laevis	A0A1L8F1R2	S676	-	-	Q9UPP1_S722;	1733;	G	7;	7	5+ obs. at PTM>0.95 which is >=90% of total obs.;	22;	22
XENLA	African clawed frog	Xenopus laevis	A0A1L8F1R2	S817	-	-	O75151_S882;Q9UPP1_S857;	2211;2129;	D	28;46;	37	5+ obs. at PTM>0.95 which is >=10% and <50% of total obs.;5+ obs. at PTM>0.95 which is >=10% and <50% of total obs.;	206;619;	412
XENLA	African clawed frog	Xenopus laevis	A0A1L8F1R2	T834	-	-	O75151_T899;	2239;	D	32;	32	5+ obs. at PTM>0.95 which is >=10% and <50% of total obs.;	82;	82
XENLA	African clawed frog	Xenopus laevis	A0A1L8F1R2	S960	-	-	O75151_S1056;	2513;	A	14;	14	5+ obs. at PTM>0.95 which is >=10% and <50% of total obs.;	34;	34
XENLA	African clawed frog	Xenopus laevis	A0A1L8F1R3	S23	-	-	P98174_S116;	199;	L	7;	7	5+ obs. at PTM>0.95 which is >=50% and <90% of total obs.;	119;	119
XENLA	African clawed frog	Xenopus laevis	A0A1L8F1R3	S41	-	-	P98174_S135;	222;	D	10;	10	5+ obs. at PTM>0.95 which is >=10% and <50% of total obs.;	32;	32
XENLA	African clawed frog	Xenopus laevis	A0A1L8F1R3	T631	-	-	P98174_T711;	1090;	P	38;	38	5+ obs. at PTM>0.95 which is >=10% and <50% of total obs.;	54;	54
XENLA	African clawed frog	Xenopus laevis	A0A1L8F1R3	S635	-	-	P98174_S715;	1094;	P	37;	37	5+ obs. at PTM>0.95 which is >=10% and <50% of total obs.;	48;	48
XENLA	African clawed frog	Xenopus laevis	A0A1L8F1S1	S308	-	-	P21333_S310;	663;	A	5;	5	5+ obs. at PTM>0.95 which is >=50% and <90% of total obs.;	43;	43
XENLA	African clawed frog	Xenopus laevis	A0A1L8F1S1	S392	-	-	P21333_S394;	748;	G	5;	5	5+ obs. at PTM>0.95 which is >=50% and <90% of total obs.;	24;	24
XENLA	African clawed frog	Xenopus laevis	A0A1L8F1S1	S756	-	-	P21333_S757;	1349;	P	5;	5	5+ obs. at PTM>0.95 which is >=50% and <90% of total obs.;	8;	8
XENLA	African clawed frog	Xenopus laevis	A0A1L8F1S1	S1054	-	-	P21333_S1055;	1672;	P	6;	6	5+ obs. at PTM>0.95 which is >=50% and <90% of total obs.;	36;	36
XENLA	African clawed frog	Xenopus laevis	A0A1L8F1S1	S1083	-	-	P21333_S1084;	1706;	P	55;	55	5+ obs. at PTM>0.95 which is >=10% and <50% of total obs.;	700;	700
XENLA	African clawed frog	Xenopus laevis	A0A1L8F1S1	S1337	-	-	P21333_S1338;	2076;	P	5;	5	5+ obs. at PTM>0.95 which is >=10% and <50% of total obs.;	52;	52
XENLA	African clawed frog	Xenopus laevis	A0A1L8F1S1	S1435	-	-	P21333_S1436;	2188;	P	5;	5	5+ obs. at PTM>0.95 which is >=10% and <50% of total obs.;	44;	44
XENLA	African clawed frog	Xenopus laevis	A0A1L8F1S1	T1458	-	-	P21333_T1459;	2215;	P	66;	66	5+ obs. at PTM>0.95 which is >=50% and <90% of total obs.;	4799;	4799
XENLA	African clawed frog	Xenopus laevis	A0A1L8F1S1	S1469	-	-	P21333_S1470;	2226;	F	5;	5	5+ obs. at PTM>0.95 which is >=10% and <50% of total obs.;	16;	16
XENLA	African clawed frog	Xenopus laevis	A0A1L8F1S1	S1532	-	-	P21333_S1533;	2330;	P	24;	24	5+ obs. at PTM>0.95 which is >=10% and <50% of total obs.;	122;	122
XENLA	African clawed frog	Xenopus laevis	A0A1L8F1S1	S1629	-	-	P21333_S1630;	2432;	P	24;	24	5+ obs. at PTM>0.95 which is >=10% and <50% of total obs.;	112;	112
XENLA	African clawed frog	Xenopus laevis	A0A1L8F1S1	S1733	-	-	P21333_S1734;	2539;	P	11;	11	5+ obs. at PTM>0.95 which is >=10% and <50% of total obs.;	69;	69
XENLA	African clawed frog	Xenopus laevis	A0A1L8F1S1	T1832	-	-	P21333_T1835;	2813;	E	5;	5	5+ obs. at PTM>0.95 which is >=10% and <50% of total obs.;	34;	34
XENLA	African clawed frog	Xenopus laevis	A0A1L8F1S1	S1943	-	-	P21333_S1946;	2925;	P	8;	8	5+ obs. at PTM>0.95 which is >=10% and <50% of total obs.;	51;	51
XENLA	African clawed frog	Xenopus laevis	A0A1L8F1S1	S2050	-	-	P21333_S2053;	3142;	G	5;	5	5+ obs. at PTM>0.95 which is >=10% and <50% of total obs.;	7;	7
XENLA	African clawed frog	Xenopus laevis	A0A1L8F1S1	S2125	-	-	P21333_S2128;	3219;	P	17;	17	5+ obs. at PTM>0.95 which is >=50% and <90% of total obs.;	230;	230
XENLA	African clawed frog	Xenopus laevis	A0A1L8F1S1	S2177	-	-	P21333_S2180;	3370;	P	8;	8	5+ obs. at PTM>0.95 which is >=10% and <50% of total obs.;	478;	478
XENLA	African clawed frog	Xenopus laevis	A0A1L8F1S1	S2221	-	-	P21333_S2224;	3474;	P	8;	8	5+ obs. at PTM>0.95 which is >=50% and <90% of total obs.;	20;	20
XENLA	African clawed frog	Xenopus laevis	A0A1L8F1S1	T2333	-	-	P21333_T2336;	3603;	V	32;	32	5+ obs. at PTM>0.95 which is >=10% and <50% of total obs.;	130;	130
XENLA	African clawed frog	Xenopus laevis	A0A1L8F1S1	S2411	-	-	P21333_S2414;	3687;	P	11;	11	5+ obs. at PTM>0.95 which is >=50% and <90% of total obs.;	165;	165
XENLA	African clawed frog	Xenopus laevis	A0A1L8F1S1	S2507	-	-	P21333_S2510;	3883;	P	11;	11	5+ obs. at PTM>0.95 which is >=50% and <90% of total obs.;	111;	111
XENLA	African clawed frog	Xenopus laevis	A0A1L8F1S1	T2569	-	-	P21333_T2599;	4055;	P	33;	33	5+ obs. at PTM>0.95 which is >=90% of total obs.;	170;	170
XENLA	African clawed frog	Xenopus laevis	A0A1L8F1S7	S573	-	-	Q96TA1_S574;	1185;	D	12;	12	5+ obs. at PTM>0.95 which is >=10% and <50% of total obs.;	250;	250
XENLA	African clawed frog	Xenopus laevis	A0A1L8F1T5	S437	-	-	Q99956_S328;	836;	P	16;	16	5+ obs. at PTM>0.95 which is >=10% and <50% of total obs.;	67;	67
XENLA	African clawed frog	Xenopus laevis	A0A1L8F1T9	S273	-	-	Q9H7P6_S224;	538;	L	19;	19	5+ obs. at PTM>0.95 which is >=50% and <90% of total obs.;	19;	19
XENLA	African clawed frog	Xenopus laevis	A0A1L8F1U1	T652	-	-	Q9NZB2_T655;	1782;	P	8;	8	5+ obs. at PTM>0.95 which is >=10% and <50% of total obs.;	8;	8
XENLA	African clawed frog	Xenopus laevis	A0A1L8F1V6	S1188	-	-	P32004_S1194;	1996;	L	5;	5	5+ obs. at PTM>0.95 which is >=50% and <90% of total obs.;	36;	36
XENLA	African clawed frog	Xenopus laevis	A0A1L8F201	S42	-	-	Q9Y3P9_S42;	109;	D	18;	18	5+ obs. at PTM>0.95 which is >=10% and <50% of total obs.;	71;	71
XENLA	African clawed frog	Xenopus laevis	A0A1L8F201	S360	-	-	Q9Y3P9_S360;	571;	D	8;	8	5+ obs. at PTM>0.95 which is >=50% and <90% of total obs.;	34;	34
XENLA	African clawed frog	Xenopus laevis	A0A1L8F201	T997	-	-	Q9Y3P9_T996;	1506;	D	26;	26	5+ obs. at PTM>0.95 which is >=50% and <90% of total obs.;	345;	345
XENLA	African clawed frog	Xenopus laevis	A0A1L8F210	S536	-	-	Q8TEH3_S523;	1383;	P	28;	28	5+ obs. at PTM>0.95 which is >=10% and <50% of total obs.;	166;	166
XENLA	African clawed frog	Xenopus laevis	A0A1L8F210	S558	-	-	Q8TEH3_S546;	1486;	P	16;	16	5+ obs. at PTM>0.95 which is >=10% and <50% of total obs.;	78;	78
XENLA	African clawed frog	Xenopus laevis	A0A1L8F210	S601	-	-	Q8TEH3_S592;	1555;	L	24;	24	5+ obs. at PTM>0.95 which is >=90% of total obs.;	368;	368
XENLA	African clawed frog	Xenopus laevis	A0A1L8F210	T711	-	-	Q8TEH3_T707;	1737;	P	18;	18	5+ obs. at PTM>0.95 which is >=90% of total obs.;	404;	404
XENLA	African clawed frog	Xenopus laevis	A0A1L8F210	T956	-	-	Q8TEH3_T923;	2105;	L	6;	6	5+ obs. at PTM>0.95 which is >=90% of total obs.;	6;	6
XENLA	African clawed frog	Xenopus laevis	A0A1L8F231	S287	-	-	Q13371_S296;	1059;	D	19;	19	5+ obs. at PTM>0.95 which is >=50% and <90% of total obs.;	158;	158
XENLA	African clawed frog	Xenopus laevis	A0A1L8F270	S74	-	-	P26038_S74;	264;	P	10;	10	5+ obs. at PTM>0.95 which is >=90% of total obs.;	21;	21
XENLA	African clawed frog	Xenopus laevis	A0A1L8F270	S579	-	-	P26038_S576;	895;	M	48;	48	5+ obs. at PTM>0.95 which is >=90% of total obs.;	355;	355
XENLA	African clawed frog	Xenopus laevis	A0A1L8F2B9	S96	-	-	Q9UMY4_S73;	254;	D	70;	70	5+ obs. at PTM>0.95 which is >=10% and <50% of total obs.;	9;	9
XENLA	African clawed frog	Xenopus laevis	A0A1L8F2J0	T1284	-	-	Q8NI27_T1285;	2814;	P	21;	21	5+ obs. at PTM>0.95 which is >=10% and <50% of total obs.;	10;	10
XENLA	African clawed frog	Xenopus laevis	A0A1L8F2J0	S1393	-	-	Q8NI27_S1393;	3256;	P	34;	34	5+ obs. at PTM>0.95 which is >=10% and <50% of total obs.;	84;	84
XENLA	African clawed frog	Xenopus laevis	A0A1L8F2J0	S1417	-	-	Q8NI27_S1417;	3345;	P	26;	26	5+ obs. at PTM>0.95 which is >=10% and <50% of total obs.;	343;	343
XENLA	African clawed frog	Xenopus laevis	A0A1L8F2J0	S1516	-	-	Q8NI27_S1516;	3687;	P	21;	21	5+ obs. at PTM>0.95 which is >=10% and <50% of total obs.;	231;	231
XENLA	African clawed frog	Xenopus laevis	A0A1L8F2J0	S1520	-	-	Q8NI27_S1520;	3692;	P	15;	15	5+ obs. at PTM>0.95 which is >=10% and <50% of total obs.;	59;	59
XENLA	African clawed frog	Xenopus laevis	A0A1L8F2M6	S232	-	-	Q9NVW2_S230;	1914;	P	14;	14	5+ obs. at PTM>0.95 which is >=10% and <50% of total obs.;	40;	40
XENLA	African clawed frog	Xenopus laevis	A0A1L8F2P4	S146	-	-	Q13620_S193;	395;	A	10;	10	5+ obs. at PTM>0.95 which is >=50% and <90% of total obs.;	33;	33
XENLA	African clawed frog	Xenopus laevis	A0A1L8F2S6	S331	-	-	Q8WWW8_S344;	1024;	L	13;	13	5+ obs. at PTM>0.95 which is >=50% and <90% of total obs.;	23;	23
XENLA	African clawed frog	Xenopus laevis	A0A1L8F2S6	S358	-	-	Q8WWW8_S371;	1105;	L	8;	8	5+ obs. at PTM>0.95 which is >=90% of total obs.;	20;	20
XENLA	African clawed frog	Xenopus laevis	A0A1L8F2W2	S677	-	-	Q8IW52_S663;	1114;	M	6;	6	5+ obs. at PTM>0.95 which is >=90% of total obs.;	7;	7
XENLA	African clawed frog	Xenopus laevis	A0A1L8F2X2	S334	-	-	Q8NFB2_S333;Q9H7F4_S333;	847;921;	P	7;10;	8	5+ obs. at PTM>0.95 which is >=50% and <90% of total obs.;5+ obs. at PTM>0.95 which is >=10% and <50% of total obs.;	58;62;	60
XENLA	African clawed frog	Xenopus laevis	A0A1L8F2X8	S42	-	-	P05141_S42;	320;	K	5;	5	5+ obs. at PTM>0.95 which is >=90% of total obs.;	15;	15
XENLA	African clawed frog	Xenopus laevis	A0A1L8F2X8	T84	-	-	P05141_T84;	372;	Q	27;	27	5+ obs. at PTM>0.95 which is >=90% of total obs.;	9;	9
XENLA	African clawed frog	Xenopus laevis	A0A1L8F2Y5	S768	-	-	P51826_S755;	1715;	P	5;	5	5+ obs. at PTM>0.95 which is >=50% and <90% of total obs.;	13;	13
XENLA	African clawed frog	Xenopus laevis	A0A1L8F2Y5	S894	-	-	P51826_S881;	2278;	P	10;	10	5+ obs. at PTM>0.95 which is >=10% and <50% of total obs.;	29;	29
XENLA	African clawed frog	Xenopus laevis	A0A1L8F346	S301	-	-	Q96C24_S274;	5257;	V	6;	6	5+ obs. at PTM>0.95 which is >=10% and <50% of total obs.;	128;	128
XENLA	African clawed frog	Xenopus laevis	A0A1L8F346	S323	-	-	Q96C24_S296;	5376;	V	5;	5	5+ obs. at PTM>0.95 which is >=50% and <90% of total obs.;	209;	209
XENLA	African clawed frog	Xenopus laevis	A0A1L8F3C0	S58	-	-	O75526_S58;P38159_S58;Q8N7X1_S58;Q96E39_S58;	192;198;439;196;	P	23;30;16;30;	25	5+ obs. at PTM>0.95 which is >=10% and <50% of total obs.;5+ obs. at PTM>0.95 which is >=10% and <50% of total obs.;5+ obs. at PTM>0.95 which is >=10% and <50% of total obs.;5+ obs. at PTM>0.95 which is >=10% and <50% of total obs.;	218;268;218;268;	243
XENLA	African clawed frog	Xenopus laevis	A0A1L8F3C0	S88	-	-	P38159_S88;Q96E39_S88;	228;226;	F	37;17;	27	5+ obs. at PTM>0.95 which is >=10% and <50% of total obs.;5+ obs. at PTM>0.95 which is >=10% and <50% of total obs.;	212;263;	238
XENLA	African clawed frog	Xenopus laevis	A0A1L8F3C0	S183	-	-	P38159_S208;Q96E39_S208;	376;357;	P	157;154;	156	5+ obs. at PTM>0.95 which is >=10% and <50% of total obs.;5+ obs. at PTM>0.95 which is >=10% and <50% of total obs.;	2109;2109;	2109
XENLA	African clawed frog	Xenopus laevis	A0A1L8F3C0	S227	-	-	P38159_S249;Q96E39_S249;	439;401;	S	10;10;	10	5+ obs. at PTM>0.95 which is >=10% and <50% of total obs.;5+ obs. at PTM>0.95 which is >=10% and <50% of total obs.;	26;26;	26
XENLA	African clawed frog	Xenopus laevis	A0A1L8F3C0	S257	-	-	P38159_S277;Q96E39_S277;	479;440;	G	15;15;	15	5+ obs. at PTM>0.95 which is >=10% and <50% of total obs.;5+ obs. at PTM>0.95 which is >=10% and <50% of total obs.;	43;43;	43
XENLA	African clawed frog	Xenopus laevis	A0A1L8F3C0	S264	-	-	P38159_S284;Q96E39_S284;	486;447;	Y	13;13;	13	5+ obs. at PTM>0.95 which is >=10% and <50% of total obs.;5+ obs. at PTM>0.95 which is >=10% and <50% of total obs.;	26;26;	26
XENLA	African clawed frog	Xenopus laevis	A0A1L8F3C0	S305	-	-	Q96E39_S326;	606;	Y	25;	25	5+ obs. at PTM>0.95 which is >=10% and <50% of total obs.;	24;	24
XENLA	African clawed frog	Xenopus laevis	A0A1L8F3C0	S331	-	-	P38159_S352;	686;	M	34;	34	5+ obs. at PTM>0.95 which is >=90% of total obs.;	1625;	1625
XENLA	African clawed frog	Xenopus laevis	A0A1L8F3C6	S962	-	-	Q9NRY4_S970;	1185;	P	20;	20	5+ obs. at PTM>0.95 which is >=50% and <90% of total obs.;	172;	172
XENLA	African clawed frog	Xenopus laevis	A0A1L8F3C6	S967	-	-	Q9NRY4_S975;	1193;	P	20;	20	5+ obs. at PTM>0.95 which is >=10% and <50% of total obs.;	210;	210
XENLA	African clawed frog	Xenopus laevis	A0A1L8F3C6	S1126	-	-	Q9NRY4_S1134;	1738;	D	24;	24	5+ obs. at PTM>0.95 which is >=10% and <50% of total obs.;	111;	111
XENLA	African clawed frog	Xenopus laevis	A0A1L8F3C6	S1142	-	-	Q9NRY4_S1150;	1858;	I	87;	87	5+ obs. at PTM>0.95 which is >=10% and <50% of total obs.;	124;	124
XENLA	African clawed frog	Xenopus laevis	A0A1L8F3C6	S1171	-	-	Q9NRY4_S1179;	2010;	D	62;	62	5+ obs. at PTM>0.95 which is >=10% and <50% of total obs.;	512;	512
XENLA	African clawed frog	Xenopus laevis	A0A1L8F3F9	S482	-	-	Q92797_S494;	1014;	A	17;	17	5+ obs. at PTM>0.95 which is >=10% and <50% of total obs.;	154;	154
XENLA	African clawed frog	Xenopus laevis	A0A1L8F3G5	S554	-	-	Q9UQ84_S598;	1547;	P	13;	13	5+ obs. at PTM>0.95 which is >=50% and <90% of total obs.;	42;	42
XENLA	African clawed frog	Xenopus laevis	A0A1L8F3G5	T564	-	-	Q9UQ84_T610;	1568;	W	8;	8	5+ obs. at PTM>0.95 which is >=10% and <50% of total obs.;	19;	19
XENLA	African clawed frog	Xenopus laevis	A0A1L8F3H8	S76	-	-	O60927_S73;	786;	S	10;	10	5+ obs. at PTM>0.95 which is >=10% and <50% of total obs.;	60;	60
XENLA	African clawed frog	Xenopus laevis	A0A1L8F3H8	S77	-	-	O60927_S74;	787;	S	13;	13	5+ obs. at PTM>0.95 which is >=10% and <50% of total obs.;	63;	63
XENLA	African clawed frog	Xenopus laevis	A0A1L8F3H8	S78	-	-	O60927_S75;	789;	E	14;	14	5+ obs. at PTM>0.95 which is >=10% and <50% of total obs.;	69;	69
XENLA	African clawed frog	Xenopus laevis	A0A1L8F3I4	T23	-	-	O15213_T41;	92;	P	24;	24	5+ obs. at PTM>0.95 which is >=10% and <50% of total obs.;	88;	88
XENLA	African clawed frog	Xenopus laevis	A0A1L8F3L2	S37	-	-	P25440_S37;	208;	L	310;	310	5+ obs. at PTM>0.95 which is >=10% and <50% of total obs.;	16;	16
XENLA	African clawed frog	Xenopus laevis	A0A1L8F3L2	T283	-	-	Q15059_T250;	737;	P	8;	8	5+ obs. at PTM>0.95 which is >=10% and <50% of total obs.;	66;	66
XENLA	African clawed frog	Xenopus laevis	A0A1L8F3L2	S297	-	-	P25440_S301;	1024;	P	72;	72	5+ obs. at PTM>0.95 which is >=10% and <50% of total obs.;	698;	698
XENLA	African clawed frog	Xenopus laevis	A0A1L8F3L2	S602	-	-	P25440_S633;Q15059_S563;	1684;1495;	E	15;23;	19	5+ obs. at PTM>0.95 which is >=10% and <50% of total obs.;5+ obs. at PTM>0.95 which is >=10% and <50% of total obs.;	83;124;	104
XENLA	African clawed frog	Xenopus laevis	A0A1L8F3M4	S166	-	-	P48634_S166;	254;	R	8;	8	5+ obs. at PTM>0.95 which is >=50% and <90% of total obs.;	25;	25
XENLA	African clawed frog	Xenopus laevis	A0A1L8F3M4	S352	-	-	P48634_S342;	575;	D	45;	45	5+ obs. at PTM>0.95 which is >=90% of total obs.;	684;	684
XENLA	African clawed frog	Xenopus laevis	A0A1L8F3M4	T360	-	-	P48634_T350;	583;	D	42;	42	5+ obs. at PTM>0.95 which is >=90% of total obs.;	685;	685
XENLA	African clawed frog	Xenopus laevis	A0A1L8F3M4	S467	-	-	P48634_S456;	791;	S	44;	44	5+ obs. at PTM>0.95 which is >=10% and <50% of total obs.;	118;	118
XENLA	African clawed frog	Xenopus laevis	A0A1L8F3M4	S723	-	-	P48634_S761;	1250;	G	63;	63	5+ obs. at PTM>0.95 which is >=10% and <50% of total obs.;	298;	298
XENLA	African clawed frog	Xenopus laevis	A0A1L8F3M4	T743	-	-	P48634_T782;	1277;	P	27;	27	5+ obs. at PTM>0.95 which is >=90% of total obs.;	75;	75
XENLA	African clawed frog	Xenopus laevis	A0A1L8F3M4	S1115	-	-	P48634_S1085;	1901;	E	71;	71	5+ obs. at PTM>0.95 which is >=10% and <50% of total obs.;	131;	131
XENLA	African clawed frog	Xenopus laevis	A0A1L8F3M4	S1119	-	-	P48634_S1089;	1905;	E	153;	153	5+ obs. at PTM>0.95 which is >=10% and <50% of total obs.;	169;	169
XENLA	African clawed frog	Xenopus laevis	A0A1L8F3M4	S1323	-	-	P48634_S1306;	2233;	P	10;	10	5+ obs. at PTM>0.95 which is >=10% and <50% of total obs.;	48;	48
XENLA	African clawed frog	Xenopus laevis	A0A1L8F3M7	S70	-	-	Q06587_S38;	168;	P	22;	22	5+ obs. at PTM>0.95 which is >=50% and <90% of total obs.;	315;	315
XENLA	African clawed frog	Xenopus laevis	A0A1L8F3M7	S172	-	-	Q06587_S140;	356;	I	8;	8	5+ obs. at PTM>0.95 which is >=10% and <50% of total obs.;	10;	10
XENLA	African clawed frog	Xenopus laevis	A0A1L8F3M7	S234	-	-	Q06587_S229;	610;	E	8;	8	5+ obs. at PTM>0.95 which is >=10% and <50% of total obs.;	7;	7
XENLA	African clawed frog	Xenopus laevis	A0A1L8F3N3	S159	-	-	O15209_S202;	353;	P	5;	5	5+ obs. at PTM>0.95 which is >=50% and <90% of total obs.;	20;	20
XENLA	African clawed frog	Xenopus laevis	A0A1L8F3N4	S120	-	-	O00299_S121;	345;	N	5;	5	5+ obs. at PTM>0.95 which is >=90% of total obs.;	21;	21
XENLA	African clawed frog	Xenopus laevis	A0A1L8F3P1	S955	-	-	P46379_S973;	2093;	P	45;	45	5+ obs. at PTM>0.95 which is >=10% and <50% of total obs.;	713;	713
XENLA	African clawed frog	Xenopus laevis	A0A1L8F3P1	T1037	-	-	P46379_T1053;	2229;	M	14;	14	5+ obs. at PTM>0.95 which is >=10% and <50% of total obs.;	99;	99
XENLA	African clawed frog	Xenopus laevis	A0A1L8F3Q5	S242	-	-	Q5SQI0_S276;	649;	P	11;	11	5+ obs. at PTM>0.95 which is >=10% and <50% of total obs.;	21;	21
XENLA	African clawed frog	Xenopus laevis	A0A1L8F3Q7	S100	-	-	O60231_S103;	339;	E	53;	53	5+ obs. at PTM>0.95 which is >=10% and <50% of total obs.;	858;	858
XENLA	African clawed frog	Xenopus laevis	A0A1L8F3Q7	S146	-	-	O60231_S160;	508;	E	30;	30	5+ obs. at PTM>0.95 which is >=10% and <50% of total obs.;	247;	247
XENLA	African clawed frog	Xenopus laevis	A0A1L8F3T2	S69	-	-	Q9UPT8_S92;	342;	D	5;	5	5+ obs. at PTM>0.95 which is >=10% and <50% of total obs.;	32;	32
XENLA	African clawed frog	Xenopus laevis	A0A1L8F3T2	S893	-	-	Q9UPT8_S807;	1960;	S	21;	21	5+ obs. at PTM>0.95 which is >=10% and <50% of total obs.;	39;	39
XENLA	African clawed frog	Xenopus laevis	A0A1L8F3T2	S894	-	-	Q9UPT8_S808;	1961;	D	21;	21	5+ obs. at PTM>0.95 which is >=10% and <50% of total obs.;	40;	40
XENLA	African clawed frog	Xenopus laevis	A0A1L8F3T2	S1323	-	-	Q9UPT8_S1275;	2817;	P	79;	79	5+ obs. at PTM>0.95 which is >=10% and <50% of total obs.;	666;	666
XENLA	African clawed frog	Xenopus laevis	A0A1L8F3T2	S1347	-	-	Q9UPT8_S1299;	2850;	P	11;	11	5+ obs. at PTM>0.95 which is >=50% and <90% of total obs.;	132;	132
XENLA	African clawed frog	Xenopus laevis	A0A1L8F3Y1	T216	-	-	P48556_T295;	421;	P	11;	11	5+ obs. at PTM>0.95 which is >=90% of total obs.;	11;	11
XENLA	African clawed frog	Xenopus laevis	A0A1L8F3Z4	S130	-	-	Q9BUJ2_S194;	1368;	P	193;	193	5+ obs. at PTM>0.95 which is >=10% and <50% of total obs.;	1331;	1331
XENLA	African clawed frog	Xenopus laevis	A0A1L8F3Z4	T445	-	-	Q9BUJ2_T512;	2328;	A	21;	21	5+ obs. at PTM>0.95 which is >=10% and <50% of total obs.;	52;	52
XENLA	African clawed frog	Xenopus laevis	A0A1L8F415	S118	-	-	O96013_S104;	487;	P	29;	29	5+ obs. at PTM>0.95 which is >=50% and <90% of total obs.;	1024;	1024
XENLA	African clawed frog	Xenopus laevis	A0A1L8F415	S254	-	-	O96013_S181;	821;	G	42;	42	5+ obs. at PTM>0.95 which is >=50% and <90% of total obs.;	4007;	4007
XENLA	African clawed frog	Xenopus laevis	A0A1L8F415	T281	-	-	O96013_T207;	862;	Y	51;	51	5+ obs. at PTM>0.95 which is >=10% and <50% of total obs.;	16;	16
XENLA	African clawed frog	Xenopus laevis	A0A1L8F415	S360	-	-	O96013_S291;	1092;	P	24;	24	5+ obs. at PTM>0.95 which is >=50% and <90% of total obs.;	157;	157
XENLA	African clawed frog	Xenopus laevis	A0A1L8F415	S543	-	-	O96013_S474;	1303;	L	171;	171	5+ obs. at PTM>0.95 which is >=10% and <50% of total obs.;	5144;	5144
XENLA	African clawed frog	Xenopus laevis	A0A1L8F416	S175	-	-	Q5PRF9_S172;	618;	D	9;	9	5+ obs. at PTM>0.95 which is >=90% of total obs.;	363;	363
XENLA	African clawed frog	Xenopus laevis	A0A1L8F416	S239	-	-	Q5PRF9_S238;	892;	L	8;	8	5+ obs. at PTM>0.95 which is >=10% and <50% of total obs.;	33;	33
XENLA	African clawed frog	Xenopus laevis	A0A1L8F416	S272	-	-	Q5PRF9_S271;	1039;	P	18;	18	5+ obs. at PTM>0.95 which is >=10% and <50% of total obs.;	228;	228
XENLA	African clawed frog	Xenopus laevis	A0A1L8F416	S546	-	-	Q5PRF9_S557;	1610;	L	21;	21	5+ obs. at PTM>0.95 which is >=10% and <50% of total obs.;	44;	44
XENLA	African clawed frog	Xenopus laevis	A0A1L8F416	S581	-	-	Q5PRF9_S592;	1712;	P	23;	23	5+ obs. at PTM>0.95 which is >=10% and <50% of total obs.;	153;	153
XENLA	African clawed frog	Xenopus laevis	A0A1L8F416	S589	-	-	Q5PRF9_S600;	1721;	P	15;	15	5+ obs. at PTM>0.95 which is >=10% and <50% of total obs.;	92;	92
XENLA	African clawed frog	Xenopus laevis	A0A1L8F416	T595	-	-	Q5PRF9_T606;	1727;	S	10;	10	5+ obs. at PTM>0.95 which is >=10% and <50% of total obs.;	65;	65
XENLA	African clawed frog	Xenopus laevis	A0A1L8F416	S617	-	-	Q5PRF9_S628;	1835;	M	5;	5	5+ obs. at PTM>0.95 which is >=10% and <50% of total obs.;	24;	24
XENLA	African clawed frog	Xenopus laevis	A0A1L8F417	S152	-	-	O43707_S159;	656;	V	13;	13	5+ obs. at PTM>0.95 which is >=50% and <90% of total obs.;	92;	92
XENLA	African clawed frog	Xenopus laevis	A0A1L8F417	T242	-	-	O43707_T249;	751;	A	8;	8	5+ obs. at PTM>0.95 which is >=90% of total obs.;	13;	13
XENLA	African clawed frog	Xenopus laevis	A0A1L8F417	S902	-	-	O43707_S909;	1814;	D	5;	5	5+ obs. at PTM>0.95 which is >=50% and <90% of total obs.;	59;	59
XENLA	African clawed frog	Xenopus laevis	A0A1L8F442	S39	-	-	O00267_S36;	311;	E	8;	8	5+ obs. at PTM>0.95 which is >=10% and <50% of total obs.;	38;	38
XENLA	African clawed frog	Xenopus laevis	A0A1L8F442	S662	-	-	O00267_S666;	1549;	P	65;	65	5+ obs. at PTM>0.95 which is >=50% and <90% of total obs.;	1161;	1161
XENLA	African clawed frog	Xenopus laevis	A0A1L8F442	S667	-	-	O00267_S671;	1555;	P	13;	13	5+ obs. at PTM>0.95 which is >=10% and <50% of total obs.;	44;	44
XENLA	African clawed frog	Xenopus laevis	A0A1L8F442	T767	-	-	O00267_T775;	1772;	P	44;	44	5+ obs. at PTM>0.95 which is >=10% and <50% of total obs.;	12;	12
XENLA	African clawed frog	Xenopus laevis	A0A1L8F442	T783	-	-	O00267_T791;	1793;	P	101;	101	5+ obs. at PTM>0.95 which is >=10% and <50% of total obs.;	16;	16
XENLA	African clawed frog	Xenopus laevis	A0A1L8F442	T791	-	-	O00267_T799;	1841;	P	47;	47	5+ obs. at PTM>0.95 which is >=10% and <50% of total obs.;	19;	19
XENLA	African clawed frog	Xenopus laevis	A0A1L8F442	T798	-	-	O00267_T806;	1852;	P	78;	78	5+ obs. at PTM>0.95 which is >=10% and <50% of total obs.;	20;	20
XENLA	African clawed frog	Xenopus laevis	A0A1L8F442	T1026	-	-	O00267_T1034;	2189;	P	51;	51	5+ obs. at PTM>0.95 which is >=10% and <50% of total obs.;	114;	114
XENLA	African clawed frog	Xenopus laevis	A0A1L8F443	T136	-	-	Q9H7P9_T90;	715;	P	7;	7	5+ obs. at PTM>0.95 which is >=90% of total obs.;	18;	18
XENLA	African clawed frog	Xenopus laevis	A0A1L8F443	S511	-	-	Q9H7P9_S450;	1335;	P	84;	84	5+ obs. at PTM>0.95 which is >=10% and <50% of total obs.;	52;	52
XENLA	African clawed frog	Xenopus laevis	A0A1L8F443	S561	-	-	Q9H7P9_S482;	1386;	E	10;	10	5+ obs. at PTM>0.95 which is >=50% and <90% of total obs.;	55;	55
XENLA	African clawed frog	Xenopus laevis	A0A1L8F452	S216	-	-	O60828_S247;	1850;	P	16;	16	5+ obs. at PTM>0.95 which is >=10% and <50% of total obs.;	54;	54
XENLA	African clawed frog	Xenopus laevis	A0A1L8F464	S453	-	-	P42768_S483;	1095;	S	6;	6	5+ obs. at PTM>0.95 which is >=50% and <90% of total obs.;	18;	18
XENLA	African clawed frog	Xenopus laevis	A0A1L8F464	S454	-	-	P42768_S484;	1096;	D	6;	6	5+ obs. at PTM>0.95 which is >=50% and <90% of total obs.;	18;	18
XENLA	African clawed frog	Xenopus laevis	A0A1L8F470	T65	-	-	O14893_T81;	581;	V	19;	19	5+ obs. at PTM>0.95 which is >=50% and <90% of total obs.;	24;	24
XENLA	African clawed frog	Xenopus laevis	A0A1L8F475	S159	-	-	A1L390_S76;	776;	P	30;	30	5+ obs. at PTM>0.95 which is >=50% and <90% of total obs.;	300;	300
XENLA	African clawed frog	Xenopus laevis	A0A1L8F475	S648	-	-	A1L390_S576;	1873;	S	9;	9	5+ obs. at PTM>0.95 which is >=10% and <50% of total obs.;	59;	59
XENLA	African clawed frog	Xenopus laevis	A0A1L8F475	S649	-	-	A1L390_S577;	1874;	E	9;	9	5+ obs. at PTM>0.95 which is >=10% and <50% of total obs.;	59;	59
XENLA	African clawed frog	Xenopus laevis	A0A1L8F475	T702	-	-	A1L390_T631;	1945;	P	10;	10	5+ obs. at PTM>0.95 which is >=90% of total obs.;	42;	42
XENLA	African clawed frog	Xenopus laevis	A0A1L8F475	S803	-	-	A1L390_S741;	2077;	L	18;	18	5+ obs. at PTM>0.95 which is >=50% and <90% of total obs.;	23;	23
XENLA	African clawed frog	Xenopus laevis	A0A1L8F475	S821	-	-	A1L390_S759;	2111;	L	7;	7	5+ obs. at PTM>0.95 which is >=10% and <50% of total obs.;	18;	18
XENLA	African clawed frog	Xenopus laevis	A0A1L8F475	S1110	-	-	A1L390_S1037;	2579;	P	21;	21	5+ obs. at PTM>0.95 which is >=10% and <50% of total obs.;	109;	109
XENLA	African clawed frog	Xenopus laevis	A0A1L8F475	S1113	-	-	A1L390_S1040;	2582;	P	19;	19	5+ obs. at PTM>0.95 which is >=10% and <50% of total obs.;	76;	76
XENLA	African clawed frog	Xenopus laevis	A0A1L8F475	S1149	-	-	A1L390_S1081;	2742;	V	6;	6	5+ obs. at PTM>0.95 which is >=10% and <50% of total obs.;	144;	144
XENLA	African clawed frog	Xenopus laevis	A0A1L8F492	S163	-	-	Q5VV52_S39;	345;	P	9;	9	5+ obs. at PTM>0.95 which is >=90% of total obs.;	87;	87
XENLA	African clawed frog	Xenopus laevis	A0A1L8F4A7	S217	-	-	Q9NQX3_S270;	1501;	P	12;	12	5+ obs. at PTM>0.95 which is >=10% and <50% of total obs.;	61;	61
XENLA	African clawed frog	Xenopus laevis	A0A1L8F4A7	T233	-	-	Q9NQX3_T286;	1554;	P	11;	11	5+ obs. at PTM>0.95 which is >=10% and <50% of total obs.;	14;	14
XENLA	African clawed frog	Xenopus laevis	A0A1L8F4G7	S359	-	-	Q9H3M7_S361;	840;	P	10;	10	5+ obs. at PTM>0.95 which is >=10% and <50% of total obs.;	9;	9
XENLA	African clawed frog	Xenopus laevis	A0A1L8F4H2	S341	-	-	Q96G23_S341;	1238;	D	200;	200	5+ obs. at PTM>0.95 which is >=10% and <50% of total obs.;	165;	165
XENLA	African clawed frog	Xenopus laevis	A0A1L8F4H4	S21	-	-	Q9H4A5_S23;	683;	E	5;	5	5+ obs. at PTM>0.95 which is >=10% and <50% of total obs.;	6;	6
XENLA	African clawed frog	Xenopus laevis	A0A1L8F4H5	S115	-	-	O43395_S164;	393;	P	11;	11	5+ obs. at PTM>0.95 which is >=10% and <50% of total obs.;	312;	312
XENLA	African clawed frog	Xenopus laevis	A0A1L8F4H5	S568	-	-	O43395_S619;	1386;	D	41;	41	5+ obs. at PTM>0.95 which is >=50% and <90% of total obs.;	1536;	1536
XENLA	African clawed frog	Xenopus laevis	A0A1L8F4I4	S346	-	-	Q5VT52_S358;	574;	P	19;	19	5+ obs. at PTM>0.95 which is >=10% and <50% of total obs.;	128;	128
XENLA	African clawed frog	Xenopus laevis	A0A1L8F4I4	S362	-	-	Q5VT52_S374;	610;	D	40;	40	5+ obs. at PTM>0.95 which is >=10% and <50% of total obs.;	1035;	1035
XENLA	African clawed frog	Xenopus laevis	A0A1L8F4I4	T524	-	-	Q5VT52_T517;	823;	P	19;	19	5+ obs. at PTM>0.95 which is >=10% and <50% of total obs.;	31;	31
XENLA	African clawed frog	Xenopus laevis	A0A1L8F4I4	T717	-	-	Q5VT52_T723;	1078;	P	45;	45	5+ obs. at PTM>0.95 which is >=10% and <50% of total obs.;	264;	264
XENLA	African clawed frog	Xenopus laevis	A0A1L8F4I4	S752	-	-	Q5VT52_S758;	1124;	P	34;	34	5+ obs. at PTM>0.95 which is >=10% and <50% of total obs.;	58;	58
XENLA	African clawed frog	Xenopus laevis	A0A1L8F4I4	S763	-	-	Q5VT52_S769;	1138;	P	28;	28	5+ obs. at PTM>0.95 which is >=10% and <50% of total obs.;	58;	58
XENLA	African clawed frog	Xenopus laevis	A0A1L8F4I4	S903	-	-	Q5VT52_S928;	1341;	P	14;	14	5+ obs. at PTM>0.95 which is >=10% and <50% of total obs.;	20;	20
XENLA	African clawed frog	Xenopus laevis	A0A1L8F4I4	S932	-	-	Q5VT52_S965;	1381;	P	17;	17	5+ obs. at PTM>0.95 which is >=10% and <50% of total obs.;	81;	81
XENLA	African clawed frog	Xenopus laevis	A0A1L8F4I4	S1064	-	-	Q5VT52_S1099;	1555;	G	36;	36	5+ obs. at PTM>0.95 which is >=10% and <50% of total obs.;	655;	655
XENLA	African clawed frog	Xenopus laevis	A0A1L8F4J1	S68	-	-	Q6GQQ9_S100;	385;	H	33;	33	5+ obs. at PTM>0.95 which is >=10% and <50% of total obs.;	140;	140
XENLA	African clawed frog	Xenopus laevis	A0A1L8F4J1	S414	-	-	Q6GQQ9_S449;	923;	P	6;	6	5+ obs. at PTM>0.95 which is >=10% and <50% of total obs.;	97;	97
XENLA	African clawed frog	Xenopus laevis	A0A1L8F4K1	S76	-	-	Q7L0J3_S80;	90;	S	7;	7	5+ obs. at PTM>0.95 which is >=10% and <50% of total obs.;	6;	6
XENLA	African clawed frog	Xenopus laevis	A0A1L8F4K1	S77	-	-	Q7L0J3_S81;	91;	D	7;	7	5+ obs. at PTM>0.95 which is >=10% and <50% of total obs.;	6;	6
XENLA	African clawed frog	Xenopus laevis	A0A1L8F4K1	T80	-	-	Q7L0J3_T84;	94;	E	6;	6	5+ obs. at PTM>0.95 which is >=10% and <50% of total obs.;	6;	6
XENLA	African clawed frog	Xenopus laevis	A0A1L8F4M8	S157	-	-	P41162_S159;	681;	P	11;	11	5+ obs. at PTM>0.95 which is >=10% and <50% of total obs.;	74;	74
XENLA	African clawed frog	Xenopus laevis	A0A1L8F4M8	S243	-	-	P41162_S245;	1048;	P	30;	30	5+ obs. at PTM>0.95 which is >=50% and <90% of total obs.;	40;	40
XENLA	African clawed frog	Xenopus laevis	A0A1L8F4M8	S248	-	-	P41162_S250;	1053;	P	28;	28	5+ obs. at PTM>0.95 which is >=10% and <50% of total obs.;	25;	25
XENLA	African clawed frog	Xenopus laevis	A0A1L8F4M8	S314	-	-	P41162_S315;	1224;	P	5;	5	5+ obs. at PTM>0.95 which is >=10% and <50% of total obs.;	9;	9
XENLA	African clawed frog	Xenopus laevis	A0A1L8F4P9	S20	-	-	Q96S90_S23;	70;	Y	13;	13	5+ obs. at PTM>0.95 which is >=10% and <50% of total obs.;	28;	28
XENLA	African clawed frog	Xenopus laevis	A0A1L8F4R5	S131	-	-	Q5TAQ9_S129;	817;	S	17;	17	5+ obs. at PTM>0.95 which is >=10% and <50% of total obs.;	80;	80
XENLA	African clawed frog	Xenopus laevis	A0A1L8F4R5	S132	-	-	Q5TAQ9_S130;	818;	D	17;	17	5+ obs. at PTM>0.95 which is >=10% and <50% of total obs.;	106;	106
XENLA	African clawed frog	Xenopus laevis	A0A1L8F4S6	S808	-	-	Q9P2J2_S809;	4245;	P	6;	6	5+ obs. at PTM>0.95 which is >=10% and <50% of total obs.;	8;	8
XENLA	African clawed frog	Xenopus laevis	A0A1L8F4Y5	S239	-	-	P49368_S252;	328;	Q	14;	14	5+ obs. at PTM>0.95 which is >=10% and <50% of total obs.;	78;	78
XENLA	African clawed frog	Xenopus laevis	A0A1L8F4Z9	S171	-	-	A1L020_S308;	852;	P	8;	8	5+ obs. at PTM>0.95 which is >=10% and <50% of total obs.;	31;	31
XENLA	African clawed frog	Xenopus laevis	A0A1L8F4Z9	S203	-	-	A1L020_S338;	903;	L	18;	18	5+ obs. at PTM>0.95 which is >=50% and <90% of total obs.;	56;	56
XENLA	African clawed frog	Xenopus laevis	A0A1L8F4Z9	S285	-	-	A1L020_S428;	1123;	P	10;	10	5+ obs. at PTM>0.95 which is >=10% and <50% of total obs.;	33;	33
XENLA	African clawed frog	Xenopus laevis	A0A1L8F539	S626	-	-	Q14157_S609;	1264;	P	177;	177	5+ obs. at PTM>0.95 which is >=10% and <50% of total obs.;	755;	755
XENLA	African clawed frog	Xenopus laevis	A0A1L8F539	S864	-	-	Q14157_S852;	1845;	L	9;	9	5+ obs. at PTM>0.95 which is >=10% and <50% of total obs.;	31;	31
XENLA	African clawed frog	Xenopus laevis	A0A1L8F5A4	S976	-	-	Q9NR48_S1681;	2838;	P	6;	6	5+ obs. at PTM>0.95 which is >=10% and <50% of total obs.;	6;	6
XENLA	African clawed frog	Xenopus laevis	A0A1L8F5C1	S136	-	-	Q3T8J9_S346;	503;	P	20;	20	5+ obs. at PTM>0.95 which is >=10% and <50% of total obs.;	46;	46
XENLA	African clawed frog	Xenopus laevis	A0A1L8F5D3	S676	-	-	Q4V328_S655;	1190;	P	14;	14	5+ obs. at PTM>0.95 which is >=10% and <50% of total obs.;	20;	20
XENLA	African clawed frog	Xenopus laevis	A0A1L8F5E0	S290	-	-	Q7Z6I6_S291;	997;	I	15;	15	5+ obs. at PTM>0.95 which is >=90% of total obs.;	48;	48
XENLA	African clawed frog	Xenopus laevis	A0A1L8F5E0	S710	-	-	Q7Z6I6_S617;	2249;	P	13;	13	5+ obs. at PTM>0.95 which is >=10% and <50% of total obs.;	16;	16
XENLA	African clawed frog	Xenopus laevis	A0A1L8F5F3	S40	-	-	Q96G74_S64;	308;	P	27;	27	5+ obs. at PTM>0.95 which is >=90% of total obs.;	917;	917
XENLA	African clawed frog	Xenopus laevis	A0A1L8F5F3	S136	-	-	Q96G74_S177;	856;	E	19;	19	5+ obs. at PTM>0.95 which is >=10% and <50% of total obs.;	183;	183
XENLA	African clawed frog	Xenopus laevis	A0A1L8F5F3	S411	-	-	Q96G74_S489;	1500;	P	7;	7	5+ obs. at PTM>0.95 which is >=10% and <50% of total obs.;	7;	7
XENLA	African clawed frog	Xenopus laevis	A0A1L8F5F3	S430	-	-	Q96G74_S508;	1622;	P	14;	14	5+ obs. at PTM>0.95 which is >=10% and <50% of total obs.;	53;	53
XENLA	African clawed frog	Xenopus laevis	A0A1L8F5G3	S411	-	-	O43463_S391;	3280;	P	43;	43	5+ obs. at PTM>0.95 which is >=50% and <90% of total obs.;	339;	339
XENLA	African clawed frog	Xenopus laevis	A0A1L8F5I4	S21	-	-	Q9UBN7_S22;	428;	P	29;	29	5+ obs. at PTM>0.95 which is >=10% and <50% of total obs.;	102;	102
XENLA	African clawed frog	Xenopus laevis	A0A1L8F5I5	S193	-	-	Q9H1Z4_S70;	776;	E	46;	46	5+ obs. at PTM>0.95 which is >=50% and <90% of total obs.;	24;	24
XENLA	African clawed frog	Xenopus laevis	A0A1L8F5K5	T303	-	-	Q9UJX6_T314;	1425;	P	23;	23	5+ obs. at PTM>0.95 which is >=10% and <50% of total obs.;	47;	47
XENLA	African clawed frog	Xenopus laevis	A0A1L8F5L3	S141	-	-	Q14135_S149;	758;	P	23;	23	5+ obs. at PTM>0.95 which is >=10% and <50% of total obs.;	32;	32
XENLA	African clawed frog	Xenopus laevis	A0A1L8F5L3	S240	-	-	Q14135_S262;	1071;	P	5;	5	5+ obs. at PTM>0.95 which is >=10% and <50% of total obs.;	7;	7
XENLA	African clawed frog	Xenopus laevis	A0A1L8F5L4	S406	-	-	P19419_S422;	1075;	P	8;	8	5+ obs. at PTM>0.95 which is >=50% and <90% of total obs.;	14;	14
XENLA	African clawed frog	Xenopus laevis	A0A1L8F5P2	T55	-	-	P68371_T55;	552;	G	7;	7	5+ obs. at PTM>0.95 which is >=50% and <90% of total obs.;	46;	46
XENLA	African clawed frog	Xenopus laevis	A0A1L8F5P2	S172	-	-	P68371_S172;	701;	P	20;	20	5+ obs. at PTM>0.95 which is >=10% and <50% of total obs.;	131;	131
XENLA	African clawed frog	Xenopus laevis	A0A1L8F5P2	S322	-	-	P68371_S322;	851;	M	11;	11	5+ obs. at PTM>0.95 which is >=90% of total obs.;	24;	24
XENLA	African clawed frog	Xenopus laevis	A0A1L8F5P2	S339	-	-	P68371_S339;	868;	Y	5;	5	5+ obs. at PTM>0.95 which is >=10% and <50% of total obs.;	9;	9
XENLA	African clawed frog	Xenopus laevis	A0A1L8F5Q5	S13	-	-	Q5T1M5_S14;	139;	P	7;	7	5+ obs. at PTM>0.95 which is >=10% and <50% of total obs.;	101;	101
XENLA	African clawed frog	Xenopus laevis	A0A1L8F5Q5	S608	-	-	Q5T1M5_S619;	851;	L	8;	8	5+ obs. at PTM>0.95 which is >=10% and <50% of total obs.;	33;	33
XENLA	African clawed frog	Xenopus laevis	A0A1L8F5Q5	S947	-	-	Q5T1M5_S939;	1359;	S	13;	13	5+ obs. at PTM>0.95 which is >=10% and <50% of total obs.;	30;	30
XENLA	African clawed frog	Xenopus laevis	A0A1L8F5Q5	S948	-	-	Q5T1M5_S940;	1360;	S	13;	13	5+ obs. at PTM>0.95 which is >=10% and <50% of total obs.;	30;	30
XENLA	African clawed frog	Xenopus laevis	A0A1L8F5Q5	S949	-	-	Q5T1M5_S941;	1361;	E	13;	13	5+ obs. at PTM>0.95 which is >=10% and <50% of total obs.;	30;	30
XENLA	African clawed frog	Xenopus laevis	A0A1L8F5Q5	S1212	-	-	Q5T1M5_S1195;	1889;	M	5;	5	5+ obs. at PTM>0.95 which is >=90% of total obs.;	40;	40
XENLA	African clawed frog	Xenopus laevis	A0A1L8F5Q6	S12	-	-	Q12933_S7;	117;	P	14;	14	5+ obs. at PTM>0.95 which is >=10% and <50% of total obs.;	48;	48
XENLA	African clawed frog	Xenopus laevis	A0A1L8F5Q6	S16	-	-	Q12933_S11;	121;	L	18;	18	5+ obs. at PTM>0.95 which is >=10% and <50% of total obs.;	50;	50
XENLA	African clawed frog	Xenopus laevis	A0A1L8F5Q8	S410	-	-	Q3YEC7_S402;	883;	F	14;	14	5+ obs. at PTM>0.95 which is >=50% and <90% of total obs.;	91;	91
XENLA	African clawed frog	Xenopus laevis	A0A1L8F5Q8	S432	-	-	Q3YEC7_S425;	914;	D	17;	17	5+ obs. at PTM>0.95 which is >=50% and <90% of total obs.;	221;	221
XENLA	African clawed frog	Xenopus laevis	A0A1L8F5Q8	S434	-	-	Q3YEC7_S427;	916;	D	17;	17	5+ obs. at PTM>0.95 which is >=50% and <90% of total obs.;	220;	220
XENLA	African clawed frog	Xenopus laevis	A0A1L8F5Q8	S496	-	-	Q3YEC7_S492;	1017;	E	13;	13	5+ obs. at PTM>0.95 which is >=10% and <50% of total obs.;	89;	89
XENLA	African clawed frog	Xenopus laevis	A0A1L8F5Q8	S588	-	-	Q3YEC7_S596;	1192;	D	71;	71	5+ obs. at PTM>0.95 which is >=90% of total obs.;	2143;	2143
XENLA	African clawed frog	Xenopus laevis	A0A1L8F5Q9	S605	-	-	Q6UWE0_S604;	1685;	P	7;	7	5+ obs. at PTM>0.95 which is >=10% and <50% of total obs.;	13;	13
XENLA	African clawed frog	Xenopus laevis	A0A1L8F5T3	S131	-	-	Q9BUH6_S148;	635;	P	66;	66	5+ obs. at PTM>0.95 which is >=10% and <50% of total obs.;	718;	718
XENLA	African clawed frog	Xenopus laevis	A0A1L8F5U0	S1410	-	-	Q9BZC7_S1327;	2261;	L	12;	12	5+ obs. at PTM>0.95 which is >=50% and <90% of total obs.;	133;	133
XENLA	African clawed frog	Xenopus laevis	A0A1L8F610	S84	-	-	Q9NRR6_S85;	489;	L	11;	11	5+ obs. at PTM>0.95 which is >=90% of total obs.;	6;	6
XENLA	African clawed frog	Xenopus laevis	A0A1L8F610	S97	-	-	Q9NRR6_S99;	584;	Q	16;	16	5+ obs. at PTM>0.95 which is >=90% of total obs.;	25;	25
XENLA	African clawed frog	Xenopus laevis	A0A1L8F620	S1216	-	-	Q5SXM2_S1400;	2695;	E	8;	8	5+ obs. at PTM>0.95 which is >=10% and <50% of total obs.;	14;	14
XENLA	African clawed frog	Xenopus laevis	A0A1L8F665	S578	-	-	Q5VWQ8_S702;	1797;	P	10;	10	5+ obs. at PTM>0.95 which is >=10% and <50% of total obs.;	32;	32
XENLA	African clawed frog	Xenopus laevis	A0A1L8F665	S623	-	-	Q5VWQ8_S747;	1951;	M	16;	16	5+ obs. at PTM>0.95 which is >=10% and <50% of total obs.;	127;	127
XENLA	African clawed frog	Xenopus laevis	A0A1L8F665	S716	-	-	Q5VWQ8_S842;	2169;	P	20;	20	5+ obs. at PTM>0.95 which is >=50% and <90% of total obs.;	5;	5
XENLA	African clawed frog	Xenopus laevis	A0A1L8F665	S856	-	-	Q5VWQ8_S978;	2402;	P	68;	68	5+ obs. at PTM>0.95 which is >=50% and <90% of total obs.;	258;	258
XENLA	African clawed frog	Xenopus laevis	A0A1L8F665	S871	-	-	Q5VWQ8_S992;	2437;	P	10;	10	5+ obs. at PTM>0.95 which is >=10% and <50% of total obs.;	29;	29
XENLA	African clawed frog	Xenopus laevis	A0A1L8F665	S990	-	-	Q5VWQ8_S1108;	2755;	V	11;	11	5+ obs. at PTM>0.95 which is >=90% of total obs.;	49;	49
XENLA	African clawed frog	Xenopus laevis	A0A1L8F665	S1050	-	-	Q5VWQ8_S1168;	2839;	P	8;	8	5+ obs. at PTM>0.95 which is >=50% and <90% of total obs.;	88;	88
XENLA	African clawed frog	Xenopus laevis	A0A1L8F684	S825	-	-	Q7Z7A1_S831;	966;	P	9;	9	5+ obs. at PTM>0.95 which is >=50% and <90% of total obs.;	10;	10
XENLA	African clawed frog	Xenopus laevis	A0A1L8F6A9	S480	-	-	Q92574_S505;	893;	P	56;	56	5+ obs. at PTM>0.95 which is >=10% and <50% of total obs.;	107;	107
XENLA	African clawed frog	Xenopus laevis	A0A1L8F6A9	S1053	-	-	Q92574_S1100;	1852;	E	18;	18	5+ obs. at PTM>0.95 which is >=10% and <50% of total obs.;	37;	37
XENLA	African clawed frog	Xenopus laevis	A0A1L8F6C4	S892	-	-	Q7Z333_S956;	2247;	Q	7;	7	5+ obs. at PTM>0.95 which is >=50% and <90% of total obs.;	31;	31
XENLA	African clawed frog	Xenopus laevis	A0A1L8F6C4	S1267	-	-	Q7Z333_S1330;	2802;	P	8;	8	5+ obs. at PTM>0.95 which is >=50% and <90% of total obs.;	63;	63
XENLA	African clawed frog	Xenopus laevis	A0A1L8F6E1	S41	-	-	Q92805_S41;	106;	G	14;	14	5+ obs. at PTM>0.95 which is >=10% and <50% of total obs.;	46;	46
XENLA	African clawed frog	Xenopus laevis	A0A1L8F6E5	T390	-	-	Q14C86_T390;	1540;	P	39;	39	5+ obs. at PTM>0.95 which is >=10% and <50% of total obs.;	19;	19
XENLA	African clawed frog	Xenopus laevis	A0A1L8F6E5	S466	-	-	Q14C86_S466;	1941;	P	26;	26	5+ obs. at PTM>0.95 which is >=10% and <50% of total obs.;	500;	500
XENLA	African clawed frog	Xenopus laevis	A0A1L8F6E5	S565	-	-	Q14C86_S569;	2299;	D	20;	20	5+ obs. at PTM>0.95 which is >=10% and <50% of total obs.;	64;	64
XENLA	African clawed frog	Xenopus laevis	A0A1L8F6E5	S893	-	-	Q14C86_S902;	3016;	S	116;	116	5+ obs. at PTM>0.95 which is >=10% and <50% of total obs.;	294;	294
XENLA	African clawed frog	Xenopus laevis	A0A1L8F6E5	S905	-	-	Q14C86_S914;	3028;	D	19;	19	5+ obs. at PTM>0.95 which is >=50% and <90% of total obs.;	17;	17
XENLA	African clawed frog	Xenopus laevis	A0A1L8F6H0	S270	-	-	Q9BPZ7_S270;	798;	P	6;	6	5+ obs. at PTM>0.95 which is >=50% and <90% of total obs.;	15;	15
XENLA	African clawed frog	Xenopus laevis	A0A1L8F6H0	S510	-	-	Q9BPZ7_S510;	1519;	F	56;	56	5+ obs. at PTM>0.95 which is >=10% and <50% of total obs.;	14;	14
XENLA	African clawed frog	Xenopus laevis	A0A1L8F6K3	S1115	-	-	Q2NKX8_S1028;	2462;	D	76;	76	5+ obs. at PTM>0.95 which is >=10% and <50% of total obs.;	246;	246
XENLA	African clawed frog	Xenopus laevis	A0A1L8F6K3	S1177	-	-	Q2NKX8_S1098;	2540;	L	17;	17	5+ obs. at PTM>0.95 which is >=90% of total obs.;	32;	32
XENLA	African clawed frog	Xenopus laevis	A0A1L8F6L4	S7	-	-	P46020_S7;	711;	G	24;	24	5+ obs. at PTM>0.95 which is >=10% and <50% of total obs.;	31;	31
XENLA	African clawed frog	Xenopus laevis	A0A1L8F6L4	S951	-	-	P46020_S981;	2083;	P	7;	7	5+ obs. at PTM>0.95 which is >=10% and <50% of total obs.;	35;	35
XENLA	African clawed frog	Xenopus laevis	A0A1L8F6L4	S955	-	-	P46020_S985;	2087;	I	14;	14	5+ obs. at PTM>0.95 which is >=10% and <50% of total obs.;	39;	39
XENLA	African clawed frog	Xenopus laevis	A0A1L8F6M8	T78	-	-	Q9UJV3_T98;	203;	L	6;	6	5+ obs. at PTM>0.95 which is >=90% of total obs.;	105;	105
XENLA	African clawed frog	Xenopus laevis	A0A1L8F6P4	S9	-	-	Q92674_S17;	187;	Q	6;	6	5+ obs. at PTM>0.95 which is >=50% and <90% of total obs.;	10;	10
XENLA	African clawed frog	Xenopus laevis	A0A1L8F6P8	S86	-	-	O60220_S96;	882;	D	14;	14	5+ obs. at PTM>0.95 which is >=10% and <50% of total obs.;	59;	59
XENLA	African clawed frog	Xenopus laevis	A0A1L8F6U4	T543	-	-	O60832_T494;	970;	D	63;	63	5+ obs. at PTM>0.95 which is >=10% and <50% of total obs.;	1415;	1415
XENLA	African clawed frog	Xenopus laevis	A0A1L8F6U8	S335	-	-	Q13049_S339;	2722;	P	16;	16	5+ obs. at PTM>0.95 which is >=10% and <50% of total obs.;	72;	72
XENLA	African clawed frog	Xenopus laevis	A0A1L8F6Y9	S211	-	-	Q14202_S263;	629;	D	15;	15	5+ obs. at PTM>0.95 which is >=10% and <50% of total obs.;	118;	118
XENLA	African clawed frog	Xenopus laevis	A0A1L8F6Y9	S215	-	-	Q14202_S267;	633;	D	14;	14	5+ obs. at PTM>0.95 which is >=10% and <50% of total obs.;	97;	97
XENLA	African clawed frog	Xenopus laevis	A0A1L8F6Y9	T761	-	-	Q14202_T826;	1918;	P	58;	58	5+ obs. at PTM>0.95 which is >=10% and <50% of total obs.;	82;	82
XENLA	African clawed frog	Xenopus laevis	A0A1L8F714	S634	-	-	Q93074_S635;	1367;	P	29;	29	5+ obs. at PTM>0.95 which is >=90% of total obs.;	505;	505
XENLA	African clawed frog	Xenopus laevis	A0A1L8F714	S696	-	-	Q93074_S698;	1441;	P	15;	15	5+ obs. at PTM>0.95 which is >=50% and <90% of total obs.;	78;	78
XENLA	African clawed frog	Xenopus laevis	A0A1L8F729	S34	-	-	P46100_S34;	392;	P	14;	14	5+ obs. at PTM>0.95 which is >=10% and <50% of total obs.;	32;	32
XENLA	African clawed frog	Xenopus laevis	A0A1L8F729	S88	-	-	P46100_S92;	485;	D	14;	14	5+ obs. at PTM>0.95 which is >=10% and <50% of total obs.;	120;	120
XENLA	African clawed frog	Xenopus laevis	A0A1L8F729	S704	-	-	P46100_S598;	1162;	P	27;	27	5+ obs. at PTM>0.95 which is >=10% and <50% of total obs.;	467;	467
XENLA	African clawed frog	Xenopus laevis	A0A1L8F729	S835	-	-	P46100_S729;	1330;	D	25;	25	5+ obs. at PTM>0.95 which is >=10% and <50% of total obs.;	334;	334
XENLA	African clawed frog	Xenopus laevis	A0A1L8F729	S837	-	-	P46100_S731;	1332;	D	22;	22	5+ obs. at PTM>0.95 which is >=10% and <50% of total obs.;	240;	240
XENLA	African clawed frog	Xenopus laevis	A0A1L8F729	S888	-	-	P46100_S784;	1394;	S	12;	12	5+ obs. at PTM>0.95 which is >=10% and <50% of total obs.;	25;	25
XENLA	African clawed frog	Xenopus laevis	A0A1L8F729	S918	-	-	P46100_S819;	1429;	E	18;	18	5+ obs. at PTM>0.95 which is >=10% and <50% of total obs.;	72;	72
XENLA	African clawed frog	Xenopus laevis	A0A1L8F729	S1019	-	-	P46100_S1244;	2119;	S	8;	8	5+ obs. at PTM>0.95 which is >=10% and <50% of total obs.;	20;	20
XENLA	African clawed frog	Xenopus laevis	A0A1L8F729	S1020	-	-	P46100_S1245;	2120;	G	8;	8	5+ obs. at PTM>0.95 which is >=10% and <50% of total obs.;	22;	22
XENLA	African clawed frog	Xenopus laevis	A0A1L8F729	S1133	-	-	P46100_S1352;	2315;	G	28;	28	5+ obs. at PTM>0.95 which is >=10% and <50% of total obs.;	223;	223
XENLA	African clawed frog	Xenopus laevis	A0A1L8F729	S1296	-	-	P46100_S1527;	2564;	P	23;	23	5+ obs. at PTM>0.95 which is >=50% and <90% of total obs.;	236;	236
XENLA	African clawed frog	Xenopus laevis	A0A1L8F733	S337	-	-	Q04656_S339;	849;	P	9;	9	5+ obs. at PTM>0.95 which is >=50% and <90% of total obs.;	7;	7
XENLA	African clawed frog	Xenopus laevis	A0A1L8F7B6	S1073	-	-	Q8N3U4_S1061;	2112;	G	31;	31	5+ obs. at PTM>0.95 which is >=10% and <50% of total obs.;	123;	123
XENLA	African clawed frog	Xenopus laevis	A0A1L8F7B6	T1118	-	-	Q8N3U4_T1112;	2258;	P	17;	17	5+ obs. at PTM>0.95 which is >=50% and <90% of total obs.;	438;	438
XENLA	African clawed frog	Xenopus laevis	A0A1L8F7F7	S675	-	-	Q4VCS5_S714;	1271;	P	7;	7	5+ obs. at PTM>0.95 which is >=10% and <50% of total obs.;	66;	66
XENLA	African clawed frog	Xenopus laevis	A0A1L8F7G7	S395	-	-	Q5H9F3_S613;	2088;	P	7;	7	5+ obs. at PTM>0.95 which is >=50% and <90% of total obs.;	28;	28
XENLA	African clawed frog	Xenopus laevis	A0A1L8F7J5	S13	-	-	Q13496_S13;	215;	L	7;	7	5+ obs. at PTM>0.95 which is >=10% and <50% of total obs.;	38;	38
XENLA	African clawed frog	Xenopus laevis	A0A1L8F7L2	S655	-	-	Q13613_S653;	1679;	P	14;	14	5+ obs. at PTM>0.95 which is >=10% and <50% of total obs.;	158;	158
XENLA	African clawed frog	Xenopus laevis	A0A1L8F7L8	S305	-	-	Q6PEV8_S316;	412;	D	18;	18	5+ obs. at PTM>0.95 which is >=10% and <50% of total obs.;	20;	20
XENLA	African clawed frog	Xenopus laevis	A0A1L8F7L8	S310	-	-	Q6PEV8_S321;	417;	A	13;	13	5+ obs. at PTM>0.95 which is >=10% and <50% of total obs.;	15;	15
XENLA	African clawed frog	Xenopus laevis	A0A1L8F7L9	S114	-	-	Q8N5F7_S149;	1330;	P	55;	55	5+ obs. at PTM>0.95 which is >=90% of total obs.;	1706;	1706
XENLA	African clawed frog	Xenopus laevis	A0A1L8F7L9	S122	-	-	Q8N5F7_S157;	1379;	D	14;	14	5+ obs. at PTM>0.95 which is >=50% and <90% of total obs.;	365;	365
XENLA	African clawed frog	Xenopus laevis	A0A1L8F7L9	T126	-	-	Q8N5F7_T161;	1387;	P	13;	13	5+ obs. at PTM>0.95 which is >=50% and <90% of total obs.;	335;	335
XENLA	African clawed frog	Xenopus laevis	A0A1L8F7P0	S17	-	-	Q9BVJ6_S31;	823;	E	53;	53	5+ obs. at PTM>0.95 which is >=10% and <50% of total obs.;	1296;	1296
XENLA	African clawed frog	Xenopus laevis	A0A1L8F7P0	S38	-	-	Q9BVJ6_S52;	879;	L	10;	10	5+ obs. at PTM>0.95 which is >=10% and <50% of total obs.;	37;	37
XENLA	African clawed frog	Xenopus laevis	A0A1L8F7P0	S63	-	-	Q9BVJ6_S77;	924;	S	8;	8	5+ obs. at PTM>0.95 which is >=10% and <50% of total obs.;	20;	20
XENLA	African clawed frog	Xenopus laevis	A0A1L8F7P0	T191	-	-	Q9BVJ6_T205;	1251;	P	13;	13	5+ obs. at PTM>0.95 which is >=50% and <90% of total obs.;	49;	49
XENLA	African clawed frog	Xenopus laevis	A0A1L8F7P1	S388	-	-	Q14141_S388;	701;	L	12;	12	5+ obs. at PTM>0.95 which is >=90% of total obs.;	216;	216
XENLA	African clawed frog	Xenopus laevis	A0A1L8F7P1	S416	-	-	Q14141_S416;	730;	Q	27;	27	5+ obs. at PTM>0.95 which is >=10% and <50% of total obs.;	28;	28
XENLA	African clawed frog	Xenopus laevis	A0A1L8F7P9	S292	-	-	Q9UK32_S232;	488;	F	160;	160	5+ obs. at PTM>0.95 which is >=10% and <50% of total obs.;	585;	585
XENLA	African clawed frog	Xenopus laevis	A0A1L8F7P9	S434	-	-	Q9UK32_S372;	633;	P	5;	5	5+ obs. at PTM>0.95 which is >=50% and <90% of total obs.;	49;	49
XENLA	African clawed frog	Xenopus laevis	A0A1L8F7P9	S451	-	-	Q9UK32_S389;	650;	F	8;	8	5+ obs. at PTM>0.95 which is >=90% of total obs.;	146;	146
XENLA	African clawed frog	Xenopus laevis	A0A1L8F7R5	S683	-	-	Q9NSI6_S696;	1817;	L	12;	12	5+ obs. at PTM>0.95 which is >=50% and <90% of total obs.;	56;	56
XENLA	African clawed frog	Xenopus laevis	A0A1L8F7R5	S688	-	-	Q9NSI6_S701;	1822;	P	5;	5	5+ obs. at PTM>0.95 which is >=10% and <50% of total obs.;	24;	24
XENLA	African clawed frog	Xenopus laevis	A0A1L8F7R5	S1556	-	-	Q6RI45_S1579;Q9NSI6_S1678;	3404;3506;	E	7;10;	8	5+ obs. at PTM>0.95 which is >=50% and <90% of total obs.;5+ obs. at PTM>0.95 which is >=90% of total obs.;	12;33;	22
XENLA	African clawed frog	Xenopus laevis	A0A1L8F7X0	T177	-	-	Q16594_T178;Q9HBM6_T174;	598;584;	P	11;6;	8	5+ obs. at PTM>0.95 which is >=50% and <90% of total obs.;5+ obs. at PTM>0.95 which is >=50% and <90% of total obs.;	58;27;	42
XENLA	African clawed frog	Xenopus laevis	A0A1L8F7X6	S12	-	-	Q5JSL3_S12;	477;	K	43;	43	5+ obs. at PTM>0.95 which is >=50% and <90% of total obs.;	19;	19
XENLA	African clawed frog	Xenopus laevis	A0A1L8F7X6	S1253	-	-	Q5JSL3_S1240;	2304;	L	5;	5	5+ obs. at PTM>0.95 which is >=10% and <50% of total obs.;	101;	101
XENLA	African clawed frog	Xenopus laevis	A0A1L8F7X6	T1362	-	-	Q5JSL3_T1352;	2576;	M	17;	17	5+ obs. at PTM>0.95 which is >=50% and <90% of total obs.;	15;	15
XENLA	African clawed frog	Xenopus laevis	A0A1L8F7X8	S5	-	-	Q5JSH3_S5;	24;	D	5;	5	5+ obs. at PTM>0.95 which is >=10% and <50% of total obs.;	38;	38
XENLA	African clawed frog	Xenopus laevis	A0A1L8F7X8	S26	-	-	Q5JSH3_S27;	71;	P	12;	12	5+ obs. at PTM>0.95 which is >=10% and <50% of total obs.;	60;	60
XENLA	African clawed frog	Xenopus laevis	A0A1L8F7X8	S346	-	-	Q5JSH3_S344;	982;	G	61;	61	5+ obs. at PTM>0.95 which is >=10% and <50% of total obs.;	123;	123
XENLA	African clawed frog	Xenopus laevis	A0A1L8F7X8	S405	-	-	Q5JSH3_S403;	1064;	D	46;	46	5+ obs. at PTM>0.95 which is >=10% and <50% of total obs.;	869;	869
XENLA	African clawed frog	Xenopus laevis	A0A1L8F7X8	S473	-	-	Q5JSH3_S471;	1189;	S	12;	12	5+ obs. at PTM>0.95 which is >=10% and <50% of total obs.;	82;	82
XENLA	African clawed frog	Xenopus laevis	A0A1L8F7X8	S474	-	-	Q5JSH3_S472;	1190;	D	14;	14	5+ obs. at PTM>0.95 which is >=10% and <50% of total obs.;	80;	80
XENLA	African clawed frog	Xenopus laevis	A0A1L8F7X8	S563	-	-	Q5JSH3_S561;	1338;	P	30;	30	5+ obs. at PTM>0.95 which is >=10% and <50% of total obs.;	162;	162
XENLA	African clawed frog	Xenopus laevis	A0A1L8F7Z4	S76	-	-	P00492_S5;	118;	P	6;	6	5+ obs. at PTM>0.95 which is >=10% and <50% of total obs.;	15;	15
XENLA	African clawed frog	Xenopus laevis	A0A1L8F7Z4	S175	-	-	P00492_S104;	374;	Y	5;	5	5+ obs. at PTM>0.95 which is >=10% and <50% of total obs.;	5;	5
XENLA	African clawed frog	Xenopus laevis	A0A1L8F808	S155	-	-	Q8IWC1_S165;	285;	W	18;	18	5+ obs. at PTM>0.95 which is >=10% and <50% of total obs.;	36;	36
XENLA	African clawed frog	Xenopus laevis	A0A1L8F808	S174	-	-	Q8IWC1_S185;	339;	T	85;	85	5+ obs. at PTM>0.95 which is >=10% and <50% of total obs.;	163;	163
XENLA	African clawed frog	Xenopus laevis	A0A1L8F810	S218	-	-	Q92913_S208;	252;	L	8;	8	5+ obs. at PTM>0.95 which is >=10% and <50% of total obs.;	15;	15
XENLA	African clawed frog	Xenopus laevis	A0A1L8F819	S226	-	-	Q15052_S225;	303;	P	14;	14	5+ obs. at PTM>0.95 which is >=10% and <50% of total obs.;	17;	17
XENLA	African clawed frog	Xenopus laevis	A0A1L8F819	S489	-	-	Q15052_S488;	600;	G	62;	62	5+ obs. at PTM>0.95 which is >=10% and <50% of total obs.;	1904;	1904
XENLA	African clawed frog	Xenopus laevis	A0A1L8F844	T86	-	-	P62316_T12;	494;	P	19;	19	5+ obs. at PTM>0.95 which is >=50% and <90% of total obs.;	216;	216
XENLA	African clawed frog	Xenopus laevis	A0A1L8F854	T327	-	-	P50552_T316;	1930;	L	29;	29	5+ obs. at PTM>0.95 which is >=10% and <50% of total obs.;	18;	18
XENLA	African clawed frog	Xenopus laevis	A0A1L8F872	S289	-	-	Q8N2M8_S285;	454;	P	26;	26	5+ obs. at PTM>0.95 which is >=50% and <90% of total obs.;	836;	836
XENLA	African clawed frog	Xenopus laevis	A0A1L8F872	S298	-	-	Q8N2M8_S294;	463;	P	17;	17	5+ obs. at PTM>0.95 which is >=10% and <50% of total obs.;	93;	93
XENLA	African clawed frog	Xenopus laevis	A0A1L8F872	S511	-	-	Q8N2M8_S547;	1277;	P	26;	26	5+ obs. at PTM>0.95 which is >=10% and <50% of total obs.;	284;	284
XENLA	African clawed frog	Xenopus laevis	A0A1L8F880	S161	-	-	Q8WUF5_S158;	463;	P	13;	13	5+ obs. at PTM>0.95 which is >=90% of total obs.;	159;	159
XENLA	African clawed frog	Xenopus laevis	A0A1L8F880	S180	-	-	Q8WUF5_S173;	495;	P	6;	6	5+ obs. at PTM>0.95 which is >=90% of total obs.;	44;	44
XENLA	African clawed frog	Xenopus laevis	A0A1L8F880	T291	-	-	Q8WUF5_T308;	742;	L	9;	9	5+ obs. at PTM>0.95 which is >=10% and <50% of total obs.;	7;	7
XENLA	African clawed frog	Xenopus laevis	A0A1L8F890	S340	-	-	Q9Y6R9_S334;	551;	P	11;	11	5+ obs. at PTM>0.95 which is >=10% and <50% of total obs.;	19;	19
XENLA	African clawed frog	Xenopus laevis	A0A1L8F890	S342	-	-	Q9Y6R9_S336;	553;	P	11;	11	5+ obs. at PTM>0.95 which is >=10% and <50% of total obs.;	14;	14
XENLA	African clawed frog	Xenopus laevis	A0A1L8F8A0	T48	-	-	Q6QNY0_T63;	107;	D	44;	44	5+ obs. at PTM>0.95 which is >=50% and <90% of total obs.;	1243;	1243
XENLA	African clawed frog	Xenopus laevis	A0A1L8F8A6	S17	-	-	O43189_S20;	341;	P	8;	8	5+ obs. at PTM>0.95 which is >=10% and <50% of total obs.;	5;	5
XENLA	African clawed frog	Xenopus laevis	A0A1L8F8B9	S319	-	-	Q7L8J4_S343;	1751;	D	20;	20	5+ obs. at PTM>0.95 which is >=50% and <90% of total obs.;	21;	21
XENLA	African clawed frog	Xenopus laevis	A0A1L8F8B9	S326	-	-	Q7L8J4_S350;	1786;	V	18;	18	5+ obs. at PTM>0.95 which is >=90% of total obs.;	157;	157
XENLA	African clawed frog	Xenopus laevis	A0A1L8F8B9	S338	-	-	Q7L8J4_S362;	1817;	L	62;	62	5+ obs. at PTM>0.95 which is >=10% and <50% of total obs.;	264;	264
XENLA	African clawed frog	Xenopus laevis	A0A1L8F8E0	S167	-	-	Q9Y4H4_S35;	1165;	A	21;	21	5+ obs. at PTM>0.95 which is >=50% and <90% of total obs.;	353;	353
XENLA	African clawed frog	Xenopus laevis	A0A1L8F8E1	S144	-	-	P40425_S151;	301;	P	19;	19	5+ obs. at PTM>0.95 which is >=10% and <50% of total obs.;	129;	129
XENLA	African clawed frog	Xenopus laevis	A0A1L8F8E1	S387	-	-	P40425_S395;	917;	P	13;	13	5+ obs. at PTM>0.95 which is >=10% and <50% of total obs.;	20;	20
XENLA	African clawed frog	Xenopus laevis	A0A1L8F8E2	T13	-	-	P46782_T14;	93;	P	12;	12	5+ obs. at PTM>0.95 which is >=50% and <90% of total obs.;	78;	78
XENLA	African clawed frog	Xenopus laevis	A0A1L8F8E2	S141	-	-	P46782_S142;	280;	P	13;	13	5+ obs. at PTM>0.95 which is >=90% of total obs.;	30;	30
XENLA	African clawed frog	Xenopus laevis	A0A1L8F8E5	S131	-	-	P18615_S131;	1286;	L	25;	25	5+ obs. at PTM>0.95 which is >=10% and <50% of total obs.;	103;	103
XENLA	African clawed frog	Xenopus laevis	A0A1L8F8E5	S214	-	-	P18615_S251;	1953;	F	20;	20	5+ obs. at PTM>0.95 which is >=50% and <90% of total obs.;	87;	87
XENLA	African clawed frog	Xenopus laevis	A0A1L8F8F3	S256	-	-	Q15477_S256;	477;	L	126;	126	5+ obs. at PTM>0.95 which is >=10% and <50% of total obs.;	1437;	1437
XENLA	African clawed frog	Xenopus laevis	A0A1L8F8F3	S1020	-	-	Q15477_S1017;	2380;	P	5;	5	5+ obs. at PTM>0.95 which is >=90% of total obs.;	11;	11
XENLA	African clawed frog	Xenopus laevis	A0A1L8F8G2	S910	-	-	Q9UER7_S737;	2823;	D	16;	16	5+ obs. at PTM>0.95 which is >=10% and <50% of total obs.;	113;	113
XENLA	African clawed frog	Xenopus laevis	A0A1L8F8J5	S2	-	-	P67870_S2;	289;	S	10;	10	5+ obs. at PTM>0.95 which is >=10% and <50% of total obs.;	246;	246
XENLA	African clawed frog	Xenopus laevis	A0A1L8F8J5	S3	-	-	P67870_S3;	290;	S	9;	9	5+ obs. at PTM>0.95 which is >=10% and <50% of total obs.;	255;	255
XENLA	African clawed frog	Xenopus laevis	A0A1L8F8J5	S4	-	-	P67870_S4;	291;	E	7;	7	5+ obs. at PTM>0.95 which is >=10% and <50% of total obs.;	227;	227
XENLA	African clawed frog	Xenopus laevis	A0A1L8F8J5	S209	-	-	P67870_S209;	755;	P	76;	76	5+ obs. at PTM>0.95 which is >=10% and <50% of total obs.;	1100;	1100
XENLA	African clawed frog	Xenopus laevis	A0A1L8F8K7	T4	-	-	Q14676_T4;	96;	Q	5;	5	5+ obs. at PTM>0.95 which is >=50% and <90% of total obs.;	20;	20
XENLA	African clawed frog	Xenopus laevis	A0A1L8F8K7	T453	-	-	Q14676_T402;	715;	D	29;	29	5+ obs. at PTM>0.95 which is >=50% and <90% of total obs.;	594;	594
XENLA	African clawed frog	Xenopus laevis	A0A1L8F8L5	S48	-	-	P07437_S48;	504;	V	11;	11	5+ obs. at PTM>0.95 which is >=10% and <50% of total obs.;	11;	11
XENLA	African clawed frog	Xenopus laevis	A0A1L8F8L5	T55	-	-	P07437_T55;	511;	G	19;	19	5+ obs. at PTM>0.95 which is >=10% and <50% of total obs.;	17;	17
XENLA	African clawed frog	Xenopus laevis	A0A1L8F8L5	S75	-	-	P07437_S75;	536;	V	11;	11	5+ obs. at PTM>0.95 which is >=10% and <50% of total obs.;	5;	5
XENLA	African clawed frog	Xenopus laevis	A0A1L8F8L5	S172	-	-	P07437_S172;	633;	P	20;	20	5+ obs. at PTM>0.95 which is >=10% and <50% of total obs.;	131;	131
XENLA	African clawed frog	Xenopus laevis	A0A1L8F8L5	T285	-	-	P07437_T285;	746;	V	26;	26	5+ obs. at PTM>0.95 which is >=50% and <90% of total obs.;	49;	49
XENLA	African clawed frog	Xenopus laevis	A0A1L8F8L5	S322	-	-	P07437_S322;	783;	M	11;	11	5+ obs. at PTM>0.95 which is >=90% of total obs.;	24;	24
XENLA	African clawed frog	Xenopus laevis	A0A1L8F8L5	S339	-	-	P07437_S339;	800;	Y	5;	5	5+ obs. at PTM>0.95 which is >=10% and <50% of total obs.;	9;	9
XENLA	African clawed frog	Xenopus laevis	A0A1L8F8L9	S306	-	-	Q96QC0_S313;	1206;	P	42;	42	5+ obs. at PTM>0.95 which is >=10% and <50% of total obs.;	513;	513
XENLA	African clawed frog	Xenopus laevis	A0A1L8F8L9	T396	-	-	Q96QC0_T398;	1454;	V	6;	6	5+ obs. at PTM>0.95 which is >=10% and <50% of total obs.;	22;	22
XENLA	African clawed frog	Xenopus laevis	A0A1L8F8M2	S101	-	-	Q8NE71_S105;	510;	V	41;	41	5+ obs. at PTM>0.95 which is >=10% and <50% of total obs.;	2849;	2849
XENLA	African clawed frog	Xenopus laevis	A0A1L8F8M2	S105	-	-	Q8NE71_S109;	514;	D	71;	71	5+ obs. at PTM>0.95 which is >=10% and <50% of total obs.;	7157;	7157
XENLA	African clawed frog	Xenopus laevis	A0A1L8F8N7	S743	-	-	Q14147_S749;	1763;	S	25;	25	5+ obs. at PTM>0.95 which is >=10% and <50% of total obs.;	212;	212
XENLA	African clawed frog	Xenopus laevis	A0A1L8F8N7	S744	-	-	Q14147_S750;	1764;	D	25;	25	5+ obs. at PTM>0.95 which is >=10% and <50% of total obs.;	215;	215
XENLA	African clawed frog	Xenopus laevis	A0A1L8F8S3	S244	-	-	Q96EY5_S170;	471;	L	27;	27	5+ obs. at PTM>0.95 which is >=50% and <90% of total obs.;	356;	356
XENLA	African clawed frog	Xenopus laevis	A0A1L8F8T1	S129	-	-	O60292_S146;	225;	K	10;	10	5+ obs. at PTM>0.95 which is >=90% of total obs.;	101;	101
XENLA	African clawed frog	Xenopus laevis	A0A1L8F8T1	S141	-	-	O60292_S158;	267;	P	35;	35	5+ obs. at PTM>0.95 which is >=90% of total obs.;	60;	60
XENLA	African clawed frog	Xenopus laevis	A0A1L8F8T1	S155	-	-	O60292_S172;	301;	E	15;	15	5+ obs. at PTM>0.95 which is >=10% and <50% of total obs.;	35;	35
XENLA	African clawed frog	Xenopus laevis	A0A1L8F8T1	S1101	-	-	O60292_S1135;	1639;	F	5;	5	5+ obs. at PTM>0.95 which is >=50% and <90% of total obs.;	22;	22
XENLA	African clawed frog	Xenopus laevis	A0A1L8F8T1	S1468	-	-	O60292_S1534;	2240;	P	6;	6	5+ obs. at PTM>0.95 which is >=10% and <50% of total obs.;	25;	25
XENLA	African clawed frog	Xenopus laevis	A0A1L8F8T1	S1478	-	-	O60292_S1544;	2269;	D	41;	41	5+ obs. at PTM>0.95 which is >=10% and <50% of total obs.;	132;	132
XENLA	African clawed frog	Xenopus laevis	A0A1L8F8T1	T1610	-	-	O60292_T1699;	2613;	P	6;	6	5+ obs. at PTM>0.95 which is >=10% and <50% of total obs.;	40;	40
XENLA	African clawed frog	Xenopus laevis	A0A1L8F8T2	S10	-	-	Q9UBE0_S12;	153;	E	12;	12	5+ obs. at PTM>0.95 which is >=90% of total obs.;	155;	155
XENLA	African clawed frog	Xenopus laevis	A0A1L8F8T4	S64	-	-	Q96B01_S66;	197;	P	12;	12	5+ obs. at PTM>0.95 which is >=90% of total obs.;	12;	12
XENLA	African clawed frog	Xenopus laevis	A0A1L8F8T4	S264	-	-	Q96B01_S294;	514;	P	9;	9	5+ obs. at PTM>0.95 which is >=50% and <90% of total obs.;	10;	10
XENLA	African clawed frog	Xenopus laevis	A0A1L8F8T4	S294	-	-	Q96B01_S327;	620;	P	15;	15	5+ obs. at PTM>0.95 which is >=10% and <50% of total obs.;	16;	16
XENLA	African clawed frog	Xenopus laevis	A0A1L8F8T6	S494	-	-	Q5TCX8_S514;	722;	L	10;	10	5+ obs. at PTM>0.95 which is >=10% and <50% of total obs.;	35;	35
XENLA	African clawed frog	Xenopus laevis	A0A1L8F8T6	S508	-	-	Q16584_S507;Q5TCX8_S528;	826;806;	P	17;25;	21	5+ obs. at PTM>0.95 which is >=50% and <90% of total obs.;5+ obs. at PTM>0.95 which is >=50% and <90% of total obs.;	46;131;	88
XENLA	African clawed frog	Xenopus laevis	A0A1L8F8T6	S527	-	-	Q16584_S524;	848;	P	22;	22	5+ obs. at PTM>0.95 which is >=10% and <50% of total obs.;	103;	103
XENLA	African clawed frog	Xenopus laevis	A0A1L8F8T6	T569	-	-	Q5TCX8_T592;	1087;	W	16;	16	5+ obs. at PTM>0.95 which is >=50% and <90% of total obs.;	40;	40
XENLA	African clawed frog	Xenopus laevis	A0A1L8F8U6	S152	-	-	Q8N9M1_S151;	208;	P	25;	25	5+ obs. at PTM>0.95 which is >=10% and <50% of total obs.;	82;	82
XENLA	African clawed frog	Xenopus laevis	A0A1L8F8U6	S276	-	-	Q8N9M1_S280;	593;	D	10;	10	5+ obs. at PTM>0.95 which is >=10% and <50% of total obs.;	12;	12
XENLA	African clawed frog	Xenopus laevis	A0A1L8F8U7	S236	-	-	Q9Y6R0_S263;	945;	P	11;	11	5+ obs. at PTM>0.95 which is >=10% and <50% of total obs.;	78;	78
XENLA	African clawed frog	Xenopus laevis	A0A1L8F8U7	S271	-	-	Q9Y6R0_S305;	989;	F	12;	12	5+ obs. at PTM>0.95 which is >=50% and <90% of total obs.;	186;	186
XENLA	African clawed frog	Xenopus laevis	A0A1L8F8U7	S290	-	-	Q9Y6R0_S324;	1024;	L	14;	14	5+ obs. at PTM>0.95 which is >=50% and <90% of total obs.;	17;	17
XENLA	African clawed frog	Xenopus laevis	A0A1L8F8U7	S396	-	-	Q9Y6R0_S411;	1235;	E	14;	14	5+ obs. at PTM>0.95 which is >=50% and <90% of total obs.;	38;	38
XENLA	African clawed frog	Xenopus laevis	A0A1L8F8Y4	S34	-	-	P31751_S34;	232;	F	7;	7	5+ obs. at PTM>0.95 which is >=50% and <90% of total obs.;	46;	46
XENLA	African clawed frog	Xenopus laevis	A0A1L8F8Y4	S131	-	-	P31751_S126;	354;	P	14;	14	5+ obs. at PTM>0.95 which is >=50% and <90% of total obs.;	139;	139
XENLA	African clawed frog	Xenopus laevis	A0A1L8F8Y4	T314	-	-	P31751_T309;	704;	F	30;	30	5+ obs. at PTM>0.95 which is >=10% and <50% of total obs.;	25;	25
XENLA	African clawed frog	Xenopus laevis	A0A1L8F8Y4	T456	-	-	P31751_T451;	846;	P	21;	21	5+ obs. at PTM>0.95 which is >=10% and <50% of total obs.;	39;	39
XENLA	African clawed frog	Xenopus laevis	A0A1L8F8Z8	S616	-	-	Q9UPR5_S622;	932;	A	6;	6	5+ obs. at PTM>0.95 which is >=90% of total obs.;	105;	105
XENLA	African clawed frog	Xenopus laevis	A0A1L8F917	S50	-	-	P14866_S101;	383;	P	20;	20	5+ obs. at PTM>0.95 which is >=10% and <50% of total obs.;	57;	57
XENLA	African clawed frog	Xenopus laevis	A0A1L8F917	T134	-	-	P14866_T185;	511;	D	16;	16	5+ obs. at PTM>0.95 which is >=10% and <50% of total obs.;	32;	32
XENLA	African clawed frog	Xenopus laevis	A0A1L8F925	S231	-	-	Q9UBQ5_S217;	549;	Q	16;	16	5+ obs. at PTM>0.95 which is >=50% and <90% of total obs.;	300;	300
XENLA	African clawed frog	Xenopus laevis	A0A1L8F956	S450	-	-	Q8N7H5_S456;	1531;	D	8;	8	5+ obs. at PTM>0.95 which is >=10% and <50% of total obs.;	7;	7
XENLA	African clawed frog	Xenopus laevis	A0A1L8F9A2	T276	-	-	Q8TD19_T254;	522;	N	8;	8	5+ obs. at PTM>0.95 which is >=10% and <50% of total obs.;	52;	52
XENLA	African clawed frog	Xenopus laevis	A0A1L8F9A2	T839	-	-	Q8TD19_T827;	1482;	P	8;	8	5+ obs. at PTM>0.95 which is >=10% and <50% of total obs.;	68;	68
XENLA	African clawed frog	Xenopus laevis	A0A1L8F9D7	S68	-	-	Q8IU81_S66;Q9H1B7_S69;	108;102;	P	20;14;	17	5+ obs. at PTM>0.95 which is >=50% and <90% of total obs.;5+ obs. at PTM>0.95 which is >=90% of total obs.;	867;773;	820
XENLA	African clawed frog	Xenopus laevis	A0A1L8F9D7	S155	-	-	Q9H1B7_S215;	252;	P	20;	20	5+ obs. at PTM>0.95 which is >=10% and <50% of total obs.;	115;	115
XENLA	African clawed frog	Xenopus laevis	A0A1L8F9D7	S229	-	-	Q9H1B7_S334;	380;	V	20;	20	5+ obs. at PTM>0.95 which is >=10% and <50% of total obs.;	121;	121
XENLA	African clawed frog	Xenopus laevis	A0A1L8F9D7	S439	-	-	Q8IU81_S384;Q9H1B7_S547;	664;642;	P	30;48;	39	5+ obs. at PTM>0.95 which is >=90% of total obs.;5+ obs. at PTM>0.95 which is >=10% and <50% of total obs.;	2364;1701;	2032
XENLA	African clawed frog	Xenopus laevis	A0A1L8F9D7	S507	-	-	Q8IU81_S421;	755;	P	27;	27	5+ obs. at PTM>0.95 which is >=10% and <50% of total obs.;	260;	260
XENLA	African clawed frog	Xenopus laevis	A0A1L8F9D7	S524	-	-	Q8IU81_S436;Q9H1B7_S639;	778;752;	P	48;11;	30	5+ obs. at PTM>0.95 which is >=90% of total obs.;5+ obs. at PTM>0.95 which is >=10% and <50% of total obs.;	1456;212;	834
XENLA	African clawed frog	Xenopus laevis	A0A1L8F9D7	S549	-	-	Q8IU81_S453;	805;	P	44;	44	5+ obs. at PTM>0.95 which is >=10% and <50% of total obs.;	607;	607
XENLA	African clawed frog	Xenopus laevis	A0A1L8F9D9	S720	-	-	Q8WXE9_S762;	2627;	F	7;	7	5+ obs. at PTM>0.95 which is >=50% and <90% of total obs.;	36;	36
XENLA	African clawed frog	Xenopus laevis	A0A1L8F9E0	S1011	-	-	Q6ZU80_S1008;	1370;	L	106;	106	5+ obs. at PTM>0.95 which is >=50% and <90% of total obs.;	18;	18
XENLA	African clawed frog	Xenopus laevis	A0A1L8F9E8	S631	-	-	Q16825_S637;	1017;	I	11;	11	5+ obs. at PTM>0.95 which is >=10% and <50% of total obs.;	121;	121
XENLA	African clawed frog	Xenopus laevis	A0A1L8F9E8	S668	-	-	Q16825_S673;	1090;	Q	7;	7	5+ obs. at PTM>0.95 which is >=50% and <90% of total obs.;	33;	33
XENLA	African clawed frog	Xenopus laevis	A0A1L8F9G5	S197	-	-	O75582_S212;	583;	F	13;	13	5+ obs. at PTM>0.95 which is >=10% and <50% of total obs.;	12;	12
XENLA	African clawed frog	Xenopus laevis	A0A1L8F9G5	S345	-	-	O75582_S360;O75676_S343;	735;1876;	P	18;23;	20	5+ obs. at PTM>0.95 which is >=10% and <50% of total obs.;5+ obs. at PTM>0.95 which is >=10% and <50% of total obs.;	9;37;	23
XENLA	African clawed frog	Xenopus laevis	A0A1L8F9G5	S361	-	-	O75582_S376;O75676_S360;	752;1893;	F	63;14;	38	5+ obs. at PTM>0.95 which is >=10% and <50% of total obs.;5+ obs. at PTM>0.95 which is >=10% and <50% of total obs.;	33;5;	19
XENLA	African clawed frog	Xenopus laevis	A0A1L8F9G5	S366	-	-	O75582_S381;	757;	I	19;	19	5+ obs. at PTM>0.95 which is >=10% and <50% of total obs.;	12;	12
XENLA	African clawed frog	Xenopus laevis	A0A1L8F9H2	S85	-	-	O00409_S85;	1108;	P	5;	5	5+ obs. at PTM>0.95 which is >=10% and <50% of total obs.;	13;	13
XENLA	African clawed frog	Xenopus laevis	A0A1L8F9H6	S135	-	-	Q8N9U0_S137;	815;	P	9;	9	5+ obs. at PTM>0.95 which is >=10% and <50% of total obs.;	24;	24
XENLA	African clawed frog	Xenopus laevis	A0A1L8F9H6	S154	-	-	Q8N9U0_S156;	845;	V	13;	13	5+ obs. at PTM>0.95 which is >=50% and <90% of total obs.;	57;	57
XENLA	African clawed frog	Xenopus laevis	A0A1L8F9H6	S166	-	-	Q8N9U0_S168;	887;	P	10;	10	5+ obs. at PTM>0.95 which is >=50% and <90% of total obs.;	36;	36
XENLA	African clawed frog	Xenopus laevis	A0A1L8F9H6	S208	-	-	Q8N9U0_S211;	1001;	L	6;	6	5+ obs. at PTM>0.95 which is >=10% and <50% of total obs.;	22;	22
XENLA	African clawed frog	Xenopus laevis	A0A1L8F9H7	S419	-	-	Q9P2I0_S419;	839;	S	29;	29	5+ obs. at PTM>0.95 which is >=10% and <50% of total obs.;	694;	694
XENLA	African clawed frog	Xenopus laevis	A0A1L8F9H7	S420	-	-	Q9P2I0_S420;	841;	D	29;	29	5+ obs. at PTM>0.95 which is >=10% and <50% of total obs.;	694;	694
XENLA	African clawed frog	Xenopus laevis	A0A1L8F9H7	S423	-	-	Q9P2I0_S423;	844;	D	30;	30	5+ obs. at PTM>0.95 which is >=10% and <50% of total obs.;	692;	692
XENLA	African clawed frog	Xenopus laevis	A0A1L8F9H7	S660	-	-	Q9P2I0_S660;	1310;	E	9;	9	5+ obs. at PTM>0.95 which is >=50% and <90% of total obs.;	62;	62
XENLA	African clawed frog	Xenopus laevis	A0A1L8F9I4	S117	-	-	Q6IN85_S117;	821;	E	14;	14	5+ obs. at PTM>0.95 which is >=10% and <50% of total obs.;	69;	69
XENLA	African clawed frog	Xenopus laevis	A0A1L8F9I4	S728	-	-	Q6IN85_S741;	2232;	P	46;	46	5+ obs. at PTM>0.95 which is >=10% and <50% of total obs.;	113;	113
XENLA	African clawed frog	Xenopus laevis	A0A1L8F9I6	S312	-	-	P10645_S333;	598;	K	7;	7	5+ obs. at PTM>0.95 which is >=10% and <50% of total obs.;	12;	12
XENLA	African clawed frog	Xenopus laevis	A0A1L8F9J8	S214	-	-	Q13572_S214;	506;	L	5;	5	5+ obs. at PTM>0.95 which is >=90% of total obs.;	21;	21
XENLA	African clawed frog	Xenopus laevis	A0A1L8F9J8	S378	-	-	Q13572_S396;	1167;	P	5;	5	5+ obs. at PTM>0.95 which is >=50% and <90% of total obs.;	32;	32
XENLA	African clawed frog	Xenopus laevis	A0A1L8F9K1	S782	-	-	Q6NUP7_S775;	1936;	F	23;	23	5+ obs. at PTM>0.95 which is >=10% and <50% of total obs.;	22;	22
XENLA	African clawed frog	Xenopus laevis	A0A1L8F9K3	S755	-	-	Q9P203_S722;	1037;	P	6;	6	5+ obs. at PTM>0.95 which is >=50% and <90% of total obs.;	31;	31
XENLA	African clawed frog	Xenopus laevis	A0A1L8F9L0	S1817	-	-	Q15643_S1842;	2318;	V	15;	15	5+ obs. at PTM>0.95 which is >=10% and <50% of total obs.;	51;	51
XENLA	African clawed frog	Xenopus laevis	A0A1L8F9M5	S677	-	-	Q86TV6_S677;	1232;	S	17;	17	5+ obs. at PTM>0.95 which is >=10% and <50% of total obs.;	68;	68
XENLA	African clawed frog	Xenopus laevis	A0A1L8F9M5	S678	-	-	Q86TV6_S678;	1233;	L	20;	20	5+ obs. at PTM>0.95 which is >=10% and <50% of total obs.;	76;	76
XENLA	African clawed frog	Xenopus laevis	A0A1L8F9M7	S12	-	-	Q86TU7_S12;	283;	G	7;	7	5+ obs. at PTM>0.95 which is >=10% and <50% of total obs.;	23;	23
XENLA	African clawed frog	Xenopus laevis	A0A1L8F9N3	S21	-	-	P51003_S24;	646;	P	22;	22	5+ obs. at PTM>0.95 which is >=10% and <50% of total obs.;	49;	49
XENLA	African clawed frog	Xenopus laevis	A0A1L8F9N3	S534	-	-	P51003_S537;	1322;	P	5;	5	5+ obs. at PTM>0.95 which is >=10% and <50% of total obs.;	48;	48
XENLA	African clawed frog	Xenopus laevis	A0A1L8F9N3	S724	-	-	P51003_S738;	1625;	I	5;	5	5+ obs. at PTM>0.95 which is >=10% and <50% of total obs.;	11;	11
XENLA	African clawed frog	Xenopus laevis	A0A1L8F9P1	S356	-	-	O75909_S340;	685;	P	38;	38	5+ obs. at PTM>0.95 which is >=90% of total obs.;	1432;	1432
XENLA	African clawed frog	Xenopus laevis	A0A1L8F9Q1	S1554	-	-	Q8IYD8_S1437;	3146;	P	7;	7	5+ obs. at PTM>0.95 which is >=90% of total obs.;	51;	51
XENLA	African clawed frog	Xenopus laevis	A0A1L8F9Q1	S1803	-	-	Q8IYD8_S1673;	3435;	S	8;	8	5+ obs. at PTM>0.95 which is >=90% of total obs.;	76;	76
XENLA	African clawed frog	Xenopus laevis	A0A1L8F9Q2	T190	-	-	Q9C0K0_T260;	687;	P	51;	51	5+ obs. at PTM>0.95 which is >=10% and <50% of total obs.;	36;	36
XENLA	African clawed frog	Xenopus laevis	A0A1L8F9Q2	T243	-	-	Q9C0K0_T313;	1000;	P	43;	43	5+ obs. at PTM>0.95 which is >=10% and <50% of total obs.;	13;	13
XENLA	African clawed frog	Xenopus laevis	A0A1L8F9Q2	S248	-	-	Q9C0K0_S318;	1027;	P	30;	30	5+ obs. at PTM>0.95 which is >=10% and <50% of total obs.;	8;	8
XENLA	African clawed frog	Xenopus laevis	A0A1L8F9Q2	S328	-	-	Q9C0K0_S398;	1297;	P	8;	8	5+ obs. at PTM>0.95 which is >=10% and <50% of total obs.;	134;	134
XENLA	African clawed frog	Xenopus laevis	A0A1L8F9R0	S149	-	-	Q6P0N0_S110;	201;	P	13;	13	5+ obs. at PTM>0.95 which is >=50% and <90% of total obs.;	27;	27
XENLA	African clawed frog	Xenopus laevis	A0A1L8F9R0	T189	-	-	Q6P0N0_T149;	242;	P	5;	5	5+ obs. at PTM>0.95 which is >=50% and <90% of total obs.;	35;	35
XENLA	African clawed frog	Xenopus laevis	A0A1L8F9R0	T905	-	-	Q6P0N0_T653;	1086;	P	59;	59	5+ obs. at PTM>0.95 which is >=50% and <90% of total obs.;	103;	103
XENLA	African clawed frog	Xenopus laevis	A0A1L8F9R0	S1097	-	-	Q6P0N0_S824;	1290;	E	13;	13	5+ obs. at PTM>0.95 which is >=10% and <50% of total obs.;	76;	76
XENLA	African clawed frog	Xenopus laevis	A0A1L8F9R0	S1315	-	-	Q6P0N0_S1042;	1557;	P	5;	5	5+ obs. at PTM>0.95 which is >=10% and <50% of total obs.;	12;	12
XENLA	African clawed frog	Xenopus laevis	A0A1L8F9R0	T1359	-	-	Q6P0N0_T1087;	1613;	P	48;	48	5+ obs. at PTM>0.95 which is >=10% and <50% of total obs.;	50;	50
XENLA	African clawed frog	Xenopus laevis	A0A1L8F9R2	S96	-	-	Q9H4B6_S94;	321;	A	8;	8	5+ obs. at PTM>0.95 which is >=10% and <50% of total obs.;	11;	11
XENLA	African clawed frog	Xenopus laevis	A0A1L8F9R2	S139	-	-	Q9H4B6_S136;	452;	D	5;	5	5+ obs. at PTM>0.95 which is >=10% and <50% of total obs.;	15;	15
XENLA	African clawed frog	Xenopus laevis	A0A1L8F9T4	S417	-	-	O60524_S417;	793;	E	41;	41	5+ obs. at PTM>0.95 which is >=50% and <90% of total obs.;	947;	947
XENLA	African clawed frog	Xenopus laevis	A0A1L8F9T5	S183	-	-	Q9UPU9_S183;	480;	D	5;	5	5+ obs. at PTM>0.95 which is >=50% and <90% of total obs.;	18;	18
XENLA	African clawed frog	Xenopus laevis	A0A1L8F9T5	S574	-	-	Q9UPU9_S580;	1586;	L	8;	8	5+ obs. at PTM>0.95 which is >=10% and <50% of total obs.;	9;	9
XENLA	African clawed frog	Xenopus laevis	A0A1L8F9V1	S111	-	-	Q96HE7_S106;	312;	D	7;	7	5+ obs. at PTM>0.95 which is >=90% of total obs.;	227;	227
XENLA	African clawed frog	Xenopus laevis	A0A1L8F9V1	S150	-	-	Q96HE7_S143;	456;	L	7;	7	5+ obs. at PTM>0.95 which is >=50% and <90% of total obs.;	25;	25
XENLA	African clawed frog	Xenopus laevis	A0A1L8F9V7	S268	-	-	Q8N4C6_S269;	530;	M	9;	9	5+ obs. at PTM>0.95 which is >=50% and <90% of total obs.;	22;	22
XENLA	African clawed frog	Xenopus laevis	A0A1L8F9V7	S1974	-	-	Q8N4C6_S1931;	2599;	L	13;	13	5+ obs. at PTM>0.95 which is >=10% and <50% of total obs.;	6;	6
XENLA	African clawed frog	Xenopus laevis	A0A1L8F9W3	S513	-	-	Q96NE9_S525;	2932;	L	23;	23	5+ obs. at PTM>0.95 which is >=10% and <50% of total obs.;	29;	29
XENLA	African clawed frog	Xenopus laevis	A0A1L8F9W3	S532	-	-	Q96NE9_S544;	3160;	L	22;	22	5+ obs. at PTM>0.95 which is >=50% and <90% of total obs.;	199;	199
XENLA	African clawed frog	Xenopus laevis	A0A1L8F9X3	S628	-	-	Q9UI08_S331;	1807;	V	86;	86	5+ obs. at PTM>0.95 which is >=10% and <50% of total obs.;	565;	565
XENLA	African clawed frog	Xenopus laevis	A0A1L8F9X3	S646	-	-	Q9UI08_S349;	1825;	P	83;	83	5+ obs. at PTM>0.95 which is >=10% and <50% of total obs.;	72;	72
XENLA	African clawed frog	Xenopus laevis	A0A1L8F9X3	S651	-	-	Q9UI08_S354;	1830;	P	30;	30	5+ obs. at PTM>0.95 which is >=10% and <50% of total obs.;	181;	181
XENLA	African clawed frog	Xenopus laevis	A0A1L8F9X7	T110	-	-	P07900_T109;	322;	I	5;	5	5+ obs. at PTM>0.95 which is >=50% and <90% of total obs.;	22;	22
XENLA	African clawed frog	Xenopus laevis	A0A1L8F9X7	S232	-	-	P07900_S231;	451;	D	63;	63	5+ obs. at PTM>0.95 which is >=90% of total obs.;	9330;	9330
XENLA	African clawed frog	Xenopus laevis	A0A1L8F9X7	S260	-	-	P07900_S263;	515;	D	206;	206	5+ obs. at PTM>0.95 which is >=10% and <50% of total obs.;	12401;	12401
XENLA	African clawed frog	Xenopus laevis	A0A1L8F9X7	T290	-	-	P07900_T293;	554;	K	10;	10	5+ obs. at PTM>0.95 which is >=10% and <50% of total obs.;	10;	10
XENLA	African clawed frog	Xenopus laevis	A0A1L8F9X7	S312	-	-	P07900_S315;	576;	L	20;	20	5+ obs. at PTM>0.95 which is >=10% and <50% of total obs.;	77;	77
XENLA	African clawed frog	Xenopus laevis	A0A1L8F9X7	S396	-	-	P07900_S399;	668;	R	9;	9	5+ obs. at PTM>0.95 which is >=50% and <90% of total obs.;	26;	26
XENLA	African clawed frog	Xenopus laevis	A0A1L8F9X7	S450	-	-	P07900_S453;	746;	Q	27;	27	5+ obs. at PTM>0.95 which is >=90% of total obs.;	68;	68
XENLA	African clawed frog	Xenopus laevis	A0A1L8F9X7	S473	-	-	P07900_S476;	769;	L	17;	17	5+ obs. at PTM>0.95 which is >=10% and <50% of total obs.;	62;	62
XENLA	African clawed frog	Xenopus laevis	A0A1L8F9X7	S638	-	-	P07900_S641;	937;	I	8;	8	5+ obs. at PTM>0.95 which is >=50% and <90% of total obs.;	16;	16
XENLA	African clawed frog	Xenopus laevis	A0A1L8F9X9	S1229	-	-	Q14204_S1230;	1696;	A	17;	17	5+ obs. at PTM>0.95 which is >=90% of total obs.;	28;	28
XENLA	African clawed frog	Xenopus laevis	A0A1L8F9X9	S4367	-	-	Q14204_S4368;	5621;	T	156;	156	5+ obs. at PTM>0.95 which is >=10% and <50% of total obs.;	178;	178
XENLA	African clawed frog	Xenopus laevis	A0A1L8F9Y0	S441	-	-	Q09019_S495;Q8TBZ3_S434;	1343;1330;	L	19;79;	49	5+ obs. at PTM>0.95 which is >=10% and <50% of total obs.;5+ obs. at PTM>0.95 which is >=10% and <50% of total obs.;	69;347;	208
XENLA	African clawed frog	Xenopus laevis	A0A1L8F9Y0	S471	-	-	Q8TBZ3_S465;	1436;	L	10;	10	5+ obs. at PTM>0.95 which is >=50% and <90% of total obs.;	39;	39
XENLA	African clawed frog	Xenopus laevis	A0A1L8F9Y0	S496	-	-	Q8TBZ3_S491;	1542;	S	6;	6	5+ obs. at PTM>0.95 which is >=10% and <50% of total obs.;	33;	33
XENLA	African clawed frog	Xenopus laevis	A0A1L8F9Y5	S430	-	-	P06737_S430;	1132;	L	11;	11	5+ obs. at PTM>0.95 which is >=10% and <50% of total obs.;	14;	14
XENLA	African clawed frog	Xenopus laevis	A0A1L8F9Z9	T360	-	-	O75717_T367;	839;	G	35;	35	5+ obs. at PTM>0.95 which is >=90% of total obs.;	12;	12
XENLA	African clawed frog	Xenopus laevis	A0A1L8FA02	T676	-	-	Q9Y5S2_T676;	1134;	L	5;	5	5+ obs. at PTM>0.95 which is >=50% and <90% of total obs.;	6;	6
XENLA	African clawed frog	Xenopus laevis	A0A1L8FA02	S1710	-	-	Q9Y5S2_S1690;	2946;	P	33;	33	5+ obs. at PTM>0.95 which is >=10% and <50% of total obs.;	2855;	2855
XENLA	African clawed frog	Xenopus laevis	A0A1L8FA06	S162	-	-	Q07866_S162;	1840;	P	6;	6	5+ obs. at PTM>0.95 which is >=50% and <90% of total obs.;	132;	132
XENLA	African clawed frog	Xenopus laevis	A0A1L8FA06	S459	-	-	Q07866_S460;	2617;	P	29;	29	5+ obs. at PTM>0.95 which is >=50% and <90% of total obs.;	360;	360
XENLA	African clawed frog	Xenopus laevis	A0A1L8FA06	S520	-	-	Q07866_S521;	2733;	R	32;	32	5+ obs. at PTM>0.95 which is >=10% and <50% of total obs.;	65;	65
XENLA	African clawed frog	Xenopus laevis	A0A1L8FA06	S523	-	-	Q07866_S524;	2736;	L	25;	25	5+ obs. at PTM>0.95 which is >=10% and <50% of total obs.;	81;	81
XENLA	African clawed frog	Xenopus laevis	A0A1L8FA07	S28	-	-	Q9BQ24_S32;	690;	P	7;	7	5+ obs. at PTM>0.95 which is >=90% of total obs.;	44;	44
XENLA	African clawed frog	Xenopus laevis	A0A1L8FA08	T35	-	-	P12277_T35;	169;	P	51;	51	5+ obs. at PTM>0.95 which is >=50% and <90% of total obs.;	35;	35
XENLA	African clawed frog	Xenopus laevis	A0A1L8FA08	S199	-	-	P12277_S199;	503;	P	13;	13	5+ obs. at PTM>0.95 which is >=10% and <50% of total obs.;	13;	13
XENLA	African clawed frog	Xenopus laevis	A0A1L8FA08	S285	-	-	P12277_S285;	599;	N	5;	5	5+ obs. at PTM>0.95 which is >=50% and <90% of total obs.;	30;	30
XENLA	African clawed frog	Xenopus laevis	A0A1L8FA12	S677	-	-	Q96KQ4_S681;	1254;	P	11;	11	5+ obs. at PTM>0.95 which is >=10% and <50% of total obs.;	8;	8
XENLA	African clawed frog	Xenopus laevis	A0A1L8FA30	T40	-	-	Q14738_T63;	351;	P	10;	10	5+ obs. at PTM>0.95 which is >=50% and <90% of total obs.;	92;	92
XENLA	African clawed frog	Xenopus laevis	A0A1L8FA30	S66	-	-	Q14738_S89;	532;	S	140;	140	5+ obs. at PTM>0.95 which is >=10% and <50% of total obs.;	14;	14
XENLA	African clawed frog	Xenopus laevis	A0A1L8FA30	S550	-	-	Q13362_S497;Q14738_S573;	1656;1550;	E	35;313;	174	5+ obs. at PTM>0.95 which is >=50% and <90% of total obs.;5+ obs. at PTM>0.95 which is >=10% and <50% of total obs.;	51;618;	334
XENLA	African clawed frog	Xenopus laevis	A0A1L8FA33	T586	-	-	Q27J81_T561;	1841;	L	10;	10	5+ obs. at PTM>0.95 which is >=90% of total obs.;	5;	5
XENLA	African clawed frog	Xenopus laevis	A0A1L8FA41	S225	-	-	Q9Y4F5_S224;	677;	Y	10;	10	5+ obs. at PTM>0.95 which is >=10% and <50% of total obs.;	5;	5
XENLA	African clawed frog	Xenopus laevis	A0A1L8FA41	S361	-	-	Q9Y4F5_S360;	856;	D	11;	11	5+ obs. at PTM>0.95 which is >=10% and <50% of total obs.;	167;	167
XENLA	African clawed frog	Xenopus laevis	A0A1L8FA41	S418	-	-	Q9Y4F5_S421;	1048;	F	11;	11	5+ obs. at PTM>0.95 which is >=10% and <50% of total obs.;	35;	35
XENLA	African clawed frog	Xenopus laevis	A0A1L8FA41	S502	-	-	Q9Y4F5_S492;	1159;	V	13;	13	5+ obs. at PTM>0.95 which is >=10% and <50% of total obs.;	6;	6
XENLA	African clawed frog	Xenopus laevis	A0A1L8FA41	S1142	-	-	Q9Y4F5_S1114;	2061;	L	11;	11	5+ obs. at PTM>0.95 which is >=10% and <50% of total obs.;	28;	28
XENLA	African clawed frog	Xenopus laevis	A0A1L8FA41	S1163	-	-	Q9Y4F5_S1135;	2083;	D	23;	23	5+ obs. at PTM>0.95 which is >=10% and <50% of total obs.;	129;	129
XENLA	African clawed frog	Xenopus laevis	A0A1L8FA41	S1211	-	-	Q9Y4F5_S1179;	2133;	F	136;	136	5+ obs. at PTM>0.95 which is >=10% and <50% of total obs.;	98;	98
XENLA	African clawed frog	Xenopus laevis	A0A1L8FA41	S1232	-	-	Q9Y4F5_S1199;	2162;	V	7;	7	5+ obs. at PTM>0.95 which is >=50% and <90% of total obs.;	42;	42
XENLA	African clawed frog	Xenopus laevis	A0A1L8FA49	S10	-	-	P55010_S10;	77;	D	12;	12	5+ obs. at PTM>0.95 which is >=50% and <90% of total obs.;	76;	76
XENLA	African clawed frog	Xenopus laevis	A0A1L8FA49	T223	-	-	P55010_T227;	746;	L	7;	7	5+ obs. at PTM>0.95 which is >=10% and <50% of total obs.;	24;	24
XENLA	African clawed frog	Xenopus laevis	A0A1L8FA49	S385	-	-	P55010_S389;	1108;	S	62;	62	5+ obs. at PTM>0.95 which is >=50% and <90% of total obs.;	3132;	3132
XENLA	African clawed frog	Xenopus laevis	A0A1L8FA49	S386	-	-	P55010_S390;	1109;	G	62;	62	5+ obs. at PTM>0.95 which is >=50% and <90% of total obs.;	3127;	3127
XENLA	African clawed frog	Xenopus laevis	A0A1L8FA49	S408	-	-	P55010_S410;	1143;	V	8;	8	5+ obs. at PTM>0.95 which is >=50% and <90% of total obs.;	16;	16
XENLA	African clawed frog	Xenopus laevis	A0A1L8FA85	T653	-	-	P24723_T656;	1058;	P	13;	13	5+ obs. at PTM>0.95 which is >=90% of total obs.;	79;	79
XENLA	African clawed frog	Xenopus laevis	A0A1L8FA87	T491	-	-	Q32P41_T494;	1711;	A	41;	41	5+ obs. at PTM>0.95 which is >=50% and <90% of total obs.;	49;	49
XENLA	African clawed frog	Xenopus laevis	A0A1L8FA99	S240	-	-	P29374_S147;	422;	L	29;	29	5+ obs. at PTM>0.95 which is >=10% and <50% of total obs.;	16;	16
XENLA	African clawed frog	Xenopus laevis	A0A1L8FA99	S252	-	-	P29374_S159;	434;	S	11;	11	5+ obs. at PTM>0.95 which is >=50% and <90% of total obs.;	39;	39
XENLA	African clawed frog	Xenopus laevis	A0A1L8FA99	S253	-	-	P29374_S160;	435;	E	11;	11	5+ obs. at PTM>0.95 which is >=50% and <90% of total obs.;	40;	40
XENLA	African clawed frog	Xenopus laevis	A0A1L8FA99	T653	-	-	P29374_T561;	1166;	E	6;	6	5+ obs. at PTM>0.95 which is >=50% and <90% of total obs.;	146;	146
XENLA	African clawed frog	Xenopus laevis	A0A1L8FA99	S1004	-	-	P29374_S864;	2741;	P	17;	17	5+ obs. at PTM>0.95 which is >=10% and <50% of total obs.;	29;	29
XENLA	African clawed frog	Xenopus laevis	A0A1L8FA99	S1279	-	-	P29374_S1140;	3565;	P	12;	12	5+ obs. at PTM>0.95 which is >=90% of total obs.;	15;	15
XENLA	African clawed frog	Xenopus laevis	A0A1L8FA99	S1285	-	-	P29374_S1145;	3571;	P	11;	11	5+ obs. at PTM>0.95 which is >=90% of total obs.;	15;	15
XENLA	African clawed frog	Xenopus laevis	A0A1L8FAA7	T51	-	-	P51948_T51;	180;	P	9;	9	5+ obs. at PTM>0.95 which is >=90% of total obs.;	29;	29
XENLA	African clawed frog	Xenopus laevis	A0A1L8FAB6	S85	-	-	Q9BX95_S112;	398;	L	244;	244	5+ obs. at PTM>0.95 which is >=10% and <50% of total obs.;	582;	582
XENLA	African clawed frog	Xenopus laevis	A0A1L8FAC3	S58	-	-	Q147X3_S89;	1081;	P	7;	7	5+ obs. at PTM>0.95 which is >=90% of total obs.;	163;	163
XENLA	African clawed frog	Xenopus laevis	A0A1L8FAD2	S75	-	-	Q86UP2_S75;	284;	D	52;	52	5+ obs. at PTM>0.95 which is >=10% and <50% of total obs.;	1243;	1243
XENLA	African clawed frog	Xenopus laevis	A0A1L8FAD2	T153	-	-	Q86UP2_T153;	435;	P	29;	29	5+ obs. at PTM>0.95 which is >=50% and <90% of total obs.;	1476;	1476
XENLA	African clawed frog	Xenopus laevis	A0A1L8FAD2	S1297	-	-	Q86UP2_S1313;	1857;	P	9;	9	5+ obs. at PTM>0.95 which is >=10% and <50% of total obs.;	203;	203
XENLA	African clawed frog	Xenopus laevis	A0A1L8FAE3	S478	-	-	Q16799_S487;	1094;	P	6;	6	5+ obs. at PTM>0.95 which is >=10% and <50% of total obs.;	165;	165
XENLA	African clawed frog	Xenopus laevis	A0A1L8FAF0	S194	-	-	P49757_S194;	1338;	F	25;	25	5+ obs. at PTM>0.95 which is >=50% and <90% of total obs.;	31;	31
XENLA	African clawed frog	Xenopus laevis	A0A1L8FAF0	S278	-	-	P49757_S276;	1430;	F	14;	14	5+ obs. at PTM>0.95 which is >=50% and <90% of total obs.;	186;	186
XENLA	African clawed frog	Xenopus laevis	A0A1L8FAF0	S440	-	-	P49757_S438;	1661;	E	71;	71	5+ obs. at PTM>0.95 which is >=10% and <50% of total obs.;	29;	29
XENLA	African clawed frog	Xenopus laevis	A0A1L8FAF0	S634	-	-	P49757_S634;	2006;	P	14;	14	5+ obs. at PTM>0.95 which is >=10% and <50% of total obs.;	115;	115
XENLA	African clawed frog	Xenopus laevis	A0A1L8FAF2	T1594	-	-	Q8IWV7_T1593;	6678;	L	24;	24	5+ obs. at PTM>0.95 which is >=10% and <50% of total obs.;	42;	42
XENLA	African clawed frog	Xenopus laevis	A0A1L8FAH0	S549	-	-	P49756_S583;	1384;	E	26;	26	5+ obs. at PTM>0.95 which is >=90% of total obs.;	4966;	4966
XENLA	African clawed frog	Xenopus laevis	A0A1L8FAH0	S642	-	-	P49756_S677;	1719;	P	72;	72	5+ obs. at PTM>0.95 which is >=10% and <50% of total obs.;	1158;	1158
XENLA	African clawed frog	Xenopus laevis	A0A1L8FAH0	S668	-	-	P49756_S703;	1758;	D	25;	25	5+ obs. at PTM>0.95 which is >=50% and <90% of total obs.;	257;	257
XENLA	African clawed frog	Xenopus laevis	A0A1L8FAI0	S162	-	-	O43166_S162;	220;	P	55;	55	5+ obs. at PTM>0.95 which is >=10% and <50% of total obs.;	23;	23
XENLA	African clawed frog	Xenopus laevis	A0A1L8FAI0	S176	-	-	O43166_S176;	236;	D	14;	14	5+ obs. at PTM>0.95 which is >=10% and <50% of total obs.;	15;	15
XENLA	African clawed frog	Xenopus laevis	A0A1L8FAI0	S208	-	-	O43166_S208;	308;	T	17;	17	5+ obs. at PTM>0.95 which is >=10% and <50% of total obs.;	26;	26
XENLA	African clawed frog	Xenopus laevis	A0A1L8FAI0	S256	-	-	O43166_S255;	394;	G	11;	11	5+ obs. at PTM>0.95 which is >=10% and <50% of total obs.;	16;	16
XENLA	African clawed frog	Xenopus laevis	A0A1L8FAI0	S286	-	-	O43166_S288;	443;	E	17;	17	5+ obs. at PTM>0.95 which is >=10% and <50% of total obs.;	43;	43
XENLA	African clawed frog	Xenopus laevis	A0A1L8FAI0	S1088	-	-	O43166_S1087;	1505;	P	8;	8	5+ obs. at PTM>0.95 which is >=10% and <50% of total obs.;	59;	59
XENLA	African clawed frog	Xenopus laevis	A0A1L8FAI0	S1174	-	-	O43166_S1170;	1646;	M	19;	19	5+ obs. at PTM>0.95 which is >=50% and <90% of total obs.;	33;	33
XENLA	African clawed frog	Xenopus laevis	A0A1L8FAI0	S1185	-	-	O43166_S1181;	1661;	P	13;	13	5+ obs. at PTM>0.95 which is >=10% and <50% of total obs.;	32;	32
XENLA	African clawed frog	Xenopus laevis	A0A1L8FAI0	S1201	-	-	O43166_S1197;	1683;	G	5;	5	5+ obs. at PTM>0.95 which is >=10% and <50% of total obs.;	10;	10
XENLA	African clawed frog	Xenopus laevis	A0A1L8FAI0	S1238	-	-	O43166_S1255;	1758;	P	12;	12	5+ obs. at PTM>0.95 which is >=10% and <50% of total obs.;	38;	38
XENLA	African clawed frog	Xenopus laevis	A0A1L8FAI0	S1253	-	-	O43166_S1270;	1775;	P	18;	18	5+ obs. at PTM>0.95 which is >=90% of total obs.;	387;	387
XENLA	African clawed frog	Xenopus laevis	A0A1L8FAI0	S1417	-	-	O43166_S1433;	1973;	P	30;	30	5+ obs. at PTM>0.95 which is >=10% and <50% of total obs.;	139;	139
XENLA	African clawed frog	Xenopus laevis	A0A1L8FAI0	S1512	-	-	O43166_S1528;	2084;	P	12;	12	5+ obs. at PTM>0.95 which is >=10% and <50% of total obs.;	41;	41
XENLA	African clawed frog	Xenopus laevis	A0A1L8FAI0	T1542	-	-	O43166_T1568;	2171;	P	34;	34	5+ obs. at PTM>0.95 which is >=10% and <50% of total obs.;	101;	101
XENLA	African clawed frog	Xenopus laevis	A0A1L8FAI0	S1559	-	-	O43166_S1585;	2188;	D	81;	81	5+ obs. at PTM>0.95 which is >=10% and <50% of total obs.;	308;	308
XENLA	African clawed frog	Xenopus laevis	A0A1L8FAI0	S1607	-	-	O43166_S1632;	2239;	Y	64;	64	5+ obs. at PTM>0.95 which is >=10% and <50% of total obs.;	16;	16
XENLA	African clawed frog	Xenopus laevis	A0A1L8FAJ4	S487	-	-	O43379_S501;O60336_S488;	3600;3645;	P	9;5;	7	5+ obs. at PTM>0.95 which is >=10% and <50% of total obs.;5+ obs. at PTM>0.95 which is >=50% and <90% of total obs.;	30;13;	22
XENLA	African clawed frog	Xenopus laevis	A0A1L8FAJ4	S1160	-	-	O60336_S1198;	5055;	V	7;	7	5+ obs. at PTM>0.95 which is >=10% and <50% of total obs.;	33;	33
XENLA	African clawed frog	Xenopus laevis	A0A1L8FAJ4	S1244	-	-	O60336_S1263;	6204;	V	10;	10	5+ obs. at PTM>0.95 which is >=50% and <90% of total obs.;	45;	45
XENLA	African clawed frog	Xenopus laevis	A0A1L8FAK0	S580	-	-	P80192_S548;	715;	P	6;	6	5+ obs. at PTM>0.95 which is >=10% and <50% of total obs.;	6;	6
XENLA	African clawed frog	Xenopus laevis	A0A1L8FAK5	T679	-	-	Q9P2K8_T667;	1144;	P	22;	22	5+ obs. at PTM>0.95 which is >=50% and <90% of total obs.;	201;	201
XENLA	African clawed frog	Xenopus laevis	A0A1L8FAL1	T53	-	-	Q8IWY9_T71;	249;	P	23;	23	5+ obs. at PTM>0.95 which is >=50% and <90% of total obs.;	121;	121
XENLA	African clawed frog	Xenopus laevis	A0A1L8FAL3	S120	-	-	Q13243_S117;	447;	R	22;	22	5+ obs. at PTM>0.95 which is >=10% and <50% of total obs.;	11;	11
XENLA	African clawed frog	Xenopus laevis	A0A1L8FAL3	S156	-	-	Q13243_S153;	538;	Y	17;	17	5+ obs. at PTM>0.95 which is >=10% and <50% of total obs.;	6;	6
XENLA	African clawed frog	Xenopus laevis	A0A1L8FAL3	S238	-	-	Q13243_S233;	783;	P	21;	21	5+ obs. at PTM>0.95 which is >=10% and <50% of total obs.;	6;	6
XENLA	African clawed frog	Xenopus laevis	A0A1L8FAL3	S253	-	-	Q13243_S250;	823;	P	15;	15	5+ obs. at PTM>0.95 which is >=50% and <90% of total obs.;	23;	23
XENLA	African clawed frog	Xenopus laevis	A0A1L8FAN4	S115	-	-	Q56P03_S109;	252;	D	28;	28	5+ obs. at PTM>0.95 which is >=10% and <50% of total obs.;	148;	148
XENLA	African clawed frog	Xenopus laevis	A0A1L8FAN4	S117	-	-	Q56P03_S111;	254;	E	28;	28	5+ obs. at PTM>0.95 which is >=10% and <50% of total obs.;	140;	140
XENLA	African clawed frog	Xenopus laevis	A0A1L8FAP2	S195	-	-	Q5PSV4_S197;	716;	P	9;	9	5+ obs. at PTM>0.95 which is >=90% of total obs.;	39;	39
XENLA	African clawed frog	Xenopus laevis	A0A1L8FAP3	S195	-	-	Q9UNH7_S194;	698;	A	6;	6	5+ obs. at PTM>0.95 which is >=50% and <90% of total obs.;	71;	71
XENLA	African clawed frog	Xenopus laevis	A0A1L8FAP3	S317	-	-	Q9UNH7_S316;	848;	L	14;	14	5+ obs. at PTM>0.95 which is >=10% and <50% of total obs.;	6;	6
XENLA	African clawed frog	Xenopus laevis	A0A1L8FAP6	S707	-	-	Q6GYQ0_S711;	995;	V	9;	9	5+ obs. at PTM>0.95 which is >=50% and <90% of total obs.;	7;	7
XENLA	African clawed frog	Xenopus laevis	A0A1L8FAP6	S717	-	-	Q6GYQ0_S721;	1005;	R	10;	10	5+ obs. at PTM>0.95 which is >=90% of total obs.;	7;	7
XENLA	African clawed frog	Xenopus laevis	A0A1L8FAP6	S730	-	-	Q6GYQ0_S734;	1022;	A	6;	6	5+ obs. at PTM>0.95 which is >=10% and <50% of total obs.;	9;	9
XENLA	African clawed frog	Xenopus laevis	A0A1L8FAP6	S736	-	-	Q6GYQ0_S740;	1028;	P	28;	28	5+ obs. at PTM>0.95 which is >=10% and <50% of total obs.;	15;	15
XENLA	African clawed frog	Xenopus laevis	A0A1L8FAP6	S1239	-	-	Q6GYQ0_S860;	1717;	S	75;	75	5+ obs. at PTM>0.95 which is >=10% and <50% of total obs.;	297;	297
XENLA	African clawed frog	Xenopus laevis	A0A1L8FAP6	S1240	-	-	Q6GYQ0_S861;	1718;	P	36;	36	5+ obs. at PTM>0.95 which is >=10% and <50% of total obs.;	273;	273
XENLA	African clawed frog	Xenopus laevis	A0A1L8FAQ0	S267	-	-	Q9NRL2_S270;	714;	P	5;	5	5+ obs. at PTM>0.95 which is >=50% and <90% of total obs.;	30;	30
XENLA	African clawed frog	Xenopus laevis	A0A1L8FAQ0	S722	-	-	Q9NRL2_S731;	1428;	E	45;	45	5+ obs. at PTM>0.95 which is >=50% and <90% of total obs.;	394;	394
XENLA	African clawed frog	Xenopus laevis	A0A1L8FAQ0	S1322	-	-	Q9NRL2_S1320;	2604;	A	8;	8	5+ obs. at PTM>0.95 which is >=50% and <90% of total obs.;	59;	59
XENLA	African clawed frog	Xenopus laevis	A0A1L8FAQ0	S1375	-	-	Q9NRL2_S1363;	2669;	A	42;	42	5+ obs. at PTM>0.95 which is >=10% and <50% of total obs.;	109;	109
XENLA	African clawed frog	Xenopus laevis	A0A1L8FAQ0	T1379	-	-	Q9NRL2_T1367;	2673;	P	41;	41	5+ obs. at PTM>0.95 which is >=10% and <50% of total obs.;	139;	139
XENLA	African clawed frog	Xenopus laevis	A0A1L8FAQ0	S1383	-	-	Q9NRL2_S1371;	2678;	P	34;	34	5+ obs. at PTM>0.95 which is >=10% and <50% of total obs.;	130;	130
XENLA	African clawed frog	Xenopus laevis	A0A1L8FAQ1	S3	-	-	P23528_S3;P60981_S3;Q9Y281_S3;	1489;1475;1470;	G	95;32;20;	49	5+ obs. at PTM>0.95 which is >=50% and <90% of total obs.;5+ obs. at PTM>0.95 which is >=90% of total obs.;5+ obs. at PTM>0.95 which is >=50% and <90% of total obs.;	7515;1726;228;	3156
XENLA	African clawed frog	Xenopus laevis	A0A1L8FAQ1	S24	-	-	P60981_S24;	1497;	T	6;	6	5+ obs. at PTM>0.95 which is >=10% and <50% of total obs.;	19;	19
XENLA	African clawed frog	Xenopus laevis	A0A1L8FAQ1	T25	-	-	P23528_T25;	1526;	P	25;	25	5+ obs. at PTM>0.95 which is >=10% and <50% of total obs.;	146;	146
XENLA	African clawed frog	Xenopus laevis	A0A1L8FAR4	T48	-	-	P12814_T50;	594;	Q	6;	6	5+ obs. at PTM>0.95 which is >=90% of total obs.;	9;	9
XENLA	African clawed frog	Xenopus laevis	A0A1L8FAR4	S138	-	-	P12814_S140;	734;	V	14;	14	5+ obs. at PTM>0.95 which is >=50% and <90% of total obs.;	92;	92
XENLA	African clawed frog	Xenopus laevis	A0A1L8FAR4	T228	-	-	P12814_T230;	829;	A	6;	6	5+ obs. at PTM>0.95 which is >=90% of total obs.;	7;	7
XENLA	African clawed frog	Xenopus laevis	A0A1L8FAR4	S888	-	-	P12814_S890;	1775;	D	5;	5	5+ obs. at PTM>0.95 which is >=50% and <90% of total obs.;	60;	60
XENLA	African clawed frog	Xenopus laevis	A0A1L8FAS2	S199	-	-	Q7Z699_S238;	448;	F	12;	12	5+ obs. at PTM>0.95 which is >=90% of total obs.;	112;	112
XENLA	African clawed frog	Xenopus laevis	A0A1L8FAT3	T329	-	-	Q6P4F7_T318;	637;	P	16;	16	5+ obs. at PTM>0.95 which is >=10% and <50% of total obs.;	153;	153
XENLA	African clawed frog	Xenopus laevis	A0A1L8FAT3	T334	-	-	Q6P4F7_T323;	644;	P	18;	18	5+ obs. at PTM>0.95 which is >=10% and <50% of total obs.;	123;	123
XENLA	African clawed frog	Xenopus laevis	A0A1L8FAT3	S350	-	-	Q6P4F7_S339;	674;	T	7;	7	5+ obs. at PTM>0.95 which is >=50% and <90% of total obs.;	11;	11
XENLA	African clawed frog	Xenopus laevis	A0A1L8FAT3	T351	-	-	Q6P4F7_T340;	675;	K	6;	6	5+ obs. at PTM>0.95 which is >=10% and <50% of total obs.;	7;	7
XENLA	African clawed frog	Xenopus laevis	A0A1L8FAT3	S436	-	-	Q6P4F7_S422;	842;	P	10;	10	5+ obs. at PTM>0.95 which is >=90% of total obs.;	72;	72
XENLA	African clawed frog	Xenopus laevis	A0A1L8FAT3	T522	-	-	Q6P4F7_T508;	953;	P	36;	36	5+ obs. at PTM>0.95 which is >=50% and <90% of total obs.;	36;	36
XENLA	African clawed frog	Xenopus laevis	A0A1L8FAT3	S838	-	-	Q6P4F7_S847;	1522;	L	47;	47	5+ obs. at PTM>0.95 which is >=50% and <90% of total obs.;	27;	27
XENLA	African clawed frog	Xenopus laevis	A0A1L8FAT3	S857	-	-	Q6P4F7_S868;	1548;	P	13;	13	5+ obs. at PTM>0.95 which is >=50% and <90% of total obs.;	73;	73
XENLA	African clawed frog	Xenopus laevis	A0A1L8FAV8	S1632	-	-	Q86XA9_S1647;	3202;	A	8;	8	5+ obs. at PTM>0.95 which is >=50% and <90% of total obs.;	27;	27
XENLA	African clawed frog	Xenopus laevis	A0A1L8FAW3	S171	-	-	Q15139_S205;	305;	N	82;	82	5+ obs. at PTM>0.95 which is >=10% and <50% of total obs.;	302;	302
XENLA	African clawed frog	Xenopus laevis	A0A1L8FAW3	S174	-	-	Q15139_S208;	308;	L	23;	23	5+ obs. at PTM>0.95 which is >=10% and <50% of total obs.;	153;	153
XENLA	African clawed frog	Xenopus laevis	A0A1L8FAW3	S201	-	-	Q15139_S235;	347;	P	8;	8	5+ obs. at PTM>0.95 which is >=10% and <50% of total obs.;	22;	22
XENLA	African clawed frog	Xenopus laevis	A0A1L8FAW3	S203	-	-	Q15139_S237;	349;	E	8;	8	5+ obs. at PTM>0.95 which is >=10% and <50% of total obs.;	62;	62
XENLA	African clawed frog	Xenopus laevis	A0A1L8FAW3	S215	-	-	Q15139_S249;	369;	Q	10;	10	5+ obs. at PTM>0.95 which is >=10% and <50% of total obs.;	107;	107
XENLA	African clawed frog	Xenopus laevis	A0A1L8FAW3	S353	-	-	Q15139_S397;	612;	P	25;	25	5+ obs. at PTM>0.95 which is >=50% and <90% of total obs.;	502;	502
XENLA	African clawed frog	Xenopus laevis	A0A1L8FAW3	S692	-	-	Q15139_S738;	1343;	F	58;	58	5+ obs. at PTM>0.95 which is >=10% and <50% of total obs.;	6;	6
XENLA	African clawed frog	Xenopus laevis	A0A1L8FAW3	S696	-	-	Q15139_S742;Q9BZL6_S710;	1347;2263;	V	97;85;	91	5+ obs. at PTM>0.95 which is >=50% and <90% of total obs.;5+ obs. at PTM>0.95 which is >=10% and <50% of total obs.;	421;327;	374
XENLA	African clawed frog	Xenopus laevis	A0A1L8FAX2	S591	-	-	Q13017_S590;	763;	T	5;	5	5+ obs. at PTM>0.95 which is >=10% and <50% of total obs.;	16;	16
XENLA	African clawed frog	Xenopus laevis	A0A1L8FAX2	S765	-	-	Q13017_S765;	955;	P	16;	16	5+ obs. at PTM>0.95 which is >=90% of total obs.;	101;	101
XENLA	African clawed frog	Xenopus laevis	A0A1L8FAX2	S1165	-	-	Q13017_S1173;	1963;	D	27;	27	5+ obs. at PTM>0.95 which is >=10% and <50% of total obs.;	411;	411
XENLA	African clawed frog	Xenopus laevis	A0A1L8FAX2	S1168	-	-	Q13017_S1176;	1966;	D	29;	29	5+ obs. at PTM>0.95 which is >=10% and <50% of total obs.;	381;	381
XENLA	African clawed frog	Xenopus laevis	A0A1L8FAX2	S1187	-	-	Q13017_S1195;	2021;	E	22;	22	5+ obs. at PTM>0.95 which is >=10% and <50% of total obs.;	94;	94
XENLA	African clawed frog	Xenopus laevis	A0A1L8FAX2	S1194	-	-	Q13017_S1202;	2041;	P	22;	22	5+ obs. at PTM>0.95 which is >=10% and <50% of total obs.;	104;	104
XENLA	African clawed frog	Xenopus laevis	A0A1L8FAX2	S1210	-	-	Q13017_S1218;	2095;	D	26;	26	5+ obs. at PTM>0.95 which is >=10% and <50% of total obs.;	173;	173
XENLA	African clawed frog	Xenopus laevis	A0A1L8FAX5	S182	-	-	Q13033_S202;	440;	L	9;	9	5+ obs. at PTM>0.95 which is >=10% and <50% of total obs.;	26;	26
XENLA	African clawed frog	Xenopus laevis	A0A1L8FAX5	S239	-	-	Q13033_S257;	544;	D	15;	15	5+ obs. at PTM>0.95 which is >=50% and <90% of total obs.;	363;	363
XENLA	African clawed frog	Xenopus laevis	A0A1L8FAY3	T479	-	-	Q8NBN3_T475;	2339;	E	15;	15	5+ obs. at PTM>0.95 which is >=50% and <90% of total obs.;	41;	41
XENLA	African clawed frog	Xenopus laevis	A0A1L8FAY3	S543	-	-	Q8NBN3_S540;	2744;	D	35;	35	5+ obs. at PTM>0.95 which is >=10% and <50% of total obs.;	403;	403
XENLA	African clawed frog	Xenopus laevis	A0A1L8FAY9	S534	-	-	Q9NQU5_S560;	2895;	L	43;	43	5+ obs. at PTM>0.95 which is >=10% and <50% of total obs.;	133;	133
XENLA	African clawed frog	Xenopus laevis	A0A1L8FAZ4	S415	-	-	O60566_S435;	1038;	A	8;	8	5+ obs. at PTM>0.95 which is >=10% and <50% of total obs.;	17;	17
XENLA	African clawed frog	Xenopus laevis	A0A1L8FAZ4	S649	-	-	O60566_S670;	2193;	P	38;	38	5+ obs. at PTM>0.95 which is >=50% and <90% of total obs.;	167;	167
XENLA	African clawed frog	Xenopus laevis	A0A1L8FAZ5	S134	-	-	Q8TBE0_S121;	1014;	L	14;	14	5+ obs. at PTM>0.95 which is >=90% of total obs.;	29;	29
XENLA	African clawed frog	Xenopus laevis	A0A1L8FAZ5	S197	-	-	Q8TBE0_S184;	1298;	P	20;	20	5+ obs. at PTM>0.95 which is >=90% of total obs.;	207;	207
XENLA	African clawed frog	Xenopus laevis	A0A1L8FAZ5	T603	-	-	Q8TBE0_T588;	4330;	N	12;	12	5+ obs. at PTM>0.95 which is >=90% of total obs.;	15;	15
XENLA	African clawed frog	Xenopus laevis	A0A1L8FAZ9	S1196	-	-	A7MBM2_S1175;	2254;	F	15;	15	5+ obs. at PTM>0.95 which is >=10% and <50% of total obs.;	5;	5
XENLA	African clawed frog	Xenopus laevis	A0A1L8FB08	T1304	-	-	Q8NG31_T1042;	1986;	P	7;	7	5+ obs. at PTM>0.95 which is >=10% and <50% of total obs.;	22;	22
XENLA	African clawed frog	Xenopus laevis	A0A1L8FB20	S346	-	-	Q86VP3_S349;	808;	P	5;	5	5+ obs. at PTM>0.95 which is >=50% and <90% of total obs.;	62;	62
XENLA	African clawed frog	Xenopus laevis	A0A1L8FB20	S404	-	-	Q86VP3_S416;	942;	L	9;	9	5+ obs. at PTM>0.95 which is >=10% and <50% of total obs.;	12;	12
XENLA	African clawed frog	Xenopus laevis	A0A1L8FB20	S441	-	-	Q86VP3_S453;	1064;	L	13;	13	5+ obs. at PTM>0.95 which is >=90% of total obs.;	87;	87
XENLA	African clawed frog	Xenopus laevis	A0A1L8FB21	S71	-	-	Q96K21_S144;	406;	P	20;	20	5+ obs. at PTM>0.95 which is >=10% and <50% of total obs.;	521;	521
XENLA	African clawed frog	Xenopus laevis	A0A1L8FB21	S299	-	-	Q96K21_S354;	809;	D	47;	47	5+ obs. at PTM>0.95 which is >=10% and <50% of total obs.;	951;	951
XENLA	African clawed frog	Xenopus laevis	A0A1L8FB29	T196	-	-	Q9BXS6_T182;	268;	P	39;	39	5+ obs. at PTM>0.95 which is >=50% and <90% of total obs.;	43;	43
XENLA	African clawed frog	Xenopus laevis	A0A1L8FB29	T280	-	-	Q9BXS6_T244;	393;	P	42;	42	5+ obs. at PTM>0.95 which is >=10% and <50% of total obs.;	28;	28
XENLA	African clawed frog	Xenopus laevis	A0A1L8FB29	T397	-	-	Q9BXS6_T338;	524;	P	14;	14	5+ obs. at PTM>0.95 which is >=50% and <90% of total obs.;	20;	20
XENLA	African clawed frog	Xenopus laevis	A0A1L8FB29	T408	-	-	Q9BXS6_T349;	539;	P	11;	11	5+ obs. at PTM>0.95 which is >=10% and <50% of total obs.;	67;	67
XENLA	African clawed frog	Xenopus laevis	A0A1L8FB29	T411	-	-	Q9BXS6_T352;	542;	N	18;	18	5+ obs. at PTM>0.95 which is >=10% and <50% of total obs.;	26;	26
XENLA	African clawed frog	Xenopus laevis	A0A1L8FB44	S432	-	-	Q13330_S449;	1310;	P	32;	32	5+ obs. at PTM>0.95 which is >=50% and <90% of total obs.;	491;	491
XENLA	African clawed frog	Xenopus laevis	A0A1L8FB44	T505	-	-	Q13330_T522;Q9BTC8_T519;	1443;1240;	P	32;11;	22	5+ obs. at PTM>0.95 which is >=10% and <50% of total obs.;5+ obs. at PTM>0.95 which is >=50% and <90% of total obs.;	162;100;	131
XENLA	African clawed frog	Xenopus laevis	A0A1L8FB44	T548	-	-	Q13330_T564;	1568;	P	30;	30	5+ obs. at PTM>0.95 which is >=10% and <50% of total obs.;	128;	128
XENLA	African clawed frog	Xenopus laevis	A0A1L8FB44	S560	-	-	Q13330_S576;	1693;	P	34;	34	5+ obs. at PTM>0.95 which is >=10% and <50% of total obs.;	684;	684
XENLA	African clawed frog	Xenopus laevis	A0A1L8FB46	S279	-	-	Q92541_S313;	827;	D	7;	7	5+ obs. at PTM>0.95 which is >=50% and <90% of total obs.;	14;	14
XENLA	African clawed frog	Xenopus laevis	A0A1L8FB46	S617	-	-	Q92541_S650;	1508;	A	8;	8	5+ obs. at PTM>0.95 which is >=10% and <50% of total obs.;	99;	99
XENLA	African clawed frog	Xenopus laevis	A0A1L8FB46	S664	-	-	Q92541_S697;	1603;	L	38;	38	5+ obs. at PTM>0.95 which is >=50% and <90% of total obs.;	333;	333
XENLA	African clawed frog	Xenopus laevis	A0A1L8FB50	S59	-	-	Q07352_S54;	617;	V	33;	33	5+ obs. at PTM>0.95 which is >=10% and <50% of total obs.;	126;	126
XENLA	African clawed frog	Xenopus laevis	A0A1L8FB50	S97	-	-	Q07352_S92;	819;	E	13;	13	5+ obs. at PTM>0.95 which is >=50% and <90% of total obs.;	65;	65
XENLA	African clawed frog	Xenopus laevis	A0A1L8FB50	S212	-	-	Q07352_S203;	1222;	F	24;	24	5+ obs. at PTM>0.95 which is >=10% and <50% of total obs.;	10;	10
XENLA	African clawed frog	Xenopus laevis	A0A1L8FB55	S231	-	-	P52943_S195;	1533;	Y	8;	8	5+ obs. at PTM>0.95 which is >=10% and <50% of total obs.;	15;	15
XENLA	African clawed frog	Xenopus laevis	A0A1L8FB83	S52	-	-	P05198_S52;	231;	R	57;	57	5+ obs. at PTM>0.95 which is >=10% and <50% of total obs.;	17;	17
XENLA	African clawed frog	Xenopus laevis	A0A1L8FB83	T279	-	-	P05198_T279;	536;	D	24;	24	5+ obs. at PTM>0.95 which is >=50% and <90% of total obs.;	8;	8
XENLA	African clawed frog	Xenopus laevis	A0A1L8FB85	S2	-	-	P61244_S2;	381;	D	19;	19	5+ obs. at PTM>0.95 which is >=10% and <50% of total obs.;	39;	39
XENLA	African clawed frog	Xenopus laevis	A0A1L8FB85	S11	-	-	P61244_S11;	662;	D	21;	21	5+ obs. at PTM>0.95 which is >=50% and <90% of total obs.;	100;	100
XENLA	African clawed frog	Xenopus laevis	A0A1L8FBW2	S161	-	-	Q9BT43_S163;	296;	E	5;	5	5+ obs. at PTM>0.95 which is >=50% and <90% of total obs.;	8;	8
XENLA	African clawed frog	Xenopus laevis	A0A1L8FBX0	S67	-	-	O43768_S67;	180;	G	84;	84	5+ obs. at PTM>0.95 which is >=50% and <90% of total obs.;	877;	877
XENLA	African clawed frog	Xenopus laevis	A0A1L8FC24	S430	-	-	Q69YU3_S392;	2652;	P	5;	5	5+ obs. at PTM>0.95 which is >=10% and <50% of total obs.;	6;	6
XENLA	African clawed frog	Xenopus laevis	A0A1L8FC93	S680	-	-	P04629_S672;	1877;	R	11;	11	5+ obs. at PTM>0.95 which is >=90% of total obs.;	8;	8
XENLA	African clawed frog	Xenopus laevis	A0A1L8FCA3	S157	-	-	P51858_S132;	750;	S	77;	77	5+ obs. at PTM>0.95 which is >=50% and <90% of total obs.;	44386;	44386
XENLA	African clawed frog	Xenopus laevis	A0A1L8FCA3	S158	-	-	P51858_S133;	751;	D	79;	79	5+ obs. at PTM>0.95 which is >=50% and <90% of total obs.;	44469;	44469
XENLA	African clawed frog	Xenopus laevis	A0A1L8FCA3	S190	-	-	P51858_S165;	1085;	P	94;	94	5+ obs. at PTM>0.95 which is >=90% of total obs.;	26793;	26793
XENLA	African clawed frog	Xenopus laevis	A0A1L8FCA3	T218	-	-	P51858_T200;	2009;	P	38;	38	5+ obs. at PTM>0.95 which is >=10% and <50% of total obs.;	239;	239
XENLA	African clawed frog	Xenopus laevis	A0A1L8FCA3	S258	-	-	P51858_S239;	2365;	L	11;	11	5+ obs. at PTM>0.95 which is >=50% and <90% of total obs.;	75;	75
XENLA	African clawed frog	Xenopus laevis	A0A1L8FCA9	S506	-	-	Q92733_S157;	537;	D	39;	39	5+ obs. at PTM>0.95 which is >=10% and <50% of total obs.;	1001;	1001
XENLA	African clawed frog	Xenopus laevis	A0A1L8FCA9	S508	-	-	Q92733_S159;	539;	E	36;	36	5+ obs. at PTM>0.95 which is >=10% and <50% of total obs.;	928;	928
XENLA	African clawed frog	Xenopus laevis	A0A1L8FCA9	S585	-	-	Q92733_S241;	683;	P	19;	19	5+ obs. at PTM>0.95 which is >=10% and <50% of total obs.;	137;	137
XENLA	African clawed frog	Xenopus laevis	A0A1L8FCA9	S612	-	-	Q92733_S267;	723;	D	35;	35	5+ obs. at PTM>0.95 which is >=10% and <50% of total obs.;	694;	694
XENLA	African clawed frog	Xenopus laevis	A0A1L8FCB5	T1425	-	-	Q86VI3_T1415;	2819;	P	7;	7	5+ obs. at PTM>0.95 which is >=10% and <50% of total obs.;	24;	24
XENLA	African clawed frog	Xenopus laevis	A0A1L8FCB5	S1434	-	-	Q86VI3_S1424;	2828;	L	13;	13	5+ obs. at PTM>0.95 which is >=10% and <50% of total obs.;	43;	43
XENLA	African clawed frog	Xenopus laevis	A0A1L8FCB6	S317	-	-	O15085_S271;	1086;	D	9;	9	5+ obs. at PTM>0.95 which is >=50% and <90% of total obs.;	30;	30
XENLA	African clawed frog	Xenopus laevis	A0A1L8FCB6	S602	-	-	O15085_S556;	2098;	P	35;	35	5+ obs. at PTM>0.95 which is >=50% and <90% of total obs.;	86;	86
XENLA	African clawed frog	Xenopus laevis	A0A1L8FCB6	S709	-	-	O15085_S663;	2384;	L	49;	49	5+ obs. at PTM>0.95 which is >=10% and <50% of total obs.;	234;	234
XENLA	African clawed frog	Xenopus laevis	A0A1L8FCB6	T714	-	-	O15085_T668;	2389;	P	100;	100	5+ obs. at PTM>0.95 which is >=10% and <50% of total obs.;	451;	451
XENLA	African clawed frog	Xenopus laevis	A0A1L8FCB6	T718	-	-	O15085_T672;	2412;	P	80;	80	5+ obs. at PTM>0.95 which is >=10% and <50% of total obs.;	218;	218
XENLA	African clawed frog	Xenopus laevis	A0A1L8FCC8	S1746	-	-	P48681_S1418;	3289;	G	21;	21	5+ obs. at PTM>0.95 which is >=50% and <90% of total obs.;	329;	329
XENLA	African clawed frog	Xenopus laevis	A0A1L8FCC8	S1951	-	-	P48681_S1617;	3572;	S	9;	9	5+ obs. at PTM>0.95 which is >=10% and <50% of total obs.;	12;	12
XENLA	African clawed frog	Xenopus laevis	A0A1L8FCL1	S517	-	-	Q8TAA9_S520;	830;	E	78;	78	5+ obs. at PTM>0.95 which is >=10% and <50% of total obs.;	9;	9
XENLA	African clawed frog	Xenopus laevis	A0A1L8FCL1	S520	-	-	Q8TAA9_S523;	833;	V	64;	64	5+ obs. at PTM>0.95 which is >=10% and <50% of total obs.;	9;	9
XENLA	African clawed frog	Xenopus laevis	A0A1L8FCL5	S249	-	-	Q9BWG6_S219;	381;	D	10;	10	5+ obs. at PTM>0.95 which is >=90% of total obs.;	114;	114
XENLA	African clawed frog	Xenopus laevis	A0A1L8FCN3	S173	-	-	P53621_S173;	841;	P	50;	50	5+ obs. at PTM>0.95 which is >=50% and <90% of total obs.;	1159;	1159
XENLA	African clawed frog	Xenopus laevis	A0A1L8FCN3	S402	-	-	P53621_S402;	1278;	Q	25;	25	5+ obs. at PTM>0.95 which is >=90% of total obs.;	323;	323
XENLA	African clawed frog	Xenopus laevis	A0A1L8FCN3	T591	-	-	P53621_T591;	1633;	I	23;	23	5+ obs. at PTM>0.95 which is >=50% and <90% of total obs.;	17;	17
XENLA	African clawed frog	Xenopus laevis	A0A1L8FCN3	S1193	-	-	P53621_S1193;	2434;	P	6;	6	5+ obs. at PTM>0.95 which is >=10% and <50% of total obs.;	15;	15
XENLA	African clawed frog	Xenopus laevis	A0A1L8FCQ0	S89	-	-	Q15121_S61;	157;	Y	5;	5	5+ obs. at PTM>0.95 which is >=10% and <50% of total obs.;	29;	29
XENLA	African clawed frog	Xenopus laevis	A0A1L8FCQ0	S132	-	-	Q15121_S104;	200;	A	278;	278	5+ obs. at PTM>0.95 which is >=50% and <90% of total obs.;	24;	24
XENLA	African clawed frog	Xenopus laevis	A0A1L8FCQ0	S144	-	-	Q15121_S116;	213;	E	935;	935	5+ obs. at PTM>0.95 which is >=90% of total obs.;	2473;	2473
XENLA	African clawed frog	Xenopus laevis	A0A1L8FCZ7	S111	-	-	Q92974_S109;	2363;	L	12;	12	5+ obs. at PTM>0.95 which is >=10% and <50% of total obs.;	24;	24
XENLA	African clawed frog	Xenopus laevis	A0A1L8FCZ7	S154	-	-	Q92974_S151;	2424;	T	42;	42	5+ obs. at PTM>0.95 which is >=10% and <50% of total obs.;	189;	189
XENLA	African clawed frog	Xenopus laevis	A0A1L8FCZ7	S177	-	-	Q92974_S174;	2470;	T	89;	89	5+ obs. at PTM>0.95 which is >=10% and <50% of total obs.;	273;	273
XENLA	African clawed frog	Xenopus laevis	A0A1L8FCZ7	S779	-	-	Q92974_S782;	3484;	R	9;	9	5+ obs. at PTM>0.95 which is >=50% and <90% of total obs.;	19;	19
XENLA	African clawed frog	Xenopus laevis	A0A1L8FCZ7	S880	-	-	Q92974_S886;	3694;	L	170;	170	5+ obs. at PTM>0.95 which is >=50% and <90% of total obs.;	833;	833
XENLA	African clawed frog	Xenopus laevis	A0A1L8FD00	S2	-	-	Q9UPR3_S2;	99;	Q	9;	9	5+ obs. at PTM>0.95 which is >=90% of total obs.;	25;	25
XENLA	African clawed frog	Xenopus laevis	A0A1L8FD33	S24	-	-	Q9Y5S9_S24;	50;	I	14;	14	5+ obs. at PTM>0.95 which is >=90% of total obs.;	193;	193
XENLA	African clawed frog	Xenopus laevis	A0A1L8FD33	S56	-	-	Q9Y5S9_S56;	137;	V	82;	82	5+ obs. at PTM>0.95 which is >=10% and <50% of total obs.;	244;	244
XENLA	African clawed frog	Xenopus laevis	A0A1L8FD54	T3	-	-	P02545_T3;	308;	P	7;	7	5+ obs. at PTM>0.95 which is >=10% and <50% of total obs.;	34;	34
XENLA	African clawed frog	Xenopus laevis	A0A1L8FD54	S18	-	-	P02545_S22;	389;	P	188;	188	5+ obs. at PTM>0.95 which is >=10% and <50% of total obs.;	1374;	1374
XENLA	African clawed frog	Xenopus laevis	A0A1L8FD54	S47	-	-	P02545_S51;	444;	L	12;	12	5+ obs. at PTM>0.95 which is >=10% and <50% of total obs.;	58;	58
XENLA	African clawed frog	Xenopus laevis	A0A1L8FD54	S62	-	-	P02545_S66;	459;	E	10;	10	5+ obs. at PTM>0.95 which is >=10% and <50% of total obs.;	10;	10
XENLA	African clawed frog	Xenopus laevis	A0A1L8FD54	S273	-	-	P02545_S277;	695;	A	11;	11	5+ obs. at PTM>0.95 which is >=10% and <50% of total obs.;	30;	30
XENLA	African clawed frog	Xenopus laevis	A0A1L8FD54	S297	-	-	P02545_S301;	719;	L	132;	132	5+ obs. at PTM>0.95 which is >=10% and <50% of total obs.;	128;	128
XENLA	African clawed frog	Xenopus laevis	A0A1L8FD54	S316	-	-	P02545_S326;	745;	L	12;	12	5+ obs. at PTM>0.95 which is >=90% of total obs.;	15;	15
XENLA	African clawed frog	Xenopus laevis	A0A1L8FD54	S334	-	-	P02545_S390;	825;	P	193;	193	5+ obs. at PTM>0.95 which is >=10% and <50% of total obs.;	3436;	3436
XENLA	African clawed frog	Xenopus laevis	A0A1L8FD54	S336	-	-	P02545_S392;	827;	P	155;	155	5+ obs. at PTM>0.95 which is >=10% and <50% of total obs.;	3022;	3022
XENLA	African clawed frog	Xenopus laevis	A0A1L8FD54	S403	-	-	P02545_S458;	958;	N	213;	213	5+ obs. at PTM>0.95 which is >=10% and <50% of total obs.;	692;	692
XENLA	African clawed frog	Xenopus laevis	A0A1L8FD54	S464	-	-	P02545_S590;	1197;	C	6;	6	5+ obs. at PTM>0.95 which is >=10% and <50% of total obs.;	26;	26
XENLA	African clawed frog	Xenopus laevis	A0A1L8FD87	T31	-	-	Q99584_T32;	143;	L	8;	8	5+ obs. at PTM>0.95 which is >=10% and <50% of total obs.;	96;	96
XENLA	African clawed frog	Xenopus laevis	A0A1L8FD92	S69	-	-	Q53ET0_S70;	390;	L	49;	49	5+ obs. at PTM>0.95 which is >=10% and <50% of total obs.;	148;	148
XENLA	African clawed frog	Xenopus laevis	A0A1L8FD92	S135	-	-	Q53ET0_S136;	754;	P	47;	47	5+ obs. at PTM>0.95 which is >=10% and <50% of total obs.;	22;	22
XENLA	African clawed frog	Xenopus laevis	A0A1L8FD92	S432	-	-	Q53ET0_S433;	1269;	P	100;	100	5+ obs. at PTM>0.95 which is >=10% and <50% of total obs.;	150;	150
XENLA	African clawed frog	Xenopus laevis	A0A1L8FD93	S474	-	-	Q68E01_S502;	801;	P	16;	16	5+ obs. at PTM>0.95 which is >=10% and <50% of total obs.;	588;	588
XENLA	African clawed frog	Xenopus laevis	A0A1L8FD93	S509	-	-	Q68E01_S537;	1004;	D	14;	14	5+ obs. at PTM>0.95 which is >=50% and <90% of total obs.;	243;	243
XENLA	African clawed frog	Xenopus laevis	A0A1L8FD93	S1017	-	-	Q68E01_S1042;	2157;	D	6;	6	5+ obs. at PTM>0.95 which is >=50% and <90% of total obs.;	8;	8
XENLA	African clawed frog	Xenopus laevis	A0A1L8FDA7	S269	-	-	Q9UBF8_S266;	1564;	P	15;	15	5+ obs. at PTM>0.95 which is >=10% and <50% of total obs.;	58;	58
XENLA	African clawed frog	Xenopus laevis	A0A1L8FDA7	S280	-	-	Q9UBF8_S277;	1575;	D	17;	17	5+ obs. at PTM>0.95 which is >=10% and <50% of total obs.;	203;	203
XENLA	African clawed frog	Xenopus laevis	A0A1L8FDA7	S431	-	-	Q9UBF8_S428;	2142;	V	56;	56	5+ obs. at PTM>0.95 which is >=10% and <50% of total obs.;	587;	587
XENLA	African clawed frog	Xenopus laevis	A0A1L8FDA7	S514	-	-	Q9UBF8_S511;	2571;	E	40;	40	5+ obs. at PTM>0.95 which is >=10% and <50% of total obs.;	336;	336
XENLA	African clawed frog	Xenopus laevis	A0A1L8FDC0	T118	-	-	Q8WXI9_T120;	825;	P	57;	57	5+ obs. at PTM>0.95 which is >=10% and <50% of total obs.;	648;	648
XENLA	African clawed frog	Xenopus laevis	A0A1L8FDC0	S120	-	-	Q8WXI9_S122;	827;	P	54;	54	5+ obs. at PTM>0.95 which is >=10% and <50% of total obs.;	528;	528
XENLA	African clawed frog	Xenopus laevis	A0A1L8FDC0	S127	-	-	Q8WXI9_S129;	840;	D	60;	60	5+ obs. at PTM>0.95 which is >=10% and <50% of total obs.;	402;	402
XENLA	African clawed frog	Xenopus laevis	A0A1L8FDC0	S211	-	-	Q8WXI9_S213;	961;	P	6;	6	5+ obs. at PTM>0.95 which is >=10% and <50% of total obs.;	22;	22
XENLA	African clawed frog	Xenopus laevis	A0A1L8FDC0	S225	-	-	Q8WXI9_S227;	975;	R	5;	5	5+ obs. at PTM>0.95 which is >=90% of total obs.;	7;	7
XENLA	African clawed frog	Xenopus laevis	A0A1L8FDC0	S480	-	-	Q8WXI9_S486;	1399;	P	24;	24	5+ obs. at PTM>0.95 which is >=10% and <50% of total obs.;	257;	257
XENLA	African clawed frog	Xenopus laevis	A0A1L8FDC5	T207	-	-	Q8N1G0_T253;	480;	P	36;	36	5+ obs. at PTM>0.95 which is >=10% and <50% of total obs.;	270;	270
XENLA	African clawed frog	Xenopus laevis	A0A1L8FDC5	S456	-	-	Q8N1G0_S495;	858;	S	29;	29	5+ obs. at PTM>0.95 which is >=10% and <50% of total obs.;	6;	6
XENLA	African clawed frog	Xenopus laevis	A0A1L8FDC5	T852	-	-	Q8N1G0_T900;	1471;	P	8;	8	5+ obs. at PTM>0.95 which is >=90% of total obs.;	81;	81
XENLA	African clawed frog	Xenopus laevis	A0A1L8FDD6	S256	-	-	P55036_S256;	1023;	D	5;	5	5+ obs. at PTM>0.95 which is >=10% and <50% of total obs.;	43;	43
XENLA	African clawed frog	Xenopus laevis	A0A1L8FDD6	S358	-	-	P55036_S358;	1259;	L	10;	10	5+ obs. at PTM>0.95 which is >=50% and <90% of total obs.;	15;	15
XENLA	African clawed frog	Xenopus laevis	A0A1L8FDD9	S138	-	-	P61024_S51;	178;	Q	24;	24	5+ obs. at PTM>0.95 which is >=50% and <90% of total obs.;	35;	35
XENLA	African clawed frog	Xenopus laevis	A0A1L8FDE2	S169	-	-	P29353_S139;	251;	F	33;	33	5+ obs. at PTM>0.95 which is >=10% and <50% of total obs.;	200;	200
XENLA	African clawed frog	Xenopus laevis	A0A1L8FDE9	T496	-	-	Q8NFF5_T563;	787;	P	10;	10	5+ obs. at PTM>0.95 which is >=10% and <50% of total obs.;	40;	40
XENLA	African clawed frog	Xenopus laevis	A0A1L8FDG0	S180	-	-	P49760_S142;	4288;	V	14;	14	5+ obs. at PTM>0.95 which is >=10% and <50% of total obs.;	95;	95
XENLA	African clawed frog	Xenopus laevis	A0A1L8FDI4	S496	-	-	P81408_S493;	997;	D	6;	6	5+ obs. at PTM>0.95 which is >=10% and <50% of total obs.;	21;	21
XENLA	African clawed frog	Xenopus laevis	A0A1L8FDI4	S575	-	-	P81408_S574;	1128;	L	6;	6	5+ obs. at PTM>0.95 which is >=10% and <50% of total obs.;	5;	5
XENLA	African clawed frog	Xenopus laevis	A0A1L8FDP1	S350	-	-	Q8N4X5_S344;	911;	T	26;	26	5+ obs. at PTM>0.95 which is >=10% and <50% of total obs.;	15;	15
XENLA	African clawed frog	Xenopus laevis	A0A1L8FDP8	S787	-	-	Q9UQE7_S787;	1213;	Q	10;	10	5+ obs. at PTM>0.95 which is >=10% and <50% of total obs.;	11;	11
XENLA	African clawed frog	Xenopus laevis	A0A1L8FDP8	S1067	-	-	Q9UQE7_S1067;	1537;	Q	72;	72	5+ obs. at PTM>0.95 which is >=10% and <50% of total obs.;	390;	390
XENLA	African clawed frog	Xenopus laevis	A0A1L8FDQ1	S287	-	-	O14639_S426;	1039;	P	14;	14	5+ obs. at PTM>0.95 which is >=10% and <50% of total obs.;	21;	21
XENLA	African clawed frog	Xenopus laevis	A0A1L8FDQ1	S292	-	-	O14639_S431;	1044;	P	42;	42	5+ obs. at PTM>0.95 which is >=10% and <50% of total obs.;	342;	342
XENLA	African clawed frog	Xenopus laevis	A0A1L8FDQ1	S313	-	-	O14639_S452;	1078;	Q	101;	101	5+ obs. at PTM>0.95 which is >=10% and <50% of total obs.;	213;	213
XENLA	African clawed frog	Xenopus laevis	A0A1L8FDQ1	S403	-	-	O14639_S502;	1239;	P	7;	7	5+ obs. at PTM>0.95 which is >=50% and <90% of total obs.;	5;	5
XENLA	African clawed frog	Xenopus laevis	A0A1L8FDQ1	S497	-	-	O14639_S655;	1539;	L	100;	100	5+ obs. at PTM>0.95 which is >=10% and <50% of total obs.;	189;	189
XENLA	African clawed frog	Xenopus laevis	A0A1L8FDQ1	S525	-	-	O14639_S706;	1701;	M	83;	83	5+ obs. at PTM>0.95 which is >=90% of total obs.;	864;	864
XENLA	African clawed frog	Xenopus laevis	A0A1L8FDT3	S138	-	-	O95817_S136;	457;	P	8;	8	5+ obs. at PTM>0.95 which is >=10% and <50% of total obs.;	106;	106
XENLA	African clawed frog	Xenopus laevis	A0A1L8FDT8	S448	-	-	Q8NEN9_S496;	1452;	E	11;	11	5+ obs. at PTM>0.95 which is >=10% and <50% of total obs.;	41;	41
XENLA	African clawed frog	Xenopus laevis	A0A1L8FDT8	S471	-	-	Q8NEN9_S521;	1560;	P	20;	20	5+ obs. at PTM>0.95 which is >=10% and <50% of total obs.;	155;	155
XENLA	African clawed frog	Xenopus laevis	A0A1L8FDT8	S488	-	-	Q8NEN9_S538;	1710;	P	58;	58	5+ obs. at PTM>0.95 which is >=10% and <50% of total obs.;	51;	51
XENLA	African clawed frog	Xenopus laevis	A0A1L8FDT8	S879	-	-	Q8NEN9_S967;	2505;	P	7;	7	5+ obs. at PTM>0.95 which is >=10% and <50% of total obs.;	15;	15
XENLA	African clawed frog	Xenopus laevis	A0A1L8FDU5	S484	-	-	P34947_S484;	1076;	T	42;	42	5+ obs. at PTM>0.95 which is >=10% and <50% of total obs.;	241;	241
XENLA	African clawed frog	Xenopus laevis	A0A1L8FDU5	T485	-	-	P34947_T485;	1077;	V	37;	37	5+ obs. at PTM>0.95 which is >=10% and <50% of total obs.;	222;	222
XENLA	African clawed frog	Xenopus laevis	A0A1L8FDV8	S922	-	-	Q9Y6Y8_S926;	3753;	P	21;	21	5+ obs. at PTM>0.95 which is >=10% and <50% of total obs.;	207;	207
XENLA	African clawed frog	Xenopus laevis	A0A1L8FDW9	T1308	-	-	Q15021_T1339;	2970;	P	60;	60	5+ obs. at PTM>0.95 which is >=10% and <50% of total obs.;	268;	268
XENLA	African clawed frog	Xenopus laevis	A0A1L8FDW9	S1327	-	-	Q15021_S1367;	3107;	D	6;	6	5+ obs. at PTM>0.95 which is >=10% and <50% of total obs.;	10;	10
XENLA	African clawed frog	Xenopus laevis	A0A1L8FDX5	S25	-	-	P54259_S34;	761;	P	22;	22	5+ obs. at PTM>0.95 which is >=10% and <50% of total obs.;	285;	285
XENLA	African clawed frog	Xenopus laevis	A0A1L8FDX5	S67	-	-	P54259_S77;	896;	E	19;	19	5+ obs. at PTM>0.95 which is >=50% and <90% of total obs.;	336;	336
XENLA	African clawed frog	Xenopus laevis	A0A1L8FDX5	S69	-	-	P54259_S79;	898;	E	12;	12	5+ obs. at PTM>0.95 which is >=10% and <50% of total obs.;	217;	217
XENLA	African clawed frog	Xenopus laevis	A0A1L8FDX5	S96	-	-	P54259_S107;	1011;	L	26;	26	5+ obs. at PTM>0.95 which is >=10% and <50% of total obs.;	49;	49
XENLA	African clawed frog	Xenopus laevis	A0A1L8FDX5	T573	-	-	P54259_T669;	2472;	P	9;	9	5+ obs. at PTM>0.95 which is >=50% and <90% of total obs.;	56;	56
XENLA	African clawed frog	Xenopus laevis	A0A1L8FDX5	S621	-	-	P54259_S739;	2733;	P	9;	9	5+ obs. at PTM>0.95 which is >=10% and <50% of total obs.;	139;	139
XENLA	African clawed frog	Xenopus laevis	A0A1L8FDX5	S628	-	-	P54259_S746;	2744;	P	13;	13	5+ obs. at PTM>0.95 which is >=50% and <90% of total obs.;	168;	168
XENLA	African clawed frog	Xenopus laevis	A0A1L8FDX5	S630	-	-	P54259_S748;	2746;	P	13;	13	5+ obs. at PTM>0.95 which is >=50% and <90% of total obs.;	168;	168
XENLA	African clawed frog	Xenopus laevis	A0A1L8FDX5	S782	-	-	P54259_S896;	3085;	P	11;	11	5+ obs. at PTM>0.95 which is >=50% and <90% of total obs.;	15;	15
XENLA	African clawed frog	Xenopus laevis	A0A1L8FE48	S226	-	-	Q16204_S240;	6237;	A	83;	83	5+ obs. at PTM>0.95 which is >=50% and <90% of total obs.;	4386;	4386
XENLA	African clawed frog	Xenopus laevis	A0A1L8FE48	S230	-	-	Q16204_S244;	6241;	P	101;	101	5+ obs. at PTM>0.95 which is >=50% and <90% of total obs.;	5269;	5269
XENLA	African clawed frog	Xenopus laevis	A0A1L8FE48	S240	-	-	Q16204_S254;	6256;	P	36;	36	5+ obs. at PTM>0.95 which is >=10% and <50% of total obs.;	539;	539
XENLA	African clawed frog	Xenopus laevis	A0A1L8FE48	S309	-	-	Q16204_S323;	6364;	E	138;	138	5+ obs. at PTM>0.95 which is >=10% and <50% of total obs.;	176;	176
XENLA	African clawed frog	Xenopus laevis	A0A1L8FE48	S353	-	-	Q16204_S367;	6477;	P	112;	112	5+ obs. at PTM>0.95 which is >=10% and <50% of total obs.;	86;	86
XENLA	African clawed frog	Xenopus laevis	A0A1L8FE48	S405	-	-	Q16204_S419;	6592;	P	23;	23	5+ obs. at PTM>0.95 which is >=10% and <50% of total obs.;	40;	40
XENLA	African clawed frog	Xenopus laevis	A0A1L8FE64	S93	-	-	Q12955_S959;	1519;	L	5;	5	5+ obs. at PTM>0.95 which is >=10% and <50% of total obs.;	6;	6
XENLA	African clawed frog	Xenopus laevis	A0A1L8FE64	S539	-	-	Q12955_S1405;	2107;	Q	8;	8	5+ obs. at PTM>0.95 which is >=50% and <90% of total obs.;	30;	30
XENLA	African clawed frog	Xenopus laevis	A0A1L8FEA1	S121	-	-	A6NHT5_S153;	562;	P	9;	9	5+ obs. at PTM>0.95 which is >=10% and <50% of total obs.;	17;	17
XENLA	African clawed frog	Xenopus laevis	A0A1L8FEB1	S234	-	-	Q6NUJ5_S250;	905;	P	8;	8	5+ obs. at PTM>0.95 which is >=90% of total obs.;	19;	19
XENLA	African clawed frog	Xenopus laevis	A0A1L8FEF2	T937	-	-	P52732_T926;	1722;	P	25;	25	5+ obs. at PTM>0.95 which is >=10% and <50% of total obs.;	55;	55
XENLA	African clawed frog	Xenopus laevis	A0A1L8FEF2	S1046	-	-	P52732_S1033;	2162;	K	11;	11	5+ obs. at PTM>0.95 which is >=50% and <90% of total obs.;	16;	16
XENLA	African clawed frog	Xenopus laevis	A0A1L8FEH4	S90	-	-	Q9UMD9_S85;	245;	P	22;	22	5+ obs. at PTM>0.95 which is >=10% and <50% of total obs.;	35;	35
XENLA	African clawed frog	Xenopus laevis	A0A1L8FEH4	S156	-	-	Q9UMD9_S148;	365;	A	90;	90	5+ obs. at PTM>0.95 which is >=50% and <90% of total obs.;	11;	11
XENLA	African clawed frog	Xenopus laevis	A0A1L8FEH4	S158	-	-	Q9UMD9_S150;	376;	P	86;	86	5+ obs. at PTM>0.95 which is >=50% and <90% of total obs.;	11;	11
XENLA	African clawed frog	Xenopus laevis	A0A1L8FEH6	S58	-	-	P36405_S58;	188;	Q	9;	9	5+ obs. at PTM>0.95 which is >=50% and <90% of total obs.;	5;	5
XENLA	African clawed frog	Xenopus laevis	A0A1L8FEI2	S178	-	-	Q9NX94_S173;	430;	I	7;	7	5+ obs. at PTM>0.95 which is >=10% and <50% of total obs.;	16;	16
XENLA	African clawed frog	Xenopus laevis	A0A1L8FEJ7	S332	-	-	Q9UMX1_S342;	556;	R	14;	14	5+ obs. at PTM>0.95 which is >=10% and <50% of total obs.;	39;	39
XENLA	African clawed frog	Xenopus laevis	A0A1L8FEJ7	S336	-	-	Q9UMX1_S346;	560;	L	24;	24	5+ obs. at PTM>0.95 which is >=10% and <50% of total obs.;	92;	92
XENLA	African clawed frog	Xenopus laevis	A0A1L8FEJ7	S471	-	-	Q9UMX1_S481;	1008;	P	5;	5	5+ obs. at PTM>0.95 which is >=50% and <90% of total obs.;	29;	29
XENLA	African clawed frog	Xenopus laevis	A0A1L8FEK2	S705	-	-	Q6P4Q7_S664;	2096;	L	13;	13	5+ obs. at PTM>0.95 which is >=50% and <90% of total obs.;	54;	54
XENLA	African clawed frog	Xenopus laevis	A0A1L8FEK2	T768	-	-	Q6P4Q7_T728;	2290;	P	5;	5	5+ obs. at PTM>0.95 which is >=50% and <90% of total obs.;	17;	17
XENLA	African clawed frog	Xenopus laevis	A0A1L8FEM1	S352	-	-	O60502_S364;	575;	D	34;	34	5+ obs. at PTM>0.95 which is >=10% and <50% of total obs.;	731;	731
XENLA	African clawed frog	Xenopus laevis	A0A1L8FEP7	S66	-	-	Q5JTH9_S66;	199;	L	13;	13	5+ obs. at PTM>0.95 which is >=10% and <50% of total obs.;	9;	9
XENLA	African clawed frog	Xenopus laevis	A0A1L8FEQ5	S152	-	-	Q9UKB3_S160;	946;	P	5;	5	5+ obs. at PTM>0.95 which is >=10% and <50% of total obs.;	15;	15
XENLA	African clawed frog	Xenopus laevis	A0A1L8FEQ8	T308	-	-	Q9BQ39_T266;Q9NR30_T315;	557;860;	P	19;20;	20	5+ obs. at PTM>0.95 which is >=90% of total obs.;5+ obs. at PTM>0.95 which is >=90% of total obs.;	111;111;	111
XENLA	African clawed frog	Xenopus laevis	A0A1L8FER8	S303	-	-	P31942_S216;	839;	P	27;	27	5+ obs. at PTM>0.95 which is >=10% and <50% of total obs.;	90;	90
XENLA	African clawed frog	Xenopus laevis	A0A1L8FES3	S788	-	-	Q86TC9_S813;	8411;	P	9;	9	5+ obs. at PTM>0.95 which is >=10% and <50% of total obs.;	20;	20
XENLA	African clawed frog	Xenopus laevis	A0A1L8FES3	S793	-	-	Q86TC9_S818;	8509;	P	9;	9	5+ obs. at PTM>0.95 which is >=10% and <50% of total obs.;	21;	21
XENLA	African clawed frog	Xenopus laevis	A0A1L8FES3	S908	-	-	Q86TC9_S928;	9131;	D	23;	23	5+ obs. at PTM>0.95 which is >=50% and <90% of total obs.;	228;	228
XENLA	African clawed frog	Xenopus laevis	A0A1L8FEU9	S1760	-	-	Q96Q89_S1740;	4913;	P	19;	19	5+ obs. at PTM>0.95 which is >=10% and <50% of total obs.;	158;	158
XENLA	African clawed frog	Xenopus laevis	A0A1L8FEV1	T247	-	-	O14879_T237;	335;	P	7;	7	5+ obs. at PTM>0.95 which is >=50% and <90% of total obs.;	40;	40
XENLA	African clawed frog	Xenopus laevis	A0A1L8FEW2	S668	-	-	Q6XZF7_S689;	1438;	P	6;	6	5+ obs. at PTM>0.95 which is >=10% and <50% of total obs.;	59;	59
XENLA	African clawed frog	Xenopus laevis	A0A1L8FF50	S1303	-	-	Q92538_S1298;	2218;	D	58;	58	5+ obs. at PTM>0.95 which is >=10% and <50% of total obs.;	441;	441
XENLA	African clawed frog	Xenopus laevis	A0A1L8FF50	S1323	-	-	Q92538_S1318;	2245;	D	101;	101	5+ obs. at PTM>0.95 which is >=10% and <50% of total obs.;	412;	412
XENLA	African clawed frog	Xenopus laevis	A0A1L8FF50	T1342	-	-	Q92538_T1337;	2278;	D	41;	41	5+ obs. at PTM>0.95 which is >=10% and <50% of total obs.;	69;	69
XENLA	African clawed frog	Xenopus laevis	A0A1L8FF50	S1482	-	-	Q92538_S1475;	2460;	D	9;	9	5+ obs. at PTM>0.95 which is >=50% and <90% of total obs.;	107;	107
XENLA	African clawed frog	Xenopus laevis	A0A1L8FFA1	S232	-	-	O75381_S232;	581;	P	86;	86	5+ obs. at PTM>0.95 which is >=10% and <50% of total obs.;	119;	119
XENLA	African clawed frog	Xenopus laevis	A0A1L8FFA1	S282	-	-	O75381_S282;	762;	P	8;	8	5+ obs. at PTM>0.95 which is >=10% and <50% of total obs.;	101;	101
XENLA	African clawed frog	Xenopus laevis	A0A1L8FFB1	S93	-	-	Q13148_S92;	374;	A	7;	7	5+ obs. at PTM>0.95 which is >=10% and <50% of total obs.;	41;	41
XENLA	African clawed frog	Xenopus laevis	A0A1L8FFH2	S207	-	-	Q08945_S444;	853;	D	297;	297	5+ obs. at PTM>0.95 which is >=10% and <50% of total obs.;	1932;	1932
XENLA	African clawed frog	Xenopus laevis	A0A1L8FFH2	S415	-	-	Q08945_S657;	1373;	E	11;	11	5+ obs. at PTM>0.95 which is >=10% and <50% of total obs.;	8;	8
XENLA	African clawed frog	Xenopus laevis	A0A1L8FFH2	S417	-	-	Q08945_S659;	1375;	F	17;	17	5+ obs. at PTM>0.95 which is >=10% and <50% of total obs.;	14;	14
XENLA	African clawed frog	Xenopus laevis	A0A1L8FFH2	S425	-	-	Q08945_S667;	1399;	S	20;	20	5+ obs. at PTM>0.95 which is >=10% and <50% of total obs.;	58;	58
XENLA	African clawed frog	Xenopus laevis	A0A1L8FFK5	S127	-	-	Q9Y320_S211;	1374;	P	7;	7	5+ obs. at PTM>0.95 which is >=10% and <50% of total obs.;	27;	27
XENLA	African clawed frog	Xenopus laevis	A0A1L8FFR5	T468	-	-	Q9NQV6_T428;	718;	Q	6;	6	5+ obs. at PTM>0.95 which is >=10% and <50% of total obs.;	11;	11
XENLA	African clawed frog	Xenopus laevis	A0A1L8FFS1	S280	-	-	O14757_S280;	999;	G	167;	167	5+ obs. at PTM>0.95 which is >=10% and <50% of total obs.;	96;	96
XENLA	African clawed frog	Xenopus laevis	A0A1L8FFU9	T181	-	-	Q9Y2K2_T221;	403;	W	15;	15	5+ obs. at PTM>0.95 which is >=10% and <50% of total obs.;	104;	104
XENLA	African clawed frog	Xenopus laevis	A0A1L8FFU9	T428	-	-	Q9Y2K2_T469;	730;	V	87;	87	5+ obs. at PTM>0.95 which is >=90% of total obs.;	80;	80
XENLA	African clawed frog	Xenopus laevis	A0A1L8FFU9	S509	-	-	Q9Y2K2_S551;	836;	D	97;	97	5+ obs. at PTM>0.95 which is >=90% of total obs.;	962;	962
[truncated: 976,897+ more rows]

## Sheet: pY
Species Uniprot code	Species common name	Species scientific name	Protein in species	Predicted phosphosite	PSP evidence count (Mouse only)	PTMViewer evidence (Arabidopsis only)	Conserved human phosphosites (protein_site)	Positions in corresponding alignments	Conserved +1 site in human sequence	PSP evidence count per human match	Average PSP evidence count across human matches	Evidence in PA	PA evidence count at PTM>0.95	Average PA evidence count across human matches
XENLA	African clawed frog	Xenopus laevis	A0A1L8EJM5	Y31	-	-	P42677_Y31;Q71UM5_Y31;	233;201;	F	962;953;	958	5+ obs. at PTM>0.95 which is >=10% and <50% of total obs.;5+ obs. at PTM>0.95 which is >=10% and <50% of total obs.;	32;32;	32
XENLA	African clawed frog	Xenopus laevis	A0A1L8EKG6	Y529	-	-	P14923_Y480;	1118;	G	105;	105	5+ obs. at PTM>0.95 which is >=90% of total obs.;	13;	13
XENLA	African clawed frog	Xenopus laevis	A0A1L8EKH0	Y145	-	-	Q6NZI2_Y156;	257;	Q	319;	319	5+ obs. at PTM>0.95 which is >=10% and <50% of total obs.;	22;	22
XENLA	African clawed frog	Xenopus laevis	A0A1L8EKL3	Y108	-	-	Q14451_Y107;	452;	S	239;	239	5+ obs. at PTM>0.95 which is >=50% and <90% of total obs.;	6;	6
XENLA	African clawed frog	Xenopus laevis	A0A1L8EKW3	Y249	-	-	P35232_Y249;	512;	Q	263;	263	5+ obs. at PTM>0.95 which is >=50% and <90% of total obs.;	12;	12
XENLA	African clawed frog	Xenopus laevis	A0A1L8EL54	Y161	-	-	Q86XP3_Y160;	642;	F	19;	19	5+ obs. at PTM>0.95 which is >=90% of total obs.;	5;	5
XENLA	African clawed frog	Xenopus laevis	A0A1L8ELH2	Y102	-	-	Q9BYG5_Y101;	279;	S	30;	30	5+ obs. at PTM>0.95 which is >=50% and <90% of total obs.;	37;	37
XENLA	African clawed frog	Xenopus laevis	A0A1L8ELH7	Y155	-	-	O14965_Y148;	1413;	L	12;	12	5+ obs. at PTM>0.95 which is >=90% of total obs.;	8;	8
XENLA	African clawed frog	Xenopus laevis	A0A1L8ELV2	Y452	-	-	Q13882_Y447;	1115;	E	386;	386	5+ obs. at PTM>0.95 which is >=10% and <50% of total obs.;	7;	7
XENLA	African clawed frog	Xenopus laevis	A0A1L8ELZ2	Y167	-	-	Q9UNZ2_Y167;	534;	V	205;	205	5+ obs. at PTM>0.95 which is >=50% and <90% of total obs.;	37;	37
XENLA	African clawed frog	Xenopus laevis	A0A1L8EM44	Y92	-	-	P63261_Y91;	120;	N	795;	795	5+ obs. at PTM>0.95 which is >=10% and <50% of total obs.;	24;	24
XENLA	African clawed frog	Xenopus laevis	A0A1L8EM44	Y189	-	-	P63261_Y188;Q562R1_Y189;	217;209;	L	218;218;	218	5+ obs. at PTM>0.95 which is >=50% and <90% of total obs.;5+ obs. at PTM>0.95 which is >=50% and <90% of total obs.;	19;19;	19
XENLA	African clawed frog	Xenopus laevis	A0A1L8EM44	Y199	-	-	P63261_Y198;	227;	S	768;	768	5+ obs. at PTM>0.95 which is >=10% and <50% of total obs.;	50;	50
XENLA	African clawed frog	Xenopus laevis	A0A1L8EM44	Y295	-	-	P63261_Y294;	323;	A	656;	656	5+ obs. at PTM>0.95 which is >=10% and <50% of total obs.;	39;	39
XENLA	African clawed frog	Xenopus laevis	A0A1L8EMI2	Y332	-	-	Q9H4G0_Y343;	667;	E	209;	209	5+ obs. at PTM>0.95 which is >=50% and <90% of total obs.;	30;	30
XENLA	African clawed frog	Xenopus laevis	A0A1L8EMJ7	Y1498	-	-	P21980_Y369;	1649;	C	501;	501	5+ obs. at PTM>0.95 which is >=50% and <90% of total obs.;	26;	26
XENLA	African clawed frog	Xenopus laevis	A0A1L8EMS0	Y35	-	-	Q14197_Y49;	432;	P	78;	78	5+ obs. at PTM>0.95 which is >=90% of total obs.;	6;	6
XENLA	African clawed frog	Xenopus laevis	A0A1L8EN71	Y777	-	-	P35580_Y761;	1117;	R	168;	168	5+ obs. at PTM>0.95 which is >=90% of total obs.;	5;	5
XENLA	African clawed frog	Xenopus laevis	A0A1L8END2	Y817	-	-	Q9UKX2_Y822;	948;	N	7;	7	5+ obs. at PTM>0.95 which is >=90% of total obs.;	6;	6
XENLA	African clawed frog	Xenopus laevis	A0A1L8END2	Y1376	-	-	P13535_Y1378;Q9UKX2_Y1381;	2081;1551;	E	160;160;	160	5+ obs. at PTM>0.95 which is >=10% and <50% of total obs.;5+ obs. at PTM>0.95 which is >=10% and <50% of total obs.;	6;6;	6
XENLA	African clawed frog	Xenopus laevis	A0A1L8ENH4	Y1376	-	-	P11055_Y1376;Q9UKX3_Y1379;Q9Y623_Y1379;	1625;2102;3385;	E	160;160;160;	160	5+ obs. at PTM>0.95 which is >=10% and <50% of total obs.;5+ obs. at PTM>0.95 which is >=10% and <50% of total obs.;5+ obs. at PTM>0.95 which is >=10% and <50% of total obs.;	6;6;6;	6
XENLA	African clawed frog	Xenopus laevis	A0A1L8ENK8	Y179	-	-	Q9BYG3_Y183;	706;	D	60;	60	5+ obs. at PTM>0.95 which is >=50% and <90% of total obs.;	5;	5
XENLA	African clawed frog	Xenopus laevis	A0A1L8EP53	Y1166	-	-	Q99569_Y1168;	1808;	V	504;	504	5+ obs. at PTM>0.95 which is >=50% and <90% of total obs.;	18;	18
XENLA	African clawed frog	Xenopus laevis	A0A1L8EPK3	Y697	-	-	Q15303_Y733;	1232;	K	154;	154	5+ obs. at PTM>0.95 which is >=50% and <90% of total obs.;	12;	12
XENLA	African clawed frog	Xenopus laevis	A0A1L8EQ13	Y36	-	-	P02100_Y36;	94;	P	278;	278	5+ obs. at PTM>0.95 which is >=50% and <90% of total obs.;	19;	19
XENLA	African clawed frog	Xenopus laevis	A0A1L8EQ91	Y767	-	-	P35749_Y761;	1166;	R	168;	168	5+ obs. at PTM>0.95 which is >=90% of total obs.;	5;	5
XENLA	African clawed frog	Xenopus laevis	A0A1L8EQ91	Y1421	-	-	P35749_Y1415;	1857;	D	256;	256	5+ obs. at PTM>0.95 which is >=90% of total obs.;	97;	97
XENLA	African clawed frog	Xenopus laevis	A0A1L8EQI0	Y163	-	-	Q9UHR4_Y163;	384;	V	98;	98	5+ obs. at PTM>0.95 which is >=90% of total obs.;	13;	13
XENLA	African clawed frog	Xenopus laevis	A0A1L8EQL8	Y311	-	-	P31321_Y312;	868;	V	93;	93	5+ obs. at PTM>0.95 which is >=90% of total obs.;	7;	7
XENLA	African clawed frog	Xenopus laevis	A0A1L8EQX4	Y120	-	-	P15880_Y133;	251;	N	107;	107	5+ obs. at PTM>0.95 which is >=90% of total obs.;	59;	59
XENLA	African clawed frog	Xenopus laevis	A0A1L8EQY3	Y295	-	-	Q86UK7_Y306;	700;	E	599;	599	5+ obs. at PTM>0.95 which is >=50% and <90% of total obs.;	25;	25
XENLA	African clawed frog	Xenopus laevis	A0A1L8ER31	Y384	-	-	Q6ZVM7_Y404;	889;	E	129;	129	5+ obs. at PTM>0.95 which is >=50% and <90% of total obs.;	23;	23
XENLA	African clawed frog	Xenopus laevis	A0A1L8ERT1	Y539	-	-	P40763_Y539;	792;	S	143;	143	5+ obs. at PTM>0.95 which is >=50% and <90% of total obs.;	6;	6
XENLA	African clawed frog	Xenopus laevis	A0A1L8ERT1	Y706	-	-	P40763_Y705;	1043;	L	3023;	3023	5+ obs. at PTM>0.95 which is >=10% and <50% of total obs.;	330;	330
XENLA	African clawed frog	Xenopus laevis	A0A1L8ES20	Y732	-	-	P04626_Y735;	1394;	K	155;	155	5+ obs. at PTM>0.95 which is >=50% and <90% of total obs.;	12;	12
XENLA	African clawed frog	Xenopus laevis	A0A1L8ES20	Y1284	-	-	P04626_Y1248;	2156;	L	247;	247	5+ obs. at PTM>0.95 which is >=10% and <50% of total obs.;	31;	31
XENLA	African clawed frog	Xenopus laevis	A0A1L8ES34	Y41	-	-	Q13043_Y41;	1471;	G	16;	16	5+ obs. at PTM>0.95 which is >=90% of total obs.;	7;	7
XENLA	African clawed frog	Xenopus laevis	A0A1L8ESB3	Y415	-	-	O00231_Y415;	895;	N	86;	86	5+ obs. at PTM>0.95 which is >=50% and <90% of total obs.;	7;	7
XENLA	African clawed frog	Xenopus laevis	A0A1L8ESD8	Y187	-	-	Q9BT23_Y102;	1507;	D	117;	117	5+ obs. at PTM>0.95 which is >=50% and <90% of total obs.;	6;	6
XENLA	African clawed frog	Xenopus laevis	A0A1L8ESG4	Y217	-	-	P40259_Y207;	2194;	E	5;	5	5+ obs. at PTM>0.95 which is >=50% and <90% of total obs.;	17;	17
XENLA	African clawed frog	Xenopus laevis	A0A1L8ESY3	Y361	-	-	Q9NQ75_Y350;	882;	D	339;	339	5+ obs. at PTM>0.95 which is >=10% and <50% of total obs.;	16;	16
XENLA	African clawed frog	Xenopus laevis	A0A1L8ET58	Y29	-	-	Q05639_Y29;	736;	K	1649;	1649	5+ obs. at PTM>0.95 which is >=50% and <90% of total obs.;	106;	106
XENLA	African clawed frog	Xenopus laevis	A0A1L8ET58	Y141	-	-	Q05639_Y141;	864;	T	965;	965	5+ obs. at PTM>0.95 which is >=10% and <50% of total obs.;	85;	85
XENLA	African clawed frog	Xenopus laevis	A0A1L8ET58	Y177	-	-	Q05639_Y177;	901;	I	16;	16	5+ obs. at PTM>0.95 which is >=50% and <90% of total obs.;	27;	27
XENLA	African clawed frog	Xenopus laevis	A0A1L8ET96	Y488	-	-	Q9ULW0_Y519;	1407;	G	51;	51	5+ obs. at PTM>0.95 which is >=90% of total obs.;	24;	24
XENLA	African clawed frog	Xenopus laevis	A0A1L8ETK7	Y132	-	-	O14964_Y132;	1061;	Q	407;	407	5+ obs. at PTM>0.95 which is >=50% and <90% of total obs.;	33;	33
XENLA	African clawed frog	Xenopus laevis	A0A1L8ETK7	Y216	-	-	O14964_Y216;	1183;	E	1281;	1281	5+ obs. at PTM>0.95 which is >=90% of total obs.;	30;	30
XENLA	African clawed frog	Xenopus laevis	A0A1L8ETK7	Y237	-	-	O14964_Y237;	1443;	L	12;	12	5+ obs. at PTM>0.95 which is >=10% and <50% of total obs.;	58;	58
XENLA	African clawed frog	Xenopus laevis	A0A1L8ETK7	Y286	-	-	O14964_Y286;	1763;	S	136;	136	5+ obs. at PTM>0.95 which is >=10% and <50% of total obs.;	9;	9
XENLA	African clawed frog	Xenopus laevis	A0A1L8ETK7	Y501	-	-	O14964_Y524;	2473;	L	19;	19	5+ obs. at PTM>0.95 which is >=90% of total obs.;	34;	34
XENLA	African clawed frog	Xenopus laevis	A0A1L8EU11	Y770	-	-	P19174_Y771;	1321;	G	563;	563	5+ obs. at PTM>0.95 which is >=10% and <50% of total obs.;	6;	6
XENLA	African clawed frog	Xenopus laevis	A0A1L8EU11	Y976	-	-	P19174_Y977;	1596;	R	607;	607	5+ obs. at PTM>0.95 which is >=10% and <50% of total obs.;	16;	16
XENLA	African clawed frog	Xenopus laevis	A0A1L8EU24	Y779	-	-	P11387_Y723;	2098;	L	9;	9	5+ obs. at PTM>0.95 which is >=90% of total obs.;	21;	21
XENLA	African clawed frog	Xenopus laevis	A0A1L8EUW9	Y1376	-	-	P12882_Y1379;	1562;	E	160;	160	5+ obs. at PTM>0.95 which is >=10% and <50% of total obs.;	6;	6
XENLA	African clawed frog	Xenopus laevis	A0A1L8EV45	Y202	-	-	P61158_Y202;	927;	F	152;	152	5+ obs. at PTM>0.95 which is >=10% and <50% of total obs.;	9;	9
XENLA	African clawed frog	Xenopus laevis	A0A1L8EVW6	Y191	-	-	O75886_Y192;	595;	P	87;	87	5+ obs. at PTM>0.95 which is >=90% of total obs.;	23;	23
XENLA	African clawed frog	Xenopus laevis	A0A1L8EVW6	Y370	-	-	O75886_Y371;	965;	S	448;	448	5+ obs. at PTM>0.95 which is >=10% and <50% of total obs.;	22;	22
XENLA	African clawed frog	Xenopus laevis	A0A1L8EVW6	Y373	-	-	O75886_Y374;	998;	S	359;	359	5+ obs. at PTM>0.95 which is >=10% and <50% of total obs.;	18;	18
XENLA	African clawed frog	Xenopus laevis	A0A1L8EX64	Y272	-	-	O94925_Y304;	630;	V	12;	12	5+ obs. at PTM>0.95 which is >=10% and <50% of total obs.;	5;	5
XENLA	African clawed frog	Xenopus laevis	A0A1L8EX85	Y239	-	-	P62995_Y235;	629;	Y	192;	192	5+ obs. at PTM>0.95 which is >=50% and <90% of total obs.;	5;	5
XENLA	African clawed frog	Xenopus laevis	A0A1L8EXC8	Y91	-	-	A5A3E0_Y791;P0CG38_Y791;P0CG39_Y754;P60709_Y91;Q6S8J3_Y791;Q9BYX7_Y91;	852;852;852;137;852;808;	N	789;679;679;794;680;65;	614	5+ obs. at PTM>0.95 which is >=10% and <50% of total obs.;5+ obs. at PTM>0.95 which is >=10% and <50% of total obs.;5+ obs. at PTM>0.95 which is >=10% and <50% of total obs.;5+ obs. at PTM>0.95 which is >=10% and <50% of total obs.;5+ obs. at PTM>0.95 which is >=10% and <50% of total obs.;5+ obs. at PTM>0.95 which is >=10% and <50% of total obs.;	24;24;24;24;24;24;	24
XENLA	African clawed frog	Xenopus laevis	A0A1L8EXC8	Y188	-	-	P60709_Y188;	234;	L	218;	218	5+ obs. at PTM>0.95 which is >=50% and <90% of total obs.;	19;	19
XENLA	African clawed frog	Xenopus laevis	A0A1L8EXC8	Y198	-	-	P60709_Y198;	244;	S	768;	768	5+ obs. at PTM>0.95 which is >=10% and <50% of total obs.;	50;	50
XENLA	African clawed frog	Xenopus laevis	A0A1L8EXC8	Y294	-	-	P60709_Y294;	340;	A	658;	658	5+ obs. at PTM>0.95 which is >=10% and <50% of total obs.;	39;	39
XENLA	African clawed frog	Xenopus laevis	A0A1L8EXF5	Y36	-	-	P02042_Y36;P68871_Y36;P69891_Y36;P69892_Y36;	268;268;94;94;	P	278;278;278;278;	278	5+ obs. at PTM>0.95 which is >=50% and <90% of total obs.;5+ obs. at PTM>0.95 which is >=10% and <50% of total obs.;5+ obs. at PTM>0.95 which is >=50% and <90% of total obs.;5+ obs. at PTM>0.95 which is >=50% and <90% of total obs.;	19;20;19;19;	19
XENLA	African clawed frog	Xenopus laevis	A0A1L8EZH4	Y93	-	-	P68032_Y93;	346;	N	681;	681	5+ obs. at PTM>0.95 which is >=10% and <50% of total obs.;	24;	24
XENLA	African clawed frog	Xenopus laevis	A0A1L8EZH4	Y190	-	-	P68032_Y190;	443;	L	217;	217	5+ obs. at PTM>0.95 which is >=50% and <90% of total obs.;	19;	19
XENLA	African clawed frog	Xenopus laevis	A0A1L8EZJ6	Y53	-	-	Q14320_Y53;	391;	D	142;	142	5+ obs. at PTM>0.95 which is >=50% and <90% of total obs.;	25;	25
XENLA	African clawed frog	Xenopus laevis	A0A1L8EZK6	Y59	-	-	P22314_Y60;	1270;	V	11;	11	5+ obs. at PTM>0.95 which is >=90% of total obs.;	51;	51
XENLA	African clawed frog	Xenopus laevis	A0A1L8EZM1	Y405	-	-	Q99952_Y389;	2090;	S	607;	607	5+ obs. at PTM>0.95 which is >=50% and <90% of total obs.;	30;	30
XENLA	African clawed frog	Xenopus laevis	A0A1L8EZZ0	Y4	-	-	Q9NZ32_Y4;	143;	E	182;	182	5+ obs. at PTM>0.95 which is >=90% of total obs.;	30;	30
XENLA	African clawed frog	Xenopus laevis	A0A1L8F061	Y58	-	-	Q9C026_Y60;	251;	D	6;	6	5+ obs. at PTM>0.95 which is >=50% and <90% of total obs.;	14;	14
XENLA	African clawed frog	Xenopus laevis	A0A1L8F0J2	Y1379	-	-	Q9P219_Y1395;	1929;	D	6;	6	5+ obs. at PTM>0.95 which is >=90% of total obs.;	13;	13
XENLA	African clawed frog	Xenopus laevis	A0A1L8F0S7	Y207	-	-	Q00536_Y176;	442;	A	300;	300	5+ obs. at PTM>0.95 which is >=10% and <50% of total obs.;	96;	96
XENLA	African clawed frog	Xenopus laevis	A0A1L8F1B9	Y208	-	-	P62424_Y181;	271;	C	7;	7	5+ obs. at PTM>0.95 which is >=90% of total obs.;	6;	6
XENLA	African clawed frog	Xenopus laevis	A0A1L8F1E7	Y245	-	-	P00519_Y226;	380;	G	324;	324	5+ obs. at PTM>0.95 which is >=50% and <90% of total obs.;	39;	39
XENLA	African clawed frog	Xenopus laevis	A0A1L8F1E7	Y272	-	-	P00519_Y253;	408;	G	284;	284	5+ obs. at PTM>0.95 which is >=10% and <50% of total obs.;	9;	9
XENLA	African clawed frog	Xenopus laevis	A0A1L8F1E7	Y412	-	-	P00519_Y393;	626;	T	1456;	1456	5+ obs. at PTM>0.95 which is >=10% and <50% of total obs.;	194;	194
XENLA	African clawed frog	Xenopus laevis	A0A1L8F1E7	Y432	-	-	P00519_Y413;	646;	N	158;	158	5+ obs. at PTM>0.95 which is >=50% and <90% of total obs.;	6;	6
XENLA	African clawed frog	Xenopus laevis	A0A1L8F1G2	Y1176	-	-	Q13813_Y1176;	2157;	G	163;	163	5+ obs. at PTM>0.95 which is >=50% and <90% of total obs.;	7;	7
XENLA	African clawed frog	Xenopus laevis	A0A1L8F1G2	Y2325	-	-	Q13813_Y2430;	3758;	Q	124;	124	5+ obs. at PTM>0.95 which is >=50% and <90% of total obs.;	14;	14
XENLA	African clawed frog	Xenopus laevis	A0A1L8F1I2	Y77	-	-	Q9NR46_Y77;	903;	E	235;	235	5+ obs. at PTM>0.95 which is >=90% of total obs.;	37;	37
XENLA	African clawed frog	Xenopus laevis	A0A1L8F1J8	Y558	-	-	P11413_Y401;	1011;	T	541;	541	5+ obs. at PTM>0.95 which is >=50% and <90% of total obs.;	32;	32
XENLA	African clawed frog	Xenopus laevis	A0A1L8F1J8	Y664	-	-	P11413_Y507;	1247;	K	752;	752	5+ obs. at PTM>0.95 which is >=10% and <50% of total obs.;	122;	122
XENLA	African clawed frog	Xenopus laevis	A0A1L8F1K5	Y52	-	-	Q96I24_Y51;	224;	G	65;	65	5+ obs. at PTM>0.95 which is >=10% and <50% of total obs.;	5;	5
XENLA	African clawed frog	Xenopus laevis	A0A1L8F1P3	Y456	-	-	Q6DN90_Y343;	979;	W	31;	31	5+ obs. at PTM>0.95 which is >=90% of total obs.;	6;	6
XENLA	African clawed frog	Xenopus laevis	A0A1L8F1Q6	Y1669	-	-	Q7Z6Z7_Y1991;	5055;	R	16;	16	5+ obs. at PTM>0.95 which is >=50% and <90% of total obs.;	5;	5
XENLA	African clawed frog	Xenopus laevis	A0A1L8F1S1	Y1603	-	-	P21333_Y1604;	2406;	T	417;	417	5+ obs. at PTM>0.95 which is >=10% and <50% of total obs.;	14;	14
XENLA	African clawed frog	Xenopus laevis	A0A1L8F270	Y270	-	-	P26038_Y270;	549;	A	184;	184	5+ obs. at PTM>0.95 which is >=90% of total obs.;	10;	10
XENLA	African clawed frog	Xenopus laevis	A0A1L8F2S6	Y556	-	-	Q8WWW8_Y560;	1636;	V	159;	159	5+ obs. at PTM>0.95 which is >=90% of total obs.;	29;	29
XENLA	African clawed frog	Xenopus laevis	A0A1L8F2X8	Y191	-	-	P05141_Y191;	490;	F	231;	231	5+ obs. at PTM>0.95 which is >=10% and <50% of total obs.;	8;	8
XENLA	African clawed frog	Xenopus laevis	A0A1L8F302	Y76	-	-	P00558_Y76;	232;	S	53;	53	5+ obs. at PTM>0.95 which is >=10% and <50% of total obs.;	27;	27
XENLA	African clawed frog	Xenopus laevis	A0A1L8F302	Y196	-	-	P00558_Y196;	372;	F	460;	460	5+ obs. at PTM>0.95 which is >=90% of total obs.;	12;	12
XENLA	African clawed frog	Xenopus laevis	A0A1L8F326	Y146	-	-	Q9BZI7_Y160;	329;	R	37;	37	5+ obs. at PTM>0.95 which is >=90% of total obs.;	20;	20
XENLA	African clawed frog	Xenopus laevis	A0A1L8F326	Y449	-	-	Q9BZI7_Y442;	1445;	Q	148;	148	5+ obs. at PTM>0.95 which is >=90% of total obs.;	11;	11
XENLA	African clawed frog	Xenopus laevis	A0A1L8F334	Y772	-	-	O15226_Y682;	1388;	E	9;	9	5+ obs. at PTM>0.95 which is >=90% of total obs.;	21;	21
XENLA	African clawed frog	Xenopus laevis	A0A1L8F3C6	Y1097	-	-	Q9NRY4_Y1105;	1684;	S	2925;	2925	5+ obs. at PTM>0.95 which is >=10% and <50% of total obs.;	214;	214
XENLA	African clawed frog	Xenopus laevis	A0A1L8F464	Y283	-	-	P42768_Y291;	552;	D	631;	631	5+ obs. at PTM>0.95 which is >=90% of total obs.;	592;	592
XENLA	African clawed frog	Xenopus laevis	A0A1L8F4M9	Y961	-	-	Q5VY43_Y1019;	1880;	D	7;	7	5+ obs. at PTM>0.95 which is >=10% and <50% of total obs.;	5;	5
XENLA	African clawed frog	Xenopus laevis	A0A1L8F5E6	Y53	-	-	Q9Y247_Y53;	386;	D	140;	140	5+ obs. at PTM>0.95 which is >=90% of total obs.;	25;	25
XENLA	African clawed frog	Xenopus laevis	A0A1L8F6N9	Y152	-	-	Q9Y237_Y122;	732;	H	152;	152	5+ obs. at PTM>0.95 which is >=90% of total obs.;	6;	6
XENLA	African clawed frog	Xenopus laevis	A0A1L8F6P2	Y214	-	-	Q06187_Y223;	453;	D	235;	235	5+ obs. at PTM>0.95 which is >=10% and <50% of total obs.;	18;	18
XENLA	African clawed frog	Xenopus laevis	A0A1L8F6P2	Y541	-	-	Q06187_Y551;	815;	T	152;	152	5+ obs. at PTM>0.95 which is >=10% and <50% of total obs.;	57;	57
XENLA	African clawed frog	Xenopus laevis	A0A1L8F759	Y693	-	-	Q92796_Y673;	2556;	H	981;	981	5+ obs. at PTM>0.95 which is >=50% and <90% of total obs.;	19;	19
XENLA	African clawed frog	Xenopus laevis	A0A1L8F7C7	Y634	-	-	O14654_Y743;	1294;	M	22;	22	5+ obs. at PTM>0.95 which is >=50% and <90% of total obs.;	12;	12
XENLA	African clawed frog	Xenopus laevis	A0A1L8F877	Y99	-	-	Q99426_Y98;	240;	E	845;	845	5+ obs. at PTM>0.95 which is >=50% and <90% of total obs.;	95;	95
XENLA	African clawed frog	Xenopus laevis	A0A1L8F8Y5	Y682	-	-	P30530_Y702;	1471;	Y	646;	646	5+ obs. at PTM>0.95 which is >=10% and <50% of total obs.;	31;	31
XENLA	African clawed frog	Xenopus laevis	A0A1L8F917	Y41	-	-	P14866_Y92;	227;	D	87;	87	5+ obs. at PTM>0.95 which is >=50% and <90% of total obs.;	35;	35
XENLA	African clawed frog	Xenopus laevis	A0A1L8F9T6	Y30	-	-	Q8WXH5_Y30;	176;	V	7;	7	5+ obs. at PTM>0.95 which is >=90% of total obs.;	6;	6
XENLA	African clawed frog	Xenopus laevis	A0A1L8F9X7	Y62	-	-	P07900_Y61;	272;	E	54;	54	5+ obs. at PTM>0.95 which is >=50% and <90% of total obs.;	25;	25
XENLA	African clawed frog	Xenopus laevis	A0A1L8F9X7	Y281	-	-	P07900_Y284;	545;	I	131;	131	5+ obs. at PTM>0.95 which is >=50% and <90% of total obs.;	21;	21
XENLA	African clawed frog	Xenopus laevis	A0A1L8F9X7	Y435	-	-	P07900_Y438;	731;	E	8;	8	5+ obs. at PTM>0.95 which is >=90% of total obs.;	6;	6
XENLA	African clawed frog	Xenopus laevis	A0A1L8FA78	Y42	-	-	P54652_Y42;	323;	V	361;	361	5+ obs. at PTM>0.95 which is >=10% and <50% of total obs.;	5;	5
XENLA	African clawed frog	Xenopus laevis	A0A1L8FAL3	Y55	-	-	Q13243_Y55;	297;	E	20;	20	5+ obs. at PTM>0.95 which is >=90% of total obs.;	10;	10
XENLA	African clawed frog	Xenopus laevis	A0A1L8FAR4	Y191	-	-	P12814_Y193;	792;	G	340;	340	5+ obs. at PTM>0.95 which is >=90% of total obs.;	8;	8
XENLA	African clawed frog	Xenopus laevis	A0A1L8FB83	Y82	-	-	P05198_Y82;	261;	I	53;	53	5+ obs. at PTM>0.95 which is >=90% of total obs.;	7;	7
XENLA	African clawed frog	Xenopus laevis	A0A1L8FBA1	Y243	-	-	Q8N3R9_Y243;	1606;	E	175;	175	5+ obs. at PTM>0.95 which is >=50% and <90% of total obs.;	18;	18
XENLA	African clawed frog	Xenopus laevis	A0A1L8FBY7	Y222	-	-	Q9BTT0_Y235;	978;	V	223;	223	5+ obs. at PTM>0.95 which is >=90% of total obs.;	89;	89
XENLA	African clawed frog	Xenopus laevis	A0A1L8FCC7	Y572	-	-	Q96J84_Y572;	1813;	S	74;	74	5+ obs. at PTM>0.95 which is >=50% and <90% of total obs.;	11;	11
XENLA	African clawed frog	Xenopus laevis	A0A1L8FCC7	Y624	-	-	Q96J84_Y625;	1995;	R	331;	331	5+ obs. at PTM>0.95 which is >=10% and <50% of total obs.;	10;	10
XENLA	African clawed frog	Xenopus laevis	A0A1L8FDE2	Y373	-	-	P29353_Y349;	496;	Y	902;	902	5+ obs. at PTM>0.95 which is >=50% and <90% of total obs.;	56;	56
XENLA	African clawed frog	Xenopus laevis	A0A1L8FDE2	Y374	-	-	P29353_Y350;	497;	N	895;	895	5+ obs. at PTM>0.95 which is >=50% and <90% of total obs.;	56;	56
XENLA	African clawed frog	Xenopus laevis	A0A1L8FDE2	Y456	-	-	P29353_Y427;	623;	V	1904;	1904	5+ obs. at PTM>0.95 which is >=10% and <50% of total obs.;	667;	667
XENLA	African clawed frog	Xenopus laevis	A0A1L8FDP1	Y55	-	-	Q8N4X5_Y54;	204;	I	172;	172	5+ obs. at PTM>0.95 which is >=10% and <50% of total obs.;	12;	12
XENLA	African clawed frog	Xenopus laevis	A0A1L8FDP1	Y57	-	-	Q8N4X5_Y56;	220;	M	100;	100	5+ obs. at PTM>0.95 which is >=10% and <50% of total obs.;	12;	12
XENLA	African clawed frog	Xenopus laevis	A0A1L8FDP1	Y365	-	-	Q8N4X5_Y359;	988;	L	27;	27	5+ obs. at PTM>0.95 which is >=50% and <90% of total obs.;	34;	34
XENLA	African clawed frog	Xenopus laevis	A0A1L8FDP1	Y389	-	-	Q8N4X5_Y383;	1015;	Q	320;	320	5+ obs. at PTM>0.95 which is >=90% of total obs.;	36;	36
XENLA	African clawed frog	Xenopus laevis	A0A1L8FDQ1	Y232	-	-	O14639_Y383;	956;	K	118;	118	5+ obs. at PTM>0.95 which is >=90% of total obs.;	56;	56
XENLA	African clawed frog	Xenopus laevis	A0A1L8FE30	Y15	-	-	O95340_Y20;	198;	Q	53;	53	5+ obs. at PTM>0.95 which is >=50% and <90% of total obs.;	7;	7
XENLA	African clawed frog	Xenopus laevis	A0A1L8FFC8	Y185	-	-	P45984_Y185;	365;	V	1261;	1261	5+ obs. at PTM>0.95 which is >=10% and <50% of total obs.;	61;	61
XENLA	African clawed frog	Xenopus laevis	A0A1L8FGZ1	Y14	-	-	Q9Y314_Y14;	132;	T	162;	162	5+ obs. at PTM>0.95 which is >=10% and <50% of total obs.;	5;	5
XENLA	African clawed frog	Xenopus laevis	A0A1L8FH82	Y126	-	-	P08621_Y126;	357;	G	585;	585	5+ obs. at PTM>0.95 which is >=90% of total obs.;	25;	25
XENLA	African clawed frog	Xenopus laevis	A0A1L8FHL6	Y580	-	-	P29317_Y575;	1291;	F	347;	347	5+ obs. at PTM>0.95 which is >=10% and <50% of total obs.;	64;	64
XENLA	African clawed frog	Xenopus laevis	A0A1L8FHL6	Y599	-	-	P29317_Y594;	1314;	E	705;	705	5+ obs. at PTM>0.95 which is >=10% and <50% of total obs.;	15;	15
XENLA	African clawed frog	Xenopus laevis	A0A1L8FHL6	Y633	-	-	P29317_Y628;	1350;	K	49;	49	5+ obs. at PTM>0.95 which is >=90% of total obs.;	91;	91
XENLA	African clawed frog	Xenopus laevis	A0A1L8FHL6	Y776	-	-	P29317_Y772;	1554;	T	824;	824	5+ obs. at PTM>0.95 which is >=10% and <50% of total obs.;	118;	118
XENLA	African clawed frog	Xenopus laevis	A0A1L8FI80	Y24	-	-	A0MZ66_Y24;	79;	E	8;	8	5+ obs. at PTM>0.95 which is >=50% and <90% of total obs.;	7;	7
XENLA	African clawed frog	Xenopus laevis	A0A1L8FIT4	Y46	-	-	P06493_Y15;	210;	G	3738;	3738	5+ obs. at PTM>0.95 which is >=10% and <50% of total obs.;	4797;	4797
XENLA	African clawed frog	Xenopus laevis	A0A1L8FJ35	Y700	-	-	P23469_Y696;	2561;	A	435;	435	5+ obs. at PTM>0.95 which is >=50% and <90% of total obs.;	16;	16
XENLA	African clawed frog	Xenopus laevis	A0A1L8FJ85	Y1222	-	-	Q9H2G2_Y1225;	2679;	P	57;	57	5+ obs. at PTM>0.95 which is >=10% and <50% of total obs.;	5;	5
XENLA	African clawed frog	Xenopus laevis	A0A1L8FJQ5	Y559	-	-	Q6ZUJ8_Y570;	1421;	V	148;	148	5+ obs. at PTM>0.95 which is >=50% and <90% of total obs.;	54;	54
XENLA	African clawed frog	Xenopus laevis	A0A1L8FK20	Y478	-	-	Q8IZJ1_Y457;	899;	A	11;	11	5+ obs. at PTM>0.95 which is >=90% of total obs.;	24;	24
XENLA	African clawed frog	Xenopus laevis	A0A1L8FK43	Y624	-	-	Q7Z5K2_Y633;	1822;	T	41;	41	5+ obs. at PTM>0.95 which is >=50% and <90% of total obs.;	5;	5
XENLA	African clawed frog	Xenopus laevis	A0A1L8FK58	Y494	-	-	P00367_Y512;	1223;	T	117;	117	5+ obs. at PTM>0.95 which is >=10% and <50% of total obs.;	5;	5
XENLA	African clawed frog	Xenopus laevis	A0A1L8FK62	Y39	-	-	O76070_Y39;	156;	V	6;	6	5+ obs. at PTM>0.95 which is >=90% of total obs.;	6;	6
XENLA	African clawed frog	Xenopus laevis	A0A1L8FK90	Y670	-	-	P07949_Y687;	1125;	S	34;	34	5+ obs. at PTM>0.95 which is >=10% and <50% of total obs.;	109;	109
XENLA	African clawed frog	Xenopus laevis	A0A1L8FL54	Y738	-	-	Q06481_Y750;	2169;	E	533;	533	5+ obs. at PTM>0.95 which is >=10% and <50% of total obs.;	11;	11
XENLA	African clawed frog	Xenopus laevis	A0A1L8FL54	Y743	-	-	Q06481_Y755;	2175;	K	597;	597	5+ obs. at PTM>0.95 which is >=10% and <50% of total obs.;	10;	10
XENLA	African clawed frog	Xenopus laevis	A0A1L8FLY7	Y44	-	-	P06733_Y44;	472;	E	1691;	1691	5+ obs. at PTM>0.95 which is >=10% and <50% of total obs.;	328;	328
XENLA	African clawed frog	Xenopus laevis	A0A1L8FMK2	Y215	-	-	Q5VV41_Y216;	1647;	Q	37;	37	5+ obs. at PTM>0.95 which is >=10% and <50% of total obs.;	26;	26
XENLA	African clawed frog	Xenopus laevis	A0A1L8FMQ6	Y510	-	-	Q13263_Y517;	1331;	N	134;	134	5+ obs. at PTM>0.95 which is >=50% and <90% of total obs.;	7;	7
XENLA	African clawed frog	Xenopus laevis	A0A1L8FMW0	Y17	-	-	Q9H201_Y17;Q9Y6I3_Y17;	1193;164;	S	10;11;	10	5+ obs. at PTM>0.95 which is >=50% and <90% of total obs.;5+ obs. at PTM>0.95 which is >=50% and <90% of total obs.;	5;5;	5
XENLA	African clawed frog	Xenopus laevis	A0A1L8FN20	Y229	-	-	P49840_Y279;	1659;	I	3723;	3723	5+ obs. at PTM>0.95 which is >=10% and <50% of total obs.;	2780;	2780
XENLA	African clawed frog	Xenopus laevis	A0A1L8FP01	Y558	-	-	O15389_Y544;Q96RL6_Y668;	1545;2009;	S	77;16;	46	5+ obs. at PTM>0.95 which is >=50% and <90% of total obs.;5+ obs. at PTM>0.95 which is >=50% and <90% of total obs.;	9;9;	9
XENLA	African clawed frog	Xenopus laevis	A0A1L8FPR3	Y273	-	-	Q9Y463_Y273;	997;	I	3332;	3332	5+ obs. at PTM>0.95 which is >=50% and <90% of total obs.;	730;	730
XENLA	African clawed frog	Xenopus laevis	A0A1L8FPX1	Y321	-	-	Q86X29_Y406;	532;	Y	164;	164	5+ obs. at PTM>0.95 which is >=50% and <90% of total obs.;	7;	7
XENLA	African clawed frog	Xenopus laevis	A0A1L8FQM3	Y488	-	-	Q8TEW0_Y489;	1195;	V	260;	260	5+ obs. at PTM>0.95 which is >=50% and <90% of total obs.;	16;	16
XENLA	African clawed frog	Xenopus laevis	A0A1L8FQM3	Y1088	-	-	Q8TEW0_Y1080;	2544;	A	289;	289	5+ obs. at PTM>0.95 which is >=90% of total obs.;	17;	17
XENLA	African clawed frog	Xenopus laevis	A0A1L8FQM3	Y1140	-	-	Q8TEW0_Y1127;	2612;	A	180;	180	5+ obs. at PTM>0.95 which is >=90% of total obs.;	24;	24
XENLA	African clawed frog	Xenopus laevis	A0A1L8FQQ4	Y372	-	-	Q5T2T1_Y417;	873;	I	78;	78	5+ obs. at PTM>0.95 which is >=10% and <50% of total obs.;	7;	7
XENLA	African clawed frog	Xenopus laevis	A0A1L8FR75	Y123	-	-	P22626_Y135;	497;	G	6;	6	5+ obs. at PTM>0.95 which is >=90% of total obs.;	5;	5
XENLA	African clawed frog	Xenopus laevis	A0A1L8FR81	Y140	-	-	O75563_Y151;	269;	Y	76;	76	5+ obs. at PTM>0.95 which is >=10% and <50% of total obs.;	6;	6
XENLA	African clawed frog	Xenopus laevis	A0A1L8FR81	Y186	-	-	O75563_Y197;	319;	Q	473;	473	5+ obs. at PTM>0.95 which is >=50% and <90% of total obs.;	51;	51
XENLA	African clawed frog	Xenopus laevis	A0A1L8FRS6	Y57	-	-	P25787_Y57;	171;	D	131;	131	5+ obs. at PTM>0.95 which is >=90% of total obs.;	5;	5
XENLA	African clawed frog	Xenopus laevis	A0A1L8FRS6	Y76	-	-	P25787_Y76;	190;	S	700;	700	5+ obs. at PTM>0.95 which is >=50% and <90% of total obs.;	12;	12
XENLA	African clawed frog	Xenopus laevis	A0A1L8FS10	Y429	-	-	Q13433_Y531;	1070;	V	62;	62	5+ obs. at PTM>0.95 which is >=10% and <50% of total obs.;	5;	5
XENLA	African clawed frog	Xenopus laevis	A0A1L8FS62	Y442	-	-	Q9BRS2_Y466;	1065;	Q	88;	88	5+ obs. at PTM>0.95 which is >=90% of total obs.;	59;	59
XENLA	African clawed frog	Xenopus laevis	A0A1L8FS83	Y833	-	-	Q13523_Y849;	1399;	L	3594;	3594	5+ obs. at PTM>0.95 which is >=10% and <50% of total obs.;	2429;	2429
XENLA	African clawed frog	Xenopus laevis	A0A1L8FTJ5	Y189	-	-	P31431_Y197;P34741_Y200;	735;973;	A	291;23;	157	5+ obs. at PTM>0.95 which is >=50% and <90% of total obs.;5+ obs. at PTM>0.95 which is >=50% and <90% of total obs.;	11;11;	11
XENLA	African clawed frog	Xenopus laevis	A0A1L8FTM8	Y128	-	-	P63104_Y128;	224;	L	10;	10	5+ obs. at PTM>0.95 which is >=90% of total obs.;	16;	16
XENLA	African clawed frog	Xenopus laevis	A0A1L8FTP4	Y1751	-	-	O95071_Y1746;	4121;	I	115;	115	5+ obs. at PTM>0.95 which is >=10% and <50% of total obs.;	16;	16
XENLA	African clawed frog	Xenopus laevis	A0A1L8FU36	Y15	-	-	Q6XQN6_Y21;	159;	Q	222;	222	5+ obs. at PTM>0.95 which is >=90% of total obs.;	11;	11
XENLA	African clawed frog	Xenopus laevis	A0A1L8FU62	Y202	-	-	Q9C0H5_Y387;	667;	S	21;	21	5+ obs. at PTM>0.95 which is >=10% and <50% of total obs.;	9;	9
XENLA	African clawed frog	Xenopus laevis	A0A1L8FU62	Y263	-	-	Q9C0H5_Y448;	829;	S	110;	110	5+ obs. at PTM>0.95 which is >=50% and <90% of total obs.;	10;	10
XENLA	African clawed frog	Xenopus laevis	A0A1L8FU77	Y3229	-	-	Q15149_Y3362;	10394;	T	118;	118	5+ obs. at PTM>0.95 which is >=10% and <50% of total obs.;	6;	6
XENLA	African clawed frog	Xenopus laevis	A0A1L8FVD9	Y783	-	-	P05556_Y783;	2143;	K	1135;	1135	5+ obs. at PTM>0.95 which is >=50% and <90% of total obs.;	158;	158
XENLA	African clawed frog	Xenopus laevis	A0A1L8FVK6	Y379	-	-	Q92783_Y381;	749;	S	177;	177	5+ obs. at PTM>0.95 which is >=10% and <50% of total obs.;	11;	11
XENLA	African clawed frog	Xenopus laevis	A0A1L8FVK6	Y382	-	-	Q92783_Y384;	760;	A	241;	241	5+ obs. at PTM>0.95 which is >=10% and <50% of total obs.;	28;	28
XENLA	African clawed frog	Xenopus laevis	A0A1L8FVV8	Y264	-	-	Q05084_Y262;	426;	E	17;	17	5+ obs. at PTM>0.95 which is >=90% of total obs.;	8;	8
XENLA	African clawed frog	Xenopus laevis	A0A1L8FW72	Y20	-	-	Q14699_Y20;	332;	S	19;	19	5+ obs. at PTM>0.95 which is >=10% and <50% of total obs.;	8;	8
XENLA	African clawed frog	Xenopus laevis	A0A1L8FWB0	Y49	-	-	Q9Y6M7_Y44;	571;	I	200;	200	5+ obs. at PTM>0.95 which is >=50% and <90% of total obs.;	57;	57
XENLA	African clawed frog	Xenopus laevis	A0A1L8FWF8	Y91	-	-	Q9UKY7_Y95;	130;	S	206;	206	5+ obs. at PTM>0.95 which is >=50% and <90% of total obs.;	5;	5
XENLA	African clawed frog	Xenopus laevis	A0A1L8FWF8	Y182	-	-	Q9UKY7_Y190;	267;	S	823;	823	5+ obs. at PTM>0.95 which is >=10% and <50% of total obs.;	163;	163
XENLA	African clawed frog	Xenopus laevis	A0A1L8FWF8	Y236	-	-	Q9UKY7_Y244;	334;	A	499;	499	5+ obs. at PTM>0.95 which is >=90% of total obs.;	138;	138
XENLA	African clawed frog	Xenopus laevis	A0A1L8FWK2	Y27	-	-	O60739_Y30;P41567_Y30;	397;250;	I	35;47;	41	5+ obs. at PTM>0.95 which is >=10% and <50% of total obs.;5+ obs. at PTM>0.95 which is >=10% and <50% of total obs.;	5;5;	5
XENLA	African clawed frog	Xenopus laevis	A0A1L8FWM3	Y707	-	-	Q9H5V8_Y707;	1177;	N	308;	308	5+ obs. at PTM>0.95 which is >=10% and <50% of total obs.;	60;	60
XENLA	African clawed frog	Xenopus laevis	A0A1L8FWP8	Y1171	-	-	P00533_Y1172;	1949;	Q	1030;	1030	5+ obs. at PTM>0.95 which is >=10% and <50% of total obs.;	423;	423
XENLA	African clawed frog	Xenopus laevis	A0A1L8FWP8	Y1196	-	-	P00533_Y1197;	2053;	L	1111;	1111	5+ obs. at PTM>0.95 which is >=90% of total obs.;	735;	735
XENLA	African clawed frog	Xenopus laevis	A0A1L8FX07	Y266	-	-	Q16181_Y319;	674;	N	444;	444	5+ obs. at PTM>0.95 which is >=10% and <50% of total obs.;	11;	11
XENLA	African clawed frog	Xenopus laevis	A0A1L8FX11	Y21	-	-	Q9UGP4_Y21;	66;	E	48;	48	5+ obs. at PTM>0.95 which is >=50% and <90% of total obs.;	26;	26
XENLA	African clawed frog	Xenopus laevis	A0A1L8FXW1	Y36	-	-	P15924_Y95;	1311;	G	207;	207	5+ obs. at PTM>0.95 which is >=50% and <90% of total obs.;	6;	6
XENLA	African clawed frog	Xenopus laevis	A0A1L8FXW1	Y188	-	-	P15924_Y249;	1572;	Q	80;	80	5+ obs. at PTM>0.95 which is >=10% and <50% of total obs.;	5;	5
XENLA	African clawed frog	Xenopus laevis	A0A1L8FXY5	Y160	-	-	P20794_Y159;	382;	V	805;	805	5+ obs. at PTM>0.95 which is >=50% and <90% of total obs.;	7;	7
XENLA	African clawed frog	Xenopus laevis	A0A1L8FXZ9	Y85	-	-	Q14511_Y92;	209;	Q	310;	310	5+ obs. at PTM>0.95 which is >=90% of total obs.;	7;	7
XENLA	African clawed frog	Xenopus laevis	A0A1L8FXZ9	Y216	-	-	Q14511_Y241;	552;	D	229;	229	5+ obs. at PTM>0.95 which is >=90% of total obs.;	8;	8
XENLA	African clawed frog	Xenopus laevis	A0A1L8FXZ9	Y280	-	-	Q14511_Y317;	702;	D	675;	675	5+ obs. at PTM>0.95 which is >=10% and <50% of total obs.;	19;	19
XENLA	African clawed frog	Xenopus laevis	A0A1L8FXZ9	Y300	-	-	Q14511_Y345;	739;	D	363;	363	5+ obs. at PTM>0.95 which is >=90% of total obs.;	32;	32
XENLA	African clawed frog	Xenopus laevis	A0A1L8FYP5	Y283	-	-	P54578_Y285;	1850;	L	8;	8	5+ obs. at PTM>0.95 which is >=50% and <90% of total obs.;	7;	7
XENLA	African clawed frog	Xenopus laevis	A0A1L8FZ11	Y29	-	-	P07948_Y32;P08631_Y51;	190;233;	V	106;65;	86	5+ obs. at PTM>0.95 which is >=50% and <90% of total obs.;5+ obs. at PTM>0.95 which is >=50% and <90% of total obs.;	238;201;	220
XENLA	African clawed frog	Xenopus laevis	A0A1L8FZ11	Y190	-	-	P07948_Y194;P08631_Y209;	383;469;	I	486;395;	440	5+ obs. at PTM>0.95 which is >=10% and <50% of total obs.;5+ obs. at PTM>0.95 which is >=10% and <50% of total obs.;	10;23;	16
XENLA	African clawed frog	Xenopus laevis	A0A1L8FZ11	Y312	-	-	P07948_Y316;	511;	I	129;	129	5+ obs. at PTM>0.95 which is >=10% and <50% of total obs.;	5;	5
XENLA	African clawed frog	Xenopus laevis	A0A1L8FZ11	Y469	-	-	P07948_Y473;	714;	D	702;	702	5+ obs. at PTM>0.95 which is >=90% of total obs.;	78;	78
XENLA	African clawed frog	Xenopus laevis	A0A1L8FZ11	Y504	-	-	P07948_Y508;	781;	Q	1485;	1485	5+ obs. at PTM>0.95 which is >=10% and <50% of total obs.;	111;	111
XENLA	African clawed frog	Xenopus laevis	A0A1L8FZC1	Y171	-	-	Q9NWQ8_Y163;	329;	E	127;	127	5+ obs. at PTM>0.95 which is >=50% and <90% of total obs.;	413;	413
XENLA	African clawed frog	Xenopus laevis	A0A1L8FZC1	Y189	-	-	Q9NWQ8_Y181;	352;	E	125;	125	5+ obs. at PTM>0.95 which is >=10% and <50% of total obs.;	71;	71
XENLA	African clawed frog	Xenopus laevis	A0A1L8FZC1	Y237	-	-	Q9NWQ8_Y227;	427;	A	241;	241	5+ obs. at PTM>0.95 which is >=50% and <90% of total obs.;	199;	199
XENLA	African clawed frog	Xenopus laevis	A0A1L8FZC1	Y330	-	-	Q9NWQ8_Y317;	546;	S	653;	653	5+ obs. at PTM>0.95 which is >=10% and <50% of total obs.;	159;	159
XENLA	African clawed frog	Xenopus laevis	A0A1L8FZC1	Y368	-	-	Q9NWQ8_Y359;	597;	A	587;	587	5+ obs. at PTM>0.95 which is >=10% and <50% of total obs.;	100;	100
XENLA	African clawed frog	Xenopus laevis	A0A1L8FZC1	Y398	-	-	Q9NWQ8_Y387;	629;	E	98;	98	5+ obs. at PTM>0.95 which is >=50% and <90% of total obs.;	186;	186
XENLA	African clawed frog	Xenopus laevis	A0A1L8FZC1	Y423	-	-	Q9NWQ8_Y417;	662;	E	655;	655	5+ obs. at PTM>0.95 which is >=50% and <90% of total obs.;	262;	262
XENLA	African clawed frog	Xenopus laevis	A0A1L8FZE7	Y133	-	-	P55327_Y136;	434;	K	66;	66	5+ obs. at PTM>0.95 which is >=10% and <50% of total obs.;	8;	8
XENLA	African clawed frog	Xenopus laevis	A0A1L8FZY9	Y113	-	-	Q9Y6M9_Y118;	220;	F	18;	18	5+ obs. at PTM>0.95 which is >=90% of total obs.;	31;	31
XENLA	African clawed frog	Xenopus laevis	A0A1L8G031	Y615	-	-	Q05397_Y570;	1721;	M	477;	477	5+ obs. at PTM>0.95 which is >=10% and <50% of total obs.;	289;	289
XENLA	African clawed frog	Xenopus laevis	A0A1L8G031	Y621	-	-	Q05397_Y576;	1728;	Y	2245;	2245	5+ obs. at PTM>0.95 which is >=10% and <50% of total obs.;	535;	535
XENLA	African clawed frog	Xenopus laevis	A0A1L8G031	Y970	-	-	Q05397_Y925;	3086;	E	387;	387	5+ obs. at PTM>0.95 which is >=50% and <90% of total obs.;	20;	20
XENLA	African clawed frog	Xenopus laevis	A0A1L8G0C9	Y1087	-	-	Q969P6_Y559;	1832;	L	8;	8	5+ obs. at PTM>0.95 which is >=90% of total obs.;	21;	21
XENLA	African clawed frog	Xenopus laevis	A0A1L8G191	Y780	-	-	P07814_Y827;	1857;	D	105;	105	5+ obs. at PTM>0.95 which is >=10% and <50% of total obs.;	32;	32
XENLA	African clawed frog	Xenopus laevis	A0A1L8G1A2	Y268	-	-	Q9HC35_Y226;	962;	I	398;	398	5+ obs. at PTM>0.95 which is >=50% and <90% of total obs.;	44;	44
XENLA	African clawed frog	Xenopus laevis	A0A1L8G2E5	Y198	-	-	P55196_Y203;	333;	K	21;	21	5+ obs. at PTM>0.95 which is >=90% of total obs.;	17;	17
XENLA	African clawed frog	Xenopus laevis	A0A1L8G2E5	Y1153	-	-	P55196_Y1230;	3022;	F	109;	109	5+ obs. at PTM>0.95 which is >=10% and <50% of total obs.;	34;	34
XENLA	African clawed frog	Xenopus laevis	A0A1L8G3E8	Y29	-	-	P68104_Y29;	778;	K	1649;	1649	5+ obs. at PTM>0.95 which is >=50% and <90% of total obs.;	106;	106
XENLA	African clawed frog	Xenopus laevis	A0A1L8G3E8	Y86	-	-	P68104_Y86;	844;	V	62;	62	5+ obs. at PTM>0.95 which is >=10% and <50% of total obs.;	9;	9
XENLA	African clawed frog	Xenopus laevis	A0A1L8G3E8	Y141	-	-	P68104_Y141;	909;	T	964;	964	5+ obs. at PTM>0.95 which is >=10% and <50% of total obs.;	85;	85
XENLA	African clawed frog	Xenopus laevis	A0A1L8G3E8	Y177	-	-	P68104_Y177;	946;	I	96;	96	5+ obs. at PTM>0.95 which is >=50% and <90% of total obs.;	26;	26
XENLA	African clawed frog	Xenopus laevis	A0A1L8G3X6	Y285	-	-	Q07912_Y284;	1101;	V	212;	212	5+ obs. at PTM>0.95 which is >=90% of total obs.;	21;	21
XENLA	African clawed frog	Xenopus laevis	A0A1L8G3X6	Y874	-	-	Q07912_Y827;	2250;	A	106;	106	5+ obs. at PTM>0.95 which is >=50% and <90% of total obs.;	89;	89
XENLA	African clawed frog	Xenopus laevis	A0A1L8G417	Y761	-	-	Q12959_Y760;	2111;	H	600;	600	5+ obs. at PTM>0.95 which is >=50% and <90% of total obs.;	16;	16
XENLA	African clawed frog	Xenopus laevis	A0A1L8G4H4	Y252	-	-	Q9BY44_Y250;	509;	Y	39;	39	5+ obs. at PTM>0.95 which is >=50% and <90% of total obs.;	17;	17
XENLA	African clawed frog	Xenopus laevis	A0A1L8G4K7	Y16	-	-	Q15019_Y17;	363;	V	679;	679	5+ obs. at PTM>0.95 which is >=10% and <50% of total obs.;	17;	17
XENLA	African clawed frog	Xenopus laevis	A0A1L8G586	Y594	-	-	P54760_Y574;	1040;	S	181;	181	5+ obs. at PTM>0.95 which is >=50% and <90% of total obs.;	210;	210
XENLA	African clawed frog	Xenopus laevis	A0A1L8G586	Y653	-	-	P54762_Y634;	1034;	K	20;	20	5+ obs. at PTM>0.95 which is >=90% of total obs.;	91;	91
XENLA	African clawed frog	Xenopus laevis	A0A1L8G5H9	Y1304	-	-	O75116_Y1319;	2067;	D	19;	19	5+ obs. at PTM>0.95 which is >=50% and <90% of total obs.;	8;	8
XENLA	African clawed frog	Xenopus laevis	A0A1L8G5K3	Y574	-	-	Q14289_Y579;	1688;	Y	843;	843	5+ obs. at PTM>0.95 which is >=10% and <50% of total obs.;	12;	12
XENLA	African clawed frog	Xenopus laevis	A0A1L8G5K3	Y575	-	-	Q14289_Y580;	1689;	K	860;	860	5+ obs. at PTM>0.95 which is >=10% and <50% of total obs.;	20;	20
XENLA	African clawed frog	Xenopus laevis	A0A1L8G5X8	Y100	-	-	P0DP23_Y100;	386;	I	1895;	1895	5+ obs. at PTM>0.95 which is >=50% and <90% of total obs.;	236;	236
XENLA	African clawed frog	Xenopus laevis	A0A1L8G6R5	Y201	-	-	P10412_Y71;	2079;	D	44;	44	5+ obs. at PTM>0.95 which is >=50% and <90% of total obs.;	5;	5
XENLA	African clawed frog	Xenopus laevis	A0A1L8G726	Y19	-	-	O00221_Y155;	178;	D	177;	177	5+ obs. at PTM>0.95 which is >=10% and <50% of total obs.;	15;	15
XENLA	African clawed frog	Xenopus laevis	A0A1L8G798	Y78	-	-	P38919_Y202;	271;	D	17;	17	5+ obs. at PTM>0.95 which is >=90% of total obs.;	7;	7
XENLA	African clawed frog	Xenopus laevis	A0A1L8G7D1	Y553	-	-	Q8NDI1_Y585;	2817;	A	39;	39	5+ obs. at PTM>0.95 which is >=90% of total obs.;	46;	46
XENLA	African clawed frog	Xenopus laevis	A0A1L8G8Y4	Y185	-	-	P06241_Y185;	298;	S	257;	257	5+ obs. at PTM>0.95 which is >=50% and <90% of total obs.;	13;	13
XENLA	African clawed frog	Xenopus laevis	A0A1L8G8Y4	Y213	-	-	P06241_Y213;	326;	Y	1597;	1597	5+ obs. at PTM>0.95 which is >=10% and <50% of total obs.;	75;	75
XENLA	African clawed frog	Xenopus laevis	A0A1L8G8Y4	Y531	-	-	P06241_Y531;	698;	Q	957;	957	5+ obs. at PTM>0.95 which is >=10% and <50% of total obs.;	33;	33
XENLA	African clawed frog	Xenopus laevis	A0A1L8G9V6	Y159	-	-	Q9UPZ9_Y159;	397;	V	224;	224	5+ obs. at PTM>0.95 which is >=10% and <50% of total obs.;	31;	31
XENLA	African clawed frog	Xenopus laevis	A0A1L8GAC3	Y148	-	-	P41236_Y148;	390;	N	25;	25	5+ obs. at PTM>0.95 which is >=90% of total obs.;	5;	5
XENLA	African clawed frog	Xenopus laevis	A0A1L8GAR0	Y357	-	-	Q00341_Y358;	1064;	A	7;	7	5+ obs. at PTM>0.95 which is >=90% of total obs.;	5;	5
XENLA	African clawed frog	Xenopus laevis	A0A1L8GB26	Y670	-	-	P02787_Y536;P02788_Y547;	1569;1130;	S	378;331;	354	5+ obs. at PTM>0.95 which is >=50% and <90% of total obs.;5+ obs. at PTM>0.95 which is >=90% of total obs.;	11;10;	10
XENLA	African clawed frog	Xenopus laevis	A0A1L8GB96	Y871	-	-	Q92835_Y865;	1748;	D	343;	343	5+ obs. at PTM>0.95 which is >=50% and <90% of total obs.;	50;	50
XENLA	African clawed frog	Xenopus laevis	A0A1L8GBF8	Y323	-	-	P52594_Y327;	1036;	A	137;	137	5+ obs. at PTM>0.95 which is >=50% and <90% of total obs.;	18;	18
XENLA	African clawed frog	Xenopus laevis	A0A1L8GCS1	Y355	-	-	P31948_Y354;	3449;	I	360;	360	5+ obs. at PTM>0.95 which is >=90% of total obs.;	31;	31
XENLA	African clawed frog	Xenopus laevis	A0A1L8GCT2	Y186	-	-	P11217_Y186;	883;	G	36;	36	5+ obs. at PTM>0.95 which is >=90% of total obs.;	5;	5
XENLA	African clawed frog	Xenopus laevis	A0A1L8GCT2	Y204	-	-	P11217_Y204;	973;	G	11;	11	5+ obs. at PTM>0.95 which is >=10% and <50% of total obs.;	7;	7
XENLA	African clawed frog	Xenopus laevis	A0A1L8GCT2	Y473	-	-	P11217_Y473;	1375;	E	67;	67	5+ obs. at PTM>0.95 which is >=90% of total obs.;	15;	15
XENLA	African clawed frog	Xenopus laevis	A0A1L8GD82	Y6	-	-	Q13671_Y36;	540;	D	1024;	1024	5+ obs. at PTM>0.95 which is >=50% and <90% of total obs.;	41;	41
XENLA	African clawed frog	Xenopus laevis	A0A1L8GDA4	Y386	-	-	Q9H422_Y359;	1012;	L	2529;	2529	5+ obs. at PTM>0.95 which is >=50% and <90% of total obs.;	122;	122
XENLA	African clawed frog	Xenopus laevis	A0A1L8GDM1	Y231	-	-	P04040_Y231;	452;	C	297;	297	5+ obs. at PTM>0.95 which is >=90% of total obs.;	9;	9
XENLA	African clawed frog	Xenopus laevis	A0A1L8GE11	Y186	-	-	Q14247_Y215;	1817;	Q	88;	88	5+ obs. at PTM>0.95 which is >=10% and <50% of total obs.;	32;	32
XENLA	African clawed frog	Xenopus laevis	A0A1L8GE11	Y305	-	-	Q14247_Y334;	2195;	Q	324;	324	5+ obs. at PTM>0.95 which is >=10% and <50% of total obs.;	19;	19
XENLA	African clawed frog	Xenopus laevis	A0A1L8GE39	Y457	-	-	P78524_Y488;	617;	E	36;	36	5+ obs. at PTM>0.95 which is >=50% and <90% of total obs.;	8;	8
XENLA	African clawed frog	Xenopus laevis	A0A1L8GE39	Y470	-	-	P78524_Y501;	655;	E	84;	84	5+ obs. at PTM>0.95 which is >=90% of total obs.;	14;	14
XENLA	African clawed frog	Xenopus laevis	A0A1L8GFD3	Y93	-	-	P00505_Y96;	588;	L	140;	140	5+ obs. at PTM>0.95 which is >=90% of total obs.;	138;	138
XENLA	African clawed frog	Xenopus laevis	A0A1L8GFG5	Y353	-	-	P36871_Y353;	1619;	E	145;	145	5+ obs. at PTM>0.95 which is >=10% and <50% of total obs.;	14;	14
XENLA	African clawed frog	Xenopus laevis	A0A1L8GFK2	Y1613	-	-	P10586_Y1621;	2155;	A	148;	148	5+ obs. at PTM>0.95 which is >=90% of total obs.;	10;	10
XENLA	African clawed frog	Xenopus laevis	A0A1L8GFK2	Y1897	-	-	P10586_Y1905;	2447;	A	6;	6	5+ obs. at PTM>0.95 which is >=10% and <50% of total obs.;	7;	7
XENLA	African clawed frog	Xenopus laevis	A0A1L8GGF3	Y17	-	-	Q9Y520_Y17;	514;	A	36;	36	5+ obs. at PTM>0.95 which is >=50% and <90% of total obs.;	6;	6
XENLA	African clawed frog	Xenopus laevis	A0A1L8GGF3	Y165	-	-	Q9Y520_Y164;	911;	G	81;	81	5+ obs. at PTM>0.95 which is >=50% and <90% of total obs.;	26;	26
XENLA	African clawed frog	Xenopus laevis	A0A1L8GGF3	Y2588	-	-	Q9Y520_Y2707;	4914;	Q	87;	87	5+ obs. at PTM>0.95 which is >=50% and <90% of total obs.;	8;	8
XENLA	African clawed frog	Xenopus laevis	A0A1L8GGP5	Y9	-	-	P35579_Y9;	59;	L	8;	8	5+ obs. at PTM>0.95 which is >=10% and <50% of total obs.;	46;	46
XENLA	African clawed frog	Xenopus laevis	A0A1L8GGP5	Y11	-	-	P35579_Y11;	61;	V	145;	145	5+ obs. at PTM>0.95 which is >=10% and <50% of total obs.;	30;	30
XENLA	African clawed frog	Xenopus laevis	A0A1L8GGP5	Y754	-	-	P35579_Y754;	1169;	R	703;	703	5+ obs. at PTM>0.95 which is >=50% and <90% of total obs.;	80;	80
XENLA	African clawed frog	Xenopus laevis	A0A1L8GGP5	Y1408	-	-	P35579_Y1408;	1826;	D	875;	875	5+ obs. at PTM>0.95 which is >=90% of total obs.;	117;	117
XENLA	African clawed frog	Xenopus laevis	A0A1L8GH36	Y38	-	-	Q9Y262_Y40;	147;	E	168;	168	5+ obs. at PTM>0.95 which is >=50% and <90% of total obs.;	143;	143
XENLA	African clawed frog	Xenopus laevis	A0A1L8GHM1	Y1063	-	-	Q6ZNL6_Y820;	1399;	V	21;	21	5+ obs. at PTM>0.95 which is >=50% and <90% of total obs.;	7;	7
XENLA	African clawed frog	Xenopus laevis	A0A1L8GIQ0	Y281	-	-	Q8N6H7_Y278;	451;	Q	231;	231	5+ obs. at PTM>0.95 which is >=90% of total obs.;	36;	36
XENLA	African clawed frog	Xenopus laevis	A0A1L8GJ37	Y163	-	-	Q9Y446_Y176;	313;	D	623;	623	5+ obs. at PTM>0.95 which is >=10% and <50% of total obs.;	34;	34
XENLA	African clawed frog	Xenopus laevis	A0A1L8GJQ6	Y11	-	-	Q86UX7_Y11;	92;	I	233;	233	5+ obs. at PTM>0.95 which is >=10% and <50% of total obs.;	30;	30
XENLA	African clawed frog	Xenopus laevis	A0A1L8GKH0	Y276	-	-	P56945_Y234;	426;	D	675;	675	5+ obs. at PTM>0.95 which is >=50% and <90% of total obs.;	25;	25
XENLA	African clawed frog	Xenopus laevis	A0A1L8GKH0	Y291	-	-	P56945_Y249;	450;	D	697;	697	5+ obs. at PTM>0.95 which is >=90% of total obs.;	204;	204
XENLA	African clawed frog	Xenopus laevis	A0A1L8GKH0	Y327	-	-	P56945_Y287;	503;	D	261;	261	5+ obs. at PTM>0.95 which is >=50% and <90% of total obs.;	43;	43
XENLA	African clawed frog	Xenopus laevis	A0A1L8GKH0	Y348	-	-	P56945_Y306;	541;	D	160;	160	5+ obs. at PTM>0.95 which is >=50% and <90% of total obs.;	24;	24
XENLA	African clawed frog	Xenopus laevis	A0A1L8GKH0	Y440	-	-	P56945_Y387;	743;	D	417;	417	5+ obs. at PTM>0.95 which is >=50% and <90% of total obs.;	15;	15
XENLA	African clawed frog	Xenopus laevis	A0A1L8GKH0	Y746	-	-	P56945_Y664;	1174;	D	26;	26	5+ obs. at PTM>0.95 which is >=10% and <50% of total obs.;	7;	7
XENLA	African clawed frog	Xenopus laevis	A0A1L8GKH0	Y748	-	-	P56945_Y666;	1183;	V	23;	23	5+ obs. at PTM>0.95 which is >=10% and <50% of total obs.;	7;	7
XENLA	African clawed frog	Xenopus laevis	A0A1L8GKY4	Y680	-	-	P16885_Y680;	1217;	A	38;	38	5+ obs. at PTM>0.95 which is >=50% and <90% of total obs.;	9;	9
XENLA	African clawed frog	Xenopus laevis	A0A1L8GKY4	Y753	-	-	P16885_Y753;	1300;	D	275;	275	5+ obs. at PTM>0.95 which is >=10% and <50% of total obs.;	20;	20
XENLA	African clawed frog	Xenopus laevis	A0A1L8GKY4	Y760	-	-	P16885_Y759;	1308;	V	195;	195	5+ obs. at PTM>0.95 which is >=90% of total obs.;	80;	80
XENLA	African clawed frog	Xenopus laevis	A0A1L8GKY4	Y1216	-	-	P16885_Y1217;	1850;	D	333;	333	5+ obs. at PTM>0.95 which is >=50% and <90% of total obs.;	108;	108
XENLA	African clawed frog	Xenopus laevis	A0A1L8GL26	Y122	-	-	Q86VM9_Y130;	581;	D	5;	5	5+ obs. at PTM>0.95 which is >=90% of total obs.;	19;	19
XENLA	African clawed frog	Xenopus laevis	A0A1L8GL44	Y464	-	-	Q8ND56_Y455;	3700;	R	28;	28	5+ obs. at PTM>0.95 which is >=90% of total obs.;	7;	7
XENLA	African clawed frog	Xenopus laevis	A0A1L8GMK9	Y448	-	-	Q5R372_Y455;	755;	E	54;	54	5+ obs. at PTM>0.95 which is >=90% of total obs.;	21;	21
XENLA	African clawed frog	Xenopus laevis	A0A1L8GML3	Y220	-	-	P42684_Y231;	338;	V	10;	10	5+ obs. at PTM>0.95 which is >=90% of total obs.;	11;	11
XENLA	African clawed frog	Xenopus laevis	A0A1L8GML3	Y428	-	-	P42684_Y439;	586;	T	1438;	1438	5+ obs. at PTM>0.95 which is >=10% and <50% of total obs.;	194;	194
XENLA	African clawed frog	Xenopus laevis	A0A1L8GML3	Y698	-	-	P42684_Y718;	1290;	G	41;	41	5+ obs. at PTM>0.95 which is >=90% of total obs.;	9;	9
XENLA	African clawed frog	Xenopus laevis	A0A1L8GMT6	Y10	-	-	Q15417_Y10;	153;	G	17;	17	5+ obs. at PTM>0.95 which is >=10% and <50% of total obs.;	6;	6
XENLA	African clawed frog	Xenopus laevis	A0A1L8GMX2	Y121	-	-	Q8IXW5_Y127;	179;	D	103;	103	5+ obs. at PTM>0.95 which is >=90% of total obs.;	6;	6
XENLA	African clawed frog	Xenopus laevis	A0A1L8GN13	Y77	-	-	Q9Y371_Y80;	1318;	E	267;	267	5+ obs. at PTM>0.95 which is >=90% of total obs.;	37;	37
XENLA	African clawed frog	Xenopus laevis	A0A1L8GNN1	Y535	-	-	P47712_Y535;	947;	E	28;	28	5+ obs. at PTM>0.95 which is >=90% of total obs.;	35;	35
XENLA	African clawed frog	Xenopus laevis	A0A1L8GNQ5	Y761	-	-	Q16832_Y736;	2086;	S	382;	382	5+ obs. at PTM>0.95 which is >=10% and <50% of total obs.;	8;	8
XENLA	African clawed frog	Xenopus laevis	A0A1L8GNQ5	Y765	-	-	Q16832_Y740;	2090;	Y	340;	340	5+ obs. at PTM>0.95 which is >=10% and <50% of total obs.;	7;	7
XENLA	African clawed frog	Xenopus laevis	A0A1L8GNZ7	Y435	-	-	Q05655_Y313;	678;	Q	1686;	1686	5+ obs. at PTM>0.95 which is >=10% and <50% of total obs.;	334;	334
XENLA	African clawed frog	Xenopus laevis	A0A1L8GNZ7	Y504	-	-	Q05655_Y374;	913;	F	528;	528	5+ obs. at PTM>0.95 which is >=90% of total obs.;	8;	8
XENLA	African clawed frog	Xenopus laevis	A0A1L8GPH7	Y309	-	-	Q6IBS0_Y309;	814;	D	501;	501	5+ obs. at PTM>0.95 which is >=10% and <50% of total obs.;	19;	19
XENLA	African clawed frog	Xenopus laevis	A0A1L8GQN9	Y346	-	-	Q9H2X6_Y361;	778;	L	3001;	3001	5+ obs. at PTM>0.95 which is >=50% and <90% of total obs.;	282;	282
XENLA	African clawed frog	Xenopus laevis	A0A1L8GQQ1	Y987	-	-	Q8IUD2_Y987;	2349;	E	5;	5	5+ obs. at PTM>0.95 which is >=90% of total obs.;	25;	25
XENLA	African clawed frog	Xenopus laevis	A0A1L8GQX2	Y240	-	-	P07195_Y240;	597;	E	983;	983	5+ obs. at PTM>0.95 which is >=50% and <90% of total obs.;	113;	113
XENLA	African clawed frog	Xenopus laevis	A0A1L8GR40	Y108	-	-	Q96F07_Y108;	972;	E	435;	435	5+ obs. at PTM>0.95 which is >=90% of total obs.;	27;	27
XENLA	African clawed frog	Xenopus laevis	A0A1L8GR53	Y1526	-	-	Q8TEU7_Y1476;	2591;	K	102;	102	5+ obs. at PTM>0.95 which is >=90% of total obs.;	21;	21
XENLA	African clawed frog	Xenopus laevis	A0A1L8GR56	Y300	-	-	P08133_Y302;	730;	S	151;	151	5+ obs. at PTM>0.95 which is >=10% and <50% of total obs.;	12;	12
XENLA	African clawed frog	Xenopus laevis	A0A1L8GR79	Y735	-	-	P09619_Y751;	889;	V	27;	27	5+ obs. at PTM>0.95 which is >=50% and <90% of total obs.;	5;	5
XENLA	African clawed frog	Xenopus laevis	A0A1L8GRJ6	Y106	-	-	O00148_Y38;	924;	V	101;	101	5+ obs. at PTM>0.95 which is >=10% and <50% of total obs.;	23;	23
XENLA	African clawed frog	Xenopus laevis	A0A1L8GRP3	Y140	-	-	P11686_Y16;	165;	S	138;	138	5+ obs. at PTM>0.95 which is >=50% and <90% of total obs.;	36;	36
XENLA	African clawed frog	Xenopus laevis	A0A1L8GT63	Y1201	-	-	Q07157_Y1191;	2460;	F	50;	50	5+ obs. at PTM>0.95 which is >=10% and <50% of total obs.;	9;	9
XENLA	African clawed frog	Xenopus laevis	A0A1L8GT63	Y1333	-	-	Q07157_Y1324;	2629;	R	113;	113	5+ obs. at PTM>0.95 which is >=90% of total obs.;	6;	6
XENLA	African clawed frog	Xenopus laevis	A0A1L8GTC4	Y239	-	-	P07355_Y238;	1261;	D	913;	913	5+ obs. at PTM>0.95 which is >=10% and <50% of total obs.;	46;	46
XENLA	African clawed frog	Xenopus laevis	A0A1L8GTD6	Y101	-	-	P14618_Y105;	795;	R	373;	373	5+ obs. at PTM>0.95 which is >=10% and <50% of total obs.;	11;	11
XENLA	African clawed frog	Xenopus laevis	A0A1L8GTD6	Y171	-	-	P14618_Y175;	868;	V	25;	25	5+ obs. at PTM>0.95 which is >=10% and <50% of total obs.;	11;	11
XENLA	African clawed frog	Xenopus laevis	A0A1L8GTH8	Y139	-	-	P14317_Y140;	4004;	K	94;	94	5+ obs. at PTM>0.95 which is >=10% and <50% of total obs.;	8;	8
XENLA	African clawed frog	Xenopus laevis	A0A1L8GTH8	Y441	-	-	P14317_Y378;	4825;	E	44;	44	5+ obs. at PTM>0.95 which is >=90% of total obs.;	22;	22
XENLA	African clawed frog	Xenopus laevis	A0A1L8GTL9	Y65	-	-	O43852_Y47;	609;	D	8;	8	5+ obs. at PTM>0.95 which is >=10% and <50% of total obs.;	263;	263
XENLA	African clawed frog	Xenopus laevis	A0A1L8GTS2	Y76	-	-	Q9UKK9_Y74;	198;	E	129;	129	5+ obs. at PTM>0.95 which is >=50% and <90% of total obs.;	8;	8
XENLA	African clawed frog	Xenopus laevis	A0A1L8GU20	Y2138	-	-	P23471_Y2179;	2624;	V	32;	32	5+ obs. at PTM>0.95 which is >=50% and <90% of total obs.;	14;	14
XENLA	African clawed frog	Xenopus laevis	A0A1L8GU24	Y258	-	-	O00401_Y256;	563;	D	1241;	1241	5+ obs. at PTM>0.95 which is >=90% of total obs.;	986;	986
XENLA	African clawed frog	Xenopus laevis	A0A1L8GUG2	Y493	-	-	O14974_Y496;	833;	V	425;	425	5+ obs. at PTM>0.95 which is >=50% and <90% of total obs.;	14;	14
XENLA	African clawed frog	Xenopus laevis	A0A1L8GUH8	Y77	-	-	Q16630_Y74;	283;	T	160;	160	5+ obs. at PTM>0.95 which is >=10% and <50% of total obs.;	12;	12
XENLA	African clawed frog	Xenopus laevis	A0A1L8GUJ3	Y680	-	-	Q6ZV73_Y748;	1349;	E	76;	76	5+ obs. at PTM>0.95 which is >=50% and <90% of total obs.;	10;	10
XENLA	African clawed frog	Xenopus laevis	A0A1L8GUJ3	Y692	-	-	Q6ZV73_Y760;	1365;	E	48;	48	5+ obs. at PTM>0.95 which is >=50% and <90% of total obs.;	11;	11
XENLA	African clawed frog	Xenopus laevis	A0A1L8GUS7	Y203	-	-	Q00537_Y203;	318;	A	312;	312	5+ obs. at PTM>0.95 which is >=10% and <50% of total obs.;	96;	96
XENLA	African clawed frog	Xenopus laevis	A0A1L8GV91	Y336	-	-	P34932_Y336;	481;	A	568;	568	5+ obs. at PTM>0.95 which is >=90% of total obs.;	19;	19
XENLA	African clawed frog	Xenopus laevis	A0A1L8GVZ7	Y51	-	-	Q99959_Y119;	157;	E	125;	125	5+ obs. at PTM>0.95 which is >=50% and <90% of total obs.;	6;	6
XENLA	African clawed frog	Xenopus laevis	A0A1L8GWQ0	Y92	-	-	P07738_Y92;	279;	G	36;	36	5+ obs. at PTM>0.95 which is >=90% of total obs.;	5;	5
XENLA	African clawed frog	Xenopus laevis	A0A1L8GWW6	Y872	-	-	Q7L014_Y910;	2399;	V	7;	7	5+ obs. at PTM>0.95 which is >=50% and <90% of total obs.;	16;	16
XENLA	African clawed frog	Xenopus laevis	A0A1L8GX20	Y155	-	-	Q13123_Y114;	888;	E	31;	31	5+ obs. at PTM>0.95 which is >=50% and <90% of total obs.;	37;	37
XENLA	African clawed frog	Xenopus laevis	A0A1L8GX20	Y366	-	-	Q13123_Y325;	1289;	V	11;	11	5+ obs. at PTM>0.95 which is >=10% and <50% of total obs.;	11;	11
XENLA	African clawed frog	Xenopus laevis	A0A1L8GXG6	Y270	-	-	P46926_Y270;	609;	S	84;	84	5+ obs. at PTM>0.95 which is >=10% and <50% of total obs.;	19;	19
XENLA	African clawed frog	Xenopus laevis	A0A1L8GY57	Y286	-	-	Q16881_Y281;	543;	G	522;	522	5+ obs. at PTM>0.95 which is >=10% and <50% of total obs.;	14;	14
XENLA	African clawed frog	Xenopus laevis	A0A1L8GYH2	Y379	-	-	Q92630_Y382;Q9NR20_Y264;	1916;1379;	I	1542;1533;	1538	5+ obs. at PTM>0.95 which is >=50% and <90% of total obs.;5+ obs. at PTM>0.95 which is >=50% and <90% of total obs.;	137;138;	138
XENLA	African clawed frog	Xenopus laevis	A0A1L8GYM3	Y90	-	-	Q9H6T3_Y90;	186;	E	251;	251	5+ obs. at PTM>0.95 which is >=50% and <90% of total obs.;	6;	6
XENLA	African clawed frog	Xenopus laevis	A0A1L8GYM9	Y222	-	-	Q8TC07_Y243;	1002;	T	73;	73	5+ obs. at PTM>0.95 which is >=50% and <90% of total obs.;	21;	21
XENLA	African clawed frog	Xenopus laevis	A0A1L8GYW8	Y251	-	-	Q9UGI8_Y251;	1277;	A	365;	365	5+ obs. at PTM>0.95 which is >=90% of total obs.;	9;	9
XENLA	African clawed frog	Xenopus laevis	A0A1L8GYZ5	Y185	-	-	O15264_Y182;P53778_Y185;	478;380;	V	968;718;	843	5+ obs. at PTM>0.95 which is >=10% and <50% of total obs.;5+ obs. at PTM>0.95 which is >=10% and <50% of total obs.;	217;72;	144
XENLA	African clawed frog	Xenopus laevis	A0A1L8GZ29	Y221	-	-	Q15759_Y182;	432;	V	555;	555	5+ obs. at PTM>0.95 which is >=10% and <50% of total obs.;	141;	141
XENLA	African clawed frog	Xenopus laevis	A0A1L8GZZ2	Y204	-	-	P06753_Y163;P09493_Y162;	499;582;	E	535;312;	424	5+ obs. at PTM>0.95 which is >=90% of total obs.;5+ obs. at PTM>0.95 which is >=90% of total obs.;	41;16;	28
XENLA	African clawed frog	Xenopus laevis	A0A1L8GZZ2	Y263	-	-	P09493_Y221;	644;	E	6;	6	5+ obs. at PTM>0.95 which is >=90% of total obs.;	6;	6
XENLA	African clawed frog	Xenopus laevis	A0A1L8GZZ6	Y534	-	-	Q9H792_Y635;	752;	D	1098;	1098	5+ obs. at PTM>0.95 which is >=50% and <90% of total obs.;	116;	116
XENLA	African clawed frog	Xenopus laevis	A0A1L8H034	Y72	-	-	Q9Y4G6_Y72;	143;	Y	21;	21	5+ obs. at PTM>0.95 which is >=50% and <90% of total obs.;	6;	6
XENLA	African clawed frog	Xenopus laevis	A0A1L8H0F4	Y609	-	-	Q12965_Y609;	1608;	L	20;	20	5+ obs. at PTM>0.95 which is >=90% of total obs.;	5;	5
XENLA	African clawed frog	Xenopus laevis	A0A1L8H0G8	Y232	-	-	Q8IV50_Y208;	1101;	A	214;	214	5+ obs. at PTM>0.95 which is >=10% and <50% of total obs.;	5;	5
XENLA	African clawed frog	Xenopus laevis	A0A1L8H0Z6	Y1071	-	-	O14647_Y1068;	2256;	M	118;	118	5+ obs. at PTM>0.95 which is >=90% of total obs.;	116;	116
XENLA	African clawed frog	Xenopus laevis	A0A1L8H104	Y1157	-	-	P08069_Y1161;	1947;	E	427;	427	5+ obs. at PTM>0.95 which is >=10% and <50% of total obs.;	8;	8
XENLA	African clawed frog	Xenopus laevis	A0A1L8H104	Y1161	-	-	P08069_Y1165;	1951;	Y	654;	654	5+ obs. at PTM>0.95 which is >=10% and <50% of total obs.;	6;	6
XENLA	African clawed frog	Xenopus laevis	A0A1L8H1S3	Y161	-	-	Q9UJU6_Y162;	551;	Q	820;	820	5+ obs. at PTM>0.95 which is >=10% and <50% of total obs.;	45;	45
XENLA	African clawed frog	Xenopus laevis	A0A1L8H221	Y291	-	-	O60496_Y299;	650;	A	753;	753	5+ obs. at PTM>0.95 which is >=90% of total obs.;	76;	76
XENLA	African clawed frog	Xenopus laevis	A0A1L8H273	Y647	-	-	P11362_Y653;	2091;	Y	303;	303	5+ obs. at PTM>0.95 which is >=50% and <90% of total obs.;	18;	18
XENLA	African clawed frog	Xenopus laevis	A0A1L8H273	Y648	-	-	P11362_Y654;	2092;	K	176;	176	5+ obs. at PTM>0.95 which is >=10% and <50% of total obs.;	7;	7
XENLA	African clawed frog	Xenopus laevis	A0A1L8H2T7	Y186	-	-	Q8N9T8_Y202;	408;	I	11;	11	5+ obs. at PTM>0.95 which is >=90% of total obs.;	12;	12
XENLA	African clawed frog	Xenopus laevis	A0A1L8H3C5	Y108	-	-	Q96GD4_Y92;Q9UQB9_Y58;	1245;1405;	L	9;8;	8	5+ obs. at PTM>0.95 which is >=90% of total obs.;5+ obs. at PTM>0.95 which is >=90% of total obs.;	8;8;	8
XENLA	African clawed frog	Xenopus laevis	A0A1L8H477	Y44	-	-	P09104_Y44;P13929_Y44;	540;458;	E	1635;1633;	1634	5+ obs. at PTM>0.95 which is >=10% and <50% of total obs.;5+ obs. at PTM>0.95 which is >=10% and <50% of total obs.;	325;325;	325
XENLA	African clawed frog	Xenopus laevis	A0A1L8H520	Y780	-	-	P29320_Y779;	966;	T	571;	571	5+ obs. at PTM>0.95 which is >=10% and <50% of total obs.;	33;	33
XENLA	African clawed frog	Xenopus laevis	A0A1L8H567	Y4894	-	-	P18583_Y2192;	6230;	G	31;	31	5+ obs. at PTM>0.95 which is >=50% and <90% of total obs.;	12;	12
XENLA	African clawed frog	Xenopus laevis	A0A1L8H5J4	Y194	-	-	P20963_Y142;	435;	Q	420;	420	5+ obs. at PTM>0.95 which is >=10% and <50% of total obs.;	12;	12
XENLA	African clawed frog	Xenopus laevis	A0A1L8H5K4	Y240	-	-	O95297_Y241;	449;	A	402;	402	5+ obs. at PTM>0.95 which is >=10% and <50% of total obs.;	18;	18
XENLA	African clawed frog	Xenopus laevis	A0A1L8H5Q6	Y216	-	-	P49841_Y216;	2002;	I	3754;	3754	5+ obs. at PTM>0.95 which is >=10% and <50% of total obs.;	2780;	2780
XENLA	African clawed frog	Xenopus laevis	A0A1L8H5Z9	Y2062	-	-	Q6P2Q9_Y2062;	3747;	E	46;	46	5+ obs. at PTM>0.95 which is >=10% and <50% of total obs.;	8;	8
XENLA	African clawed frog	Xenopus laevis	A0A1L8H629	Y214	-	-	P46108_Y221;	1812;	A	1115;	1115	5+ obs. at PTM>0.95 which is >=10% and <50% of total obs.;	16;	16
XENLA	African clawed frog	Xenopus laevis	A0A1L8H6D1	Y350	-	-	Q86Z02_Y352;	962;	L	2997;	2997	5+ obs. at PTM>0.95 which is >=50% and <90% of total obs.;	282;	282
XENLA	African clawed frog	Xenopus laevis	A0A1L8H6E2	Y18	-	-	Q9NT62_Y18;	93;	L	325;	325	5+ obs. at PTM>0.95 which is >=50% and <90% of total obs.;	45;	45
XENLA	African clawed frog	Xenopus laevis	A0A1L8H6M8	Y331	-	-	P46783_Y12;	333;	E	729;	729	5+ obs. at PTM>0.95 which is >=90% of total obs.;	34;	34
XENLA	African clawed frog	Xenopus laevis	A0A1L8H6Q7	Y447	-	-	Q92625_Y455;	872;	E	393;	393	5+ obs. at PTM>0.95 which is >=50% and <90% of total obs.;	5;	5
XENLA	African clawed frog	Xenopus laevis	A0A1L8H6Q7	Y886	-	-	Q92625_Y922;	1973;	A	124;	124	5+ obs. at PTM>0.95 which is >=50% and <90% of total obs.;	5;	5
XENLA	African clawed frog	Xenopus laevis	A0A1L8H6Y9	Y229	-	-	P23511_Y266;	620;	V	218;	218	5+ obs. at PTM>0.95 which is >=90% of total obs.;	6;	6
XENLA	African clawed frog	Xenopus laevis	A0A1L8H6Z2	Y21	-	-	P62906_Y11;	516;	E	138;	138	5+ obs. at PTM>0.95 which is >=90% of total obs.;	8;	8
XENLA	African clawed frog	Xenopus laevis	A0A1L8H761	Y350	-	-	O43781_Y369;	1795;	I	527;	527	5+ obs. at PTM>0.95 which is >=50% and <90% of total obs.;	22;	22
XENLA	African clawed frog	Xenopus laevis	A0A1L8H7P6	Y479	-	-	Q12874_Y479;	1298;	E	197;	197	5+ obs. at PTM>0.95 which is >=10% and <50% of total obs.;	56;	56
XENLA	African clawed frog	Xenopus laevis	A0A1L8H7S2	Y186	-	-	P06239_Y192;	473;	I	1046;	1046	5+ obs. at PTM>0.95 which is >=10% and <50% of total obs.;	155;	155
XENLA	African clawed frog	Xenopus laevis	A0A1L8H7S2	Y499	-	-	P06239_Y505;	840;	Q	817;	817	5+ obs. at PTM>0.95 which is >=10% and <50% of total obs.;	342;	342
XENLA	African clawed frog	Xenopus laevis	A0A1L8H7Y9	Y634	-	-	Q00610_Y634;	1188;	D	902;	902	5+ obs. at PTM>0.95 which is >=50% and <90% of total obs.;	24;	24
XENLA	African clawed frog	Xenopus laevis	A0A1L8H7Y9	Y899	-	-	Q00610_Y899;	1581;	Y	658;	658	5+ obs. at PTM>0.95 which is >=10% and <50% of total obs.;	14;	14
XENLA	African clawed frog	Xenopus laevis	A0A1L8H8P5	Y125	-	-	P62899_Y103;	824;	T	61;	61	5+ obs. at PTM>0.95 which is >=10% and <50% of total obs.;	11;	11
XENLA	African clawed frog	Xenopus laevis	A0A1L8H8S7	Y108	-	-	Q7L576_Y108;	995;	E	436;	436	5+ obs. at PTM>0.95 which is >=90% of total obs.;	27;	27
XENLA	African clawed frog	Xenopus laevis	A0A1L8HAW1	Y270	-	-	P35241_Y270;	514;	A	184;	184	5+ obs. at PTM>0.95 which is >=90% of total obs.;	10;	10
XENLA	African clawed frog	Xenopus laevis	A0A1L8HB12	Y640	-	-	Q9UQC2_Y643;	1769;	V	185;	185	5+ obs. at PTM>0.95 which is >=50% and <90% of total obs.;	32;	32
XENLA	African clawed frog	Xenopus laevis	A0A1L8HCE8	Y137	-	-	Q13627_Y145;	842;	D	753;	753	5+ obs. at PTM>0.95 which is >=10% and <50% of total obs.;	15;	15
XENLA	African clawed frog	Xenopus laevis	A0A1L8HCE8	Y313	-	-	Q13627_Y321;	1046;	I	3334;	3334	5+ obs. at PTM>0.95 which is >=50% and <90% of total obs.;	730;	730
XENLA	African clawed frog	Xenopus laevis	A0A1L8HCN6	Y736	-	-	P05067_Y757;	1493;	E	858;	858	5+ obs. at PTM>0.95 which is >=10% and <50% of total obs.;	26;	26
XENLA	African clawed frog	Xenopus laevis	A0A1L8HCN6	Y741	-	-	P05067_Y762;	1498;	K	241;	241	5+ obs. at PTM>0.95 which is >=10% and <50% of total obs.;	12;	12
XENLA	African clawed frog	Xenopus laevis	A0A1L8HCR3	Y895	-	-	Q9Y6N7_Y932;	1315;	A	70;	70	5+ obs. at PTM>0.95 which is >=10% and <50% of total obs.;	6;	6
XENLA	African clawed frog	Xenopus laevis	A0A1L8HCR3	Y1077	-	-	Q9Y6N7_Y1114;	1563;	N	29;	29	5+ obs. at PTM>0.95 which is >=90% of total obs.;	143;	143
XENLA	African clawed frog	Xenopus laevis	A0A1L8HD56	Y1304	-	-	O75976_Y1344;	2537;	E	171;	171	5+ obs. at PTM>0.95 which is >=90% of total obs.;	13;	13
XENLA	African clawed frog	Xenopus laevis	A0A1L8HDF6	Y171	-	-	O76039_Y171;	376;	V	498;	498	5+ obs. at PTM>0.95 which is >=10% and <50% of total obs.;	6;	6
XENLA	African clawed frog	Xenopus laevis	A0A1L8HDJ7	Y208	-	-	O14493_Y208;	230;	V	80;	80	5+ obs. at PTM>0.95 which is >=10% and <50% of total obs.;	6;	6
XENLA	African clawed frog	Xenopus laevis	A0A1L8HEA3	Y170	-	-	P09769_Y180;	712;	S	252;	252	5+ obs. at PTM>0.95 which is >=50% and <90% of total obs.;	13;	13
XENLA	African clawed frog	Xenopus laevis	A0A1L8HEI6	Y210	-	-	Q9NY65_Y210;	559;	D	354;	354	5+ obs. at PTM>0.95 which is >=10% and <50% of total obs.;	27;	27
XENLA	African clawed frog	Xenopus laevis	A0A1L8HEI6	Y357	-	-	Q9NY65_Y357;	707;	Q	541;	541	5+ obs. at PTM>0.95 which is >=90% of total obs.;	12;	12
XENLA	African clawed frog	Xenopus laevis	A0A1L8HEI6	Y399	-	-	Q9NY65_Y399;	749;	A	381;	381	5+ obs. at PTM>0.95 which is >=90% of total obs.;	5;	5
XENLA	African clawed frog	Xenopus laevis	A0A1L8HFE5	Y652	-	-	P11171_Y660;	1195;	I	280;	280	5+ obs. at PTM>0.95 which is >=90% of total obs.;	116;	116
XENLA	African clawed frog	Xenopus laevis	A0A1L8HG05	Y72	-	-	Q96A49_Y60;	368;	L	70;	70	5+ obs. at PTM>0.95 which is >=10% and <50% of total obs.;	5;	5
XENLA	African clawed frog	Xenopus laevis	A0A1L8HG76	Y250	-	-	P40227_Y250;Q92526_Y250;	380;327;	K	9;9;	9	5+ obs. at PTM>0.95 which is >=10% and <50% of total obs.;5+ obs. at PTM>0.95 which is >=10% and <50% of total obs.;	8;8;	8
XENLA	African clawed frog	Xenopus laevis	A0A1L8HGA4	Y40	-	-	P35250_Y34;	209;	E	7;	7	5+ obs. at PTM>0.95 which is >=10% and <50% of total obs.;	6;	6
XENLA	African clawed frog	Xenopus laevis	A0A1L8HGE9	Y675	-	-	Q13191_Y665;	994;	D	123;	123	5+ obs. at PTM>0.95 which is >=10% and <50% of total obs.;	8;	8
XENLA	African clawed frog	Xenopus laevis	A0A1L8HGE9	Y716	-	-	Q13191_Y709;	1041;	K	116;	116	5+ obs. at PTM>0.95 which is >=90% of total obs.;	11;	11
XENLA	African clawed frog	Xenopus laevis	A0A1L8HGP4	Y111	-	-	O43639_Y110;	498;	D	413;	413	5+ obs. at PTM>0.95 which is >=10% and <50% of total obs.;	44;	44
XENLA	African clawed frog	Xenopus laevis	A0A1L8HHF2	Y133	-	-	Q8WWI1_Y185;	290;	Y	379;	379	5+ obs. at PTM>0.95 which is >=10% and <50% of total obs.;	7;	7
XENLA	African clawed frog	Xenopus laevis	A0A1L8HHK1	Y283	-	-	Q9Y2Z0_Y317;	949;	S	381;	381	5+ obs. at PTM>0.95 which is >=10% and <50% of total obs.;	21;	21
XENLA	African clawed frog	Xenopus laevis	A0A1L8HHM9	Y125	-	-	P13796_Y124;	389;	A	114;	114	5+ obs. at PTM>0.95 which is >=90% of total obs.;	161;	161
XENLA	African clawed frog	Xenopus laevis	A0A1L8HHM9	Y277	-	-	P13796_Y276;	571;	H	232;	232	5+ obs. at PTM>0.95 which is >=90% of total obs.;	50;	50
XENLA	African clawed frog	Xenopus laevis	A0A1L8HHM9	Y300	-	-	P13796_Y299;	604;	Y	34;	34	5+ obs. at PTM>0.95 which is >=10% and <50% of total obs.;	79;	79
XENLA	African clawed frog	Xenopus laevis	A0A1L8HHM9	Y301	-	-	P13796_Y300;	605;	H	126;	126	5+ obs. at PTM>0.95 which is >=10% and <50% of total obs.;	103;	103
XENLA	African clawed frog	Xenopus laevis	A0A1L8HHQ5	Y210	-	-	P68363_Y210;	425;	D	382;	382	5+ obs. at PTM>0.95 which is >=10% and <50% of total obs.;	27;	27
XENLA	African clawed frog	Xenopus laevis	A0A1L8HHQ5	Y272	-	-	P68363_Y272;	487;	A	398;	398	5+ obs. at PTM>0.95 which is >=10% and <50% of total obs.;	28;	28
XENLA	African clawed frog	Xenopus laevis	A0A1L8HHQ5	Y357	-	-	P68363_Y357;	572;	Q	543;	543	5+ obs. at PTM>0.95 which is >=90% of total obs.;	12;	12
XENLA	African clawed frog	Xenopus laevis	A0A1L8HHQ5	Y399	-	-	A6NHL2_Y406;P68363_Y399;	499;614;	A	381;381;	381	5+ obs. at PTM>0.95 which is >=90% of total obs.;5+ obs. at PTM>0.95 which is >=90% of total obs.;	5;5;	5
XENLA	African clawed frog	Xenopus laevis	A0A1L8HHY1	Y15	-	-	P24941_Y15;Q00526_Y15;Q00535_Y15;	770;133;257;	G	3571;3530;871;	2657	5+ obs. at PTM>0.95 which is >=10% and <50% of total obs.;5+ obs. at PTM>0.95 which is >=10% and <50% of total obs.;5+ obs. at PTM>0.95 which is >=10% and <50% of total obs.;	4107;4102;50;	2753
XENLA	African clawed frog	Xenopus laevis	A0A1L8HHZ8	Y210	-	-	P0DPH7_Y210;Q71U36_Y210;	336;336;	D	354;378;	366	5+ obs. at PTM>0.95 which is >=10% and <50% of total obs.;5+ obs. at PTM>0.95 which is >=10% and <50% of total obs.;	54;27;	40
XENLA	African clawed frog	Xenopus laevis	A0A1L8HHZ8	Y272	-	-	P0DPH7_Y272;Q71U36_Y272;	398;398;	A	398;325;	362	5+ obs. at PTM>0.95 which is >=10% and <50% of total obs.;5+ obs. at PTM>0.95 which is >=10% and <50% of total obs.;	56;28;	42
XENLA	African clawed frog	Xenopus laevis	A0A1L8HHZ8	Y357	-	-	P0DPH7_Y357;Q71U36_Y357;	483;483;	Q	542;435;	488	5+ obs. at PTM>0.95 which is >=90% of total obs.;5+ obs. at PTM>0.95 which is >=90% of total obs.;	24;12;	18
XENLA	African clawed frog	Xenopus laevis	A0A1L8HHZ8	Y399	-	-	P0DPH7_Y399;Q71U36_Y399;	525;525;	A	381;358;	370	5+ obs. at PTM>0.95 which is >=90% of total obs.;5+ obs. at PTM>0.95 which is >=90% of total obs.;	10;5;	8
XENLA	African clawed frog	Xenopus laevis	A0A1L8HI53	Y43	-	-	Q9BRP8_Y45;	165;	E	214;	214	5+ obs. at PTM>0.95 which is >=50% and <90% of total obs.;	49;	49
XENLA	African clawed frog	Xenopus laevis	A0A1L8HI53	Y47	-	-	Q9BRP8_Y49;	169;	V	165;	165	5+ obs. at PTM>0.95 which is >=50% and <90% of total obs.;	5;	5
XENLA	African clawed frog	Xenopus laevis	A0A1L8HI61	Y6	-	-	Q13561_Y6;	9;	A	31;	31	5+ obs. at PTM>0.95 which is >=90% of total obs.;	36;	36
XENLA	African clawed frog	Xenopus laevis	A0A1L8HII1	Y201	-	-	Q15366_Y236;	660;	A	274;	274	5+ obs. at PTM>0.95 which is >=50% and <90% of total obs.;	56;	56
XENLA	African clawed frog	Xenopus laevis	A0A1L8HIK2	Y482	-	-	Q63HR2_Y483;	1367;	A	1299;	1299	5+ obs. at PTM>0.95 which is >=10% and <50% of total obs.;	81;	81
XENLA	African clawed frog	Xenopus laevis	A0A1L8HIK5	Y444	-	-	P02538_Y278;P08729_Y205;P48668_Y278;Q14CN4_Y240;	1367;500;1292;608;	M	54;126;54;54;	72	5+ obs. at PTM>0.95 which is >=50% and <90% of total obs.;5+ obs. at PTM>0.95 which is >=50% and <90% of total obs.;5+ obs. at PTM>0.95 which is >=50% and <90% of total obs.;5+ obs. at PTM>0.95 which is >=50% and <90% of total obs.;	27;27;27;27;	27
XENLA	African clawed frog	Xenopus laevis	A0A1L8HIM2	Y312	-	-	O95678_Y327;	2157;	E	452;	452	5+ obs. at PTM>0.95 which is >=10% and <50% of total obs.;	26;	26
XENLA	African clawed frog	Xenopus laevis	A0A1L8HIP9	Y275	-	-	P05787_Y267;	441;	E	453;	453	5+ obs. at PTM>0.95 which is >=10% and <50% of total obs.;	30;	30
XENLA	African clawed frog	Xenopus laevis	A0A1L8HJE8	Y792	-	-	A6NI28_Y792;	1287;	Q	565;	565	5+ obs. at PTM>0.95 which is >=50% and <90% of total obs.;	6;	6
XENLA	African clawed frog	Xenopus laevis	A0A1L8HJJ3	Y874	-	-	O15357_Y886;	1998;	E	550;	550	5+ obs. at PTM>0.95 which is >=10% and <50% of total obs.;	12;	12
XENLA	African clawed frog	Xenopus laevis	A0A1L8HJJ3	Y974	-	-	O15357_Y986;	2155;	Y	891;	891	5+ obs. at PTM>0.95 which is >=10% and <50% of total obs.;	44;	44
XENLA	African clawed frog	Xenopus laevis	A0A1L8HJJ3	Y1172	-	-	O15357_Y1162;	2455;	G	350;	350	5+ obs. at PTM>0.95 which is >=10% and <50% of total obs.;	13;	13
XENLA	African clawed frog	Xenopus laevis	A0A1L8HJV4	Y638	-	-	O94868_Y659;	2053;	D	51;	51	5+ obs. at PTM>0.95 which is >=10% and <50% of total obs.;	15;	15
XENLA	African clawed frog	Xenopus laevis	A0A1L8HK23	Y430	-	-	Q99704_Y449;	1127;	S	998;	998	5+ obs. at PTM>0.95 which is >=50% and <90% of total obs.;	13;	13
XENLA	African clawed frog	Xenopus laevis	A0A1L8HKU6	Y72	-	-	O75083_Y72;	834;	I	108;	108	5+ obs. at PTM>0.95 which is >=50% and <90% of total obs.;	6;	6
XENLA	African clawed frog	Xenopus laevis	A0A1L8HLA0	Y1035	-	-	P17948_Y1048;	1757;	K	127;	127	5+ obs. at PTM>0.95 which is >=90% of total obs.;	14;	14
XENLA	African clawed frog	Xenopus laevis	A0A1L8HLA0	Y1040	-	-	P17948_Y1053;	1762;	V	132;	132	5+ obs. at PTM>0.95 which is >=90% of total obs.;	14;	14
XENLA	African clawed frog	Xenopus laevis	A0A1L8HLZ4	Y1285	-	-	Q9ULJ7_Y1299;	4042;	E	55;	55	5+ obs. at PTM>0.95 which is >=90% of total obs.;	59;	59
XENLA	African clawed frog	Xenopus laevis	A0A1L8HM01	Y107	-	-	Q63HQ0_Y110;	332;	A	134;	134	5+ obs. at PTM>0.95 which is >=90% of total obs.;	12;	12
XENLA	African clawed frog	Xenopus laevis	A0A1L8HMA6	Y261	-	-	Q96HC4_Y251;	1611;	H	915;	915	5+ obs. at PTM>0.95 which is >=10% and <50% of total obs.;	41;	41
XENLA	African clawed frog	Xenopus laevis	A0A1L8HMS8	Y1892	-	-	Q13332_Y1946;	2679;	A	6;	6	5+ obs. at PTM>0.95 which is >=10% and <50% of total obs.;	7;	7
XENLA	African clawed frog	Xenopus laevis	A0A1L8HMY2	Y243	-	-	Q9UGK3_Y250;	430;	E	32;	32	5+ obs. at PTM>0.95 which is >=90% of total obs.;	16;	16
XENLA	African clawed frog	Xenopus laevis	A0A1L8HN76	Y400	-	-	O14976_Y403;	892;	A	18;	18	5+ obs. at PTM>0.95 which is >=90% of total obs.;	5;	5
XENLA	African clawed frog	Xenopus laevis	A0A1L8HNE4	Y607	-	-	O00160_Y607;	1673;	L	19;	19	5+ obs. at PTM>0.95 which is >=90% of total obs.;	5;	5
XENLA	African clawed frog	Xenopus laevis	A0A1L8HNI8	Y464	-	-	O00459_Y464;	1341;	E	1547;	1547	5+ obs. at PTM>0.95 which is >=10% and <50% of total obs.;	102;	102
XENLA	African clawed frog	Xenopus laevis	A0A1L8HNI8	Y577	-	-	O00459_Y577;	1489;	L	19;	19	5+ obs. at PTM>0.95 which is >=10% and <50% of total obs.;	10;	10
XENLA	African clawed frog	Xenopus laevis	A0A1L8HNL2	Y5	-	-	P61006_Y5;	78;	D	64;	64	5+ obs. at PTM>0.95 which is >=50% and <90% of total obs.;	14;	14
XENLA	African clawed frog	Xenopus laevis	A0A1L8HP68	Y199	-	-	P04083_Y207;	375;	E	555;	555	5+ obs. at PTM>0.95 which is >=90% of total obs.;	42;	42
XENLA	African clawed frog	Xenopus laevis	A0A1L8HPI5	Y1375	-	-	P12883_Y1375;	1759;	E	160;	160	5+ obs. at PTM>0.95 which is >=10% and <50% of total obs.;	6;	6
XENLA	African clawed frog	Xenopus laevis	A0A1L8HPI7	Y69	-	-	P43405_Y74;	209;	A	46;	46	5+ obs. at PTM>0.95 which is >=10% and <50% of total obs.;	5;	5
XENLA	African clawed frog	Xenopus laevis	A0A1L8HPW0	Y124	-	-	P07910_Y137;	812;	T	350;	350	5+ obs. at PTM>0.95 which is >=10% and <50% of total obs.;	53;	53
XENLA	African clawed frog	Xenopus laevis	A0A1L8HPZ6	Y35	-	-	Q9H1K1_Y43;	114;	E	59;	59	5+ obs. at PTM>0.95 which is >=90% of total obs.;	9;	9
XENLA	African clawed frog	Xenopus laevis	A0A1L8HQD8	Y190	-	-	P28482_Y187;	812;	V	4300;	4300	5+ obs. at PTM>0.95 which is >=10% and <50% of total obs.;	1468;	1468
XENLA	African clawed frog	Xenopus laevis	A0A1L8HQT3	Y66	-	-	P30040_Y66;	1013;	G	352;	352	5+ obs. at PTM>0.95 which is >=90% of total obs.;	17;	17
XENLA	African clawed frog	Xenopus laevis	A0A1L8HR21	Y2638	-	-	P25054_Y2645;	4027;	Q	159;	159	5+ obs. at PTM>0.95 which is >=90% of total obs.;	24;	24
XENLA	African clawed frog	Xenopus laevis	A0A1L8HR38	Y52	-	-	O43164_Y63;	162;	E	70;	70	5+ obs. at PTM>0.95 which is >=50% and <90% of total obs.;	7;	7
XENLA	African clawed frog	Xenopus laevis	A0A1L8HR56	Y402	-	-	P16591_Y402;	2181;	E	569;	569	5+ obs. at PTM>0.95 which is >=90% of total obs.;	405;	405
XENLA	African clawed frog	Xenopus laevis	A0A1L8HR56	Y714	-	-	P16591_Y714;	2939;	S	550;	550	5+ obs. at PTM>0.95 which is >=50% and <90% of total obs.;	83;	83
XENLA	African clawed frog	Xenopus laevis	A0A1L8HRQ4	Y810	-	-	Q6R327_Y863;	1745;	V	49;	49	5+ obs. at PTM>0.95 which is >=90% of total obs.;	5;	5
XENLA	African clawed frog	Xenopus laevis	A0A1L8HRQ5	Y698	-	-	P98082_Y685;	3015;	F	7;	7	5+ obs. at PTM>0.95 which is >=10% and <50% of total obs.;	12;	12
XENLA	African clawed frog	Xenopus laevis	A0A1L8HSH0	Y816	-	-	P18433_Y798;	2495;	A	2006;	2006	5+ obs. at PTM>0.95 which is >=50% and <90% of total obs.;	728;	728
XENLA	African clawed frog	Xenopus laevis	A0A1L8HTG3	Y860	-	-	O43490_Y852;	1558;	G	64;	64	5+ obs. at PTM>0.95 which is >=10% and <50% of total obs.;	12;	12
XENLA	African clawed frog	Xenopus laevis	A0A1L8HTT3	Y580	-	-	P22234_Y22;	1995;	E	317;	317	5+ obs. at PTM>0.95 which is >=10% and <50% of total obs.;	291;	291
XENLA	African clawed frog	Xenopus laevis	A0A1L8HTV0	Y520	-	-	P42680_Y519;	902;	T	298;	298	5+ obs. at PTM>0.95 which is >=10% and <50% of total obs.;	70;	70
XENLA	African clawed frog	Xenopus laevis	A0A1L8HTV1	Y744	-	-	P16234_Y742;	1472;	V	102;	102	5+ obs. at PTM>0.95 which is >=10% and <50% of total obs.;	6;	6
XENLA	African clawed frog	Xenopus laevis	A0A1L8HTV1	Y764	-	-	P16234_Y762;	1492;	D	308;	308	5+ obs. at PTM>0.95 which is >=10% and <50% of total obs.;	20;	20
XENLA	African clawed frog	Xenopus laevis	A0A1L8HTV1	Y770	-	-	P16234_Y768;	1501;	K	249;	249	5+ obs. at PTM>0.95 which is >=10% and <50% of total obs.;	17;	17
XENLA	African clawed frog	Xenopus laevis	A0A1L8HU17	Y377	-	-	O94875_Y72;	620;	P	8;	8	5+ obs. at PTM>0.95 which is >=90% of total obs.;	9;	9
XENLA	African clawed frog	Xenopus laevis	A0A1L8HV35	Y157	-	-	Q9UN19_Y139;	638;	E	280;	280	5+ obs. at PTM>0.95 which is >=10% and <50% of total obs.;	27;	27
XENLA	African clawed frog	Xenopus laevis	A0A1L8HVN4	Y816	-	-	P54756_Y833;	920;	T	569;	569	5+ obs. at PTM>0.95 which is >=10% and <50% of total obs.;	33;	33
XENLA	African clawed frog	Xenopus laevis	A0A1L8HVQ7	Y381	-	-	Q86YV5_Y413;	696;	A	654;	654	5+ obs. at PTM>0.95 which is >=10% and <50% of total obs.;	61;	61
XENLA	African clawed frog	Xenopus laevis	A0A1L8HWC1	Y914	-	-	Q92900_Y946;	3541;	D	270;	270	5+ obs. at PTM>0.95 which is >=50% and <90% of total obs.;	7;	7
XENLA	African clawed frog	Xenopus laevis	A0A1L8HWU3	Y682	-	-	O14617_Y682;	1387;	I	55;	55	5+ obs. at PTM>0.95 which is >=10% and <50% of total obs.;	14;	14
XENLA	African clawed frog	Xenopus laevis	A0A1L8HWW5	Y126	-	-	P67936_Y126;	857;	E	534;	534	5+ obs. at PTM>0.95 which is >=90% of total obs.;	41;	41
XENLA	African clawed frog	Xenopus laevis	A0A1L8HXK9	Y103	-	-	Q9Y421_Y103;	942;	D	118;	118	5+ obs. at PTM>0.95 which is >=50% and <90% of total obs.;	19;	19
XENLA	African clawed frog	Xenopus laevis	A0A1L8HXP0	Y224	-	-	Q15464_Y246;	1359;	S	524;	524	5+ obs. at PTM>0.95 which is >=10% and <50% of total obs.;	29;	29
XENLA	African clawed frog	Xenopus laevis	A0A1L8HXP0	Y246	-	-	Q15464_Y268;	1454;	M	704;	704	5+ obs. at PTM>0.95 which is >=10% and <50% of total obs.;	12;	12
XENLA	African clawed frog	Xenopus laevis	A0A1L8HXP0	Y314	-	-	Q15464_Y336;	1782;	D	325;	325	5+ obs. at PTM>0.95 which is >=50% and <90% of total obs.;	9;	9
XENLA	African clawed frog	Xenopus laevis	A0A1L8HY62	Y948	-	-	Q9UDY2_Y932;	2416;	T	10;	10	5+ obs. at PTM>0.95 which is >=10% and <50% of total obs.;	102;	102
XENLA	African clawed frog	Xenopus laevis	A0A1L8HY62	Y1024	-	-	Q9UDY2_Y1007;	2855;	D	177;	177	5+ obs. at PTM>0.95 which is >=50% and <90% of total obs.;	23;	23
XENLA	African clawed frog	Xenopus laevis	A0A1L8HY62	Y1136	-	-	Q9UDY2_Y1118;	3844;	A	917;	917	5+ obs. at PTM>0.95 which is >=90% of total obs.;	918;	918
XENLA	African clawed frog	Xenopus laevis	A0A1L8HYE6	Y1904	-	-	P23468_Y1910;	2574;	A	6;	6	5+ obs. at PTM>0.95 which is >=10% and <50% of total obs.;	7;	7
XENLA	African clawed frog	Xenopus laevis	A0A1L8HYJ5	Y216	-	-	P09467_Y216;	1209;	A	20;	20	5+ obs. at PTM>0.95 which is >=10% and <50% of total obs.;	33;	33
XENLA	African clawed frog	Xenopus laevis	A0A1L8HYN5	Y81	-	-	O15269_Y82;	582;	N	91;	91	5+ obs. at PTM>0.95 which is >=50% and <90% of total obs.;	13;	13
XENLA	African clawed frog	Xenopus laevis	A0A1L8HYQ4	Y1375	-	-	P13533_Y1377;	1732;	E	160;	160	5+ obs. at PTM>0.95 which is >=10% and <50% of total obs.;	6;	6
XENLA	African clawed frog	Xenopus laevis	A0A1L8I062	Y24	-	-	P05388_Y24;Q8NHW5_Y24;	80;80;	P	564;66;	315	5+ obs. at PTM>0.95 which is >=90% of total obs.;5+ obs. at PTM>0.95 which is >=90% of total obs.;	195;195;	195
XENLA	African clawed frog	Xenopus laevis	A0A1L8I0D0	Y462	-	-	P11274_Y554;	1195;	E	162;	162	5+ obs. at PTM>0.95 which is >=90% of total obs.;	7;	7
XENLA	African clawed frog	Xenopus laevis	A0A1L8I0D0	Y552	-	-	P11274_Y644;	1296;	K	303;	303	5+ obs. at PTM>0.95 which is >=50% and <90% of total obs.;	60;	60
XENLA	African clawed frog	Xenopus laevis	A0A1L8I0M8	Y858	-	-	O60716_Y904;	1395;	S	1255;	1255	5+ obs. at PTM>0.95 which is >=10% and <50% of total obs.;	70;	70
XENLA	African clawed frog	Xenopus laevis	A0A1L8I0P4	Y769	-	-	Q9C0B5_Y711;Q9ULC8_Y761;	2234;2303;	E	18;18;	18	5+ obs. at PTM>0.95 which is >=10% and <50% of total obs.;5+ obs. at PTM>0.95 which is >=10% and <50% of total obs.;	5;5;	5
XENLA	African clawed frog	Xenopus laevis	A0A1L8I0T9	Y147	-	-	P62826_Y147;	502;	D	432;	432	5+ obs. at PTM>0.95 which is >=50% and <90% of total obs.;	11;	11
XENLA	African clawed frog	Xenopus laevis	A0A1L8I0W2	Y190	-	-	P27361_Y204;Q13164_Y221;	620;622;	V	3942;894;	2418	5+ obs. at PTM>0.95 which is >=10% and <50% of total obs.;5+ obs. at PTM>0.95 which is >=10% and <50% of total obs.;	1021;21;	521
XENLA	African clawed frog	Xenopus laevis	A0A1L8I147	Y257	-	-	Q96D31_Y300;	501;	A	102;	102	5+ obs. at PTM>0.95 which is >=10% and <50% of total obs.;	22;	22
XENLA	African clawed frog	Xenopus laevis	A0A1L8I195	Y241	-	-	P30086_Y181;	546;	E	144;	144	5+ obs. at PTM>0.95 which is >=50% and <90% of total obs.;	18;	18
XENLA	African clawed frog	Xenopus laevis	A0A1L8I198	Y79	-	-	Q99700_Y290;	714;	E	8;	8	5+ obs. at PTM>0.95 which is >=90% of total obs.;	16;	16
XENLA	African clawed frog	Xenopus laevis	A0A1L8I198	Y203	-	-	Q8WWM7_Y264;	341;	G	21;	21	5+ obs. at PTM>0.95 which is >=10% and <50% of total obs.;	6;	6
XENLA	African clawed frog	Xenopus laevis	A0A1L8I1A3	Y206	-	-	Q86XL3_Y206;	294;	E	227;	227	5+ obs. at PTM>0.95 which is >=10% and <50% of total obs.;	5;	5
XENLA	African clawed frog	Xenopus laevis	A0A1L8I1Q5	Y69	-	-	Q9UIQ6_Y70;	1077;	E	595;	595	5+ obs. at PTM>0.95 which is >=50% and <90% of total obs.;	41;	41
XENLA	African clawed frog	Xenopus laevis	A0A1L8I211	Y276	-	-	Q8N9B5_Y409;	465;	L	91;	91	5+ obs. at PTM>0.95 which is >=90% of total obs.;	8;	8
XENLA	African clawed frog	Xenopus laevis	A0A1L8I2G1	Y547	-	-	O15117_Y571;	1804;	D	741;	741	5+ obs. at PTM>0.95 which is >=10% and <50% of total obs.;	32;	32
XENLA	African clawed frog	Xenopus laevis	A0A1L8I2L3	Y573	-	-	P43003_Y523;	642;	Q	8;	8	5+ obs. at PTM>0.95 which is >=90% of total obs.;	5;	5
XENLA	African clawed frog	Xenopus laevis	A0A1L8I2N6	Y296	-	-	P26639_Y298;	788;	G	327;	327	5+ obs. at PTM>0.95 which is >=90% of total obs.;	84;	84
XENLA	African clawed frog	Xenopus laevis	A0A310TPH7	Y877	-	-	P01130_Y828;	4482;	Q	154;	154	5+ obs. at PTM>0.95 which is >=50% and <90% of total obs.;	138;	138
XENLA	African clawed frog	Xenopus laevis	A0A310U2H2	Y312	-	-	P48643_Y274;	357;	K	9;	9	5+ obs. at PTM>0.95 which is >=50% and <90% of total obs.;	14;	14
XENLA	African clawed frog	Xenopus laevis	A0A310U5I6	Y26	-	-	P49407_Y47;	335;	L	32;	32	5+ obs. at PTM>0.95 which is >=90% of total obs.;	10;	10
XENLA	African clawed frog	Xenopus laevis	A0A310U8E7	Y100	-	-	Q8IV48_Y66;	168;	K	180;	180	5+ obs. at PTM>0.95 which is >=10% and <50% of total obs.;	24;	24
XENLA	African clawed frog	Xenopus laevis	A0A310UCS4	Y703	-	-	P51532_Y718;	2087;	G	7;	7	5+ obs. at PTM>0.95 which is >=90% of total obs.;	13;	13
XENLA	African clawed frog	Xenopus laevis	A0A310UCZ7	Y98	-	-	Q9Y490_Y26;	100;	D	874;	874	5+ obs. at PTM>0.95 which is >=50% and <90% of total obs.;	48;	48
XENLA	African clawed frog	Xenopus laevis	A0A310UCZ7	Y142	-	-	Q9Y490_Y70;	146;	Y	1307;	1307	5+ obs. at PTM>0.95 which is >=10% and <50% of total obs.;	78;	78
XENLA	African clawed frog	Xenopus laevis	A0A310UCZ7	Y199	-	-	Q9Y490_Y127;	203;	S	165;	165	5+ obs. at PTM>0.95 which is >=10% and <50% of total obs.;	6;	6
XENLA	African clawed frog	Xenopus laevis	A0A310UE08	Y905	-	-	O75369_Y904;	1366;	S	20;	20	5+ obs. at PTM>0.95 which is >=50% and <90% of total obs.;	7;	7
XENLA	African clawed frog	Xenopus laevis	A1DPK7	Y47	-	-	O15145_Y47;	294;	Y	110;	110	5+ obs. at PTM>0.95 which is >=10% and <50% of total obs.;	10;	10
XENLA	African clawed frog	Xenopus laevis	A2RV57	Y497	-	-	P16615_Y497;	987;	C	53;	53	5+ obs. at PTM>0.95 which is >=10% and <50% of total obs.;	6;	6
XENLA	African clawed frog	Xenopus laevis	A5D8Q2	Y181	-	-	O75995_Y189;	1590;	D	32;	32	5+ obs. at PTM>0.95 which is >=50% and <90% of total obs.;	12;	12
XENLA	African clawed frog	Xenopus laevis	A9ULV8	Y4	-	-	P35998_Y4;	55;	L	65;	65	5+ obs. at PTM>0.95 which is >=90% of total obs.;	17;	17
XENLA	African clawed frog	Xenopus laevis	B7U6L7	Y53	-	-	O43609_Y53;	252;	T	245;	245	5+ obs. at PTM>0.95 which is >=50% and <90% of total obs.;	23;	23
XENLA	African clawed frog	Xenopus laevis	B7X613	Y539	-	-	Q9BZE4_Y539;	951;	A	15;	15	5+ obs. at PTM>0.95 which is >=90% of total obs.;	7;	7
XENLA	African clawed frog	Xenopus laevis	B7ZR36	Y336	-	-	Q99755_Y360;	1251;	S	59;	59	5+ obs. at PTM>0.95 which is >=50% and <90% of total obs.;	7;	7
XENLA	African clawed frog	Xenopus laevis	B7ZRI7	Y170	-	-	P46940_Y172;	873;	G	113;	113	5+ obs. at PTM>0.95 which is >=50% and <90% of total obs.;	99;	99
XENLA	African clawed frog	Xenopus laevis	B7ZS80	Y1174	-	-	P06213_Y1185;	1881;	E	440;	440	5+ obs. at PTM>0.95 which is >=10% and <50% of total obs.;	8;	8
XENLA	African clawed frog	Xenopus laevis	B7ZS80	Y1178	-	-	P06213_Y1189;	1885;	Y	668;	668	5+ obs. at PTM>0.95 which is >=10% and <50% of total obs.;	6;	6
XENLA	African clawed frog	Xenopus laevis	D2KW21	Y183	-	-	Q16539_Y182;	421;	V	3588;	3588	5+ obs. at PTM>0.95 which is >=10% and <50% of total obs.;	3383;	3383
XENLA	African clawed frog	Xenopus laevis	Q08AW6	Y5	-	-	P51153_Y5;	60;	D	73;	73	5+ obs. at PTM>0.95 which is >=90% of total obs.;	14;	14
XENLA	African clawed frog	Xenopus laevis	Q2TAR1	Y526	-	-	P12931_Y530;	988;	Q	967;	967	5+ obs. at PTM>0.95 which is >=10% and <50% of total obs.;	21;	21
XENLA	African clawed frog	Xenopus laevis	Q2V0J3	Y737	-	-	Q8NFY4_Y738;	982;	T	8;	8	5+ obs. at PTM>0.95 which is >=90% of total obs.;	13;	13
[truncated: 55,960 more rows]
